# Supplementary material for: 2-hydroxyglutarate mediates whitening of brown adipocytes coupled to nuclear softening upon mitochondrial dysfunction
Source: Nat Metab. 2025 Aug 1;7(8):1593–613. doi: 10.1038/s42255-025-01332-8 (PMC12373511; doi:10.1038/s42255-025-01332-8)
Supplement: Supplementary file 3 — Supplementary Tables 1–8 [file 42255_2025_1332_MOESM3_ESM.zip]

Archive with 20 entries (20 files):
- Supplementary Table 8-AT.xlsx
- __MACOSX/._Supplementary Table 8-AT.xlsx
- Supplementary Table 6 -AT.xlsx
- __MACOSX/._Supplementary Table 6 -AT.xlsx
- Supplementary Table 1 -AT.xlsx
- __MACOSX/._Supplementary Table 1 -AT.xlsx
- Supplementary Table 2 -AT.xlsx
- __MACOSX/._Supplementary Table 2 -AT.xlsx
- Supplementary Table 3 -AT.xlsx
- __MACOSX/._Supplementary Table 3 -AT.xlsx
- Supplementary Table 7-AT.xlsx
- __MACOSX/._Supplementary Table 7-AT.xlsx
- Supplementary Table 4-AT.xlsx
- __MACOSX/._Supplementary Table 4-AT.xlsx
- Supplementary Table 5-AT.xlsx
- __MACOSX/._Supplementary Table 5-AT.xlsx
- Kaul_Supplementary_Video_2.mp4
- __MACOSX/._Kaul_Supplementary_Video_2.mp4
- Kaul_Supplementary_Video_1.mp4
- __MACOSX/._Kaul_Supplementary_Video_1.mp4
