# Supplementary material for: 2-hydroxyglutarate mediates whitening of brown adipocytes coupled to nuclear softening upon mitochondrial dysfunction
Source: Nat Metab. 2025 Aug 1;7(8):1593–613. doi: 10.1038/s42255-025-01332-8 (PMC12373511; doi:10.1038/s42255-025-01332-8)
Supplement: Supplementary file 3 — Supplementary Tables 1–8 [file 42255_2025_1332_MOESM3_ESM.zip › Supplementary Table 8-AT.xlsx]

## Sheet: Transcriptome KO, WT+2HG vs WT
Transcriptome changes in Ko, WT+HG vs WT control (n=3)
gene_id	KO_vs_WT_log2FoldChange	KO_vs_WT_pvalue	WT+HG_vs_WT_log2FoldChange	WT+HG_vs_WT_pvalue	SYMBOL
ENSMUSG00000031461	1.92496	4.21422e-13	-6.85798	6.67663e-06	Myom2
ENSMUSG00000041449	-0.248183	0.190216	-5.56904	0.00410875	Serpina3h
ENSMUSG00000021200	0.399866	0.0634124	-5.49185	0.0737484	Asb2
ENSMUSG00000053024	0.0762899	0.668012	-5.35755	0.00211065	Cntn2
ENSMUSG00000031636	-2.24271	5.28661e-11	-5.27922	5.25395e-05	Pdlim3
ENSMUSG00000068794	2.25146	6.24776e-37	-4.9542	0.000810068	Col28a1
ENSMUSG00000021403	-2.80461	7.0387e-81	-4.86873	1.79696e-139	Serpinb9b
ENSMUSG00000044017	-1.09816	2.80226e-36	-4.798	1.72936e-208	Adgrd1
ENSMUSG00000039891	0.61066	0.00447452	-4.64386	0.0274258	Txlnb
ENSMUSG00000037005	0.959225	2.9526e-05	-4.45003	0.000422462	Xpnpep2
ENSMUSG00000047230	0.765917	0.00528153	-4.16993	0.0222699	Cldn2
ENSMUSG00000021750	5.1077	5.19245e-108	-4.14296	0.00180429	Fam107a
ENSMUSG00000114780	0.540403	0.00495204	-4.08746	0.00481268	AI197445
ENSMUSG00000047040	0.632874	0.0130786	-4.08746	0.00201873	Prr15l
ENSMUSG00000027500	0.218798	0.219013	-4.05311	1.02838e-05	Stmn2
ENSMUSG00000015852	0.0197948	0.899273	-3.97728	0.00286464	Fcrls
ENSMUSG00000030116	1.50959	6.5074e-07	-3.93857	0.00106274	Mfap5
ENSMUSG00000049281	2.55084	5.48139e-44	-3.92427	2.49843e-05	Scn3b
ENSMUSG00000046844	0.344603	0.131719	-3.80735	0.0144128	Vat1l
ENSMUSG00000021091	1.49833	3.50992e-114	-3.76025	3.88266e-165	Serpina3n
ENSMUSG00000047638	0.332684	0.115915	-3.72792	0.00577461	Nr1h4
ENSMUSG00000040564	1.16709	0.00170638	-3.70044	0.0326779	Apoc1
ENSMUSG00000026418	1.00108	0.00233801	-3.67243	0.00256159	Tnni1
ENSMUSG00000059430	-0.256777	0.0933959	-3.64599	0.000915669	Actg2
ENSMUSG00000026574	5.61477	1.29038e-05	-3.63227	3.57879e-05	Dpt
ENSMUSG00000059336	-0.311568	0.147036	-3.60881	0.00170516	Slc14a1
ENSMUSG00000035459	-0.275051	0.195094	-3.60487	0.00511008	Stab2
ENSMUSG00000039057	0.79005	0.00100555	-3.58496	0.0224212	Myo16
ENSMUSG00000075602	5.57648	9.08433e-08	-3.54689	4.45089e-47	Ly6a
ENSMUSG00000022367	2.31502	1.55922e-82	-3.54331	1.93199e-33	Has2
ENSMUSG00000069892	2.00664	7.50798e-63	-3.52794	3.49221e-41	9930111J21Rik2
ENSMUSG00000015968	1.33024	0.000696569	-3.52356	0.00933785	Cacna1d
ENSMUSG00000114432	1.00661	0.0104269	-3.50519	0.213885	Gm49391
ENSMUSG00000023336	-0.497912	0.0299741	-3.49476	0.000297054	Wfdc1
ENSMUSG00000019987	2.2207	0.000181664	-3.45943	0.000864211	Arg1
ENSMUSG00000061816	0.425969	0.0390452	-3.45943	0.114346	Myl1
ENSMUSG00000040569	-5.51254	1.44509e-06	-3.45943	3.68855e-58	Slc26a7
ENSMUSG00000118671	0.0652903	0.710822	-3.42626	0.0077446	Eppk1
ENSMUSG00000036585	0.500722	0.0445757	-3.42626	0.000160323	Fgf1
ENSMUSG00000029082	5.26583	4.12665e-95	-3.42626	0.0077446	Bst1
ENSMUSG00000030088	0.153261	0.277785	-3.41954	4.43428e-05	Aldh1l1
ENSMUSG00000027188	-1.35555	3.76547e-21	-3.39043	7.95951e-71	Pamr1
ENSMUSG00000051669	1.30323	0.000306395	-3.35755	0.00116479	AU021092
ENSMUSG00000027750	1.20332	1.02878e-298	-3.35056	1.63575e-05	Postn
ENSMUSG00000049630	-0.26006	0.178277	-3.34792	0.000108489	C1ql3
ENSMUSG00000022122	1.8055	5.33861e-05	-3.32193	0.00312559	Ednrb
ENSMUSG00000039462	-9.63662	2.66304e-06	-3.26159	6.3962e-53	Col10a1
ENSMUSG00000052353	-2.1212	3.6681e-277	-3.23191	1.2464e-50	Cemip
ENSMUSG00000112963	0.102996	0.523397	-3.23095	0.022317	Gm6093
ENSMUSG00000052316	-0.485587	0.041521	-3.21299	0.000405598	Lrrc15
ENSMUSG00000109341	1.12228	0.000293845	-3.19265	0.000218321	Gm30873
ENSMUSG00000053647	-3.07517	8.59795e-19	-3.18286	1.70551e-16	Gper1
ENSMUSG00000091345	1.74518	1.06954e-05	-3.1776	0.0624245	Col6a5
ENSMUSG00000029671	-3.8983	4.45933e-112	-3.17075	2.56252e-100	Wnt16
ENSMUSG00000021509	1.42777	9.99683e-07	-3.16993	0.0646769	Slc25a48
ENSMUSG00000035456	1.40178	0.00128161	-3.16993	0.0646769	Prdm8
ENSMUSG00000022548	3.17543	9.72127e-238	-3.11726	1.00524e-24	Apod
ENSMUSG00000005611	0.439336	0.0332711	-3.09954	0.000367212	Irag1
ENSMUSG00000050666	0.827205	0.00308544	-3.09954	7.42695e-05	Vstm4
ENSMUSG00000037185	-0.40713	0.00895903	-3.0858	1.02314e-24	Krt80
ENSMUSG00000045573	-2.0095	7.68692e-16	-3.07351	2.05607e-28	Penk
ENSMUSG00000057606	-0.344693	0.123298	-3.05063	0.0270876	Colq
ENSMUSG00000073530	0.0860649	0.501074	-3.0493	6.8661e-15	Pappa2
ENSMUSG00000026414	-2.198	7.16006e-26	-3.04482	1.82158e-48	Tnnt2
ENSMUSG00000074071	0.534565	0.0194418	-3.04439	0.0328221	Fam169b
ENSMUSG00000050505	1.75109	5.47121e-06	-3	0.0685871	Pcdh20
ENSMUSG00000036264	1.45864	5.16317e-05	-3	0.134702	Fstl4
ENSMUSG00000036040	-0.375413	0.046637	-2.96523	0.000138901	Adamtsl2
ENSMUSG00000028834	0.60206	6.59735e-05	-2.9542	0.00123882	Trim63
ENSMUSG00000026639	-0.545885	0.0147146	-2.95174	5.26131e-05	Lamb3
ENSMUSG00000021950	-8.53528	0.000108311	-2.95031	8.79614e-22	Anxa8
ENSMUSG00000030730	3.69561	7.47318e-28	-2.9386	0.00103743	Atp2a1
ENSMUSG00000018845	-3.6532	4.51887e-15	-2.89963	2.9392e-45	Unc45b
ENSMUSG00000102224	0.0998696	0.567263	-2.89616	5.19854e-05	4930447F24Rik
ENSMUSG00000058163	1.62023	1.01247e-05	-2.87682	0.043284	Gm5431
ENSMUSG00000040280	-3.50313	1.4105e-283	-2.87669	1.79646e-186	Ndufa4l2
ENSMUSG00000042842	-1.50126	1.80143e-71	-2.8734	3.04584e-168	Serpinb6b
ENSMUSG00000017817	1.08838	1.91429e-23	-2.85935	1.71922e-46	Jph2
ENSMUSG00000022123	0.350601	0.0508941	-2.8501	5.10168e-05	Scel
ENSMUSG00000050711	1.78966	0.000121963	-2.848	0.0345947	Scg2
ENSMUSG00000053886	0.314516	0.10568	-2.83872	0.0130119	Sh2d4a
ENSMUSG00000032291	-0.17667	0.171123	-2.83261	7.00925e-38	Crabp1
ENSMUSG00000024803	3.41151	4.83546e-201	-2.81943	1.33414e-18	Ankrd1
ENSMUSG00000042485	-2.09246	6.38747e-15	-2.81497	2.76455e-22	Mustn1
ENSMUSG00000024481	-0.216911	0.0996003	-2.81368	3.53311e-27	Lvrn
ENSMUSG00000001930	0.6696	0.0133372	-2.80735	0.00677641	Vwf
ENSMUSG00000028717	1.17194	0.00230016	-2.80735	0.0132356	Tal1
ENSMUSG00000039385	0.987411	0.00224986	-2.80735	0.184074	Cdh6
ENSMUSG00000022439	0.81766	0.0047155	-2.80735	0.0782249	Parvg
ENSMUSG00000039109	2.97177	3.24192e-06	-2.80735	0.0223942	F13a1
ENSMUSG00000066363	1.35124	0.00318191	-2.80324	0.0551226	Serpina3f
ENSMUSG00000028217	2.56431	4.96459e-42	-2.79796	0.000114282	Cdh17
ENSMUSG00000079465	-0.00312179	0.980711	-2.79684	6.94764e-25	Col4a3
ENSMUSG00000102204	-1.41144	7.01251e-14	-2.78839	3.21799e-36	Gm36958
ENSMUSG00000043719	1.23642	2.81345e-06	-2.78231	0.00038829	Col6a6
ENSMUSG00000046491	-2.0858	3.42428e-09	-2.77372	0.00128049	C1qtnf2
ENSMUSG00000055235	0.118377	0.518092	-2.77259	0.00831755	Wdr86
ENSMUSG00000016024	4.03411	2.02788e-06	-2.76696	1.40172e-07	Lbp
ENSMUSG00000075707	0.371611	0.0140921	-2.76553	0.0316051	Dio3
ENSMUSG00000061723	0.21724	0.212893	-2.7633	6.41489e-05	Tnnt3
ENSMUSG00000068196	-4.60204	3.40156e-07	-2.7521	1.27329e-06	Col8a1
ENSMUSG00000045930	-1.99146	4.06495e-34	-2.74373	5.92584e-57	Clec14a
ENSMUSG00000029859	-1.2412	3.7251e-19	-2.73922	1.45313e-63	Epha1
ENSMUSG00000053025	-2.67505	1.80775e-49	-2.73817	1.70412e-51	Sv2b
ENSMUSG00000062168	1.12057	0.000927227	-2.73697	0.100773	Ppef1
ENSMUSG00000112441	-6.96707	2.2253e-08	-2.7276	5.51283e-61	Gm48898
ENSMUSG00000067158	-0.506501	7.12852e-07	-2.72157	5.62048e-91	Col4a4
ENSMUSG00000039252	-0.367615	0.0011861	-2.72142	2.89542e-55	Lgi2
ENSMUSG00000050395	-5.87235	2.20501e-288	-2.71975	7.04894e-206	Tnfsf15
ENSMUSG00000022512	2.17469	1.7123e-82	-2.70169	1.70064e-28	Cldn1
ENSMUSG00000096001	-0.471642	0.0492601	-2.70044	0.00164855	2610528A11Rik
ENSMUSG00000022803	0.157134	0.382293	-2.70044	0.00339605	Popdc2
ENSMUSG00000084989	0.316267	0.148376	-2.70044	0.0227461	Crocc2
ENSMUSG00000026141	0.389634	0.0452898	-2.70044	0.000186574	Col19a1
ENSMUSG00000044254	-2.61692	1.44929e-39	-2.6987	1.13211e-42	Pcsk9
ENSMUSG00000079355	-2.29044	1.26145e-18	-2.69302	0.000763642	Ackr4
ENSMUSG00000105402	1.57928	4.11387e-06	-2.69032	0.0135734	Gm3716
ENSMUSG00000016756	0.976648	4.0455e-09	-2.68499	6.21185e-22	Cmah
ENSMUSG00000028631	1.51833	1.64511e-11	-2.67243	0.00110953	Kcnq4
ENSMUSG00000019935	0.0521953	0.75925	-2.66985	0.00236611	Slc17a8
ENSMUSG00000026208	1.84222	1.41739e-18	-2.66588	0.000361744	Des
ENSMUSG00000020990	0.800428	0.00147956	-2.66297	0.0161301	Cdkl1
ENSMUSG00000035783	-2.20593	2.42638e-05	-2.66246	4.99431e-25	Acta2
ENSMUSG00000000303	-2.43363	4.13299e-14	-2.64866	4.72787e-16	Cdh1
ENSMUSG00000010797	-4.83819	5.83076e-121	-2.63743	1.498e-56	Wnt2
ENSMUSG00000029648	3.62201	3.65925e-51	-2.63063	0.00338237	Flt1
ENSMUSG00000023903	-0.236801	0.219089	-2.62149	0.0107655	Mmp25
ENSMUSG00000068614	3.49794	2.51941e-35	-2.60881	0.0163679	Actc1
ENSMUSG00000025150	-0.0524125	0.355543	-2.58782	2.39709e-123	Cbr2
ENSMUSG00000070323	2.22011	2.93425e-06	-2.58496	0.237796	Mmp27
ENSMUSG00000038179	2.04073	6.16006e-05	-2.58496	0.189004	Slamf7
ENSMUSG00000035681	1.56427	0.000365574	-2.58496	0.0667665	Kcnc2
ENSMUSG00000046207	1.56031	0.00048162	-2.58496	0.0667665	Pik3r6
ENSMUSG00000072720	1.55429	0.0119383	-2.58496	0.0667665	Myo18b
ENSMUSG00000028751	1.19957	0.000247643	-2.58496	0.0667665	Pla2g2e
ENSMUSG00000033208	-2.6893	6.40648e-05	-2.58496	3.06743e-15	S100b
ENSMUSG00000040061	0.0681217	0.702718	-2.58496	0.00516687	Plcb2
ENSMUSG00000041261	0.335792	0.0316629	-2.58496	0.0375901	Car8
ENSMUSG00000079363	2.2276	2.21653e-05	-2.58304	0.188722	Gbp4
ENSMUSG00000049001	-3.37675	9.60758e-152	-2.56812	9.15804e-43	Ndnf
ENSMUSG00000028339	1.13722	4.19892e-26	-2.53682	4.99381e-13	Col15a1
ENSMUSG00000074766	-0.201088	0.00794229	-2.53659	1.40437e-109	Ism1
ENSMUSG00000086712	2.81387	2.67703e-18	-2.53051	0.00578794	Mexis
ENSMUSG00000032193	-1.44869	2.09106e-287	-2.53005	3.51222e-276	Ldlr
ENSMUSG00000032735	0.734389	0.0117603	-2.51457	0.0076247	Ablim3
ENSMUSG00000026840	1.10211	5.82841e-08	-2.51281	1.55943e-14	Lamc3
ENSMUSG00000076441	1.50778	3.99316e-33	-2.51218	9.64599e-28	Ass1
ENSMUSG00000015879	-7.71653	5.16363e-06	-2.50708	3.65105e-25	Fam184b
ENSMUSG00000020140	-0.0416815	0.801554	-2.50249	0.00560826	Lgr5
ENSMUSG00000028362	0.0636901	0.716575	-2.49185	0.00177877	Tnfsf8
ENSMUSG00000037660	-7.15313	3.10367e-05	-2.49016	1.11484e-22	Gdf7
ENSMUSG00000026697	-5.05778	0.000240974	-2.47282	7.65142e-23	Myoc
ENSMUSG00000051041	0.778802	0.00221628	-2.46815	0.00363955	Olfml1
ENSMUSG00000021803	-3.19201	7.35697e-45	-2.45682	1.47306e-39	Cdhr1
ENSMUSG00000027560	0.423653	0.0624413	-2.44478	0.00103743	Dok5
ENSMUSG00000035606	0.436578	0.0549929	-2.44478	0.00413481	Ky
ENSMUSG00000024395	0.0318791	0.796794	-2.44259	5.63386e-13	Lims2
ENSMUSG00000022510	-0.841011	0.000322357	-2.44057	1.02906e-14	Trp63
ENSMUSG00000011118	0.830589	0.00280255	-2.42146	0.0102442	Panx3
ENSMUSG00000061603	0.425063	0.0504994	-2.42033	0.00333319	Akap6
ENSMUSG00000025784	1.40494	0.000129476	-2.41504	0.0111692	Clec3b
ENSMUSG00000038811	1.59661	1.65009e-08	-2.40939	7.4711e-05	Gngt2
ENSMUSG00000048852	1.35395	5.0663e-07	-2.40628	0.0139401	Gm12185
ENSMUSG00000058297	-0.407087	2.1594e-07	-2.40448	4.18725e-172	Spock2
ENSMUSG00000078922	0.678877	1.04532e-14	-2.40431	1.45242e-63	Tgtp1
ENSMUSG00000024330	-3.32733	1.8237e-74	-2.39736	1.11544e-76	Col11a2
ENSMUSG00000027452	1.27217	1.36785e-05	-2.39232	0.0434395	Acss1
ENSMUSG00000032085	-1.99612	1.62159e-05	-2.38063	2.08728e-29	Tagln
ENSMUSG00000024617	-0.536506	0.0352638	-2.36923	0.00371052	Camk2a
ENSMUSG00000026768	-1.98246	8.55113e-41	-2.36269	1.90747e-199	Itga8
ENSMUSG00000044734	-3.30624	5.47631e-05	-2.35596	8.11823e-290	Serpinb1a
ENSMUSG00000029603	-0.466821	0.0627871	-2.35364	0.025248	Dtx1
ENSMUSG00000052374	0.421377	0.0636822	-2.35364	0.01149	Actn2
ENSMUSG00000034926	-1.27353	8.92893e-129	-2.34373	3.80101e-188	Dhcr24
ENSMUSG00000053846	-0.84271	2.62072e-16	-2.34079	3.32746e-67	Lipg
ENSMUSG00000028736	2.63022	1.15778e-06	-2.32193	0.2302	Pax7
ENSMUSG00000075010	1.73239	0.000495412	-2.32193	0.2302	AW112010
ENSMUSG00000026829	-0.0607551	0.714035	-2.32193	7.03068e-05	Gbgt1
ENSMUSG00000027375	1.41162	0.000794737	-2.32193	0.345271	Mal
ENSMUSG00000085057	1.35411	0.000449923	-2.32193	0.345271	Gm13415
ENSMUSG00000062209	0.982271	0.000424492	-2.32193	0.345271	Erbb4
ENSMUSG00000028546	0.819544	0.0425925	-2.32193	0.2302	Elavl4
ENSMUSG00000116903	0.763428	0.000259788	-2.32193	0.0474207	Gm19522
ENSMUSG00000024076	1.64542	0.000116888	-2.32193	0.0474207	Vit
ENSMUSG00000009471	0.696065	0.00026911	-2.32193	0.0362778	Myod1
ENSMUSG00000085977	1.87966	5.14961e-06	-2.32193	0.000234	Gm5970
ENSMUSG00000069893	1.81821	1.67307e-32	-2.31747	2.37794e-19	9930111J21Rik1
ENSMUSG00000071984	0.915308	2.74591e-33	-2.31655	8.17171e-22	Fndc1
ENSMUSG00000027559	3.89489	4.46919e-308	-2.31061	1.66946e-25	Car3
ENSMUSG00000063611	0.00131692	0.993509	-2.29956	0.0164924	Gm10134
ENSMUSG00000024421	-1.98283	5.11801e-62	-2.28925	1.3387e-65	Lama3
ENSMUSG00000035493	0.823483	3.08477e-35	-2.2852	1.40215e-210	Tgfbi
ENSMUSG00000044258	1.99354	4.04719e-10	-2.28024	0.00532581	Ctla2a
ENSMUSG00000035407	0.740845	4.9725e-06	-2.27955	1.26742e-16	Kank4
ENSMUSG00000048616	-3.3921	2.86251e-38	-2.27009	1.65593e-30	Nog
ENSMUSG00000036832	1.67022	1.11598e-06	-2.26849	0.00207932	Lpar3
ENSMUSG00000033576	1.87644	7.8163e-12	-2.25161	0.000951033	Apol6
ENSMUSG00000037686	0.25949	0.0767886	-2.24795	3.00378e-11	Aspg
ENSMUSG00000055254	0.879609	0.00094811	-2.24793	0.016011	Ntrk2
ENSMUSG00000082082	-0.551413	0.0328354	-2.24641	0.00949836	Gm13230
ENSMUSG00000051029	-0.629647	0.0135353	-2.24203	0.000455241	Serpinb1b
ENSMUSG00000047415	-6.82018	0.00107829	-2.23522	1.72628e-10	Gpr68
ENSMUSG00000048120	1.37609	4.96603e-18	-2.23031	1.66742e-18	Entpd1
ENSMUSG00000058145	-1.50686	7.69827e-11	-2.22992	1.19747e-12	Adamts17
ENSMUSG00000022449	1.23818	7.24335e-15	-2.2237	4.27668e-16	Adamts20
ENSMUSG00000020908	0.870107	0.00845631	-2.22239	0.0153232	Myh3
ENSMUSG00000059049	-0.672798	4.59368e-08	-2.22016	1.86523e-39	Frem1
ENSMUSG00000054889	1.87153	1.85337e-13	-2.21968	0.00271296	Dsp
ENSMUSG00000028031	-2.07607	1.26985e-101	-2.2152	5.28344e-127	Dkk2
ENSMUSG00000036446	1.34819	1.75058e-48	-2.21494	1.56592e-61	Lum
ENSMUSG00000019789	-0.247179	0.156887	-2.21057	2.88264e-08	Hey2
ENSMUSG00000045294	-1.51732	5.97798e-272	-2.20646	3.4214e-304	Insig1
ENSMUSG00000026271	2.65025	8.44983e-30	-2.20644	0.00325456	Gpr35
ENSMUSG00000028197	-3.45506	1.13178e-129	-2.20152	1.17357e-11	Col24a1
ENSMUSG00000053541	0.697265	0.0116634	-2.19265	0.0616436	Gvin-ps6
ENSMUSG00000048960	1.15492	5.9701e-12	-2.17129	1.01643e-17	Prex2
ENSMUSG00000073412	1.52432	0.00364104	-2.16993	0.12417	Lst1
ENSMUSG00000031097	0.682583	0.00674401	-2.16993	0.0534771	Tnni2
ENSMUSG00000026691	-0.050631	0.75437	-2.16993	0.000593789	Fmo3
ENSMUSG00000042256	-0.916195	9.99067e-07	-2.16077	3.53155e-16	Ptchd4
ENSMUSG00000019359	1.06045	4.46709e-13	-2.15562	1.85929e-23	Gdpd2
ENSMUSG00000108934	-0.371264	0.0570322	-2.1481	0.000358692	Gm44732
ENSMUSG00000057967	-5.11359	4.23989e-137	-2.14401	3.07406e-74	Fgf18
ENSMUSG00000029675	-3.27479	1.15617e-05	-2.1416	2.42207e-05	Eln
ENSMUSG00000039323	-4.03706	2.41014e-05	-2.12537	7.59777e-34	Igfbp2
ENSMUSG00000051076	-6.67243	0.00315142	-2.11784	1.16813e-09	Vtcn1
ENSMUSG00000038132	1.05337	0.00101428	-2.11548	0.315296	Rbm24
ENSMUSG00000041559	-4.23963	3.58453e-05	-2.1127	9.88382e-237	Fmod
ENSMUSG00000038264	-0.4304	0.0442125	-2.11221	0.00394908	Sema7a
ENSMUSG00000031554	0.0261265	0.877935	-2.10962	0.0739262	Adam5
ENSMUSG00000026712	6.92537	1.42971e-05	-2.10764	7.96731e-12	Mrc1
ENSMUSG00000053825	-3.02578	2.8114e-55	-2.09753	2.99374e-45	Ppfia2
ENSMUSG00000021613	-7.51175	4.53836e-05	-2.0939	1.78837e-29	Hapln1
ENSMUSG00000010086	0.94087	0.000344818	-2.09115	0.000124333	Rnf112
ENSMUSG00000007097	2.602	4.45727e-06	-2.08746	0.0732338	Atp1a2
ENSMUSG00000038903	-3.21575	5.11782e-95	-2.08583	1.6434e-71	Ccdc68
ENSMUSG00000027962	1.74636	1.0437e-05	-2.08456	2.62303e-182	Vcam1
ENSMUSG00000031075	-1.19566	0.00109153	-2.08204	0.0130169	Ano1
ENSMUSG00000067455	-0.189267	0.3248	-2.0784	0.0346647	H4c11
ENSMUSG00000059743	-1.16173	2.71964e-107	-2.07487	3.60276e-05	Fdps
ENSMUSG00000027831	-1.17866	0.000847309	-2.07325	0.0034319	Veph1
ENSMUSG00000079017	1.91263	2.87501e-06	-2.06871	6.4278e-263	Ifi27l2a
ENSMUSG00000078606	5.07517	2.15516e-06	-2.06722	0.00855423	Gvin2
ENSMUSG00000028773	-1.82083	5.73453e-24	-2.06488	2.82869e-32	Fabp3
ENSMUSG00000038530	-1.51224	4.27953e-09	-2.06375	3.4883e-15	Rgs4
ENSMUSG00000020583	-6.80653	5.09341e-07	-2.06179	9.04574e-177	Matn3
ENSMUSG00000047686	-2.76148	6.59742e-109	-2.0584	7.00592e-91	Rtl3
ENSMUSG00000041577	-3.43252	2.9861e-05	-2.05626	2.51808e-236	Prelp
ENSMUSG00000028463	-1.68755	2.4049e-52	-2.05129	2.17944e-74	Car9
ENSMUSG00000031604	-1.04672	1.92824e-71	-2.04884	4.42092e-232	Msmo1
ENSMUSG00000044461	-3.7728	1.25509e-36	-2.04439	3.03248e-22	Shisa2
ENSMUSG00000025064	0.460282	0.0699166	-2.03953	0.00733892	Col17a1
ENSMUSG00000032690	3.42931	2.91979e-05	-2.03882	8.07638e-52	Oas2
ENSMUSG00000078921	2.56782	1.54364e-105	-2.03554	1.65414e-29	Tgtp2
ENSMUSG00000032011	0.541482	2.42009e-12	-2.03525	1.49984e-65	Thy1
ENSMUSG00000050069	1.31501	8.68647e-23	-2.03352	2.45326e-18	Grem2
ENSMUSG00000016995	-4.52356	0.000239714	-2.03171	1.1822e-09	Matn4
ENSMUSG00000070348	2.14635	1.52328e-104	-2.02442	2.07603e-34	Ccnd1
ENSMUSG00000041481	-0.200067	0.0150107	-2.0122	2.50157e-61	Serpina3g
ENSMUSG00000099398	1.94817	0.000314511	-2	0.348641	Ms4a14
ENSMUSG00000015396	1.41706	0.00105351	-2	0.144704	Cd83
ENSMUSG00000058740	1.30643	0.00127965	-2	0.348641	Kcnt1
ENSMUSG00000035131	1.16137	0.00104512	-2	0.184074	Brinp3
ENSMUSG00000020911	-1.54372	1.66044e-23	-2	9.23495e-31	Krt19
ENSMUSG00000034898	0.0204678	0.908635	-2	0.00930774	Filip1
ENSMUSG00000040605	2.00801	3.18032e-36	-1.99118	1.03593e-12	Bace2
ENSMUSG00000040026	1.22462	5.3809e-38	-1.98638	4.32323e-42	Saa3
ENSMUSG00000053469	0.0862481	0.604163	-1.98185	0.047714	Tg
ENSMUSG00000034813	-4.54432	2.45062e-06	-1.97954	7.86298e-13	Grip1
ENSMUSG00000052180	0.0167233	0.921728	-1.97746	0.0283433	Serpinb6c
ENSMUSG00000020020	0.0333943	0.848899	-1.96963	0.0148964	Usp44
ENSMUSG00000000739	4.2817	1.08473e-89	-1.96338	0.00676123	Sult5a1
ENSMUSG00000041324	-1.83988	2.32835e-55	-1.96144	4.90483e-81	Inhba
ENSMUSG00000021319	-3.01853	1.13244e-05	-1.96071	3.34031e-164	Sfrp4
ENSMUSG00000047246	-0.451875	0.0110087	-1.9496	1.69908e-12	H2bc6
ENSMUSG00000033022	-1.74116	8.96764e-267	-1.9469	7.6082e-210	Cdo1
ENSMUSG00000031070	-0.00983363	0.90141	-1.94566	4.34321e-61	Mrgprf
ENSMUSG00000074259	-3.07809	2.83131e-24	-1.94527	6.08525e-19	Gramd2
ENSMUSG00000093930	-1.3633	2.49906e-272	-1.93198	3.54546e-05	Hmgcs1
ENSMUSG00000081058	0.251984	0.133847	-1.93064	4.57319e-07	H3c15
ENSMUSG00000068748	-0.0193975	0.855237	-1.92911	1.25477e-28	Ptprz1
ENSMUSG00000042115	-2.2553	6.5322e-95	-1.92044	6.55663e-79	Klhdc8a
ENSMUSG00000019647	0.594739	0.00102795	-1.91213	5.76205e-09	Sema6a
ENSMUSG00000023224	-0.278412	5.68538e-09	-1.90985	2.44479e-241	Serping1
ENSMUSG00000046463	-0.192505	0.234964	-1.90782	7.64613e-14	5930403N24Rik
ENSMUSG00000058258	-0.896192	9.20197e-86	-1.90713	5.6544e-193	Idi1
ENSMUSG00000067818	-0.879172	1.93849e-58	-1.90703	5.29298e-24	Myl9
ENSMUSG00000036192	1.25204	0.00122702	-1.90689	0.0651085	Rorb
ENSMUSG00000008193	1.07409	0.000627479	-1.90689	0.0122969	Spib
ENSMUSG00000001349	-2.16502	8.49768e-16	-1.90688	1.19854e-09	Cnn1
ENSMUSG00000037010	2.16137	4.60902e-90	-1.90296	2.95659e-24	Apln
ENSMUSG00000062783	2.50092	3.60633e-07	-1.8953	0.283498	Csprs
ENSMUSG00000009654	0.0355692	0.836856	-1.88452	0.0017236	Oit3
ENSMUSG00000000386	5.95695	2.30355e-263	-1.87855	0.00042616	Mx1
ENSMUSG00000025491	2.72871	1.59464e-21	-1.8745	0.0108628	Ifitm1
ENSMUSG00000021367	-1.7955	5.27852e-43	-1.87354	2.18646e-54	Edn1
ENSMUSG00000037035	-1.08557	1.91628e-12	-1.87247	8.11858e-30	Inhbb
ENSMUSG00000060212	-6.58996	0.000936225	-1.87114	2.26304e-10	Pcnx2
ENSMUSG00000040328	3.15579	3.3705e-36	-1.8679	0.0130842	Olfr56
ENSMUSG00000057092	-7.45121	0.00029669	-1.86625	8.06769e-08	Fxyd3
ENSMUSG00000022351	-1.14947	1.74269e-103	-1.86002	6.29625e-06	Sqle
ENSMUSG00000064247	-0.405884	0.0675384	-1.8594	0.00782338	Plcxd1
ENSMUSG00000020758	-2.8624	1.74619e-40	-1.85889	1.64214e-29	Itgb4
ENSMUSG00000032036	-2.57788	0.000264769	-1.85799	5.27098e-08	Kirrel3
ENSMUSG00000050164	1.02896	6.36501e-05	-1.85798	0.160477	Mchr1
ENSMUSG00000028655	0.432082	0.0413374	-1.85798	0.00336526	Mfsd2a
ENSMUSG00000048489	-6.99718	2.54727e-07	-1.85763	8.02359e-18	Depp1
ENSMUSG00000027358	-4.99865	9.21542e-132	-1.8513	1.56426e-59	Bmp2
ENSMUSG00000042429	0.838146	0.00521434	-1.848	0.0147206	Adora1
ENSMUSG00000043833	0.761761	0.00100459	-1.848	0.069934	2900005J15Rik
ENSMUSG00000038523	1.55029	1.14437e-06	-1.84435	0.0328557	1700003F12Rik
ENSMUSG00000054418	-0.132602	0.468339	-1.84327	0.061084	2900041M22Rik
ENSMUSG00000049871	-0.783912	0.000384976	-1.84262	1.04364e-11	Nlrc3
ENSMUSG00000057604	0.303962	0.00314543	-1.83733	4.16803e-34	Lmcd1
ENSMUSG00000005672	-4.59719	7.32294e-97	-1.83421	4.83714e-49	Kit
ENSMUSG00000031626	0.886101	5.50025e-09	-1.83302	4.412e-09	Sorbs2
ENSMUSG00000062380	-0.468446	2.73872e-05	-1.83043	2.75935e-38	Tubb3
ENSMUSG00000000792	-1.85651	1.15463e-07	-1.83007	1.55268e-08	Slc5a5
ENSMUSG00000031442	-0.522404	0.017006	-1.83007	3.37605e-12	Mcf2l
ENSMUSG00000073599	1.07196	6.81913e-08	-1.82852	1.18288e-07	Ecscr
ENSMUSG00000024747	0.188618	0.0407041	-1.82641	1.18219e-38	Aldh1a7
ENSMUSG00000047261	0.0908091	0.607621	-1.82312	0.0095403	Gap43
ENSMUSG00000042604	0.577791	0.00429582	-1.82312	0.0433813	Kcna4
ENSMUSG00000000031	-3.01032	1.73172e-05	-1.81974	9.66821e-55	H19
ENSMUSG00000050071	0.0157171	0.91954	-1.81777	1.69829e-06	Bex1
ENSMUSG00000035486	-1.02315	0.00295287	-1.81556	0.00157649	Plk5
ENSMUSG00000001741	-2.42771	1.15736e-79	-1.81452	9.52628e-80	Il16
ENSMUSG00000081665	1.801	0.000241963	-1.8135	0.328601	Pira1
ENSMUSG00000078616	1.88244	5.06669e-06	-1.80735	0.35601	Trim30c
ENSMUSG00000029195	1.30412	0.000273427	-1.80735	0.252401	Klb
ENSMUSG00000030553	0.853872	4.30951e-05	-1.80735	0.151835	Pgpep1l
ENSMUSG00000049691	0.51663	0.00344838	-1.80735	0.103604	Nkx3-2
ENSMUSG00000006362	0.222469	0.20937	-1.80735	3.71354e-07	Cbfa2t3
ENSMUSG00000017002	-3.89135	1.43193e-121	-1.80542	3.10764e-47	Slpi
ENSMUSG00000041939	-0.573304	8.40909e-13	-1.80432	1.44272e-101	Mvk
ENSMUSG00000048368	-2.87716	5.17498e-05	-1.80325	5.80729e-122	Omd
ENSMUSG00000026459	2.11351	4.44187e-10	-1.79355	0.00754858	Myog
ENSMUSG00000054196	-5.18066	1.62647e-199	-1.79333	1.72547e-64	Cthrc1
ENSMUSG00000030793	0.632282	7.39558e-07	-1.7912	1.61005e-25	Pycard
ENSMUSG00000063430	-6.67756	1.91672e-06	-1.78826	1.54014e-38	Wscd2
ENSMUSG00000022847	-0.332547	0.133569	-1.78136	0.000696793	Thpo
ENSMUSG00000045094	-0.151685	0.313709	-1.78099	2.68929e-07	Arhgef37
ENSMUSG00000006221	0.410891	0.00600155	-1.77761	2.588e-13	Hspb7
ENSMUSG00000029335	2.4289	8.70292e-16	-1.77761	0.0330977	Bmp3
ENSMUSG00000039706	-2.0662	1.3311e-32	-1.77272	4.12055e-35	Ldb2
ENSMUSG00000029189	0.992198	0.00283723	-1.77259	0.0128904	Sel1l3
ENSMUSG00000040703	-4.01267	1.7578e-120	-1.76713	3.74268e-59	Cyp2s1
ENSMUSG00000037379	6.45982	7.40993e-132	-1.76553	0.0092617	Spon2
ENSMUSG00000095304	-0.359723	0.000155679	-1.76087	3.1536e-41	Plac9a
ENSMUSG00000034353	-0.751463	0.00745547	-1.76081	0.0349087	Ramp1
ENSMUSG00000033268	0.0218014	0.899134	-1.76081	0.0601921	Duox1
ENSMUSG00000032854	0.239815	0.20468	-1.76081	0.0107596	Ugt8a
ENSMUSG00000024210	0.202982	0.2738	-1.75489	0.0112679	Ip6k3
ENSMUSG00000031391	0.486286	0.00206076	-1.75375	7.50902e-14	L1cam
ENSMUSG00000051111	-5.78136	0.000269795	-1.74574	9.19678e-10	Sv2c
ENSMUSG00000020044	-0.886052	2.7139e-127	-1.74214	1.49618e-05	Timp3
ENSMUSG00000032925	-3.63751	0.000289385	-1.73877	3.18728e-144	Itgbl1
ENSMUSG00000036699	0.113943	0.330066	-1.73697	0.0185536	Zcchc12
ENSMUSG00000064325	1.43457	0.000599921	-1.73697	0.209875	Hhip
ENSMUSG00000026579	0.924279	0.0141129	-1.73697	0.234101	F5
ENSMUSG00000053835	4.03614	4.72574e-87	-1.73697	0.020279	H2-T24
ENSMUSG00000048583	-3.43923	3.55501e-234	-1.73667	7.57082e-60	Igf2
ENSMUSG00000091455	-4.00946	9.85187e-06	-1.73383	5.29156e-08	Otogl
ENSMUSG00000028864	2.45308	8.58556e-23	-1.72697	0.00142861	Hgf
ENSMUSG00000070337	-0.180097	0.332524	-1.71882	0.0114041	Gpr179
ENSMUSG00000053702	0.378134	0.0272604	-1.71624	3.8322e-07	Nebl
ENSMUSG00000026315	0.167459	0.151424	-1.71535	8.62969e-26	Serpinb8
ENSMUSG00000090231	1.94114	3.86556e-144	-1.70907	9.21411e-67	Cfb
ENSMUSG00000037664	-0.131405	0.000467941	-1.7087	8.5916e-50	Cdkn1c
ENSMUSG00000042807	0.559481	0.00873798	-1.70782	4.12956e-07	Hecw2
ENSMUSG00000027224	0.0395519	0.814829	-1.70627	0.0162318	Duoxa1
ENSMUSG00000019997	-3.21793	1.30123e-05	-1.70389	4.3428e-142	Ccn2
ENSMUSG00000115149	-5.37851	0.00102477	-1.70044	1.7362e-06	9330188P03Rik
ENSMUSG00000006386	3.68987	6.53481e-42	-1.70044	0.0198908	Tek
ENSMUSG00000024593	0.6471	0.00289495	-1.69834	2.51934e-05	Megf10
ENSMUSG00000015533	-2.11318	1.04623e-59	-1.69526	7.37949e-26	Itga2
ENSMUSG00000060981	-0.188638	0.275373	-1.69504	0.00794392	H4c8
ENSMUSG00000053062	-1.34188	6.22172e-23	-1.68962	4.2384e-28	Jam2
ENSMUSG00000042436	-2.19532	3.20377e-56	-1.68936	1.40152e-54	Mfap4
ENSMUSG00000055994	1.80159	8.46771e-08	-1.68806	0.0194418	Nod2
ENSMUSG00000037362	-3.07726	4.30403e-05	-1.68791	2.89157e-208	Ccn3
ENSMUSG00000027570	-0.358455	0.0820708	-1.68732	0.000237786	Col9a3
ENSMUSG00000097640	-0.23546	0.152672	-1.68721	1.90794e-05	Gm20033
ENSMUSG00000039601	-2.26024	1.59672e-56	-1.68706	1.03425e-51	Rcan2
ENSMUSG00000058914	-9.74402	1.15869e-06	-1.68677	1.5305e-248	C1qtnf3
ENSMUSG00000044092	0.0132855	0.93601	-1.6845	0.000370094	C130050O18Rik
ENSMUSG00000036887	6.9435	6.46523e-06	-1.67938	2.89656e-08	C1qa
ENSMUSG00000021423	2.29953	7.71982e-05	-1.67807	0.32218	Ly86
ENSMUSG00000031995	1.29932	0.000801772	-1.67807	0.0059421	St14
ENSMUSG00000050663	-3.02237	0.00526221	-1.67659	1.64398e-07	Trhde
ENSMUSG00000031750	0.992081	0.000571582	-1.67138	0.0146036	Il34
ENSMUSG00000034687	-3.60456	1.23356e-216	-1.67054	2.81081e-91	Fras1
ENSMUSG00000035864	0.294781	0.0605258	-1.66985	0.0666117	Syt1
ENSMUSG00000026981	3.7479	8.27508e-48	-1.66626	0.00165906	Il1rn
ENSMUSG00000026051	-0.296593	0.067296	-1.66297	5.53567e-10	Ecrg4
ENSMUSG00000028125	-1.64217	4.41744e-08	-1.65381	3.78364e-08	Abca4
ENSMUSG00000110720	-1.31479	0.000396161	-1.64539	0.0300922	Gm46223
ENSMUSG00000048138	1.26757	0.000282286	-1.64386	0.0145755	Dmrt2
ENSMUSG00000004035	1.79587	4.13702e-14	-1.64386	0.00809505	Gstm7
ENSMUSG00000049436	-8.35234	2.68022e-05	-1.64185	1.94792e-98	Upk1b
ENSMUSG00000063354	-3.22607	0.00494025	-1.64111	2.96922e-05	Slc39a4
ENSMUSG00000041731	-0.753673	4.56082e-23	-1.63374	5.82864e-80	Pgm5
ENSMUSG00000024379	2.14067	1.42591e-11	-1.63005	0.0141726	Tslp
ENSMUSG00000030862	-5.15822	1.29491e-305	-1.62881	3.25604e-89	Cpxm2
ENSMUSG00000031972	2.11444	1.18609e-11	-1.62626	0.00927029	Acta1
ENSMUSG00000032661	7.07025	1.25351e-07	-1.62619	0.0127134	Oas3
ENSMUSG00000051457	-0.291692	0.0463315	-1.62399	8.15975e-17	Spn
ENSMUSG00000066755	0.501744	0.029731	-1.62149	0.1331	Tnfsf18
ENSMUSG00000091898	-0.17767	0.228487	-1.61926	2.44536e-09	Tnnc1
ENSMUSG00000038239	0.0793562	0.649365	-1.61143	0.0744892	Hrc
ENSMUSG00000036067	1.00659	3.08285e-06	-1.60459	1.98995e-07	Slc2a6
ENSMUSG00000094910	-2.08299	0.000680239	-1.603	2.71025e-06	D430019H16Rik
ENSMUSG00000001435	2.09054	4.64306e-247	-1.59954	3.32678e-67	Col18a1
ENSMUSG00000022483	-5.20872	2.49805e-128	-1.58869	2.31215e-31	Col2a1
ENSMUSG00000055775	2.70381	0.000993189	-1.58496	0.561438	Myh8
ENSMUSG00000069792	2.49229	7.04758e-05	-1.58496	0.373901	Wfdc17
ENSMUSG00000047182	0.215851	0.247289	-1.58496	0.00141861	Irs3
ENSMUSG00000048534	1.76343	3.07985e-06	-1.58496	0.561438	Jaml
ENSMUSG00000019787	1.64455	9.68383e-05	-1.58496	0.158302	Trdn
ENSMUSG00000097365	1.53991	0.000936985	-1.58496	0.116117	C030034L19Rik
ENSMUSG00000030468	1.49136	0.00103076	-1.58496	0.116117	Siglecg
ENSMUSG00000026251	1.14613	0.00371563	-1.58496	0.468527	Chrnd
ENSMUSG00000087659	1.11948	0.0001954	-1.58496	0.116117	Gm12606
ENSMUSG00000061762	1.07106	7.64947e-05	-1.58496	0.158302	Tac1
ENSMUSG00000020216	0.884607	0.0122663	-1.58496	0.546715	Jsrp1
ENSMUSG00000110884	0.312929	0.147035	-1.58496	0.300489	Gm47416
ENSMUSG00000073234	1.83856	9.19822e-13	-1.58496	0.000186271	Gm8773
ENSMUSG00000015890	-2.58496	0.00244454	-1.58496	3.44052e-06	Amdhd1
ENSMUSG00000009214	0.937852	0.0155309	-1.58496	0.116117	Mymk
ENSMUSG00000040380	0.531479	0.00114334	-1.58496	0.0341094	Cbln3
ENSMUSG00000019102	1.77764	2.45548e-12	-1.58496	0.0150247	Aldh3a1
ENSMUSG00000048706	-2.50108	1.13245e-235	-1.581	4.6899e-139	Lurap1l
ENSMUSG00000031210	-0.956156	0.00105777	-1.57511	0.00146378	Gpr165
ENSMUSG00000054934	0.274408	0.134518	-1.56768	0.00115511	Kcnmb4
ENSMUSG00000067297	1.73856	8.61803e-09	-1.5672	0.00410941	Ifit1bl2
ENSMUSG00000040254	-2.73283	2.36967e-06	-1.55983	1.93145e-215	Sema3d
ENSMUSG00000040152	-0.628491	2.82423e-125	-1.55942	3.33608e-46	Thbs1
ENSMUSG00000043333	-3.02748	0.00957763	-1.558	0.000844332	Rhbdl2
ENSMUSG00000027435	5.69238	1.91467e-05	-1.55748	1.10618e-05	Cd93
ENSMUSG00000035184	1.17351	0.000205187	-1.54889	0.0313757	Fam124a
ENSMUSG00000025789	0.156311	0.38259	-1.53842	0.00749043	St8sia2
ENSMUSG00000027656	-0.597927	5.72054e-09	-1.5357	5.02559e-42	Ccn5
ENSMUSG00000068122	2.72354	1.99064e-05	-1.53552	5.65056e-54	Agtr2
ENSMUSG00000031558	-0.260794	2.0965e-08	-1.53117	1.30969e-183	Slit2
ENSMUSG00000025930	1.86855	5.42349e-06	-1.53051	0.0379061	Msc
ENSMUSG00000032744	-4.06085	6.08197e-49	-1.52959	6.54616e-21	Heyl
ENSMUSG00000001467	-1.4256	5.79462e-140	-1.52687	2.63399e-277	Cyp51
ENSMUSG00000018381	0.517667	0.00703696	-1.52675	7.68414e-06	Abi3
ENSMUSG00000033450	-1.72639	9.87928e-30	-1.52471	8.65371e-36	Tagap
ENSMUSG00000004698	3.26113	1.05031e-50	-1.52195	0.0233643	Hdac9
ENSMUSG00000026494	-4.94575	0.000110199	-1.51971	1.11173e-117	Kif26b
ENSMUSG00000037541	-1.45664	0.0353138	-1.51937	6.06146e-05	Shank2
ENSMUSG00000019848	-2.15608	3.15776e-14	-1.51722	1.52614e-11	Popdc3
ENSMUSG00000027955	-0.497403	1.26445e-12	-1.51655	3.24925e-99	Gask1b
ENSMUSG00000021702	0.38751	0.0328685	-1.51559	9.76787e-07	Thbs4
ENSMUSG00000033910	-1.61431	7.37617e-28	-1.51318	1.16472e-31	Gucy1a1
ENSMUSG00000033327	2.16918	1.30636e-90	-1.50783	1.81673e-26	Tnxb
ENSMUSG00000027514	4.57055	2.83759e-08	-1.50511	2.39235e-08	Zbp1
ENSMUSG00000030592	1.93947	9.54918e-09	-1.5025	0.00937485	Ryr1
ENSMUSG00000043631	-2.07727	1.3632e-28	-1.50155	1.65481e-24	Ecm2
ENSMUSG00000022894	0.904265	2.06388e-135	-1.50064	1.53297e-149	Adamts5
ENSMUSG00000045009	0.0111472	0.94482	-1.50007	0.00971182	Prrt3
ENSMUSG00000053279	1.26825	3.39973e-165	-1.4994	3.47802e-164	Aldh1a1
ENSMUSG00000014602	-0.944457	2.58207e-09	-1.49871	1.44612e-13	Kif1a
ENSMUSG00000032548	-2.08644	5.77093e-123	-1.49713	9.49677e-68	Slco2a1
ENSMUSG00000050541	-0.0159105	0.845246	-1.49585	1.25591e-42	Adra1b
ENSMUSG00000020953	-0.120994	0.462284	-1.49381	0.000351725	Coch
ENSMUSG00000057969	-0.816625	2.31553e-15	-1.49215	1.16757e-56	Sema3b
ENSMUSG00000073403	0.807726	0.000619787	-1.49172	0.233376	Gm10499
ENSMUSG00000006342	0.237104	0.0136187	-1.49038	7.27055e-33	Susd2
ENSMUSG00000018819	0.28559	0.00070557	-1.48714	6.10992e-46	Lsp1
ENSMUSG00000078920	2.51004	2.97269e-269	-1.48667	1.87085e-35	Ifi47
ENSMUSG00000031349	-0.215214	0.00245367	-1.48401	5.83832e-81	Nsdhl
ENSMUSG00000000402	-2.78295	1.65666e-44	-1.48382	2.11689e-20	Egfl6
ENSMUSG00000026479	-0.220046	0.179016	-1.48134	1.92145e-16	Lamc2
ENSMUSG00000117992	-1.22275	5.78403e-05	-1.47393	3.49796e-06	Gm41760
ENSMUSG00000037624	-4.56337	5.5347e-17	-1.47321	3.28061e-44	Kcnk2
ENSMUSG00000022197	-0.420443	0.00386483	-1.47105	1.62387e-16	Pdzd2
ENSMUSG00000055980	-1.53197	7.24027e-171	-1.47049	2.46819e-121	Irs1
ENSMUSG00000039405	-0.735234	8.9207e-86	-1.46904	1.5197e-122	Prss23
ENSMUSG00000000154	-0.727862	0.0140821	-1.46717	0.00100566	Slc22a18
ENSMUSG00000048096	0.695978	2.78875e-11	-1.46188	5.19027e-25	Lmod1
ENSMUSG00000018566	0.475279	2.30345e-06	-1.45976	5.27306e-30	Slc2a4
ENSMUSG00000021356	1.20165	0.0017982	-1.45943	0.302242	Irf4
ENSMUSG00000029377	0.867092	0.00486267	-1.45943	0.102424	Ereg
ENSMUSG00000071226	0.750999	0.000337279	-1.45943	0.192579	Cecr2
ENSMUSG00000028600	-1.28607	3.13598e-09	-1.45943	1.28049e-13	Podn
ENSMUSG00000021765	0.658657	4.96615e-18	-1.45317	6.28664e-50	Fst
ENSMUSG00000019851	-4.10434	1.05773e-05	-1.44898	5.47558e-06	Perp
ENSMUSG00000021273	-1.34644	2.97792e-148	-1.44864	8.4359e-174	Fdft1
ENSMUSG00000009281	2.92045	1.29349e-55	-1.44827	8.23742e-06	Rarres2
ENSMUSG00000030428	0.801632	0.0014787	-1.44746	0.0856392	Ttyh1
ENSMUSG00000029651	-1.22905	4.1439e-05	-1.44625	3.06811e-07	Mtus2
ENSMUSG00000039942	-0.847583	4.26334e-10	-1.44314	7.51603e-30	Ptger4
ENSMUSG00000023011	-2.28486	9.20683e-11	-1.44168	0.000395268	Faim2
ENSMUSG00000115007	-0.251541	0.197895	-1.44057	0.000875772	5830448L01Rik
ENSMUSG00000036242	-6.53398	0.000471818	-1.43244	9.36797e-07	Armh4
ENSMUSG00000039058	-1.58107	1.14895e-38	-1.43102	5.10578e-35	Ak5
ENSMUSG00000015850	1.48998	9.81676e-106	-1.42988	8.30523e-55	Adamtsl4
ENSMUSG00000067786	0.47268	0.00291066	-1.42394	6.21463e-09	Nnat
ENSMUSG00000020251	-1.26445	7.89506e-22	-1.42186	4.54134e-37	Glt8d2
ENSMUSG00000047330	-0.0234009	0.834711	-1.42099	1.06508e-18	Kcne4
ENSMUSG00000021678	-2.63713	1.70372e-24	-1.42026	3.21238e-15	F2rl1
ENSMUSG00000042190	-2.63836	1.03753e-204	-1.41877	1.96385e-87	Cmklr1
ENSMUSG00000071656	-0.466056	1.44078e-05	-1.41776	1.21636e-31	Lrrn4cl
ENSMUSG00000020019	0.225081	0.0243331	-1.41681	9.83087e-27	Ntn4
ENSMUSG00000003469	-1.4702	5.65774e-11	-1.41607	1.41462e-12	Phyhip
ENSMUSG00000033060	-4.36154	8.64015e-126	-1.41545	2.82691e-128	Lmo7
ENSMUSG00000027536	-0.0553183	0.719298	-1.41504	1.84536e-05	Chmp4c
ENSMUSG00000044708	1.05833	0.000578143	-1.41504	0.0194418	Kcnj10
ENSMUSG00000029816	1.42378	1.00968e-05	-1.41461	3.4383e-183	Gpnmb
ENSMUSG00000010651	-1.65272	5.41847e-09	-1.41253	5.10243e-08	Acaa1b
ENSMUSG00000026458	0.0045154	0.976587	-1.41213	0.0015366	Ppfia4
ENSMUSG00000108732	-0.391578	0.0345313	-1.41009	1.03221e-06	2310043P16Rik
ENSMUSG00000049892	1.36284	6.37864e-05	-1.40599	0.0433813	Rasd1
ENSMUSG00000021567	0.739602	3.55586e-08	-1.40475	5.12973e-11	Nkd2
ENSMUSG00000030110	-1.7448	9.08966e-08	-1.40255	1.84118e-06	Ret
ENSMUSG00000054589	0.55565	0.0408667	-1.4021	0.308344	Gm9949
ENSMUSG00000026725	-2.41466	2.90482e-18	-1.39975	1.82786e-11	Tnn
ENSMUSG00000031962	0.78064	0.00925867	-1.39855	0.0334717	Cdh15
ENSMUSG00000082292	5.50699	3.41914e-148	-1.39855	0.000652455	Gm12250
ENSMUSG00000035246	-0.500817	0.000397404	-1.39799	9.95779e-17	Pcyt1b
ENSMUSG00000004328	3.33816	3.89988e-168	-1.39559	1.68569e-07	Hif3a
ENSMUSG00000072620	5.42323	3.92589e-06	-1.39348	3.78265e-05	Slfn2
ENSMUSG00000063727	-3.32561	1.46322e-146	-1.39249	1.42609e-43	Tnfrsf11b
ENSMUSG00000017737	1.26371	0.00100639	-1.38702	0.0339921	Mmp9
ENSMUSG00000032726	0.262539	0.17488	-1.38702	0.0578633	Bmp8a
ENSMUSG00000026875	0.52881	0.0156721	-1.38465	0.0360643	Traf1
ENSMUSG00000025429	0.170969	0.192498	-1.383	7.98604e-12	Pstpip2
ENSMUSG00000075122	0.231591	0.185893	-1.37851	0.0456386	Cd80
ENSMUSG00000031965	4.24693	4.21687e-47	-1.37851	0.0161301	Tbx20
ENSMUSG00000024677	2.80044	1.67171e-05	-1.37851	0.27964	Ms4a6b
ENSMUSG00000029321	5.14652	1.70563e-160	-1.37851	0.00635226	Slc10a6
ENSMUSG00000087141	-0.739578	5.79184e-19	-1.37776	1.24335e-60	Plcxd2
ENSMUSG00000025085	-0.505372	7.76553e-17	-1.37668	7.63296e-73	Ablim1
ENSMUSG00000051627	-0.131335	0.399631	-1.37276	3.12695e-05	H1f4
ENSMUSG00000005125	-0.0294089	0.548103	-1.3649	1.35867e-134	Ndrg1
ENSMUSG00000045034	-2.87915	0.0132328	-1.36457	0.00161528	Ankrd34b
ENSMUSG00000049556	-3.05869	3.95486e-80	-1.36417	1.91468e-35	Lingo1
ENSMUSG00000047420	-3.39234	2.70463e-152	-1.36415	6.19594e-62	Fam180a
ENSMUSG00000034997	-3.46227	3.24122e-246	-1.36372	4.31319e-65	Htr2a
ENSMUSG00000022240	2.27887	1.39924e-13	-1.3604	0.000261027	Ctnnd2
ENSMUSG00000000489	-0.376204	0.0539561	-1.35819	0.00507512	Pdgfb
ENSMUSG00000025161	-0.581532	6.48876e-37	-1.35706	2.00118e-180	Slc16a3
ENSMUSG00000051920	-2.32309	4.08809e-166	-1.35601	2.49868e-71	Rspo2
ENSMUSG00000035385	3.79221	1.50375e-06	-1.3539	5.27691e-16	Ccl2
ENSMUSG00000031841	3.07785	1.11043e-76	-1.35279	5.52498e-05	Cdh13
ENSMUSG00000033105	-1.25942	1.919e-54	-1.35211	2.57874e-71	Lss
ENSMUSG00000074813	-0.386525	0.000547865	-1.35093	3.20372e-30	Morrbid
ENSMUSG00000020182	-1.0789	1.24549e-07	-1.34761	1.26654e-11	Ddc
ENSMUSG00000020427	2.97069	2.60142e-05	-1.34649	4.97292e-280	Igfbp3
ENSMUSG00000021379	-0.00162302	0.986758	-1.34528	7.96562e-26	Id4
ENSMUSG00000102692	-1.39599	6.50854e-09	-1.34514	6.40415e-09	Dchs2
ENSMUSG00000031613	-0.850291	2.02292e-05	-1.3433	1.45731e-12	Hpgd
ENSMUSG00000025083	-0.349407	2.03527e-05	-1.34185	3.49281e-49	Afap1l2
ENSMUSG00000015134	-2.30914	3.37838e-16	-1.34008	3.89048e-07	Aldh1a3
ENSMUSG00000099583	-0.825459	0.00480802	-1.33776	0.00557686	H3c4
ENSMUSG00000021835	-2.73092	1.65857e-220	-1.33589	2.87139e-103	Bmp4
ENSMUSG00000000359	0.328904	0.0604625	-1.33479	6.69345e-05	Rem1
ENSMUSG00000031380	0.681594	1.79127e-68	-1.33453	4.98884e-113	Vegfd
ENSMUSG00000109455	0.082572	0.639337	-1.33442	0.112969	Gm44710
ENSMUSG00000045215	-3.73394	1.62917e-79	-1.33155	7.1571e-34	Asxl3
ENSMUSG00000079339	2.88522	6.99142e-38	-1.32931	0.00557473	Ifit1bl1
ENSMUSG00000037892	-0.853112	4.05482e-31	-1.3236	5.03159e-73	Pcdh18
ENSMUSG00000066677	2.13235	6.22657e-07	-1.32193	0.202186	Ifi208
ENSMUSG00000062257	1.46835	0.000755305	-1.32193	0.416866	Opcml
ENSMUSG00000044365	1.38739	0.000276073	-1.32193	0.250815	Cxxc4
ENSMUSG00000020010	1.30963	0.00586229	-1.32193	0.348641	Vnn3
ENSMUSG00000062694	1	4.74745e-05	-1.32193	0.219307	Cav3
ENSMUSG00000092277	0.980422	0.000195378	-1.32193	0.416866	Gm19684
ENSMUSG00000040987	0.110136	0.46412	-1.32193	1.51065e-05	Mill2
ENSMUSG00000057280	0.269723	0.129209	-1.32193	0.00598016	Musk
ENSMUSG00000021363	0.88081	0.000416736	-1.32193	0.0213116	Mak
ENSMUSG00000026532	1.91122	2.34377e-07	-1.32193	0.0739262	Spta1
ENSMUSG00000063063	0.966924	0.000745605	-1.32193	0.0499481	Ctnna2
ENSMUSG00000030790	3.15317	4.78616e-07	-1.32193	8.93673e-12	Adm
ENSMUSG00000025203	-1.35214	0.000123686	-1.32191	1.84723e-237	Scd2
ENSMUSG00000076433	-0.272925	0.0525983	-1.31657	4.03596e-11	Cep295nl
ENSMUSG00000006378	-0.253541	0.0249631	-1.31642	1.46414e-21	Gcat
ENSMUSG00000099517	-0.224314	0.243706	-1.31533	0.0109433	H3c8
ENSMUSG00000042216	-0.719003	0.000701673	-1.31438	2.65598e-10	Sgsm1
ENSMUSG00000085766	-0.637333	0.00234134	-1.31079	2.83581e-07	2810430I11Rik
ENSMUSG00000089945	-1.00989	1.17713e-25	-1.3088	1.57073e-52	Pakap
ENSMUSG00000101462	-1.86686	1.42422e-06	-1.30718	6.576e-05	Gm3052
ENSMUSG00000049676	0.0481932	0.771954	-1.30666	0.0317112	Catsperg1
ENSMUSG00000109783	-0.113945	0.503088	-1.30587	0.00761808	Gm45338
ENSMUSG00000015957	-0.298362	0.0338197	-1.30556	1.83745e-17	Wnt11
ENSMUSG00000049511	-3.33298	0.000115511	-1.3055	0.00897979	Htr1b
ENSMUSG00000027938	0.142594	0.40668	-1.30378	0.0109791	Creb3l4
ENSMUSG00000026235	-0.819585	0.000103577	-1.30355	4.0936e-12	Epha4
ENSMUSG00000044716	0.59482	0.0260578	-1.30256	0.0253864	Dok7
ENSMUSG00000049122	1.78409	3.21467e-13	-1.30117	0.000526309	Frmd3
ENSMUSG00000030782	-1.93123	7.49931e-214	-1.2999	6.87257e-85	Tgfb1i1
ENSMUSG00000107451	0.59802	0.000512091	-1.29546	0.00718233	Gm44421
ENSMUSG00000027217	-4.00311	8.60538e-42	-1.29512	1.46311e-51	Tspan18
ENSMUSG00000015709	-0.746552	1.09409e-08	-1.29467	1.26755e-25	Arnt2
ENSMUSG00000045868	4.66414	9.20755e-08	-1.2937	3.12092e-13	Gvin1
ENSMUSG00000020672	-2.82353	0.00011398	-1.29012	6.47373e-06	Sntg2
ENSMUSG00000003477	1.01551	0.000458338	-1.28951	0.0147206	Inmt
ENSMUSG00000044122	-0.225158	0.223912	-1.28801	0.000473991	Proca1
ENSMUSG00000049382	-9.41114	4.41164e-08	-1.28702	3.32163e-17	Krt8
ENSMUSG00000028341	-1.31346	1.14939e-10	-1.28553	1.61943e-15	Nr4a3
ENSMUSG00000026675	-1.05239	4.7962e-39	-1.28471	2.16952e-53	Hsd17b7
ENSMUSG00000045827	-2.3038	4.1724e-05	-1.28125	3.32024e-115	Serpinb9
ENSMUSG00000056130	3.69982	8.52844e-36	-1.27706	0.0132407	Ticam2
ENSMUSG00000026023	1.38602	9.74295e-06	-1.2713	0.0568588	Cdk15
ENSMUSG00000072941	-0.990751	3.36744e-11	-1.27093	5.13006e-20	Sod3
ENSMUSG00000052673	-1.66513	0.0128954	-1.27085	0.00283848	Gm9887
ENSMUSG00000097183	-1.34545	4.29508e-13	-1.26708	1.28785e-19	Gm17501
ENSMUSG00000022103	1.77583	5.27101e-18	-1.26607	0.000325109	Gfra2
ENSMUSG00000021223	-1.87455	2.47032e-10	-1.26398	1.65384e-07	Papln
ENSMUSG00000016194	1.66978	7.40287e-06	-1.26303	0.467	Hsd11b1
ENSMUSG00000069270	-0.302455	0.0889245	-1.2576	0.000136909	H2ac6
ENSMUSG00000041423	0.000978616	0.994487	-1.25738	5.24424e-09	Paqr6
ENSMUSG00000036528	-0.467547	0.00529579	-1.25436	1.15312e-08	Ppfibp2
ENSMUSG00000030329	-1.7718	1.45828e-17	-1.24885	8.3394e-19	Pianp
ENSMUSG00000086746	-1.1724	0.000932377	-1.24793	0.00760022	Gm15222
ENSMUSG00000019874	0.73828	7.30225e-06	-1.24793	0.0423945	Fabp7
ENSMUSG00000029322	6.12316	2.23125e-06	-1.24746	1.37291e-09	Plac8
ENSMUSG00000038007	-1.03056	7.07709e-09	-1.24683	1.40869e-14	Acer2
ENSMUSG00000045725	-4.76577	1.02775e-84	-1.24595	9.15813e-26	Prr15
ENSMUSG00000072115	0.586823	6.27629e-08	-1.24481	1.51238e-19	Ang
ENSMUSG00000032363	-0.389785	0.000237233	-1.2446	4.04033e-31	Adamts7
ENSMUSG00000079445	-4.09686	0.00217224	-1.24442	0.000126531	B3gnt7
ENSMUSG00000032092	-5.10154	0.00139729	-1.24356	9.9851e-09	Mpzl2
ENSMUSG00000042874	-2.16292e-05	0.999905	-1.24286	0.05063	D930007J09Rik
ENSMUSG00000033595	1.13249	4.52701e-05	-1.24236	0.000164405	Lgi3
ENSMUSG00000026546	-1.14535	0.00105768	-1.24189	0.0090927	Cfap45
ENSMUSG00000021388	-2.81043	6.25703e-06	-1.24185	9.89912e-261	Aspn
ENSMUSG00000030587	-0.645957	0.0183073	-1.23947	0.00641246	2200002D01Rik
ENSMUSG00000028476	-1.25159	1.58147e-137	-1.23929	9.99913e-161	Reck
ENSMUSG00000063011	-3.32696	1.13853e-154	-1.23921	8.44798e-57	Msln
ENSMUSG00000025427	0.39658	0.00894859	-1.23897	2.49211e-07	Rnf165
ENSMUSG00000012819	-0.499226	0.0554711	-1.23879	0.0798026	Cdh23
ENSMUSG00000041594	-3.84659	4.95731e-84	-1.23857	2.16049e-101	Tmtc4
ENSMUSG00000040606	-3.18252	2.4878e-05	-1.23727	9.73542e-67	Kazn
ENSMUSG00000036617	-3.39772	7.8557e-36	-1.23479	7.14743e-63	Etl4
ENSMUSG00000092071	-0.105164	0.556997	-1.23133	0.0616906	A230065N10Rik
ENSMUSG00000088088	-0.241212	0.230967	-1.23133	0.0126564	Rmrp
ENSMUSG00000024799	-1.11545	1.4243e-11	-1.23068	3.64084e-12	Tm7sf2
ENSMUSG00000023039	-6.99692	5.07161e-05	-1.22994	9.02214e-18	Krt7
ENSMUSG00000114165	-1.42146	0.00175061	-1.22882	0.00556862	Gm47513
ENSMUSG00000029211	-3.41504	0.000357905	-1.22741	0.0154553	Gabra4
ENSMUSG00000102059	-0.0620774	0.730028	-1.22541	0.109557	Gm20257
ENSMUSG00000036766	-0.902433	4.96502e-05	-1.22372	5.20652e-06	Dner
ENSMUSG00000037849	2.72456	9.71314e-07	-1.22239	0.116117	Ifi206
ENSMUSG00000027220	2.04476	1.15643e-06	-1.22239	0.116117	Syt13
ENSMUSG00000004707	1.6472	5.32023e-06	-1.22239	0.213706	Ly9
ENSMUSG00000027107	1.00921	0.000134332	-1.22239	0.0907332	Chrna1
ENSMUSG00000061462	0.666785	0.0168675	-1.22239	0.205106	Obscn
ENSMUSG00000028883	-0.649741	1.35877e-14	-1.22213	8.6317e-40	Sema3a
ENSMUSG00000041301	-1.03621	0.000521591	-1.21988	2.09013e-05	Cftr
ENSMUSG00000053399	-4.04924	2.46532e-05	-1.21917	0.0801592	Adamts18
ENSMUSG00000051652	-0.645586	0.00248374	-1.21892	1.29756e-06	Lrrc3
ENSMUSG00000070392	-0.314005	0.106224	-1.21853	0.154239	Gm20634
ENSMUSG00000038463	-0.568595	4.43442e-34	-1.21722	2.55045e-128	Olfml2b
ENSMUSG00000075463	-4	2.70879e-05	-1.21571	0.0001141	4930594M22Rik
ENSMUSG00000054404	5.17389	1.12261e-233	-1.21389	4.75759e-05	Slfn5
ENSMUSG00000003526	3.14598	1.90927e-24	-1.21302	0.0383992	Prodh
ENSMUSG00000045136	-1.16828	8.55214e-69	-1.21246	7.74565e-73	Tubb2b
ENSMUSG00000049985	-0.120346	0.518262	-1.2115	0.102158	Ankrd55
ENSMUSG00000024063	1.11656	2.89221e-79	-1.21076	9.91345e-57	Lbh
ENSMUSG00000030340	-2.14914	9.91726e-14	-1.20946	6.97589e-08	Scnn1a
ENSMUSG00000052565	0.228509	0.133197	-1.20479	4.63368e-06	H1f3
ENSMUSG00000022371	-3.63709	2.76756e-05	-1.20315	4.62619e-118	Col14a1
ENSMUSG00000083246	-0.136937	0.397625	-1.20229	0.0099834	Gm11839
ENSMUSG00000026255	0.477121	0.0138979	-1.20163	0.10262	Efhd1
ENSMUSG00000023873	0.127649	0.480876	-1.20163	0.00435682	1700010I14Rik
ENSMUSG00000004885	-3.48618	2.31359e-05	-1.19861	3.5722e-09	Crabp2
ENSMUSG00000086915	0.576253	0.00265961	-1.19794	0.0994415	Gm16364
ENSMUSG00000060429	0.109566	0.467733	-1.19754	5.91169e-07	Sntb1
ENSMUSG00000025743	3.66368	5.7403e-06	-1.19385	1.52585e-32	Sdc3
ENSMUSG00000041220	-1.53652	1.65287e-106	-1.19308	1.90629e-73	Elovl6
ENSMUSG00000006958	-0.740483	4.47073e-11	-1.1928	4.28531e-28	Chrd
ENSMUSG00000039579	1.60243	1.55643e-05	-1.19265	0.137988	Grin3a
ENSMUSG00000103081	-1.35539	4.91252e-07	-1.19109	2.19942e-05	Pcdhgb8
ENSMUSG00000006517	-0.449838	1.33993e-06	-1.18989	2.10793e-33	Mvd
ENSMUSG00000087050	-1.60486	0.0003567	-1.18982	0.0069358	Dhrs13os
ENSMUSG00000026043	1.58666	3.73946e-05	-1.18828	3.13706e-182	Col3a1
ENSMUSG00000037139	-1.6298	0.000109731	-1.18763	0.0133205	Myom3
ENSMUSG00000015619	3.49833	1.3196e-40	-1.18641	0.0732675	Gata3
ENSMUSG00000048782	0.0602975	0.710605	-1.18587	0.0107581	Insc
ENSMUSG00000033491	-2.30676	1.20797e-198	-1.18545	4.43672e-73	Prss35
ENSMUSG00000045730	2.10354	9.39924e-23	-1.18442	0.00023632	Adrb2
ENSMUSG00000037071	-0.251039	1.15738e-06	-1.18302	4.01975e-129	Scd1
ENSMUSG00000063506	0.119103	0.239816	-1.17891	1.78147e-19	Arhgap22
ENSMUSG00000025776	-7.96	0.000229066	-1.17864	4.00177e-12	Crispld1
ENSMUSG00000024600	-0.638512	0.00015619	-1.17688	1.00716e-09	Slc27a6
ENSMUSG00000052921	-0.131208	0.501132	-1.17688	0.0316051	Arhgef15
ENSMUSG00000097558	0.118695	0.502194	-1.17688	0.0371481	Gm26902
ENSMUSG00000031870	-2.77443	7.13584e-101	-1.1768	1.61671e-42	Pgr
ENSMUSG00000073758	-1.79917	3.46932e-17	-1.17485	3.60442e-13	Sh3d21
ENSMUSG00000060600	-1.13649	8.85102e-67	-1.17389	8.47818e-67	Eno3
ENSMUSG00000054580	0.194177	0.06043	-1.1709	1.73097e-13	Pla2r1
ENSMUSG00000024678	2.79715	2.63344e-08	-1.16993	0.131778	Ms4a4d
ENSMUSG00000049744	1.83955	2.27772e-06	-1.16993	0.473427	Arhgap15
ENSMUSG00000039304	1.81366	0.000439237	-1.16993	0.27944	Tnfsf10
ENSMUSG00000071398	0.221849	0.104957	-1.16993	0.131778	2410004P03Rik
ENSMUSG00000074217	-0.863233	0.00363952	-1.16993	0.000144399	Misp3
ENSMUSG00000090053	-0.922369	0.000155602	-1.16792	8.20279e-07	Pakap
ENSMUSG00000034488	-3.01995	3.2705e-250	-1.16691	2.7128e-62	Edil3
ENSMUSG00000017639	-2.90154	0.000174354	-1.16457	1.6583e-06	Rab11fip4
ENSMUSG00000003227	-2.56294	8.32756e-05	-1.16439	0.00109281	Edar
ENSMUSG00000072235	-0.469497	2.06974e-39	-1.16216	3.11528e-120	Tuba1a
ENSMUSG00000038296	1.22176	1.00544e-21	-1.16123	1.64807e-12	Galnt18
ENSMUSG00000050914	1.60416	3.50498e-16	-1.15653	4.18818e-05	Ankrd37
ENSMUSG00000022887	-1.03894	1.15909e-76	-1.15546	5.34284e-77	Masp1
ENSMUSG00000029298	5.80693	8.74215e-266	-1.15471	0.00562125	Gbp9
ENSMUSG00000034818	-2.00714	4.82766e-10	-1.15431	6.92448e-06	Celf5
ENSMUSG00000020681	5.92211	2.95757e-180	-1.152	0.0758596	Ace
ENSMUSG00000027574	-5.68961	5.5467e-06	-1.14873	1.16767e-35	Nkain4
ENSMUSG00000028108	1.19661	6.14499e-106	-1.1469	2.17843e-87	Ecm1
ENSMUSG00000024659	0.26319	4.72206e-13	-1.14572	6.13066e-148	Anxa1
ENSMUSG00000024511	-4.18025	4.68173e-05	-1.14412	4.32482e-116	Rab27b
ENSMUSG00000029778	-1.14174	8.27748e-22	-1.14189	1.1578e-34	Adcyap1r1
ENSMUSG00000032878	-4.52838	0.00552748	-1.14135	1.25785e-05	Ccdc85a
ENSMUSG00000068874	2.40934	1.55679e-122	-1.1405	7.01019e-11	Selenbp1
ENSMUSG00000031465	4.04415	1.21248e-189	-1.1389	0.0206639	Angpt2
ENSMUSG00000022340	0.596561	0.000540236	-1.1375	3.58181e-06	Sybu
ENSMUSG00000090958	0.29277	0.0163621	-1.1375	7.21042e-12	Lrrc32
ENSMUSG00000022454	-4.49385	4.30397e-66	-1.13615	3.84377e-19	Nell2
ENSMUSG00000042129	2.31118	1.90276e-126	-1.13374	2.58814e-16	Rassf4
ENSMUSG00000049872	-3.05031	1.50734e-110	-1.13281	4.38745e-36	Calhm5
ENSMUSG00000107017	0.12803	0.348641	-1.12928	0.135911	Gm43196
ENSMUSG00000032224	-3.3887	6.76208e-05	-1.12883	2.10187e-05	Fam81a
ENSMUSG00000054342	0.812828	0.000358861	-1.1281	0.000198632	Kcnn4
ENSMUSG00000090084	2.12892	2.08925e-176	-1.12601	3.11941e-27	Srpx
ENSMUSG00000049313	-3.57793	4.00741e-230	-1.12567	2.29152e-58	Sorl1
ENSMUSG00000050222	-0.782005	0.00144994	-1.12489	6.81436e-05	Il17d
ENSMUSG00000050671	-0.426401	0.0464081	-1.1247	0.00434609	Ism2
ENSMUSG00000089929	2.30579	1.61635e-05	-1.12448	0.469653	Bcl2a1b
ENSMUSG00000020303	-1.33405	8.79678e-23	-1.12433	6.69418e-26	Stc2
ENSMUSG00000036006	1.43728	1.08346e-23	-1.12119	7.09406e-08	Ripor2
ENSMUSG00000054203	2.42693	1.0547e-06	-1.11726	0.25629	Ifi205
ENSMUSG00000079669	-0.139021	0.382451	-1.1127	0.000260244	Gm17396
ENSMUSG00000042985	-8.37212	3.44354e-269	-1.11008	2.55957e-113	Upk3b
ENSMUSG00000007279	-2.17173	8.09475e-10	-1.10962	0.000105254	Scube2
ENSMUSG00000031673	-3.05889	9.25218e-06	-1.1096	2.46399e-178	Cdh11
ENSMUSG00000003411	-0.402218	0.00595229	-1.10871	4.92399e-11	Rab3b
ENSMUSG00000092130	-3.14048	0.000910544	-1.10806	0.00248463	D030025P21Rik
ENSMUSG00000091243	-0.576877	9.67532e-34	-1.10717	3.15505e-24	Vgll3
ENSMUSG00000003283	5.02943	6.911e-108	-1.10692	0.0318248	Hck
ENSMUSG00000068606	1.44076	4.42591e-11	-1.10608	9.6171e-05	Gm4841
ENSMUSG00000027832	0.917832	1.89791e-73	-1.10565	7.36105e-70	Ptx3
ENSMUSG00000050370	0.264962	0.0964298	-1.10362	4.67434e-05	Ch25h
ENSMUSG00000090942	2.75371	4.13383e-73	-1.1035	1.7831e-06	F830016B08Rik
ENSMUSG00000004665	-0.931536	1.07217e-170	-1.10209	7.44516e-95	Cnn2
ENSMUSG00000035916	-0.399688	0.00167096	-1.10128	2.05828e-17	Ptprq
ENSMUSG00000047986	-1.66942	2.89881e-09	-1.10117	0.00140233	Palm3
ENSMUSG00000005089	-0.0819653	0.654989	-1.09954	0.0265363	Slc1a2
ENSMUSG00000000197	-3.71997	2.53226e-65	-1.09609	1.16414e-20	Nalcn
ENSMUSG00000070803	0.760816	0.00865735	-1.09516	0.112498	Cited4
ENSMUSG00000022330	4.41165	7.46285e-136	-1.094	0.0410447	Osr2
ENSMUSG00000026343	-0.86334	1.63902e-05	-1.09337	1.76881e-08	Gpr39
ENSMUSG00000051243	0.747703	0.000202462	-1.09311	0.117491	Islr2
ENSMUSG00000026167	-3.25726	1.63617e-67	-1.09087	1.44405e-21	Wnt10a
ENSMUSG00000038370	0.0846584	0.489029	-1.09077	1.23552e-10	Pcp4l1
ENSMUSG00000032332	-2.22194	5.859e-05	-1.0906	7.24343e-136	Col12a1
ENSMUSG00000038521	0.0301797	0.453646	-1.08823	5.43361e-112	C1s1
ENSMUSG00000038526	1.5393	4.52231e-07	-1.08746	0.0739262	Car14
ENSMUSG00000032537	1.25669	8.00661e-05	-1.08746	0.306346	Ephb1
ENSMUSG00000024164	2.05175	1.33807e-07	-1.08568	5.42501e-113	C3
ENSMUSG00000026205	-1.54432	0.0168963	-1.08489	0.000801454	Slc23a3
ENSMUSG00000020577	-1.80005	5.45724e-10	-1.08366	7.27232e-07	Tspan13
ENSMUSG00000029330	1.73364	5.97116e-13	-1.08342	0.00123685	Cds1
ENSMUSG00000034810	3.95191	8.77563e-297	-1.08321	4.41746e-06	Scn7a
ENSMUSG00000032890	-0.393771	0.0344351	-1.08289	0.0616887	Rims3
ENSMUSG00000060487	-2.9955	6.25223e-70	-1.08227	1.95173e-24	Samd5
ENSMUSG00000026344	1.31844	7.02284e-05	-1.08017	0.169207	Lypd1
ENSMUSG00000017300	0.888564	0.00386518	-1.078	0.315296	Tnnc2
ENSMUSG00000034171	-2.46566	0.0115554	-1.0766	0.00514955	Faah
ENSMUSG00000030107	1.34562	2.14287e-156	-1.0751	8.45227e-65	Usp18
ENSMUSG00000021573	-2.34897	3.02251e-26	-1.07503	2.11525e-11	Tppp
ENSMUSG00000020017	-5.89885	0.000324458	-1.07442	5.96594e-06	Hal
ENSMUSG00000038112	-1.44188	3.0936e-59	-1.06869	9.43889e-55	AW551984
ENSMUSG00000100455	-0.0475856	0.767213	-1.06609	0.00162591	Gm29170
ENSMUSG00000009876	-1.47558	1.86087e-05	-1.0658	0.000527673	Cox4i2
ENSMUSG00000029228	-1.54977	0.000198098	-1.06529	0.00646835	Lnx1
ENSMUSG00000028270	1.59879	5.59962e-126	-1.06503	6.17736e-33	Gbp2
ENSMUSG00000117042	-1.16879	2.09903e-06	-1.0642	5.6053e-05	2700054A10Rik
ENSMUSG00000004360	0.968686	4.58968e-06	-1.06413	0.219307	9330159F19Rik
ENSMUSG00000000791	0.646872	0.0047221	-1.06413	0.250815	Il12rb1
ENSMUSG00000036334	-3.00407	1.193e-05	-1.06246	1.85576e-149	Igsf10
ENSMUSG00000063142	-3.17754	0.00571879	-1.06205	0.00504938	Kcnma1
ENSMUSG00000022206	0.473236	6.52047e-39	-1.06167	8.84592e-18	Npr3
ENSMUSG00000029851	-0.980755	1.16652e-23	-1.06038	5.71501e-43	Tcaf2
ENSMUSG00000074896	2.25395	7.39675e-07	-1.0602	1.00805e-63	Ifit3
ENSMUSG00000056031	-0.0672061	0.70228	-1.05892	0.0454037	9330154J02Rik
ENSMUSG00000008461	-2.90122	0.0341522	-1.05795	0.0106727	Fut1
ENSMUSG00000035566	3.13123	1.91454e-25	-1.05658	0.0037951	Pcdh17
ENSMUSG00000102336	-1.36694	9.10389e-20	-1.05608	1.91103e-18	Gm37233
ENSMUSG00000037138	-2.52227	3.50949e-290	-1.05591	2.76565e-110	Aff3
ENSMUSG00000021798	0.589826	0.00462477	-1.05445	0.12417	Ldb3
ENSMUSG00000078117	-3.38729	6.12057e-25	-1.05193	2.60416e-07	Gm16485
ENSMUSG00000079654	-0.951184	0.0027118	-1.05153	0.00358425	Prrt4
ENSMUSG00000022665	-1.54626	9.28152e-05	-1.0512	5.62008e-193	Ccdc80
ENSMUSG00000080059	0.153263	0.24737	-1.04968	0.146284	Rps19-ps3
ENSMUSG00000004791	-0.820795	8.19449e-08	-1.04933	1.21869e-13	Pgf
ENSMUSG00000064179	2.51363	3.26312e-15	-1.04891	0.0530482	Tnnt1
ENSMUSG00000000142	-1.1644	2.42394e-21	-1.04816	1.76209e-22	Axin2
ENSMUSG00000090799	0.129492	0.433713	-1.04811	0.000461154	Klhl33
ENSMUSG00000040258	-3.33133	1.21656e-120	-1.04522	1.67938e-32	Nxph4
ENSMUSG00000020788	2.17923	1.7401e-45	-1.04409	1.21715e-05	Atp2a3
ENSMUSG00000052572	-1.16752	2.40142e-08	-1.04398	5.9945e-08	Dlg2
ENSMUSG00000027070	-3.11231	3.47028e-95	-1.04249	4.69621e-34	Lrp2
ENSMUSG00000001946	-5.78883	1.57201e-05	-1.0416	3.54359e-08	Esam
ENSMUSG00000021670	-0.912304	6.6295e-80	-1.04035	1.48204e-165	Hmgcr
ENSMUSG00000044288	0.187673	0.172068	-1.03953	0.174799	Cnr1
ENSMUSG00000050822	-2.0906	0.00201246	-1.03814	0.00289318	Slc29a4
ENSMUSG00000000794	0.683093	0.000216248	-1.03747	0.139413	Kcnn3
ENSMUSG00000022463	-0.691329	4.80679e-83	-1.03467	8.08011e-104	Srebf2
ENSMUSG00000003032	-0.797051	3.76858e-57	-1.03316	4.07805e-120	Klf4
ENSMUSG00000019124	-0.653464	2.77785e-12	-1.03177	1.43821e-34	Scrn1
ENSMUSG00000044217	-2.26016	3.53691e-32	-1.0297	8.05954e-15	Aqp5
ENSMUSG00000022186	-0.826929	6.44689e-70	-1.02767	3.65943e-157	Oxct1
ENSMUSG00000075289	-0.579395	0.00128038	-1.02643	9.12848e-06	Carns1
ENSMUSG00000113529	-0.414188	0.0346373	-1.02524	0.000196664	Gm47484
ENSMUSG00000063087	-0.15636	0.359981	-1.02509	0.0325444	Gm10125
ENSMUSG00000086266	-1.78145	4.44655e-09	-1.02308	6.3605e-06	Igf2os
ENSMUSG00000028364	-1.02218	2.93923e-177	-1.02052	7.00641e-206	Tnc
ENSMUSG00000060044	-1.26232	6.21677e-20	-1.02002	2.30675e-25	Tmem26
ENSMUSG00000056643	-0.167543	0.351424	-1.01886	0.0903877	Chst13
ENSMUSG00000021185	0.162391	0.270072	-1.01806	8.48798e-06	Dglucy
ENSMUSG00000034881	0.133898	0.431592	-1.01707	0.0791738	Tbxa2r
ENSMUSG00000058454	-1.03105	8.37477e-38	-1.0167	5.51084e-60	Dhcr7
ENSMUSG00000078439	-0.113449	0.510415	-1.0163	0.0159915	Smim24
ENSMUSG00000068758	0.437275	6.54162e-08	-1.01499	3.86351e-25	Il3ra
ENSMUSG00000054072	2.13947	5.91474e-06	-1.01369	5.17732e-60	Iigp1
ENSMUSG00000026950	-0.133205	0.436914	-1.01197	0.136477	Neb
ENSMUSG00000047146	-1.71063	2.33972e-25	-1.01077	1.80161e-09	Tet1
ENSMUSG00000044827	3.12887	2.44524e-20	-1.01055	0.121224	Tlr1
ENSMUSG00000003559	-0.339071	0.021352	-1.01027	5.35647e-07	As3mt
ENSMUSG00000074934	-1.98223	5.54026e-154	-1.00687	1.45374e-46	Grem1
ENSMUSG00000020178	0.0798641	0.590883	-1.00626	4.37919e-06	Adora2a
ENSMUSG00000028019	-1.04963	9.73982e-48	-1.00372	2.47238e-58	Pdgfc
ENSMUSG00000004655	-2.58932	4.88879e-119	-1.00262	2.83557e-38	Aqp1
ENSMUSG00000095609	2.87613	3.79455e-06	-1	0.518519	Gm21188
ENSMUSG00000032725	2.76136	4.37526e-07	-1	0.579015	Folr2
ENSMUSG00000073491	2.73239	3.21067e-05	-1	0.677869	Ifi213
ENSMUSG00000056529	2.4216	0.000959374	-1	0.677869	Ptafr
ENSMUSG00000026357	2.17898	0.000434295	-1	0.518519	Rgs18
ENSMUSG00000024397	2.0086	3.74762e-06	-1	0.481817	Aif1
ENSMUSG00000009292	1.99618	6.30563e-07	-1	0.476621	Trpm2
ENSMUSG00000031662	1.75587	5.05078e-05	-1	0.373901	Snx20
ENSMUSG00000032500	1.51188	0.0177696	-1	0.677869	Dclk3
ENSMUSG00000001656	1.44716	0.000400835	-1	0.518519	Hoxc11
ENSMUSG00000051747	0.906468	0.00199404	-1	0.27964	Ttn
ENSMUSG00000034842	0.898542	0.000454737	-1	0.158302	Art3
ENSMUSG00000033826	0.544073	0.004942	-1	0.130804	Dnah8
ENSMUSG00000058966	0.452298	0.00382392	-1	0.0808001	Tlcd3b
ENSMUSG00000020805	0.194958	0.122976	-1	0.138571	Slc13a5
ENSMUSG00000086040	-2.82597	0.0367909	-1	0.0130369	Wipf3
ENSMUSG00000070280	-0.0827557	0.648241	-1	0.14711	Slc22a14
ENSMUSG00000029149	-0.267031	0.156384	-1	0.0407458	Krtcap3
ENSMUSG00000085436	0.00360039	0.982016	-1	0.00361704	Zfp335os
ENSMUSG00000001123	1.68421	1.01927e-05	-0.995283	4.57075e-103	Lgals9
ENSMUSG00000030064	1.51144	6.61312e-113	-0.990683	4.26233e-22	Frmd4b
ENSMUSG00000079470	-0.735374	1.06756e-13	-0.990463	6.25259e-25	Utp14b
ENSMUSG00000060548	-2.69119	1.05312e-70	-0.990409	8.26842e-19	Tnfrsf19
ENSMUSG00000066861	3.4453	6.75705e-232	-0.990092	1.26191e-05	Oas1g
ENSMUSG00000034738	1.17999	1.75744e-06	-0.988859	0.00218136	Nostrin
ENSMUSG00000016918	-2.78643	0.000123718	-0.986867	1.18934e-78	Sulf1
ENSMUSG00000019990	-1.48568	1.72319e-60	-0.986612	4.38635e-64	Pde7b
ENSMUSG00000033949	-0.465928	0.0162697	-0.986325	0.000119191	Trim36
ENSMUSG00000041120	-1.47628	8.88154e-158	-0.984288	2.60911e-108	Nbl1
ENSMUSG00000028392	-0.362044	0.0947769	-0.982722	0.00774015	Bspry
ENSMUSG00000025137	-0.727795	1.08919e-25	-0.979305	7.641e-62	Pcyt2
ENSMUSG00000066170	0.78518	0.00337183	-0.978626	0.0290108	E230001N04Rik
ENSMUSG00000051379	-0.645075	6.50547e-12	-0.97771	4.1196e-29	Flrt3
ENSMUSG00000093424	0.274434	0.155515	-0.977235	0.0236675	6330562C20Rik
ENSMUSG00000006360	-0.967706	4.84406e-36	-0.975183	3.16297e-65	Crip1
ENSMUSG00000030208	-1.10498	8.31785e-157	-0.974169	1.90547e-185	Emp1
ENSMUSG00000087305	-0.146987	0.424197	-0.974005	0.0152179	A430035B10Rik
ENSMUSG00000016494	2.33667	3.8956e-05	-0.972557	2.29012e-56	Cd34
ENSMUSG00000024766	-0.560157	2.09803e-06	-0.972287	2.63466e-16	Lipo3
ENSMUSG00000045664	0.279368	0.000565031	-0.970885	2.18814e-25	Cdc42ep2
ENSMUSG00000062007	0.571522	0.0247399	-0.969626	0.0361748	Hsh2d
ENSMUSG00000067219	-0.136411	0.456346	-0.969626	0.057684	Nipal1
ENSMUSG00000046879	0.730886	9.60328e-56	-0.965861	2.86021e-66	Irgm1
ENSMUSG00000044177	-1.79586	0.00238224	-0.965784	0.00305407	Wfikkn2
ENSMUSG00000017390	-2.73325	6.506e-74	-0.96335	7.44755e-19	Aldoc
ENSMUSG00000024292	0.289368	0.162356	-0.961526	0.000219511	Cyp4f14
ENSMUSG00000105813	-0.974759	0.00227003	-0.960829	0.00443861	Gm42928
ENSMUSG00000043629	0.342891	0.140075	-0.959358	0.0605258	1700019D03Rik
ENSMUSG00000047428	-3.03321	2.70082e-29	-0.959214	7.33832e-08	Dlk2
ENSMUSG00000020808	-0.652166	3.95405e-26	-0.958823	7.03055e-61	Pimreg
ENSMUSG00000047419	-0.323156	0.0665522	-0.95858	0.0001853	Cmya5
ENSMUSG00000027562	-0.162001	0.335484	-0.95819	0.103669	Car2
ENSMUSG00000041272	-5.25797	4.51604e-06	-0.955998	7.83531e-55	Tox
ENSMUSG00000079033	-0.0233391	0.890849	-0.955606	0.0462188	Mef2b
ENSMUSG00000026728	-0.393296	9.98119e-34	-0.955154	2.33074e-160	Vim
ENSMUSG00000055027	0.330378	0.0921544	-0.954196	0.0153679	Smyd1
ENSMUSG00000025964	1.30237	5.08773e-61	-0.954082	5.8944e-21	Adam23
ENSMUSG00000036570	0.189083	0.210284	-0.95379	0.0042948	Fxyd1
ENSMUSG00000020032	-1.54996	9.35319e-134	-0.953432	6.39066e-56	Nuak1
ENSMUSG00000002847	1.88785	4.30786e-09	-0.95109	0.277069	Pla1a
ENSMUSG00000023959	1.63621	2.52027e-08	-0.948775	0.0195608	Clic5
ENSMUSG00000020183	-0.237404	0.13942	-0.948217	5.19081e-05	Cpm
ENSMUSG00000043501	-7.57743	3.83151e-05	-0.948072	0.000179644	Lgals2
ENSMUSG00000032380	0.498055	0.0479874	-0.947533	0.145767	Dapk2
ENSMUSG00000027996	0.5083	1.19459e-39	-0.945327	1.42709e-104	Sfrp2
ENSMUSG00000000078	0.608884	4.66369e-39	-0.944649	2.30168e-79	Klf6
ENSMUSG00000020357	0.394961	0.0459726	-0.943416	0.00918121	Flt4
ENSMUSG00000037206	2.08688	3.68829e-125	-0.942919	1.54478e-14	Islr
ENSMUSG00000052135	-1.13296	1.59453e-09	-0.941617	2.01632e-11	Foxo6
ENSMUSG00000031722	4.88644	1.11753e-84	-0.941106	0.185993	Hp
ENSMUSG00000069008	0.278524	0.0432901	-0.940578	2.01536e-07	Gm5537
ENSMUSG00000068246	1.23934	1.05332e-113	-0.940238	1.06733e-46	Apol9b
ENSMUSG00000034282	-4.85415	0.00272731	-0.939879	2.53923e-06	Evpl
ENSMUSG00000040121	-1.58779	1.22803e-10	-0.939879	2.26577e-06	Rep15
ENSMUSG00000034853	-0.0930641	0.377441	-0.93923	2.64867e-13	Acot11
ENSMUSG00000054293	1.89344	1.41737e-14	-0.93907	0.000883662	P2ry10b
ENSMUSG00000007655	2.72647	1.37842e-77	-0.937666	3.27622e-06	Cav1
ENSMUSG00000028268	2.15397	2.1838e-07	-0.937557	9.81519e-79	Gbp3
ENSMUSG00000023043	-6.04876	7.25944e-05	-0.936059	1.56072e-06	Krt18
ENSMUSG00000035692	1.68517	2.9821e-267	-0.935085	1.18281e-73	Isg15
ENSMUSG00000057719	-3.08026	3.72719e-52	-0.933021	1.80995e-07	Sh3rf2
ENSMUSG00000051375	4.35494	1.66627e-103	-0.932886	0.0134157	Pcdh1
ENSMUSG00000112358	0.410456	0.00612952	-0.932886	0.201951	Gm33869
ENSMUSG00000006205	0.180966	1.39853e-09	-0.932621	3.31895e-181	Htra1
ENSMUSG00000071637	1.8855	2.66682e-186	-0.931613	3.53027e-21	Cebpd
ENSMUSG00000042763	-0.834274	0.00078174	-0.930535	0.000350955	Maneal
ENSMUSG00000102573	-3.24697	0.00542684	-0.930267	0.00358923	Gm7265
ENSMUSG00000036306	-0.902294	0.000208065	-0.929874	0.000500791	Lzts1
ENSMUSG00000002985	1.27666	2.97625e-150	-0.929673	3.261e-98	Apoe
ENSMUSG00000070576	-1.1974	3.12531e-57	-0.92897	8.83221e-39	Mn1
ENSMUSG00000084910	-2.52386	1.14055e-23	-0.928917	8.68478e-09	C630043F03Rik
ENSMUSG00000030218	-2.97702	8.65375e-05	-0.927956	2.39424e-120	Mgp
ENSMUSG00000051498	1.89972	1.32724e-11	-0.927596	0.00147841	Tlr6
ENSMUSG00000028527	-0.756487	1.22263e-13	-0.927362	2.43827e-25	Ak4
ENSMUSG00000026736	-0.0960204	0.588794	-0.925999	0.0292835	4930426L09Rik
ENSMUSG00000033032	2.93653	3.57875e-32	-0.925999	0.0191902	Afap1l1
ENSMUSG00000039126	0.885705	2.02318e-40	-0.925839	4.01509e-39	Prune2
ENSMUSG00000021069	0.674514	1.228e-06	-0.925834	2.61873e-11	Pygl
ENSMUSG00000022587	2.22301	8.06733e-07	-0.924898	4.67282e-86	Ly6e
ENSMUSG00000019929	1.11057	1.90565e-201	-0.924665	6.4466e-181	Dcn
ENSMUSG00000030222	-2.37636	3.04138e-204	-0.923145	1.75656e-75	Rerg
ENSMUSG00000002020	-4.21993	2.23416e-05	-0.921175	2.86936e-64	Ltbp2
ENSMUSG00000112026	-1.01668	0.0875253	-0.919382	0.0193151	Gm6653
ENSMUSG00000001506	-0.778669	2.22934e-178	-0.919156	1.06041e-119	Col1a1
ENSMUSG00000091649	4.66835	3.29228e-207	-0.914711	0.00302582	Phf11b
ENSMUSG00000059146	0.212894	0.096903	-0.91427	0.163419	Ntrk3
ENSMUSG00000078349	0.593093	3.60658e-10	-0.913136	1.37904e-15	AW011738
ENSMUSG00000026657	0.886946	4.09464e-57	-0.913061	8.41332e-40	Frmd4a
ENSMUSG00000055313	-0.697525	0.00110112	-0.911869	9.62146e-05	Pgbd1
ENSMUSG00000053615	0.0622546	0.712015	-0.911463	0.124474	Gm9913
ENSMUSG00000031431	1.34091	4.10269e-188	-0.910973	7.53786e-66	Tsc22d3
ENSMUSG00000113427	-0.18377	0.340938	-0.910733	0.10728	Gm46378
ENSMUSG00000006435	-0.224938	0.170491	-0.909783	0.000296686	Neurl1a
ENSMUSG00000020614	1.14749	3.37349e-12	-0.908564	7.46036e-06	Fam20a
ENSMUSG00000079419	2.54568	1.65636e-05	-0.906891	0.116117	Ms4a6c
ENSMUSG00000022054	-0.190401	0.337973	-0.906891	0.220888	Nefm
ENSMUSG00000041649	-1.848	0.00569996	-0.906891	0.532478	Klf8
ENSMUSG00000010066	-2.58496	0.00564447	-0.906891	0.00401351	Cacna2d2
ENSMUSG00000028445	1.8625	4.97755e-19	-0.905878	0.00568585	Enho
ENSMUSG00000054162	-7.28077	8.76674e-05	-0.905733	5.12888e-12	Spock3
ENSMUSG00000029661	-0.354527	6.50418e-49	-0.904091	4.2524e-163	Col1a2
ENSMUSG00000026640	-2.18942	0.000103778	-0.90402	9.28505e-65	Plxna2
ENSMUSG00000055407	-1.66968	7.4908e-80	-0.903073	5.18147e-50	Map6
ENSMUSG00000047443	-4.52212	2.98077e-241	-0.901618	3.63507e-42	Erfe
ENSMUSG00000064360	-0.232048	0.288341	-0.900681	0.0743928	mt-Nd3
ENSMUSG00000034040	4.4762	2.83689e-77	-0.900464	0.026929	Galnt17
ENSMUSG00000040133	-0.369222	7.0062e-07	-0.898363	1.93817e-35	Gpr176
ENSMUSG00000018830	2.09416	1.69522e-08	-0.898156	0.0917663	Myh11
ENSMUSG00000043811	-0.245638	0.203472	-0.89812	0.0779465	Rtn4r
ENSMUSG00000040554	-0.161836	0.386351	-0.896907	0.0210917	Aipl1
ENSMUSG00000039031	-1.02601	9.47134e-72	-0.894821	1.05123e-80	Arhgap18
ENSMUSG00000023832	-0.718745	1.59815e-41	-0.894383	2.41189e-87	Acat2
ENSMUSG00000069272	0.0882566	0.613029	-0.894335	0.0739389	H2ac8
ENSMUSG00000032015	0.386659	0.0431065	-0.893085	0.398279	Pou2f3
ENSMUSG00000037014	-2.16993	0.000340639	-0.893085	0.0133365	Sstr4
ENSMUSG00000038805	0.783684	0.000912048	-0.893085	0.416866	Six3
ENSMUSG00000024049	0.0187591	0.914254	-0.893055	0.150986	Myom1
ENSMUSG00000020926	-0.654414	0.00102786	-0.892499	0.0280543	Adam11
ENSMUSG00000035258	-1.17591	1.02197e-74	-0.892234	5.7011e-40	Abi3bp
ENSMUSG00000056602	-1.21629	3.58475e-24	-0.890867	5.74974e-15	Fry
ENSMUSG00000021373	0.488768	0.000208066	-0.889548	1.88316e-11	Cap2
ENSMUSG00000045689	-0.283757	0.188302	-0.888969	0.128739	Pcdhb4
ENSMUSG00000062296	0.991636	0.00863006	-0.887525	0.198611	Trank1
ENSMUSG00000029161	-1.97479	3.49703e-10	-0.887232	5.02924e-05	Cgref1
ENSMUSG00000046598	-2.29813	1.17964e-13	-0.886499	3.02183e-07	Bdh1
ENSMUSG00000028348	-1.54861	5.50362e-16	-0.88518	1.28432e-10	Cavin4
ENSMUSG00000052504	-0.792516	9.42864e-75	-0.884075	2.55622e-134	Epha3
ENSMUSG00000021453	-0.128149	0.12916	-0.883709	2.84128e-15	Gadd45g
ENSMUSG00000004473	-6.97902	4.24763e-05	-0.88356	2.07731e-59	Clec11a
ENSMUSG00000109812	-0.140747	0.40182	-0.882643	0.00667277	Gm45640
ENSMUSG00000114456	-0.179006	0.300585	-0.882482	0.00693871	H2bc9
ENSMUSG00000085704	-0.798923	0.000416139	-0.882074	0.000237624	4921531C22Rik
ENSMUSG00000036905	7.27272	1.15633e-05	-0.882037	0.000287646	C1qb
ENSMUSG00000037347	-0.56014	0.0160043	-0.880853	0.00437936	Chst7
ENSMUSG00000022018	-0.799375	8.90682e-06	-0.880521	3.26928e-09	Rgcc
ENSMUSG00000028023	2.2536	2.35357e-180	-0.879614	4.13322e-15	Pitx2
ENSMUSG00000105096	2.0083	8.53392e-07	-0.877623	0.630577	Gbp10
ENSMUSG00000008153	-1.76435	9.8614e-13	-0.877399	5.00957e-08	Clstn3
ENSMUSG00000037681	-0.993538	0.00470185	-0.876128	0.00552624	Esyt3
ENSMUSG00000061535	0.624501	0.0271907	-0.874469	0.435331	C1qtnf7
ENSMUSG00000060988	1.20165	0.000414829	-0.874469	0.189004	Galnt13
ENSMUSG00000078234	1.16	0.00093961	-0.874469	0.27944	Klhdc7a
ENSMUSG00000068220	-0.248105	3.78569e-15	-0.873877	2.39279e-176	Lgals1
ENSMUSG00000026321	2.90678	1.08061e-51	-0.873308	0.00290049	Tnfrsf11a
ENSMUSG00000051048	-1.92006	4.67041e-178	-0.871958	7.69079e-47	P4ha3
ENSMUSG00000030220	0.487215	1.75332e-11	-0.871931	5.82876e-53	Arhgdib
ENSMUSG00000057880	1.01348	1.63296e-19	-0.871812	8.95137e-12	Abat
ENSMUSG00000062488	2.05037	2.83172e-168	-0.870227	9.25531e-13	Ifit3b
ENSMUSG00000020431	-0.876515	3.00026e-16	-0.869005	6.29e-23	Adcy1
ENSMUSG00000032936	-1.40614	0.000183825	-0.868755	0.0540808	Camkv
ENSMUSG00000028989	-7.77479	0.00126163	-0.867896	0.00101306	Angptl7
ENSMUSG00000086537	-1.0009	0.00363444	-0.867896	0.00652268	Gnasas1
ENSMUSG00000116506	-0.683081	0.0191686	-0.866733	0.0272174	5730414N17Rik
ENSMUSG00000048142	-0.795945	0.00315239	-0.863938	0.00105403	Nat8l
ENSMUSG00000036896	7.19911	6.97047e-06	-0.863183	0.00199986	C1qc
ENSMUSG00000087006	0.143383	0.327707	-0.862947	6.64735e-05	Gm13889
ENSMUSG00000061132	1.55145	8.01707e-05	-0.862496	0.0944463	Blnk
ENSMUSG00000034947	2.11681	1.83207e-133	-0.862382	1.94963e-20	Tmem106a
ENSMUSG00000049690	0.637386	0.0177332	-0.861657	0.00328101	Nckap5
ENSMUSG00000057751	-4.43288	6.4143e-307	-0.861477	1.33817e-25	Megf6
ENSMUSG00000105366	-0.225137	0.171001	-0.860597	0.00120096	Gm43719
ENSMUSG00000068762	1.2146	0.000144482	-0.860597	0.0251644	Gstm6
ENSMUSG00000060572	-0.892628	8.81626e-37	-0.860438	1.18927e-50	Mfap2
ENSMUSG00000010080	-1.98351	0.0190407	-0.857981	0.0105037	Epn3
ENSMUSG00000023886	-4.30669	5.68501e-05	-0.856668	1.95678e-42	Smoc2
ENSMUSG00000055862	-0.0682058	0.613283	-0.856319	8.34956e-07	Izumo4
ENSMUSG00000090222	1.3896	0.000212129	-0.855312	0.113905	Ifi203-ps
ENSMUSG00000021822	0.263492	1.82885e-05	-0.854135	1.34957e-38	Plau
ENSMUSG00000025610	-0.946989	1.54155e-10	-0.854088	5.10547e-12	Map3k7cl
ENSMUSG00000024451	2.68359	4.32334e-05	-0.853159	0.161113	Arap3
ENSMUSG00000015085	1.14655	5.63314e-17	-0.851061	1.44687e-07	Entpd2
ENSMUSG00000097354	0.547457	0.0172381	-0.850842	0.103755	2310001H17Rik
ENSMUSG00000023341	1.94076	2.64847e-73	-0.850802	8.4427e-12	Mx2
ENSMUSG00000052085	3.272	1.62873e-172	-0.850622	2.67509e-06	Dock8
ENSMUSG00000022658	-2.19265	0.00116339	-0.850253	0.00658759	Tagln3
ENSMUSG00000043088	-0.746418	0.00132685	-0.84922	2.3497e-05	Il17re
ENSMUSG00000055761	0.957802	8.76665e-05	-0.847997	0.260575	Nkain3
ENSMUSG00000074676	0.851937	0.000704364	-0.847997	0.205106	Foxs1
ENSMUSG00000057729	-0.0168842	0.923627	-0.847997	0.0751305	Prtn3
ENSMUSG00000079592	-0.0476348	0.587337	-0.847318	1.11466e-22	C1qtnf5
ENSMUSG00000039883	-0.790935	1.70786e-15	-0.843805	8.72328e-26	Lrrc17
ENSMUSG00000034959	0.0480254	0.746177	-0.841634	0.000977358	Rubcnl
ENSMUSG00000040118	-0.00627417	0.925226	-0.841634	2.3816e-24	Cacna2d1
ENSMUSG00000002980	-1.52141	7.36003e-36	-0.839174	2.20139e-23	Bcam
ENSMUSG00000029482	-0.877199	5.23134e-60	-0.83894	2.62928e-72	Aacs
ENSMUSG00000022272	-2.12606	3.97224e-05	-0.838675	2.67145e-122	Myo10
ENSMUSG00000090272	2.64032	3.83059e-267	-0.838557	4.55388e-14	Mndal
ENSMUSG00000007591	-0.0417732	0.800995	-0.837729	0.0510949	Tssk4
ENSMUSG00000050195	-1.6806	0.0114544	-0.836859	0.00662928	Scd4
ENSMUSG00000022040	0.994757	7.72684e-05	-0.836501	0.0835199	Ephx2
ENSMUSG00000107655	0.721287	0.00504989	-0.836501	0.0338274	Gm44220
ENSMUSG00000051855	-0.926454	1.55022e-154	-0.835033	2.06097e-10	Mest
ENSMUSG00000064267	-1.93607	2.80852e-70	-0.833646	9.68104e-29	Hvcn1
ENSMUSG00000026536	2.91167	1.24365e-06	-0.83355	7.03229e-35	Ifi211
ENSMUSG00000036412	-2.74537	2.45131e-272	-0.833051	9.54006e-39	Arsi
ENSMUSG00000000120	3.36305	7.72968e-100	-0.832446	0.00160429	Ngfr
ENSMUSG00000021136	-2.57128	1.48347e-26	-0.830942	1.26856e-08	Smoc1
ENSMUSG00000021095	-3.65309	5.29024e-102	-0.829692	5.48455e-21	Gsc
ENSMUSG00000018126	-0.197773	0.277185	-0.828907	0.333517	Baiap2l2
ENSMUSG00000041911	-0.770856	5.15295e-07	-0.828497	2.85873e-06	Dlx1
ENSMUSG00000040483	1.22769	5.84224e-83	-0.828299	1.17993e-25	Xaf1
ENSMUSG00000107019	-1.33365	1.93027e-15	-0.827779	3.18965e-10	Gm43682
ENSMUSG00000103041	-0.103132	0.375815	-0.826584	6.86192e-10	Gm37305
ENSMUSG00000043753	1.23634	0.000655112	-0.825971	0.138967	Dmrta1
ENSMUSG00000025644	-0.279109	0.180586	-0.825971	0.0351559	Gm7628
ENSMUSG00000044337	-1.76342	8.2238e-54	-0.823003	5.09615e-22	Ackr3
ENSMUSG00000025950	0.443217	2.06259e-24	-0.822892	6.99842e-75	Idh1
ENSMUSG00000042286	5.8132	9.75422e-06	-0.821846	0.00703675	Stab1
ENSMUSG00000056025	4.37937	1.09153e-220	-0.820048	0.00443534	Clca3a1
ENSMUSG00000024672	1.8706	5.3099e-06	-0.819428	0.187437	Ms4a7
ENSMUSG00000040998	-3.728	1.13125e-05	-0.818732	1.09072e-54	Npnt
ENSMUSG00000020396	-3.60666	0.00238517	-0.818162	0.0100374	Nefh
ENSMUSG00000102805	-0.685433	0.0428537	-0.817837	0.457711	Gm37240
ENSMUSG00000062960	0.794951	7.08941e-17	-0.816693	5.15832e-16	Kdr
ENSMUSG00000028226	-2.58715	2.2068e-55	-0.816052	1.58099e-19	Mmp16
ENSMUSG00000020439	-1.42801	6.19612e-177	-0.816005	3.145e-64	Smtn
ENSMUSG00000078202	-0.715877	0.00698492	-0.815575	0.00791464	Nrarp
ENSMUSG00000022150	0.729115	3.41055e-69	-0.814349	3.18748e-48	Dab2
ENSMUSG00000003955	-0.470868	9.29338e-14	-0.813976	1.98486e-46	Fam162a
ENSMUSG00000022096	-1.0346	3.79404e-42	-0.813744	1.12571e-77	Hr
ENSMUSG00000056895	-0.0147318	0.931721	-0.813587	0.101288	H2bu2
ENSMUSG00000029669	1.10981	3.11863e-09	-0.813037	5.53192e-05	Tspan12
ENSMUSG00000031906	-0.731114	3.18404e-23	-0.8129	4.7101e-33	Smpd3
ENSMUSG00000030513	-1.6918	7.94079e-85	-0.812179	7.25605e-26	Pcsk6
ENSMUSG00000114104	-3.7318	6.70369e-05	-0.811238	0.0187687	Gm47585
ENSMUSG00000035352	2.36254	1.57759e-05	-0.807355	0.348641	Ccl12
ENSMUSG00000022372	2.02139	6.69771e-06	-0.807355	0.299118	Sla
ENSMUSG00000038077	1.51663	0.00195948	-0.807355	0.565533	Kcna6
ENSMUSG00000009394	1.34523	0.000457547	-0.807355	0.250815	Syn2
ENSMUSG00000050994	0.798345	0.00779019	-0.807355	0.467605	Adgb
ENSMUSG00000109372	0.78837	0.00778904	-0.807355	0.53908	Gm19410
ENSMUSG00000105843	0.624724	0.000718733	-0.807355	0.101192	Gm19439
ENSMUSG00000059040	-0.195631	0.152161	-0.807049	8.26757e-07	Eno1b
ENSMUSG00000031283	0.297707	0.000565867	-0.806678	7.06636e-26	Chrdl1
ENSMUSG00000067203	1.25784	1.42524e-13	-0.804517	9.15349e-06	H2-K2
ENSMUSG00000082154	0.558519	0.0153655	-0.803991	0.0446461	Gm16464
ENSMUSG00000068696	-3.9102	3.20798e-05	-0.8024	2.32716e-06	Gpr88
ENSMUSG00000103715	0.143431	0.416454	-0.802061	0.107057	4933431K14Rik
ENSMUSG00000041608	-3.92665	0.000862022	-0.801641	1.49167e-06	Entpd3
ENSMUSG00000116908	-0.307935	0.0919583	-0.800047	0.00380213	Gm49599
ENSMUSG00000046961	-1.1027	0.00159835	-0.798366	0.0140548	Gpr156
ENSMUSG00000022090	-0.196497	0.0132896	-0.798223	9.24444e-22	Pdlim2
ENSMUSG00000063838	-0.464192	0.000373872	-0.797278	4.13946e-11	Cdc42ep5
ENSMUSG00000016758	0.237361	0.0474207	-0.796467	0.0572352	Bik
ENSMUSG00000029075	-1.95594	1.39981e-07	-0.79518	0.0194519	Tnfrsf4
ENSMUSG00000057132	-0.245323	0.22157	-0.793625	0.022405	Rpgrip1
ENSMUSG00000032060	-0.206138	0.00137866	-0.792158	6.65903e-50	Cryab
ENSMUSG00000005148	-1.68056	1.84832e-76	-0.792119	2.39429e-36	Klf5
ENSMUSG00000039457	0.295306	0.00592139	-0.790432	2.73347e-13	Ppl
ENSMUSG00000024534	-3.2083	4.86535e-294	-0.788808	9.82741e-58	Sncaip
ENSMUSG00000032507	-1.43881	3.02073e-12	-0.788504	0.00103458	Fbxl2
ENSMUSG00000073418	1.94704	3.78459e-237	-0.788177	4.54737e-62	C4b
ENSMUSG00000062991	-1.97182	4.39171e-106	-0.787573	8.48411e-45	Nrg1
ENSMUSG00000096727	2.43968	7.33345e-162	-0.786366	6.07674e-07	Psmb9
ENSMUSG00000081769	-0.0969035	0.595797	-0.785896	0.233257	Gm12216
ENSMUSG00000025582	-1.02718	0.000270169	-0.785406	0.000871987	Nptx1
ENSMUSG00000054675	0.580541	7.08788e-32	-0.785218	2.02432e-59	Tmem119
ENSMUSG00000075316	0.932586	0.000595711	-0.783658	0.371659	Scn9a
ENSMUSG00000033174	-0.630421	1.11765e-10	-0.783071	1.962e-21	Mgll
ENSMUSG00000026958	0.179133	0.00266806	-0.782774	3.3427e-40	Dpp7
ENSMUSG00000052854	-1.65079	2.48681e-91	-0.780723	8.30594e-42	Nrk
ENSMUSG00000032841	-2.69052	1.81605e-124	-0.780341	2.56402e-27	Prr5l
ENSMUSG00000029999	3.10521	1.03363e-34	-0.780219	0.048811	Tgfa
ENSMUSG00000115783	-0.440427	0.00788216	-0.780092	1.14872e-05	Bc1
ENSMUSG00000063415	-3.60905	1.56936e-173	-0.780083	1.08716e-19	Cyp26b1
ENSMUSG00000104235	-3.6865	0.00709081	-0.77961	0.0268945	Gm37589
ENSMUSG00000027111	2.26306	1.11662e-128	-0.778859	2.83592e-11	Itga6
ENSMUSG00000027952	-0.28567	0.00112716	-0.777798	1.80112e-23	Pmvk
ENSMUSG00000079259	1.78116	1.67551e-07	-0.777608	0.237796	Trim71
ENSMUSG00000042249	1.44845	5.15852e-07	-0.777608	0.237796	Grk3
ENSMUSG00000044951	0.90309	0.000584411	-0.777608	0.189004	Mylk4
ENSMUSG00000050022	-0.594195	0.0105235	-0.777608	0.00156805	Amz1
ENSMUSG00000024610	2.5123	4.83445e-27	-0.775568	0.0180148	Cd74
ENSMUSG00000024378	-0.744582	8.87594e-34	-0.775409	4.80406e-59	Stard4
ENSMUSG00000030921	1.97843	1.81547e-263	-0.774695	3.74477e-37	Trim30a
ENSMUSG00000005251	-5.02237	0.000305296	-0.77444	0.0561017	Ripk4
ENSMUSG00000118057	-0.12381	0.487376	-0.774157	0.0629181	B020010K11Rik
ENSMUSG00000039217	0.248758	0.104106	-0.77259	0.000955381	Il18
ENSMUSG00000085829	0.21002	0.281432	-0.77259	0.0131581	Gm4285
ENSMUSG00000026278	-1.11441	1.11337e-16	-0.771648	1.92019e-14	Bok
ENSMUSG00000037440	-2.96002	6.22813e-38	-0.771454	3.82526e-09	Vnn1
ENSMUSG00000038210	0.2097	0.0739262	-0.770518	0.0666117	Hoxa11
ENSMUSG00000021758	-0.0862361	0.574488	-0.76957	0.00273699	Ddx4
ENSMUSG00000097572	0.477639	0.0150683	-0.768988	0.00572156	Gm26797
ENSMUSG00000029417	6.30118	7.15797e-163	-0.768674	0.167079	Cxcl9
ENSMUSG00000022048	-0.520841	4.83348e-10	-0.767882	1.08411e-30	Dpysl2
ENSMUSG00000038217	-0.111707	0.314455	-0.766671	5.40024e-09	Tlcd2
ENSMUSG00000032018	-1.39031	1.09394e-132	-0.766212	4.59389e-60	Sc5d
ENSMUSG00000042388	-1.2866	9.7146e-05	-0.766203	0.00241482	Dlgap3
ENSMUSG00000094915	1.40714	0.000474514	-0.765757	0.525759
ENSMUSG00000070867	-1.84324	4.06044e-201	-0.765641	4.7118e-71	Trabd2b
ENSMUSG00000004105	0.374188	2.29776e-12	-0.765092	1.5993e-28	Angptl2
ENSMUSG00000022353	0.567915	3.57528e-14	-0.764784	8.89929e-25	Mtss1
ENSMUSG00000001020	0.215889	0.00454429	-0.760044	4.27899e-21	S100a4
ENSMUSG00000044006	-4.87427	4.85927e-92	-0.758992	6.76352e-17	Cilp2
ENSMUSG00000028480	0.377687	2.18543e-13	-0.758182	1.57429e-37	Glipr2
ENSMUSG00000026885	-1.15721	0.00360515	-0.75743	0.0256732	Ttll11
ENSMUSG00000027840	-0.84371	1.82233e-05	-0.756849	2.48381e-05	Wnt2b
ENSMUSG00000038587	0.452	6.3988e-28	-0.7565	2.63258e-58	Akap12
ENSMUSG00000037946	-0.59398	2.9942e-09	-0.755346	3.67901e-15	Fgd3
ENSMUSG00000112336	-1.27985	2.44027e-06	-0.750828	0.000610233	Gm47766
ENSMUSG00000068245	2.16326	3.13648e-07	-0.749722	2.40632e-39	Phf11d
ENSMUSG00000030562	-3.1503	2.47584e-80	-0.748548	6.28526e-17	Nox4
ENSMUSG00000034786	2.66006	1.28905e-48	-0.748152	0.00439795	Gpsm3
ENSMUSG00000032289	-4.89917	5.3373e-05	-0.74751	1.62694e-24	Thsd4
ENSMUSG00000049404	-1.88809	1.24553e-45	-0.746912	6.5251e-17	Rarres1
ENSMUSG00000020638	2.99445	1.26369e-220	-0.746451	2.61968e-12	Cmpk2
ENSMUSG00000028262	-1.38301	0.000182013	-0.745512	3.34071e-06	Clca3a2
ENSMUSG00000106205	-0.376795	0.0827489	-0.745427	0.0182229	C230096K16Rik
ENSMUSG00000097467	-1.59069	9.75758e-21	-0.745322	7.77072e-11	Gm26737
ENSMUSG00000033227	-1.27674	9.00726e-16	-0.745186	5.69987e-13	Wnt6
ENSMUSG00000030554	-1.44936	8.40403e-31	-0.743819	1.19583e-12	Synm
ENSMUSG00000026837	-0.246814	1.75487e-19	-0.74374	4.72284e-167	Col5a1
ENSMUSG00000001270	0.889849	3.7582e-19	-0.74317	3.16909e-10	Ckb
ENSMUSG00000038168	-1.90177	4.97405e-104	-0.741406	1.53609e-37	P3h2
ENSMUSG00000024529	-0.868529	2.39767e-159	-0.740734	9.62881e-120	Lox
ENSMUSG00000029484	0.0534203	0.211068	-0.739844	9.74549e-66	Anxa3
ENSMUSG00000035000	-1.90621	2.43038e-56	-0.738518	1.39559e-18	Dpp4
ENSMUSG00000043153	-0.152246	0.280488	-0.736973	0.000691803	Crppa
ENSMUSG00000093738	2.1284	0.000263714	-0.736966	0.748868	AI606473
ENSMUSG00000034792	1.39094	6.46175e-06	-0.736966	0.274577	Gna15
ENSMUSG00000073421	1.32222	0.000681619	-0.736966	0.274577	H2-Ab1
ENSMUSG00000074637	1.13988	0.0022618	-0.736966	0.373901	Sox2
ENSMUSG00000006575	0.155545	0.410719	-0.736966	0.0667665	Rundc3a
ENSMUSG00000029561	1.56027	2.8109e-303	-0.735079	8.20672e-53	Oasl2
ENSMUSG00000103622	-1.43571	1.55799e-10	-0.734967	7.04381e-06	B430319G15Rik
ENSMUSG00000027546	0.173059	0.163427	-0.733177	5.06774e-06	Atp9a
ENSMUSG00000022469	-0.32325	0.00651216	-0.73237	3.19948e-21	Rapgef3
ENSMUSG00000024403	0.15329	0.356813	-0.731809	0.012558	Atp6v1g2
ENSMUSG00000021876	1.08223	3.46137e-125	-0.731562	1.84071e-65	Rnase4
ENSMUSG00000056413	2.26148	1.06641e-17	-0.731183	0.115662	Adap1
ENSMUSG00000039208	0.367116	2.85349e-07	-0.730148	5.36696e-26	Metrnl
ENSMUSG00000108484	0.269149	0.200985	-0.729567	0.427551	Gm18537
ENSMUSG00000056481	0.388358	9.76341e-15	-0.728165	5.3116e-64	Cd248
ENSMUSG00000002104	1.26223	1.74105e-05	-0.727474	0.0488503	Rapsn
ENSMUSG00000032440	-0.957137	3.05401e-162	-0.727018	6.06044e-60	Tgfbr2
ENSMUSG00000057346	1.00068	1.41717e-89	-0.72649	2.15613e-50	Apol9a
ENSMUSG00000029716	-1.18587	0.0173715	-0.726435	0.00559071	Tfr2
ENSMUSG00000028634	0.699714	2.26745e-10	-0.725519	0.132625	Hivep3
ENSMUSG00000042846	-0.998253	0.00521519	-0.724366	0.0110356	Lrrtm3
ENSMUSG00000090386	-0.503455	0.0116749	-0.723389	0.184082	Mir99ahg
ENSMUSG00000027907	-0.268771	1.71187e-11	-0.723275	5.02398e-97	S100a11
ENSMUSG00000035373	5.32682	1.43282e-237	-0.72316	0.0261641	Ccl7
ENSMUSG00000024501	-3.28076	2.62583e-06	-0.72244	3.39978e-115	Dpysl3
ENSMUSG00000057766	-1.29084	2.26172e-21	-0.721897	3.17914e-22	Ankrd29
ENSMUSG00000029468	-1.6944	2.94641e-32	-0.721546	3.25875e-12	P2rx7
ENSMUSG00000044469	-0.151069	0.22775	-0.719323	3.54188e-07	Tnfaip8l1
ENSMUSG00000031373	1.42783	1.20074e-39	-0.718229	5.03181e-09	Car5b
ENSMUSG00000042417	-0.988504	0.0569266	-0.717857	0.027907	Ccno
ENSMUSG00000001948	-0.133809	0.418163	-0.717857	0.00887587	Spa17
ENSMUSG00000018740	-0.022108	0.875549	-0.7176	0.000477675	Slc25a35
ENSMUSG00000030074	-0.0534608	0.371764	-0.717396	2.18438e-37	Gxylt2
ENSMUSG00000034872	-0.424652	0.0360748	-0.716928	0.00808683	Gipc3
ENSMUSG00000006457	0.196917	0.15136	-0.716522	9.08255e-05	Actn3
ENSMUSG00000039349	-0.749271	4.13495e-08	-0.714482	3.52384e-10	C130074G19Rik
ENSMUSG00000082016	0.214597	0.209315	-0.714217	0.0255442	Pgam1-ps2
ENSMUSG00000030306	-3.80912	1.28818e-05	-0.713407	1.30456e-60	Tmtc1
ENSMUSG00000041992	0.972171	1.25824e-08	-0.713339	7.69735e-07	Rapgef5
ENSMUSG00000026185	-0.910465	1.51786e-97	-0.713265	7.3251e-13	Igfbp5
ENSMUSG00000050777	0.458202	0.000492158	-0.712788	1.44393e-06	Tmem37
ENSMUSG00000060147	0.549889	2.13219e-45	-0.710501	1.95704e-101	Serpinb6a
ENSMUSG00000036144	1.41867	0.00136597	-0.710493	0.430969	Meox2
ENSMUSG00000014846	0.594505	0.000152859	-0.710173	0.000435751	Tppp3
ENSMUSG00000005357	-1.44641	6.24619e-41	-0.707969	1.1281e-16	Slc1a6
ENSMUSG00000029761	-0.91866	1.68592e-159	-0.707435	3.12533e-84	Cald1
ENSMUSG00000072621	2.15253	5.39426e-29	-0.706994	0.00685747	Slfn10-ps
ENSMUSG00000026656	1.5766	0.000341161	-0.706757	0.357217	Fcgr2b
ENSMUSG00000036964	-2.44758	0.00222819	-0.705886	0.0210713	Trim17
ENSMUSG00000042622	0.0210177	0.786026	-0.703903	1.12523e-19	Maff
ENSMUSG00000061451	-2.78419	8.23292e-82	-0.703621	3.39991e-20	Tmem151a
ENSMUSG00000028794	-0.349407	0.119083	-0.703607	0.183183	A3galt2
ENSMUSG00000047844	-1.5908	0.0343318	-0.703343	0.0731573	Bex4
ENSMUSG00000024084	0.806968	8.90404e-29	-0.702973	6.76806e-22	Qpct
ENSMUSG00000043953	2.08676	8.3986e-15	-0.702095	0.000244373	Ccrl2
ENSMUSG00000037921	1.70453	5.62088e-82	-0.701651	1.81582e-08	Ddx60
ENSMUSG00000018166	0.201906	0.11856	-0.701477	4.8556e-06	Erbb3
ENSMUSG00000026012	1.37602	5.62368e-05	-0.70044	0.445614	Cd28
ENSMUSG00000027204	-0.0719915	0.0412942	-0.699432	3.89299e-92	Fbn1
ENSMUSG00000045165	1.84607	1.0459e-16	-0.699134	0.0121979	AI467606
ENSMUSG00000001025	0.144039	0.00481457	-0.698487	6.96224e-82	S100a6
ENSMUSG00000020150	-0.328204	0.000916988	-0.698324	1.25303e-10	Gamt
ENSMUSG00000025153	-0.176733	0.00180459	-0.698008	8.73102e-100	Fasn
ENSMUSG00000024598	-1.33853	9.14042e-98	-0.697668	1.14617e-57	Fbn2
ENSMUSG00000018920	0.114973	0.218502	-0.696882	2.94294e-12	Cxcl16
ENSMUSG00000039997	3.2238	5.79287e-08	-0.696333	2.26829e-29	Ifi203
ENSMUSG00000041417	-0.824629	4.72474e-127	-0.696125	1.48817e-83	Pik3r1
ENSMUSG00000098557	-0.436406	2.68992e-15	-0.696024	6.76726e-32	Kctd12
ENSMUSG00000111662	-0.215218	0.198098	-0.695994	0.00881121	Gm7435
ENSMUSG00000044667	-2.38607	0.00153306	-0.695755	0.0296508	Plppr4
ENSMUSG00000100794	-0.0130809	0.939347	-0.694668	0.0861217	Gm29667
ENSMUSG00000097000	-0.352606	0.0960601	-0.694587	0.0427832	Gm17435
ENSMUSG00000023046	0.378336	1.36156e-11	-0.694297	1.47425e-43	Igfbp6
ENSMUSG00000000753	-0.627303	3.93801e-76	-0.694082	1.32803e-130	Serpinf1
ENSMUSG00000029860	-0.301226	2.41825e-17	-0.693911	1.31752e-49	Zyx
ENSMUSG00000048387	-0.189655	0.000421952	-0.693905	1.33666e-35	Osr1
ENSMUSG00000021238	0.160833	0.0125965	-0.693438	2.39409e-30	Aldh6a1
ENSMUSG00000045333	0.957613	0.00230905	-0.693339	0.00318791	Zfp423
ENSMUSG00000034958	0.569875	0.000921764	-0.691878	0.184849	Atcay
ENSMUSG00000105345	-0.283025	0.136777	-0.691878	0.0193781	BC030343
ENSMUSG00000105263	-1.89511	2.09678e-232	-0.690826	3.50899e-72	Gm42427
ENSMUSG00000022032	4.65546	2.73869e-06	-0.690779	4.30191e-07	Scara5
ENSMUSG00000029838	2.55881	0.000100518	-0.690631	4.02014e-14	Ptn
ENSMUSG00000045062	-0.442385	0.0495602	-0.68966	0.0275749	Pcdhb7
ENSMUSG00000001166	1.49566	7.97944e-19	-0.687213	8.41717e-05	Oas1c
ENSMUSG00000027977	2.7884	2.48297e-25	-0.686842	0.205858	Ndst3
ENSMUSG00000032589	-0.391412	0.0628436	-0.686842	0.00912589	Bsn
ENSMUSG00000113078	0.0565397	0.726572	-0.685891	0.0291985	Gm48734
ENSMUSG00000020241	0.279209	1.05322e-23	-0.684874	2.49602e-97	Col6a2
ENSMUSG00000097187	0.224634	0.18643	-0.683143	0.0288112	Gm19426
ENSMUSG00000035513	0.729706	0.0240711	-0.682335	0.235308	Ntng2
ENSMUSG00000003348	0.139306	0.0422504	-0.681952	1.43415e-28	Mob3a
ENSMUSG00000048126	-1.20989	2.41101e-152	-0.681318	6.43192e-85	Col6a3
ENSMUSG00000001552	0.0965955	0.0895249	-0.680796	1.58294e-35	Jup
ENSMUSG00000071714	1.97422	0.000168292	-0.680382	0.365179	Csf2rb2
ENSMUSG00000021303	-3.43911	0.00197156	-0.68012	0.012412	Gng4
ENSMUSG00000040434	-1.70045	0.00525051	-0.678086	0.00446024	Large2
ENSMUSG00000032766	1.79417	4.59315e-24	-0.678072	0.00120238	Gng11
ENSMUSG00000013707	1.90647	9.18991e-05	-0.678072	0.587914	Tnfaip8l2
ENSMUSG00000027971	1.59106	0.000313923	-0.678072	0.250815	Ndst4
ENSMUSG00000060224	0.629177	0.0031335	-0.678057	0.0241558	Pyroxd2
ENSMUSG00000021575	-1.09638	3.54387e-07	-0.677327	0.0025958	Ahrr
ENSMUSG00000021872	0.881338	2.13003e-05	-0.67653	0.00668763	Rnase10
ENSMUSG00000020641	3.4375	1.56859e-06	-0.675475	2.80195e-14	Rsad2
ENSMUSG00000038155	-0.0625838	0.742308	-0.675304	0.631334	Gstp2
ENSMUSG00000062070	0.438462	1.34054e-24	-0.674055	2.14872e-89	Pgk1
ENSMUSG00000101225	-0.619684	0.00037826	-0.67354	1.91193e-05	1700008J07Rik
ENSMUSG00000069662	-1.29201	7.14924e-226	-0.672787	3.88919e-74	Marcks
ENSMUSG00000036560	2.22498	1.33612e-09	-0.672425	0.130239	Lgi4
ENSMUSG00000029053	-2.67937	0.00642128	-0.671815	0.00440409	Prkcz
ENSMUSG00000048794	3.07911	8.60054e-18	-0.671377	0.168798	Cfap100
ENSMUSG00000037887	-1.41848	3.92426e-31	-0.66999	1.70535e-15	Dusp8
ENSMUSG00000056758	0.873262	2.55982e-18	-0.669584	8.51312e-12	Hmga2
ENSMUSG00000101320	-0.089556	0.605557	-0.668794	0.0692666	Gm28529
ENSMUSG00000032265	1.06876	4.25977e-70	-0.668484	1.94108e-29	Tent5a
ENSMUSG00000000628	0.222881	0.0226676	-0.665775	7.78267e-17	Hk2
ENSMUSG00000037868	2.13367	4.49481e-41	-0.66521	0.000215672	Egr2
ENSMUSG00000038086	1.55353	1.85476e-12	-0.665016	0.0134522	Hspb2
ENSMUSG00000118071	-0.664816	0.179385	-0.664816	0.0865587	Gm50455
ENSMUSG00000028838	0.152556	0.322704	-0.663951	0.117266	Extl1
ENSMUSG00000098206	-1.71187	0.00672707	-0.662965	0.038678	Mir181a-1hg
ENSMUSG00000038541	-5.56899	0.00746883	-0.662099	0.0484514	Srd5a2
ENSMUSG00000060284	-2.558	0.00011235	-0.661831	0.0282896	Sp7
ENSMUSG00000078566	0.23761	9.93516e-05	-0.661283	3.77109e-35	Bnip3
ENSMUSG00000060467	-0.321231	0.120071	-0.660965	0.0334868	Gm10080
ENSMUSG00000079164	2.79704	5.02491e-37	-0.660514	0.011534	Tlr5
ENSMUSG00000010601	-0.277266	0.147021	-0.659509	0.00426751	Apol7a
ENSMUSG00000074527	-0.175102	0.382674	-0.659504	0.193095	Gm14296
ENSMUSG00000069874	1.13985	4.71639e-168	-0.659458	4.27921e-51	Irgm2
ENSMUSG00000050288	-1.43859	7.84156e-254	-0.659313	1.33505e-64	Fzd2
ENSMUSG00000074570	1.06695	6.35832e-05	-0.658963	0.0379966	Cass4
ENSMUSG00000045092	1.25885	1.26984e-45	-0.658707	1.91224e-11	S1pr1
ENSMUSG00000064193	-0.0525754	0.712893	-0.657786	0.000654998	Gm4735
ENSMUSG00000091955	-0.547549	0.00848672	-0.657441	0.00297816	Gm9844
ENSMUSG00000023393	-0.0179352	0.914359	-0.657112	0.119638	Slc17a9
ENSMUSG00000073802	0.23762	0.000175291	-0.656629	1.70432e-28	Cdkn2b
ENSMUSG00000024778	-0.725164	2.18694e-07	-0.654312	6.14699e-10	Fas
ENSMUSG00000036533	-1.80417	2.41443e-93	-0.653745	1.07968e-40	Cdc42ep3
ENSMUSG00000090210	-1.96182	8.89012e-38	-0.652755	1.8801e-09	Itga10
ENSMUSG00000025407	0.0793819	0.647093	-0.652077	0.0752919	Gli1
ENSMUSG00000036641	0	1	-0.652077	0.260575	Ccdc148
ENSMUSG00000015224	1.34242	0.000518754	-0.652077	0.518519	Cyp2j9
ENSMUSG00000029862	0.270361	0.0963209	-0.652077	0.321132	Clcn1
ENSMUSG00000110084	-4.1375	0.00621001	-0.652077	0.0581667	Gm45257
ENSMUSG00000026222	3.04323	3.53749e-06	-0.651772	5.51944e-18	Sp100
ENSMUSG00000078853	1.37876	1.21733e-147	-0.651402	6.94086e-32	Igtp
ENSMUSG00000036564	-0.258696	0.000166285	-0.651196	1.5014e-21	Ndrg4
ENSMUSG00000031286	-1.5533	4.44999e-11	-0.649936	3.07929e-05	Glt28d2
ENSMUSG00000024112	-0.427949	0.0170042	-0.649313	0.0436723	Cacna1h
ENSMUSG00000045382	4.51212	2.64255e-90	-0.649093	0.13193	Cxcr4
ENSMUSG00000029832	-0.0471728	0.766463	-0.648835	0.00552305	Nfe2l3
ENSMUSG00000019894	0.163097	0.357478	-0.647119	0.0123858	Slc6a15
ENSMUSG00000045319	-0.0618153	0.676957	-0.646639	0.132524	Proser2
ENSMUSG00000067780	-2.5697	1.64007e-127	-0.646532	9.47479e-26	Pi15
ENSMUSG00000040690	-0.466882	1.09683e-23	-0.646101	1.41106e-43	Col16a1
ENSMUSG00000097628	-0.0372741	0.829877	-0.645295	0.265446	Gm2383
ENSMUSG00000019256	-1.73406	6.67316e-76	-0.644144	3.9842e-23	Ahr
ENSMUSG00000022237	1.36022	4.23419e-06	-0.643856	0.186822	Ankrd33b
ENSMUSG00000064225	0.421604	0.0409632	-0.643856	0.414702	Paqr9
ENSMUSG00000028063	-0.545534	7.98613e-73	-0.643821	5.31476e-88	Lmna
ENSMUSG00000117924	-0.640044	4.85048e-08	-0.642388	8.26142e-12	Tmem223
ENSMUSG00000030353	0.0356526	0.788213	-0.641546	0.00028917	Tead4
ENSMUSG00000044303	0.289348	1.17969e-17	-0.64062	7.15488e-58	Cdkn2a
ENSMUSG00000005045	-1.90585	1.02474e-23	-0.639237	2.2391e-08	Chd5
ENSMUSG00000003882	1.12803	0.000124434	-0.63743	0.27944	Il7r
ENSMUSG00000070388	0.569875	0.0131735	-0.63743	0.514519	Fbxo39
ENSMUSG00000031520	2.94752	1.06869e-156	-0.637105	2.74785e-06	Vegfc
ENSMUSG00000070031	4.14111	3.27414e-182	-0.637096	0.00189304	Sp140
ENSMUSG00000110630	-0.777301	0.00107551	-0.636678	0.00301779	K230015D01Rik
ENSMUSG00000053626	-2.74103	2.08957e-49	-0.636125	8.65956e-10	Tll1
ENSMUSG00000098186	-0.0643724	0.712566	-0.635822	0.0732245	Gm7132
ENSMUSG00000022099	-0.883936	0.00167998	-0.63522	0.0158272	Dmtn
ENSMUSG00000004098	1.20687	8.69644e-140	-0.635035	6.68282e-43	Col5a3
ENSMUSG00000021469	0.112024	0.516709	-0.634716	0.103884	Msx2
ENSMUSG00000069601	5.46807	5.35326e-128	-0.634691	0.0711391	Ank3
ENSMUSG00000068566	0.0512969	0.136231	-0.63294	2.18804e-77	Myadm
ENSMUSG00000105338	1.78564	1.21833e-14	-0.632468	0.0874686	Gm43802
ENSMUSG00000076617	0.191003	0.207744	-0.631218	0.0111427	Ighm
ENSMUSG00000044749	2.17809	5.05079e-37	-0.630766	0.446077	Abca6
ENSMUSG00000046794	1.19185	1.40857e-28	-0.630726	1.01706e-10	Ppp1r3b
ENSMUSG00000069920	-1.34101	3.02434e-76	-0.630492	1.98864e-28	B3gnt9
ENSMUSG00000039236	1.11969	2.35392e-17	-0.630316	2.95334e-06	Isg20
ENSMUSG00000032231	-0.32876	4.89944e-26	-0.629882	5.39647e-101	Anxa2
ENSMUSG00000117975	-0.0136552	0.814861	-0.629291	2.54025e-28	Itprip
ENSMUSG00000096883	-1.54445	3.23137e-07	-0.629018	0.00173772	Shisa8
ENSMUSG00000102278	0.468521	0.000308532	-0.628031	0.184074	Gm37145
ENSMUSG00000070469	-4.05491	1.0289e-05	-0.626457	4.68645e-48	Adamtsl3
ENSMUSG00000028545	1.92406	1.09918e-18	-0.626368	0.0233811	Bend5
ENSMUSG00000026723	-0.330714	0.0110114	-0.625959	9.71611e-08	Trdmt1
ENSMUSG00000052776	2.63554	1.6051e-06	-0.624891	4.09363e-16	Oas1a
ENSMUSG00000090841	-0.492692	4.47699e-51	-0.624604	2.12495e-87	Myl6
ENSMUSG00000074415	-1.3398	1.71555e-46	-0.623867	2.63252e-07	Mir100hg
ENSMUSG00000114993	-0.126317	0.479322	-0.623284	0.106759	Gm6363
ENSMUSG00000033730	-0.265013	0.175468	-0.622437	0.0410787	Egr3
ENSMUSG00000033368	0.451018	0.00633553	-0.621488	0.402532	Trim69
ENSMUSG00000028444	1.36926	2.26939e-32	-0.621339	2.33899e-07	Cntfr
ENSMUSG00000063524	-0.197302	7.31619e-10	-0.62108	6.41404e-155	Eno1
ENSMUSG00000069310	-0.111459	0.527827	-0.620841	0.0713548	H3c3
ENSMUSG00000041625	-1.52174	1.06831e-29	-0.620447	1.5978e-11	Ggact
ENSMUSG00000030905	-0.285462	0.138911	-0.620411	0.0432216	Crym
ENSMUSG00000097451	-1.26113	6.33277e-137	-0.61945	1.15658e-53	Rian
ENSMUSG00000013089	0.296022	0.000340782	-0.618968	1.87963e-18	Etv5
ENSMUSG00000039529	0.763044	7.52346e-08	-0.618349	1.69665e-05	Atp8b1
ENSMUSG00000097793	-0.021806	0.896654	-0.618129	0.104592	Gm17259
ENSMUSG00000022602	0.359527	0.0109957	-0.617854	2.48742e-05	Arc
ENSMUSG00000008136	-0.201162	0.00337467	-0.617431	1.53942e-17	Fhl2
ENSMUSG00000073555	3.98216	5.80636e-254	-0.617384	0.00115407	Gm4951
ENSMUSG00000047557	-1.04328	3.11971e-60	-0.616985	6.25881e-33	Lxn
ENSMUSG00000001119	0.606222	8.88116e-75	-0.616775	1.94925e-80	Col6a1
ENSMUSG00000024459	0.194575	0.0600481	-0.616671	0.0907332	H2-M5
ENSMUSG00000024743	-0.573373	0.0733772	-0.616671	0.0123765	Syt7
ENSMUSG00000026979	3.14874	2.36678e-56	-0.615166	0.230382	Psd4
ENSMUSG00000043313	-2.08603	1.02927e-28	-0.615082	7.91772e-08	Pcdhb19
ENSMUSG00000111857	0.0051352	0.972664	-0.614975	0.00869645	1190001M18Rik
ENSMUSG00000022220	-0.36007	0.0800857	-0.614852	9.24821e-05	Adcy4
ENSMUSG00000062591	0.304878	0.13694	-0.61471	0.151021	Tubb4a
ENSMUSG00000024053	2.8069	1.50596e-77	-0.614678	0.0133061	Emilin2
ENSMUSG00000025608	-0.546624	1.80455e-06	-0.614543	3.34942e-10	Podxl
ENSMUSG00000118365	-0.0322316	0.84694	-0.612977	0.0924562	Gm41724
ENSMUSG00000047307	-3.11548	0.0187768	-0.612977	0.154844	Pcdhb13
ENSMUSG00000063687	-0.537178	0.00333272	-0.612707	0.000346981	Pcdhb5
ENSMUSG00000024371	1.90572	1.48224e-180	-0.612474	1.04329e-13	C2
ENSMUSG00000001663	1.20938	8.84326e-27	-0.61246	3.66724e-08	Gstt1
ENSMUSG00000048040	1.60216	3.39088e-19	-0.611822	0.00144119	Arxes2
ENSMUSG00000017774	-0.594474	5.1179e-100	-0.611503	9.69431e-132	Myo1c
ENSMUSG00000022996	-2.55435	7.47166e-22	-0.610413	0.000666636	Wnt10b
ENSMUSG00000043822	-0.119777	0.0908771	-0.61041	8.16326e-21	Adamtsl5
ENSMUSG00000021536	-1.325	4.52504e-09	-0.609909	1.11851e-05	Adcy2
ENSMUSG00000085395	-0.67815	0.0103262	-0.609416	0.031706	Gm13056
ENSMUSG00000007039	-0.380978	8.2216e-14	-0.609299	2.20844e-48	Ddah2
ENSMUSG00000047821	-1.82662	1.73068e-55	-0.608813	2.08649e-14	Trim16
ENSMUSG00000052248	1.62905	9.0024e-12	-0.608571	0.00956001	Zeb2os
ENSMUSG00000018986	4.92418	9.33483e-62	-0.607683	0.144818	Slfn3
ENSMUSG00000001334	0.551755	0.00400608	-0.607683	0.333084	Fndc5
ENSMUSG00000012889	0.999841	7.3923e-05	-0.606658	0.0410134	Podnl1
ENSMUSG00000118012	-2.09602	1.05623e-05	-0.606058	6.39519e-93	Gm46620
ENSMUSG00000097789	-0.0301	0.84538	-0.605369	0.0135765	Gm2115
ENSMUSG00000020538	-0.626358	2.23919e-34	-0.604122	1.16745e-57	Srebf1
ENSMUSG00000033871	0.104788	0.485593	-0.604071	0.0176828	Ppargc1b
ENSMUSG00000101939	0.0739194	0.224409	-0.604021	1.46858e-31	Gm28438
ENSMUSG00000037060	-0.518785	1.05595e-27	-0.603216	2.70843e-54	Cavin3
ENSMUSG00000029016	-0.50167	2.65242e-12	-0.602847	4.16975e-32	Clcn6
ENSMUSG00000046814	-1.16146	0.0233059	-0.602036	0.0836117	Gchfr
ENSMUSG00000072647	-0.662041	5.88145e-05	-0.60165	8.37593e-06	Adam1a
ENSMUSG00000019768	-0.951175	7.5359e-26	-0.601644	4.30158e-25	mrc1
ENSMUSG00000037940	3.66443	5.12796e-31	-0.601451	0.00257026	Inpp4b
ENSMUSG00000035773	0.0333686	0.832287	-0.600393	0.0194227	Kiss1r
ENSMUSG00000027978	-0.190914	0.0470702	-0.59993	2.95277e-12	Prss12
ENSMUSG00000047591	-0.844541	0.000305944	-0.599847	0.00119612	Mafa
ENSMUSG00000028111	-0.900785	7.95759e-17	-0.59868	1.1351e-17	Ctsk
ENSMUSG00000047515	-0.0821367	0.662934	-0.598637	0.155238	BC049715
ENSMUSG00000026069	0.65831	0.00374715	-0.598259	0.245692	Il1rl1
ENSMUSG00000028583	0.153121	0.000310948	-0.598062	1.54059e-55	Pdpn
ENSMUSG00000030089	-0.192004	0.0626348	-0.597975	4.75219e-09	Slc41a3
ENSMUSG00000028064	0.0247661	0.853341	-0.597241	0.000212036	Sema4a
ENSMUSG00000097573	-0.0839425	0.63218	-0.597241	0.25151	G730003C15Rik
ENSMUSG00000042918	-2.12004	2.95243e-32	-0.597066	0.000757615	Mamstr
ENSMUSG00000021057	-1.12119	0.000883975	-0.596458	0.21708	Akap5
ENSMUSG00000056492	-1.1061	3.04805e-05	-0.596347	0.00025616	Adgrf5
ENSMUSG00000035868	0.424008	0.00884226	-0.596297	0.0118346	Zfp983
ENSMUSG00000021390	-0.534848	3.41371e-64	-0.596116	1.21224e-56	Ogn
ENSMUSG00000050447	-0.482979	0.0228632	-0.595926	0.000115817	Lypd6
ENSMUSG00000099966	-0.655803	1.79145e-05	-0.594833	1.09175e-06	2810402E24Rik
ENSMUSG00000038037	0.0121087	0.920315	-0.594576	1.38436e-05	Socs1
ENSMUSG00000028776	-1.23096	3.02481e-87	-0.593925	2.75426e-43	Tinagl1
ENSMUSG00000040812	-1.6708	1.45587e-17	-0.592477	1.95149e-05	Agbl2
ENSMUSG00000024039	1.3902	1.51623e-05	-0.592115	0.161241	Cbs
ENSMUSG00000060550	2.47189	2.59107e-06	-0.591941	9.2607e-47	H2-Q7
ENSMUSG00000037419	-1.69414	1.97361e-85	-0.591714	1.64807e-25	Endod1
ENSMUSG00000105504	3.304	7.19148e-172	-0.591596	0.00118909	Gbp5
ENSMUSG00000022297	-2.47408	3.84475e-15	-0.5913	8.51473e-13	Fzd6
ENSMUSG00000038860	-0.477269	0.000266202	-0.590263	1.12244e-08	Garnl3
ENSMUSG00000045629	-1.38784	1.0086e-12	-0.58974	7.90614e-05	Sh3tc2
ENSMUSG00000037211	-1.15124	8.89584e-39	-0.589303	1.15042e-27	Spry1
ENSMUSG00000019846	-0.758261	2.38002e-121	-0.588461	4.30889e-106	Lama4
ENSMUSG00000039450	0.878364	3.58609e-08	-0.586957	0.000151773	Dcxr
ENSMUSG00000080242	0.222999	0.105694	-0.586098	0.25231	Atp6v0c-ps2
ENSMUSG00000053687	2.0518	4.39967e-05	-0.584963	0.435331	Dpep2
ENSMUSG00000074677	2.02041	2.82119e-05	-0.584963	0.724659	Sirpb1c
ENSMUSG00000005268	1.72428	1.30013e-05	-0.584963	0.767644	Prlr
ENSMUSG00000043456	1.59106	0.00954881	-0.584963	0.373901	Zfp536
ENSMUSG00000024972	1.5721	0.000402217	-0.584963	0.795255	Lgals12
ENSMUSG00000049134	1.28255	0.00346105	-0.584963	0.561438	Nrap
ENSMUSG00000033882	1.14956	0.000253462	-0.584963	0.2302	Rbm46
ENSMUSG00000034796	1.1158	0.000107324	-0.584963	0.435331	Cpne7
ENSMUSG00000028626	-0.77244	0.0104589	-0.584963	0.000914968	Col9a2
ENSMUSG00000026080	0.0357499	0.832819	-0.584963	0.0116314	Chst10
ENSMUSG00000044313	-0.209599	0.295898	-0.584963	0.402465	Mab21l3
ENSMUSG00000034394	-0.786607	0.000132687	-0.584963	0.0509732	Lif
ENSMUSG00000020264	1.99175	0.000386319	-0.584241	0.767878	Slc36a2
ENSMUSG00000070942	1.06772	1.34629e-23	-0.584183	1.91818e-07	Il1rl2
ENSMUSG00000036523	1.15699	2.05373e-11	-0.583906	0.261437	Greb1
ENSMUSG00000066800	2.46609	8.37318e-145	-0.583902	7.89409e-09	Rnasel
ENSMUSG00000031133	0.604109	3.12372e-11	-0.583796	2.76477e-16	Arhgef6
ENSMUSG00000028184	-1.61766	4.20745e-05	-0.583178	2.36229e-69	Adgrl2
ENSMUSG00000026042	-0.13103	7.95779e-07	-0.582944	9.58514e-131	Col5a2
ENSMUSG00000009772	1.4148	2.74117e-21	-0.581523	5.50725e-05	Nuak2
ENSMUSG00000043415	-0.197498	0.0293931	-0.580606	1.77957e-13	Otud1
ENSMUSG00000029570	1.96441	4.72945e-39	-0.57768	0.0175408	Lfng
ENSMUSG00000021294	-0.57304	0.0228298	-0.577545	0.0865361	Kif26a
ENSMUSG00000022836	-1.32101	1.39439e-82	-0.577527	6.88096e-48	Mylk
ENSMUSG00000004113	-0.180476	0.281043	-0.577185	5.73909e-06	Cacna1b
ENSMUSG00000017466	-0.664652	1.59457e-134	-0.575357	3.14891e-80	Timp2
ENSMUSG00000039683	2.66155	5.2432e-56	-0.575272	0.247744	Sdk1
ENSMUSG00000049775	0.23031	6.06276e-10	-0.574744	3.3147e-54	Tmsb4x
ENSMUSG00000025932	-1.83409	3.59027e-134	-0.573461	4.03811e-17	Eya1
ENSMUSG00000066952	0.400593	0.00423998	-0.573375	9.11566e-06	Myo1h
ENSMUSG00000110702	-0.314887	0.144995	-0.573185	0.206151	Gm45767
ENSMUSG00000020333	0.0799948	0.618241	-0.572232	0.214829	Acsl6
ENSMUSG00000066113	0.120507	0.112834	-0.57196	2.51749e-17	Adamtsl1
ENSMUSG00000001247	-2.06422	2.95378e-26	-0.571909	2.57587e-06	Lsr
ENSMUSG00000071531	-0.611435	0.112801	-0.571906	0.150631	Gprin2
ENSMUSG00000045667	-0.308112	0.112344	-0.569856	0.0037199	Smtnl2
ENSMUSG00000022235	0.565889	0.000525834	-0.569856	0.000162552	Cmbl
ENSMUSG00000073409	2.63559	6.64792e-09	-0.569672	2.39918e-27	H2-Q6
ENSMUSG00000097121	-0.196391	0.246426	-0.568502	0.345403	D130020L05Rik
ENSMUSG00000031375	-1.14797	6.10097e-281	-0.568221	3.83106e-124	Bgn
ENSMUSG00000034295	0.336458	0.0837479	-0.567685	0.077155	Fhod3
ENSMUSG00000112332	-0.326745	0.0899207	-0.567041	0.0332785	4930466K18Rik
ENSMUSG00000021823	-0.660524	1.81785e-84	-0.56698	1.44211e-50	Vcl
ENSMUSG00000035778	2.48668	1.65156e-141	-0.566782	1.02955e-06	Ggta1
ENSMUSG00000000253	-0.712206	7.76445e-06	-0.5667	9.46359e-06	Gmpr
ENSMUSG00000079737	-0.0375266	0.794096	-0.566685	0.00304084	3110001I22Rik
ENSMUSG00000097148	0.00655593	0.968733	-0.565789	0.0569249	Gm3839
ENSMUSG00000038156	8.96717	2.51043e-303	-0.565597	0.0132356	Spon1
ENSMUSG00000049551	-2.71425	0.00468878	-0.564498	0.0603455	Fzd9
ENSMUSG00000035105	-0.220927	0.0116127	-0.564056	4.08612e-15	Egln3
ENSMUSG00000020000	-0.613404	0.0228664	-0.563901	0.0763718	Moxd1
ENSMUSG00000035835	-0.763218	1.38412e-09	-0.562975	4.34514e-07	Plppr3
ENSMUSG00000025432	-0.902062	0.000190721	-0.561885	0.000834895	Avil
ENSMUSG00000031506	4.64446	4.28746e-94	-0.561879	0.0920996	Ptpn7
ENSMUSG00000109408	-1.98351	0.00147974	-0.5603	0.0311679	A930037H05Rik
ENSMUSG00000102543	-0.235616	0.11261	-0.559947	1.08727e-05	Pcdhgc5
ENSMUSG00000043889	-0.415681	0.0420693	-0.559755	0.0240771	Gm8399
ENSMUSG00000037490	1.22401	2.12612e-06	-0.559427	0.152317	Slc2a12
ENSMUSG00000032528	0.249416	0.195604	-0.557995	0.117491	Vipr1
ENSMUSG00000012396	-1.64386	0.0397376	-0.556393	0.195738	Nanog
ENSMUSG00000039765	-0.646395	6.89344e-15	-0.55598	2.5795e-20	Cc2d2a
ENSMUSG00000021458	-1.31448	3.95428e-74	-0.555736	6.7277e-47	Aopep
ENSMUSG00000099632	-0.1381	0.436128	-0.555215	0.104545	2900093K20Rik
ENSMUSG00000040247	0.0390009	0.808317	-0.555014	0.0882628	Tbc1d10c
ENSMUSG00000061751	-1.33554	1.49484e-32	-0.554853	3.1359e-18	Kalrn
ENSMUSG00000038412	-0.738457	9.55976e-23	-0.553909	6.72053e-37	Higd1a
ENSMUSG00000038415	-3.11974	0.00627203	-0.553392	0.0541896	Foxq1
ENSMUSG00000001348	-0.831489	1.6558e-08	-0.553349	2.8425e-07	Acp5
ENSMUSG00000046694	1.24649	1.24666e-44	-0.553229	1.76924e-10	Tent5b
ENSMUSG00000030681	0.957033	9.99268e-33	-0.553095	5.53004e-17	Mvp
ENSMUSG00000045658	0.275382	7.82052e-06	-0.552899	3.35737e-28	Pid1
ENSMUSG00000030825	0.566062	0.00459155	-0.552541	0.360342	Hsd17b14
ENSMUSG00000044330	-1.01963	0.116922	-0.552308	0.0865768	Gm9790
ENSMUSG00000028036	-2.78507	1.20838e-18	-0.552048	1.19785e-10	Ptgfr
ENSMUSG00000053414	-1.27241	1.03968e-69	-0.551655	1.68404e-35	Hunk
ENSMUSG00000021010	-0.510358	0.0377547	-0.549687	0.0348141	Npas3
ENSMUSG00000105950	-0.121663	0.497656	-0.549339	0.220993	Gm43679
ENSMUSG00000035279	0.834431	3.01087e-36	-0.54899	5.33962e-21	Ssc5d
ENSMUSG00000116673	-0.270929	0.0128774	-0.548698	3.47222e-05	A630089N07Rik
ENSMUSG00000040213	0.887608	4.96053e-08	-0.548572	0.000243369	Kyat3
ENSMUSG00000036854	-0.569723	4.47659e-19	-0.547824	2.91064e-28	Hspb6
ENSMUSG00000048988	-0.240762	0.11206	-0.54773	0.000401223	Elfn1
ENSMUSG00000037157	-4.51096	0.00275397	-0.547488	0.0510434	Il22ra1
ENSMUSG00000017969	-0.980121	3.98649e-51	-0.547259	8.74013e-35	Ptgis
ENSMUSG00000020814	-0.640512	3.00887e-32	-0.54682	3.96501e-47	Mxra7
ENSMUSG00000030785	-0.546843	0.017492	-0.545968	0.0449873	Cox6a2
ENSMUSG00000037990	-1.42857	2.56522e-14	-0.545902	2.6778e-07	Sh3rf3
ENSMUSG00000022218	-0.417713	0.0316482	-0.545434	0.0123607	Tgm1
ENSMUSG00000025810	0.344501	6.1496e-14	-0.545359	1.89611e-59	Nrp1
ENSMUSG00000028528	-5.56732	0.00127822	-0.544955	0.00378421	Dnajc6
ENSMUSG00000015217	-0.441914	1.5196e-06	-0.544864	1.2997e-12	Hmgb3
ENSMUSG00000015143	-1.16598	8.44594e-284	-0.544106	1.00486e-53	Actn1
ENSMUSG00000046056	-2.98755	4.98639e-19	-0.543901	0.00236999	Sbsn
ENSMUSG00000027797	-0.109041	0.00314836	-0.543696	1.15861e-43	Dclk1
ENSMUSG00000027966	-3.69812	9.36178e-06	-0.543486	3.3639e-80	Col11a1
ENSMUSG00000053030	-0.0102824	0.94771	-0.543443	0.0305761	Spink2
ENSMUSG00000021384	2.1422	1.29081e-08	-0.543142	0.122294	Susd3
ENSMUSG00000027848	-0.43509	9.79573e-25	-0.542613	4.91465e-43	Olfml3
ENSMUSG00000036492	-5.79009	8.53134e-09	-0.542158	1.83391e-05	Rnf39
ENSMUSG00000097944	-0.097149	0.53266	-0.542149	0.0168845	A130014A01Rik
ENSMUSG00000022429	0.0698595	0.676366	-0.542149	0.0224009	Dmc1
ENSMUSG00000056687	-0.329801	0.101666	-0.54157	0.0367994	Gm11696
ENSMUSG00000001864	-0.461512	0.000454174	-0.540711	2.54973e-07	Aif1l
ENSMUSG00000001827	-5.95314	0.000200667	-0.540663	6.49917e-11	Folr1
ENSMUSG00000015947	2.18981	1.399e-06	-0.540568	0.272935	Fcgr1
ENSMUSG00000043903	-1.99785	7.11915e-203	-0.540165	2.43599e-36	Zfp469
ENSMUSG00000115205	-0.0108462	0.951132	-0.540069	0.314632	Gm16374
ENSMUSG00000036295	-4.62761	2.23054e-147	-0.539905	6.22734e-17	Lrrn3
ENSMUSG00000030670	-0.929375	0.000301164	-0.539366	0.0118055	Cyp2r1
ENSMUSG00000000782	-2.20569	2.68651e-53	-0.539128	1.24668e-11	Tcf7
ENSMUSG00000109536	-1.3599	0.00175061	-0.538866	0.121445	9330162G02Rik
ENSMUSG00000026495	-0.548417	0.00684965	-0.53785	0.578621	Efcab2
ENSMUSG00000020846	-2.18104	1.71593e-175	-0.537607	3.60957e-29	Rflnb
ENSMUSG00000097503	0.0882472	0.583974	-0.536753	0.0624693	3110045C21Rik
ENSMUSG00000040265	0.774126	0.000577527	-0.536082	0.0010333	Dnm3
ENSMUSG00000032511	0.797673	3.37961e-05	-0.536053	0.295422	Scn5a
ENSMUSG00000027015	-2.41568	2.45579e-40	-0.533357	3.9117e-08	Cybrd1
ENSMUSG00000021268	-0.465212	2.16204e-17	-0.532862	1.2344e-21	Meg3
ENSMUSG00000050271	-1.28742	3.02576e-116	-0.531507	3.77472e-36	Prag1
ENSMUSG00000057722	-3.78588	4.07048e-06	-0.531355	2.34863e-23	Lepr
ENSMUSG00000048371	-0.0063417	0.946976	-0.530893	1.14622e-08	Pdp2
ENSMUSG00000023036	-0.0472876	0.755367	-0.530819	0.0654826	Pcdhgc4
ENSMUSG00000026890	3.03928	1.03001e-19	-0.530515	0.127046	Lhx6
ENSMUSG00000036718	1.43837	6.03688e-27	-0.530515	2.4019e-05	Micall2
ENSMUSG00000078942	1.64331	8.78856e-06	-0.530515	0.657541	Naip6
ENSMUSG00000024013	1.36606	0.000238188	-0.530515	0.241982	Fgd2
ENSMUSG00000030616	1.73587	2.29343e-30	-0.530036	0.00286349	Sytl2
ENSMUSG00000020601	-2.48095	4.78633e-89	-0.529259	6.13603e-17	Trib2
ENSMUSG00000032812	0.331164	5.35472e-06	-0.529063	1.12095e-25	Arap1
ENSMUSG00000067235	1.27597	1.54494e-08	-0.529023	0.00200071	H2-Q10
ENSMUSG00000091421	-0.103035	0.528179	-0.528441	0.0652681	Gm4202
ENSMUSG00000073565	0.505684	0.0238051	-0.528379	0.103328	Prr16
ENSMUSG00000001666	0.327433	0.00024832	-0.528206	1.28806e-10	Ddt
ENSMUSG00000031591	-0.0964413	0.00775458	-0.527399	2.91137e-70	Asah1
ENSMUSG00000086283	-1.09505	0.00167573	-0.527247	0.0789814	2810433D01Rik
ENSMUSG00000037280	5.61979	1.11634e-96	-0.526069	0.119393	Galnt6
ENSMUSG00000048826	0.855317	0.00245249	-0.526069	0.168752	Dact2
ENSMUSG00000031639	2.01919	3.70117e-100	-0.52506	3.56253e-05	Tlr3
ENSMUSG00000047798	1.87914	2.13985e-05	-0.524064	0.724103	Cd300lf
ENSMUSG00000031983	-0.355895	4.69225e-25	-0.52276	1.26949e-70	2310022B05Rik
ENSMUSG00000000278	-0.474969	5.27797e-53	-0.522428	1.31379e-108	Scpep1
ENSMUSG00000025498	2.71492	1.36919e-07	-0.522263	2.1899e-32	Irf7
ENSMUSG00000046807	-1.1331	3.46465e-41	-0.522242	5.3404e-20	Lrrc75b
ENSMUSG00000063919	-1.27419	5.62035e-07	-0.522227	0.0115663	Srrm4
ENSMUSG00000025006	-0.619781	2.04032e-11	-0.521668	1.7702e-17	Sorbs1
ENSMUSG00000020227	0.104321	0.162521	-0.521584	4.49605e-16	Irak3
ENSMUSG00000017929	1.01827	8.68565e-63	-0.520751	3.89492e-17	B4galt5
ENSMUSG00000075012	-0.808353	9.15245e-06	-0.520572	7.69295e-05	Fjx1
ENSMUSG00000037169	-3.19555	0.000281917	-0.52039	0.00239479	Mycn
ENSMUSG00000033355	1.01405	2.31415e-84	-0.519442	3.70501e-30	Rtp4
ENSMUSG00000019464	-2.60631	2.20931e-42	-0.519001	9.00486e-09	Ptger1
ENSMUSG00000036611	-0.349038	2.51641e-05	-0.518865	1.02364e-16	Eepd1
ENSMUSG00000099034	-0.430718	0.0316466	-0.518782	0.00909431	2810039B14Rik
ENSMUSG00000053475	1.33065	7.59985e-21	-0.516944	0.000170691	Tnfaip6
ENSMUSG00000039239	-2.6249	1.94181e-05	-0.515034	3.27594e-27	Tgfb2
ENSMUSG00000021701	-0.748527	1.08916e-30	-0.514252	1.41638e-22	Plk2
ENSMUSG00000071042	-2.71281	7.92115e-13	-0.514091	0.00545249	Rasgrp3
ENSMUSG00000076431	-2.01709	4.13109e-05	-0.513826	3.34142e-48	Sox4
ENSMUSG00000044674	-1.58257	5.07215e-05	-0.513715	1.42157e-34	Fzd1
ENSMUSG00000066705	-6.31846	6.15235e-248	-0.513588	2.28171e-28	Fxyd6
ENSMUSG00000028737	-0.394297	4.89343e-06	-0.513371	4.04164e-13	Aldh4a1
ENSMUSG00000039115	-0.0871229	0.548965	-0.513129	1.99295e-10	Itga9
ENSMUSG00000036596	-0.483325	7.69359e-05	-0.512933	9.89899e-09	Cpz
ENSMUSG00000075028	-1.22651	4.48872e-10	-0.512692	5.50484e-05	Prdm11
ENSMUSG00000020961	-0.098057	0.414393	-0.512036	3.02448e-08	Ston2
ENSMUSG00000106734	1.23387	2.14406e-52	-0.511745	1.3699e-12	Gm20559
ENSMUSG00000036599	-0.199388	0.00114534	-0.511422	9.91797e-30	Chst12
ENSMUSG00000025762	-1.39078	1.90715e-76	-0.511216	7.62407e-24	Larp1b
ENSMUSG00000085945	-0.440573	0.183079	-0.510962	0.161312	2310014F06Rik
ENSMUSG00000032135	-0.230718	0.000243787	-0.510034	2.41384e-21	Mcam
ENSMUSG00000051339	-1.25821	2.81876e-72	-0.509945	1.40537e-30	2900026A02Rik
ENSMUSG00000028150	-1.302	3.42905e-08	-0.509322	0.00177496	Rorc
ENSMUSG00000038244	-0.942826	2.24274e-39	-0.509316	1.08747e-26	Mical2
ENSMUSG00000079523	-0.792948	4.80647e-128	-0.509146	7.3561e-60	Tmsb10
ENSMUSG00000068854	-0.174989	0.22582	-0.509014	0.00273184	H2bc21
ENSMUSG00000031328	-0.281253	1.86526e-17	-0.508629	2.6073e-32	Flna
ENSMUSG00000074182	-0.0428762	0.564663	-0.508355	2.1375e-14	Znhit6
ENSMUSG00000052415	0.91436	0.00161857	-0.508147	0.170668	Tchh
ENSMUSG00000097125	-0.557983	0.0385985	-0.508147	0.00940815	Gm26885
ENSMUSG00000027318	0.245125	0.0882123	-0.507855	0.000945033	Adam33
ENSMUSG00000029403	-0.0829902	0.509596	-0.506843	6.72838e-07	Cdkl2
ENSMUSG00000019027	-1.10771	0.000103868	-0.506591	0.0200893	Dnah1
ENSMUSG00000040640	-0.500302	0.0615482	-0.506185	0.206169	Erc2
ENSMUSG00000027712	-0.329867	5.97156e-15	-0.50598	2.31043e-49	Anxa5
ENSMUSG00000026726	-0.0152868	0.923753	-0.505891	0.0385667	Cubn
ENSMUSG00000030703	0.172489	0.277885	-0.505537	0.0208599	Gdpd3
ENSMUSG00000104420	-0.120373	0.486329	-0.504043	0.113892	E230020A03Rik
ENSMUSG00000057103	0.724455	0.00329998	-0.503766	0.0389169	Nat8f1
ENSMUSG00000028845	-2.16906	1.72249e-13	-0.502927	5.58881e-05	Tekt2
ENSMUSG00000040433	-1.30545	2.01107e-53	-0.502721	1.10508e-25	Zbtb38
ENSMUSG00000021990	1.14593	2.52668e-13	-0.50266	0.000341036	Spata13
ENSMUSG00000031304	1.86182	6.29607e-05	-0.5025	0.306809	Il2rg
ENSMUSG00000022840	0.899885	0.000261566	-0.5025	0.473427	Adcy5
ENSMUSG00000043155	-0.00351099	0.982428	-0.5025	0.0835749	Hpdl
ENSMUSG00000074785	0.265676	0.0307018	-0.502298	3.0122e-07	Plxnc1
ENSMUSG00000030621	-0.437082	0.0113378	-0.502152	0.00387749	Me3
ENSMUSG00000048895	-1.0766	2.85501e-06	-0.501061	0.000143399	Cdk5r1
ENSMUSG00000049907	0.171453	0.10622	-0.500865	4.35075e-07	Rasl11b
ENSMUSG00000027078	0.816086	7.68015e-45	-0.50051	1.3579e-25	Ube2l6
ENSMUSG00000033377	-6.96116	0.000149809	-0.50009	3.94308e-09	Palmd
ENSMUSG00000028369	-1.26935	4.68303e-127	-0.499513	1.03692e-33	Svep1
ENSMUSG00000068876	-2.99519	2.55375e-57	-0.499089	9.26183e-08	Cgn
ENSMUSG00000037012	0.36987	2.52965e-19	-0.49878	8.11306e-51	Hk1
ENSMUSG00000019326	3.6567	4.91192e-186	-0.498692	0.00785203	Aoc3
ENSMUSG00000029919	1.71146	3.15389e-05	-0.4975	0.256435	Hpgds
ENSMUSG00000028289	-1.2516	3.75332e-18	-0.497415	0.00038759	Epha7
ENSMUSG00000027765	0.788163	8.09306e-05	-0.496153	0.00285581	P2ry1
ENSMUSG00000040170	-0.838956	1.55179e-37	-0.49597	5.6352e-21	Fmo2
ENSMUSG00000021253	-1.37649	5.11197e-146	-0.495114	1.3961e-36	Tgfb3
ENSMUSG00000027792	-6.65394	1.10259e-230	-0.493792	1.25753e-22	Bche
ENSMUSG00000017760	0.425646	3.42495e-23	-0.4928	1.77818e-52	Ctsa
ENSMUSG00000026586	-1.88116	4.11821e-05	-0.492241	2.50507e-81	Prrx1
ENSMUSG00000020917	-0.433412	8.04225e-27	-0.491928	7.01435e-72	Acly
ENSMUSG00000021676	2.84717	1.14084e-150	-0.491771	0.000111195	Iqgap2
ENSMUSG00000016496	1.65624	2.01297e-23	-0.49169	0.00399934	Cd274
ENSMUSG00000101678	-0.138096	0.43468	-0.491508	0.103176	Gm29609
ENSMUSG00000063229	-0.0997856	0.00568789	-0.49146	1.11741e-99	Ldha
ENSMUSG00000004044	-0.600112	1.89999e-82	-0.491185	1.58938e-53	Cavin1
ENSMUSG00000041046	0.663009	0.0164702	-0.490986	0.509957	Ramp3
ENSMUSG00000051242	-1.24101	0.115527	-0.490986	0.227739	Pcdhb9
ENSMUSG00000027737	-2.15237	1.3173e-199	-0.490909	1.13694e-27	Slc7a11
ENSMUSG00000046718	1.51964	9.34042e-07	-0.490339	1.12831e-58	Bst2
ENSMUSG00000003341	0.218882	0.237479	-0.489805	0.272186	Atp8b3
ENSMUSG00000050106	-0.0247973	0.886433	-0.489805	0.182307	Tmc8
ENSMUSG00000057914	-3.76333	6.77822e-63	-0.489582	5.4855e-08	Cacnb2
ENSMUSG00000073236	-0.251644	0.124231	-0.488573	0.0235522	2500004C02Rik
ENSMUSG00000025911	1.11478	1.88079e-10	-0.488494	0.00145774	Adhfe1
ENSMUSG00000033066	0.817307	1.00634e-21	-0.488432	2.76687e-11	Gas7
ENSMUSG00000000811	-0.614554	8.72111e-06	-0.488101	2.54038e-06	Txnrd3
ENSMUSG00000022015	-2.03814	0.00253619	-0.487938	0.0589696	Tnfsf11
ENSMUSG00000006356	-0.200274	0.00018766	-0.486841	1.00846e-31	Crip2
ENSMUSG00000028843	1.033	5.23781e-70	-0.486796	1.86396e-24	Sh3bgrl3
ENSMUSG00000022893	0.871055	5.82679e-77	-0.486615	1.47801e-23	Adamts1
ENSMUSG00000021186	-3.39578	4.08823e-06	-0.485855	1.52908e-57	Fbln5
ENSMUSG00000024620	-1.07977	2.73002e-198	-0.485829	1.54657e-68	Pdgfrb
ENSMUSG00000004837	1.96915	4.53247e-05	-0.485427	0.518519	Grap
ENSMUSG00000044811	1.9134	2.50787e-06	-0.485427	0.714889	Cd300c2
ENSMUSG00000039981	1.60206	5.31306e-05	-0.485427	0.421648	Zc3h12d
ENSMUSG00000020902	1.50524	4.39743e-32	-0.485427	0.00025669	Ntn1
ENSMUSG00000036834	0.987411	0.00392662	-0.485427	0.677869	Plch1
ENSMUSG00000056145	0.915827	9.06862e-05	-0.485427	0.287864	AI504432
ENSMUSG00000105135	0.11057	0.49865	-0.485427	0.0794036	Gm43667
ENSMUSG00000040147	0.765576	8.87676e-12	-0.484752	1.25012e-06	Maob
ENSMUSG00000029718	0.211546	5.84825e-10	-0.484628	5.49553e-55	Pcolce
ENSMUSG00000028132	-1.19577	5.90612e-06	-0.484436	0.000517692	Tlcd4
ENSMUSG00000029096	0.711144	1.39888e-10	-0.484285	3.22559e-06	Htra3
ENSMUSG00000036052	0.129474	0.209488	-0.48416	5.4822e-07	Dnajb5
ENSMUSG00000026421	-0.274441	6.11364e-16	-0.483788	8.24839e-57	Csrp1
ENSMUSG00000026946	0.587848	1.24458e-11	-0.483696	1.48254e-10	Nmi
ENSMUSG00000042751	0.0738255	0.645764	-0.483424	0.0152617	Nmnat2
ENSMUSG00000037628	-0.289922	0.00113386	-0.482952	2.09068e-12	Cdkn3
ENSMUSG00000027800	-0.473752	1.48171e-10	-0.482682	2.13771e-14	Tm4sf1
ENSMUSG00000081455	-0.262543	0.142047	-0.482522	0.0324841	Hmgb1-ps3
ENSMUSG00000029126	-2.14822	1.12898e-176	-0.482407	6.33505e-32	Nsg1
ENSMUSG00000025366	-0.174706	4.4135e-06	-0.482139	2.93757e-60	Esyt1
ENSMUSG00000026335	-1.20323	5.17314e-213	-0.48152	4.24363e-55	Pam
ENSMUSG00000087589	0.101853	0.503381	-0.479993	0.027622	D430040D24Rik
ENSMUSG00000056313	1.79654	1.27167e-13	-0.478834	0.0533818	Tcim
ENSMUSG00000003617	5.26787	3.8422e-265	-0.478616	2.79575e-05	Cp
ENSMUSG00000018593	-0.777681	9.93681e-122	-0.478086	3.77521e-83	Sparc
ENSMUSG00000004266	3.66323	6.37985e-143	-0.478047	0.0124081	Ptpn6
ENSMUSG00000039865	1.6722	1.39302e-05	-0.478047	0.488133	Slc44a3
ENSMUSG00000093769	0.930649	7.93653e-05	-0.477533	0.0441177	H3c14
ENSMUSG00000059970	-0.496563	3.25088e-09	-0.477144	2.74879e-15	Hspa2
ENSMUSG00000117628	-0.143027	0.39925	-0.477047	0.0896975	Gm50012
ENSMUSG00000038065	1.24597	2.64613e-33	-0.476663	1.49727e-07	Mturn
ENSMUSG00000032066	0.725299	0.000259323	-0.476438	0.295422	Bco2
ENSMUSG00000010663	-0.656498	2.31292e-84	-0.475853	9.61868e-75	Fads1
ENSMUSG00000027315	-0.419627	0.0246745	-0.475511	0.0119074	Spint1
ENSMUSG00000035929	0.809491	3.13749e-106	-0.474515	3.18773e-58	H2-Q4
ENSMUSG00000032220	-1.57039	2.27664e-138	-0.474071	7.39842e-39	Myo1e
ENSMUSG00000059195	-0.464448	0.00445809	-0.473297	0.000360893	Gm12715
ENSMUSG00000046070	-2.36923	0.0201095	-0.47307	0.333169	Igfals
ENSMUSG00000066554	-0.348991	0.108921	-0.472415	0.17103	Gm10167
ENSMUSG00000031910	-0.902734	0.0484343	-0.472068	0.0134451	Has3
ENSMUSG00000023022	0.252764	1.29575e-13	-0.471992	5.90169e-48	Lima1
ENSMUSG00000030124	-0.361298	0.0613234	-0.471752	0.0672052	Lag3
ENSMUSG00000008658	-4.54916	0.000477104	-0.471723	0.00274681	Rbfox1
ENSMUSG00000040441	-2.21344	1.07793e-08	-0.471501	0.00665356	Slc26a10
ENSMUSG00000028182	-0.0657745	0.704287	-0.471353	0.167816	Lrriq3
ENSMUSG00000023456	-0.112337	0.00226165	-0.47095	5.77404e-79	Tpi1
ENSMUSG00000097194	2.6386	1.06563e-21	-0.470891	0.0099597	9330175E14Rik
ENSMUSG00000099397	-0.202137	0.281278	-0.470734	0.142429	Gm7809
ENSMUSG00000074136	-1.41882	5.62521e-08	-0.470442	0.000119471	4930513N10Rik
ENSMUSG00000035305	-0.585031	9.14666e-14	-0.470005	2.15575e-14	Ror1
ENSMUSG00000034825	-1.2981	2.75292e-10	-0.469946	0.00180283	Nrip3
ENSMUSG00000049916	0.281138	0.16441	-0.469512	0.466395	2610318N02Rik
ENSMUSG00000038608	3.49515	2.93077e-281	-0.469494	0.000136126	Dock10
ENSMUSG00000034382	-0.259275	0.205509	-0.469485	0.316124	AI661453
ENSMUSG00000085331	-1.66742	0.0271239	-0.469485	0.211147	Gm11274
ENSMUSG00000018507	2.7336	7.52839e-44	-0.468844	0.0152339	Trpv2
ENSMUSG00000117401	1.37806	0.000541791	-0.468592	0.191599	4833419F23Rik
ENSMUSG00000089669	0.212388	0.219968	-0.46836	0.091175	Tnfsf13
ENSMUSG00000018500	1.16678	3.86492e-05	-0.468149	0.110997	Adora2b
ENSMUSG00000032366	-1.17769	1.86016e-282	-0.467945	9.34728e-35	Tpm1
ENSMUSG00000049115	-0.253537	0.0503667	-0.466608	0.000332346	Agtr1a
ENSMUSG00000024176	-0.706839	0.0102408	-0.466318	0.0331405	Sox8
ENSMUSG00000022489	1.34649	4.12991e-05	-0.465664	0.434504	Pde1b
ENSMUSG00000072974	-0.770518	0.16981	-0.465664	0.226646	Gm4787
ENSMUSG00000090063	-2.15754	0.0525227	-0.465664	0.211436	Dlx6os1
ENSMUSG00000034101	-0.565333	8.88446e-54	-0.464394	6.64085e-59	Ctnnd1
ENSMUSG00000097397	-0.758588	0.0046677	-0.464281	0.0354748	Gm16861
ENSMUSG00000043644	0.0881361	0.625118	-0.463947	0.543398	0610009L18Rik
ENSMUSG00000031024	-0.40253	3.75413e-10	-0.463855	1.07983e-17	Denn2b
ENSMUSG00000048612	-0.0439447	0.192165	-0.463589	1.11817e-63	Myof
ENSMUSG00000032584	-0.845231	0.00013822	-0.463476	0.000441362	Mst1r
ENSMUSG00000032038	-1.41799	1.26194e-141	-0.463417	1.70321e-47	St3gal4
ENSMUSG00000001763	0.170201	0.297493	-0.462972	0.0554078	Tspan33
ENSMUSG00000018340	0.315474	2.89707e-21	-0.462871	1.61662e-54	Anxa6
ENSMUSG00000055172	0.241372	8.40398e-10	-0.462277	1.58663e-47	C1ra
ENSMUSG00000046410	1.03002	3.5168e-14	-0.461077	0.00390869	Kcnk6
ENSMUSG00000003410	-3.05485	0.00281211	-0.460312	0.02606	Elavl3
ENSMUSG00000058665	2.17398	1.1376e-06	-0.459432	0.348641	En1
ENSMUSG00000004609	1.98555	2.02208e-05	-0.459432	0.716026	Cd33
ENSMUSG00000034777	1.94375	5.76399e-08	-0.459432	0.222451	Vax2
ENSMUSG00000041609	-1.01819	1.30551e-10	-0.459429	5.50639e-06	Bicdl1
ENSMUSG00000054733	0.222176	0.110593	-0.459015	0.00961565	Msra
ENSMUSG00000024899	-0.938487	1.88331e-23	-0.458782	7.78172e-15	Papss2
ENSMUSG00000105851	-0.251052	0.211576	-0.456378	0.211579	9130604C24Rik
ENSMUSG00000039316	0.777458	4.30613e-08	-0.455906	0.000529106	Rftn1
ENSMUSG00000027820	-0.988009	2.95491e-16	-0.454867	2.67204e-13	Mme
ENSMUSG00000029720	0.800703	6.74393e-05	-0.454816	2.23538e-05	Gm20605
ENSMUSG00000115793	0.0227059	0.897859	-0.454566	0.315296	Gm48961
ENSMUSG00000113128	-0.274988	0.140688	-0.454566	0.0756882	Gm47813
ENSMUSG00000021365	-0.750597	2.60091e-41	-0.453356	2.61415e-34	Nedd9
ENSMUSG00000034161	-2.96914	1.21818e-57	-0.453064	4.25101e-08	Scx
ENSMUSG00000083672	-0.18716	0.316031	-0.452631	0.188419	Kpna2-ps
ENSMUSG00000020900	-1.84382	3.25111e-05	-0.450234	2.42796e-72	Myh10
ENSMUSG00000005583	1.54972	6.07197e-61	-0.449734	2.07895e-05	Mef2c
ENSMUSG00000026389	-0.273372	7.67249e-05	-0.449513	9.14895e-20	Steap3
ENSMUSG00000034744	-0.264074	0.000492994	-0.449419	1.57446e-15	Nagk
ENSMUSG00000048332	0.0338207	0.430382	-0.449111	9.31245e-42	Lhfp
ENSMUSG00000025790	0.504372	4.72527e-09	-0.449107	1.67441e-12	Slco3a1
ENSMUSG00000117098	-0.0263343	0.53601	-0.448994	2.26976e-38	Gm49909
ENSMUSG00000005131	-0.698791	0.0156824	-0.448985	0.212765	4930550C14Rik
ENSMUSG00000029755	-5.35484	1.47997e-06	-0.447956	0.000109192	Dlx5
ENSMUSG00000037166	4.22813	2.67124e-55	-0.447459	0.318289	Ppp1r14a
ENSMUSG00000032860	1.27107	0.0011156	-0.447459	0.373901	P2ry2
ENSMUSG00000097276	0.0893086	0.614877	-0.447459	0.334852	4930525G20Rik
ENSMUSG00000031963	0.255071	0.0524568	-0.447459	0.00205142	Bmper
ENSMUSG00000022797	-2.11288	6.56124e-06	-0.446259	1.13546e-56	Tfrc
ENSMUSG00000034932	-0.200859	0.00948262	-0.444321	3.61777e-16	Mrpl54
ENSMUSG00000027985	-1.73118	0.000148199	-0.444302	0.745433	Lef1
ENSMUSG00000031530	0.273151	0.0444933	-0.443094	0.00108809	Dusp4
ENSMUSG00000018102	0.398556	1.47222e-09	-0.443037	1.30243e-14	H2bc4
ENSMUSG00000043110	-11.6673	9.28175e-05	-0.44303	3.38141e-19	Lrrn4
ENSMUSG00000026956	-0.711725	1.51679e-63	-0.44148	3.78764e-44	Uap1l1
ENSMUSG00000074364	-0.133923	2.2901e-05	-0.441241	3.13139e-46	Ehd2
ENSMUSG00000043336	1.37939	1.01707e-75	-0.440622	5.68538e-11	Filip1l
ENSMUSG00000026786	2.77716	7.52547e-06	-0.439654	1.14539e-07	Apbb1ip
ENSMUSG00000069713	-0.391208	0.0923478	-0.438884	0.214401	4933406P04Rik
ENSMUSG00000099032	-1.17337	6.43476e-10	-0.438835	1.60781e-05	Tcf24
ENSMUSG00000028539	-2.98606	0.00123454	-0.438573	0.0667229	Artn
ENSMUSG00000062421	-0.428662	1.23152e-13	-0.438101	9.99762e-33	Arf2
ENSMUSG00000017754	-1.49858	9.70157e-187	-0.437064	8.4124e-45	Pltp
ENSMUSG00000005087	0.456427	2.73499e-19	-0.436735	4.29426e-28	Cd44
ENSMUSG00000000732	1.94595	7.39208e-65	-0.436703	0.000105577	Icosl
ENSMUSG00000061353	-3.44023	3.30394e-06	-0.436487	9.94044e-32	Cxcl12
ENSMUSG00000026463	-0.0532019	0.503576	-0.436233	1.0168e-06	Atp2b4
ENSMUSG00000024430	0.495605	0.0323724	-0.436099	0.144704	Cabyr
ENSMUSG00000032531	-0.109376	0.000831064	-0.436033	3.47344e-38	Amotl2
ENSMUSG00000074151	1.89646	2.34754e-116	-0.435155	3.21112e-05	Nlrc5
ENSMUSG00000022432	0.500359	0.00746401	-0.435047	0.0156492	Smc1b
ENSMUSG00000048355	1.42874	0.000140098	-0.434293	0.692526	Arxes1
ENSMUSG00000036856	-0.079462	0.607178	-0.433897	0.0647356	Wnt4
ENSMUSG00000034205	0.101822	0.000774792	-0.433869	1.00885e-66	Loxl2
ENSMUSG00000031451	0.666258	2.06432e-73	-0.43381	4.01279e-34	Gas6
ENSMUSG00000031371	-0.812782	1.0652e-20	-0.433498	1.01953e-14	Haus7
ENSMUSG00000026360	3.43498	3.03046e-104	-0.433339	0.00196511	Rgs2
ENSMUSG00000041757	-2.96925	2.06259e-203	-0.432035	1.09009e-11	Plekha6
ENSMUSG00000028273	-0.583758	8.13996e-37	-0.431984	2.44745e-48	Pdlim5
ENSMUSG00000018821	-0.626521	6.09879e-10	-0.431775	1.34089e-10	Avpi1
ENSMUSG00000006218	-0.595038	0.00946892	-0.431553	0.0267812	Fam131c
ENSMUSG00000037278	-0.620117	4.08167e-20	-0.43089	2.69389e-22	Tmem97
ENSMUSG00000026692	1.06494	5.90767e-07	-0.430634	0.191744	Fmo4
ENSMUSG00000037411	-1.37378	1.3571e-60	-0.430634	2.29511e-08	Serpine1
ENSMUSG00000049734	2.0381	1.13927e-99	-0.430456	6.00714e-06	Trex1
ENSMUSG00000005338	0.403121	0.0259289	-0.429762	0.657731	Cadm3
ENSMUSG00000024193	-0.474397	5.75737e-09	-0.428477	3.74915e-15	Phf1
ENSMUSG00000043639	2.60956	2.12856e-102	-0.428094	0.00860745	Rbm20
ENSMUSG00000033906	-1.36831	1.20149e-34	-0.427721	1.26114e-10	Zdhhc15
ENSMUSG00000038375	0.0428535	0.363487	-0.42745	3.61157e-19	Trp53inp2
ENSMUSG00000049807	-0.344318	5.59781e-13	-0.427025	5.83063e-23	Arhgap23
ENSMUSG00000049225	0.0120803	0.870458	-0.426587	1.77585e-13	Pdp1
ENSMUSG00000073489	3.27871	1.50293e-06	-0.426341	7.41477e-15	Ifi204
ENSMUSG00000021242	0.788325	1.7404e-156	-0.426	4.02487e-74	Npc2
ENSMUSG00000001098	-0.435231	3.35176e-30	-0.425906	6.90111e-43	Kctd10
ENSMUSG00000055148	-0.497148	1.11866e-17	-0.425427	1.05552e-15	Klf2
ENSMUSG00000007891	0.638039	2.86717e-93	-0.425049	1.42552e-99	Ctsd
ENSMUSG00000028551	-0.372287	1.06614e-18	-0.424823	3.51352e-38	Cdkn2c
ENSMUSG00000032322	2.21921	1.90403e-15	-0.423808	0.123364	Pstpip1
ENSMUSG00000024663	0.55332	1.15788e-16	-0.422989	3.1712e-18	Rab3il1
ENSMUSG00000039376	0.386431	0.0704368	-0.422691	0.126289	Synpo2l
ENSMUSG00000050549	0.756301	2.43916e-05	-0.422233	0.00363271	Fam241a
ENSMUSG00000019960	1.84983	6.12588e-95	-0.422094	4.04448e-08	Dusp6
ENSMUSG00000028121	0.180389	0.0972065	-0.42131	9.42851e-12	Bcar3
ENSMUSG00000039911	-0.857712	8.73629e-27	-0.421211	4.80678e-15	Spsb1
ENSMUSG00000109539	-0.228446	0.230716	-0.420332	0.171296	Gm44667
ENSMUSG00000028597	-0.634355	3.59013e-16	-0.420038	4.44324e-14	Gpx7
ENSMUSG00000078502	1.2586	1.61739e-07	-0.418281	0.128507	Zfp268
ENSMUSG00000023904	-0.468727	1.04461e-16	-0.416875	2.92223e-29	Hcfc1r1
ENSMUSG00000031659	0.0895129	0.171241	-0.416865	1.53722e-17	Adcy7
ENSMUSG00000105340	-0.330842	0.0255814	-0.416092	0.000832396	Gm42878
ENSMUSG00000052102	-0.157771	0.00910105	-0.415513	4.97975e-31	Gnpda1
ENSMUSG00000019230	-3.4742	3.58044e-69	-0.415041	1.80587e-05	Lhx9
ENSMUSG00000067261	1.69679	1.89614e-05	-0.415037	0.795255	Foxd3
ENSMUSG00000034799	1.01539	0.00385337	-0.415037	0.83495	Unc13a
ENSMUSG00000103710	0.765917	0.00488556	-0.415037	0.287864	D030062O11Rik
ENSMUSG00000031144	0.762022	0.00121738	-0.415037	0.512225	Syp
ENSMUSG00000043448	0.693507	0.00693428	-0.415037	0.743418	Gjc2
ENSMUSG00000052387	0.335334	0.123438	-0.415037	0.760015	Trpm3
ENSMUSG00000023473	0.285228	0.0247594	-0.415037	0.33046	Celsr3
ENSMUSG00000100199	-0.0724336	0.682992	-0.415037	0.264453	Gm20324
ENSMUSG00000020723	-0.281484	0.167766	-0.415037	0.181511	Cacng4
ENSMUSG00000114045	-0.307279	0.105708	-0.415037	0.0533262	Gm34220
ENSMUSG00000086075	-1.27457	0.000571849	-0.415037	1.51862e-07	Gm15728
ENSMUSG00000039903	-0.525081	0.00486965	-0.415037	0.00277753	Eva1c
ENSMUSG00000031284	-0.00936336	0.890591	-0.41438	0.00132051	Pak3
ENSMUSG00000022827	-0.0437101	0.712118	-0.41431	0.000283425	Rabl3
ENSMUSG00000024665	-0.73971	4.6631e-75	-0.413741	1.02739e-43	Fads2
ENSMUSG00000038400	-2.84798	2.07684e-05	-0.413087	1.4719e-53	Pmepa1
ENSMUSG00000019817	0.414342	5.74389e-25	-0.413009	8.93842e-35	Plagl1
ENSMUSG00000029223	-1.27178	2.91414e-27	-0.41288	5.97625e-09	Uchl1
ENSMUSG00000052397	-1.81913	7.05696e-05	-0.412476	1.44283e-45	Ezr
ENSMUSG00000026094	-0.430063	1.29996e-13	-0.412206	2.38382e-25	Stk17b
ENSMUSG00000040253	1.77299	4.33549e-220	-0.412117	3.32912e-16	Gbp7
ENSMUSG00000116632	-0.395789	0.0164296	-0.411978	0.0165539	Magef1
ENSMUSG00000029576	-0.939032	1.24268e-06	-0.411497	4.11311e-06	Radil
ENSMUSG00000097391	-0.53173	0.000304991	-0.41123	0.000160279	Mirg
ENSMUSG00000118667	-1.55709	4.17303e-141	-0.411128	1.39883e-32	Ahnak2
ENSMUSG00000020658	-1.04448	2.90519e-09	-0.411069	3.91939e-05	Efr3b
ENSMUSG00000026655	-1.96001	1.0935e-282	-0.410593	2.50847e-30	Fam107b
ENSMUSG00000017724	-0.311554	0.072343	-0.410082	0.0237215	Etv4
ENSMUSG00000018042	-0.511239	1.50736e-36	-0.409998	2.08552e-64	Cyb5r3
ENSMUSG00000009687	4.03167	1.4393e-212	-0.408911	0.0261954	Fxyd5
ENSMUSG00000023047	-1.31259	0.00968531	-0.408806	0.0197058	Amhr2
ENSMUSG00000074743	-3.3313	5.26777e-05	-0.408712	3.30686e-19	Thbd
ENSMUSG00000032246	2.11181	9.59731e-30	-0.408082	0.023805	Calml4
ENSMUSG00000078485	0.219621	0.0711313	-0.407909	0.000213043	Plekhn1
ENSMUSG00000059401	0.209195	0.0573916	-0.407696	0.00103591	Mamld1
ENSMUSG00000061104	-0.495099	0.00206254	-0.407683	0.0045414	Sap18b
ENSMUSG00000032578	0.126638	0.30983	-0.40752	2.44794e-05	Cish
ENSMUSG00000063856	0.132637	0.0275913	-0.406576	2.66934e-16	Gpx1
ENSMUSG00000006494	0.455637	1.65592e-08	-0.406078	6.19077e-06	Pdk1
ENSMUSG00000034993	-0.501464	4.01183e-56	-0.406049	2.95462e-71	Vat1
ENSMUSG00000026249	-5.06418	1.91794e-05	-0.406009	1.94758e-41	Serpine2
ENSMUSG00000045275	-0.61372	0.016194	-0.405992	0.157427	Lca5l
ENSMUSG00000051650	-0.082209	0.374903	-0.405441	1.31059e-06	B3gnt2
ENSMUSG00000096221	-0.344899	0.0194927	-0.405344	0.00156181	1500002C15Rik
ENSMUSG00000050556	0.787647	8.30815e-05	-0.404396	0.0108169	Kcnb1
ENSMUSG00000104761	-0.0332144	0.842492	-0.403581	0.555151	Gm43511
ENSMUSG00000021662	-0.40504	0.0193319	-0.403198	0.00395819	Arhgef28
ENSMUSG00000058672	-0.236476	1.19482e-05	-0.402745	2.37545e-31	Tubb2a
ENSMUSG00000030494	-2.77943	1.16497e-47	-0.402342	1.54779e-05	Rhpn2
ENSMUSG00000059022	-0.448076	0.018296	-0.402223	0.194832	Kcp
ENSMUSG00000032514	0.0550476	0.652622	-0.402098	0.450372	Ttc21a
ENSMUSG00000058385	-0.405668	0.0666029	-0.401579	0.127115	H2bc8
ENSMUSG00000005533	-0.662996	2.16351e-43	-0.400868	1.27606e-35	Igf1r
ENSMUSG00000097324	-0.0841251	0.63063	-0.400538	0.343536	Carmn
ENSMUSG00000045672	0.280743	0.0682266	-0.400536	0.00988577	Col27a1
ENSMUSG00000000957	-1.08449	0.000166951	-0.400021	1.62626e-87	Mmp14
ENSMUSG00000031119	0.0654288	0.196194	-0.399896	2.21764e-23	Gpc4
ENSMUSG00000028671	-1.01458	1.71494e-16	-0.399068	6.1515e-07	Gale
ENSMUSG00000046719	-2.53605	7.06935e-05	-0.398549	0.139402	Nxph3
ENSMUSG00000049502	0.900659	1.96445e-76	-0.398356	3.13286e-25	Dtx3l
ENSMUSG00000024236	-0.955466	1.19945e-108	-0.397925	2.35275e-46	Svil
ENSMUSG00000036820	0.20829	0.00474915	-0.397425	7.88972e-13	Amdhd2
ENSMUSG00000026601	0.63791	0.0234354	-0.3973	0.883718	Axdnd1
ENSMUSG00000015467	-0.0599837	0.727573	-0.39488	0.120195	Egfl8
ENSMUSG00000022758	-0.396584	0.0842413	-0.39486	0.215046	P2rx6
ENSMUSG00000045903	-3.14975	0.00221755	-0.39486	0.0690293	Npas4
ENSMUSG00000070997	-0.327142	0.128397	-0.394279	0.556444	1700055D18Rik
ENSMUSG00000015133	-0.856662	8.48215e-25	-0.394215	1.20265e-18	Lrrk1
ENSMUSG00000056174	-4.87348	3.98561e-06	-0.39314	3.09087e-48	Col8a2
ENSMUSG00000027956	0.0407504	0.723055	-0.392895	0.00412488	Tmem144
ENSMUSG00000025212	-0.737727	7.60341e-34	-0.392588	9.63384e-28	Sfxn3
ENSMUSG00000031849	-4.05029	2.0435e-06	-0.392465	1.61312e-06	Comp
ENSMUSG00000033578	3.41101	1.78752e-92	-0.392317	0.0575797	Tmem35a
ENSMUSG00000036904	-2.27192	2.65525e-174	-0.392209	5.00892e-15	Fzd8
ENSMUSG00000027763	-1.33516	8.2896e-283	-0.391713	2.02344e-43	Mbnl1
ENSMUSG00000000530	1.46615	1.87346e-27	-0.390863	0.00711415	Acvrl1
ENSMUSG00000051910	-6.91183	0.000248772	-0.390116	1.14673e-08	Sox6
ENSMUSG00000060989	-0.322232	0.10829	-0.389988	0.44604	Gm11847
ENSMUSG00000085936	-0.410071	0.0792824	-0.389947	0.0578734	2610307P16Rik
ENSMUSG00000060924	0.34825	0.0523703	-0.389652	0.0976103	Csmd1
ENSMUSG00000020277	0.122513	0.0171752	-0.389237	4.62135e-23	Pfkl
ENSMUSG00000034917	1.79047	5.85844e-08	-0.388565	0.413352	Tjp3
ENSMUSG00000113262	-0.0847339	0.599085	-0.388196	0.0743425	Gm48551
ENSMUSG00000038618	-0.984943	5.4835e-18	-0.388187	7.53263e-13	Rassf7
ENSMUSG00000095742	0.0461866	0.483795	-0.388181	6.06235e-15
ENSMUSG00000086765	1.03906	0.00315672	-0.387023	0.518519	Gm11827
ENSMUSG00000105565	0.337753	0.0296427	-0.387023	0.49357	Gm43566
ENSMUSG00000037579	-3.927	0.000282599	-0.387023	0.579863	Kcnh3
ENSMUSG00000005124	-2.91798	8.621e-05	-0.386895	5.07544e-25	Ccn4
ENSMUSG00000029864	-0.274523	0.0308373	-0.386835	0.000195508	Gstk1
ENSMUSG00000067276	1.66198	1.82644e-05	-0.385825	3.68622e-50	Capn6
ENSMUSG00000045555	-3.67807	0.00031869	-0.38529	0.223283	Mettl24
ENSMUSG00000028944	0.011009	0.892211	-0.385273	2.82686e-05	Prkag2
ENSMUSG00000038729	-0.139975	0.00797358	-0.385206	2.86863e-35	Pakap
ENSMUSG00000020102	1.58272	5.76143e-15	-0.385193	0.129612	Slc16a7
ENSMUSG00000039103	0.0972418	0.365625	-0.3844	2.60246e-06	Nexn
ENSMUSG00000097141	-1.80359	9.1462e-84	-0.384371	6.02817e-17	Gm10524
ENSMUSG00000027276	-0.96938	9.78825e-50	-0.383966	4.03244e-25	Jag1
ENSMUSG00000057948	1.45028	2.79895e-07	-0.383928	0.123119	Unc13d
ENSMUSG00000069899	0.0937914	0.588457	-0.3839	0.397965	Gm12166
ENSMUSG00000105703	0.335519	9.14293e-07	-0.383861	1.69022e-06	Gm43305
ENSMUSG00000017830	2.16138	1.96938e-182	-0.383806	4.03731e-09	Dhx58
ENSMUSG00000033149	-1.95828	3.6525e-05	-0.38375	4.03919e-61	Phldb2
ENSMUSG00000003354	-0.367106	0.0862199	-0.383329	0.113008	Ccdc65
ENSMUSG00000040033	1.26564	5.94893e-165	-0.383301	3.79375e-40	Stat2
ENSMUSG00000018965	-0.376946	5.63754e-22	-0.383285	1.64183e-40	Ywhah
ENSMUSG00000022773	-0.559363	0.00239669	-0.382835	0.0155726	Ypel1
ENSMUSG00000014782	-1.5881	5.97532e-11	-0.382591	0.0206332	Plekhg4
ENSMUSG00000040322	-0.340186	4.23152e-10	-0.382515	1.12181e-24	Slc25a24
ENSMUSG00000058254	-0.135097	0.0767604	-0.382113	1.95812e-11	Tspan7
ENSMUSG00000038402	1.65395	2.36038e-09	-0.381871	0.148505	Foxf2
ENSMUSG00000020325	0.217113	0.0440344	-0.381321	5.0537e-06	Fstl3
ENSMUSG00000034708	1.09423	1.24191e-223	-0.381172	2.21749e-66	Grn
ENSMUSG00000047281	-0.343165	0.0438988	-0.380682	0.0130973	Sfn
ENSMUSG00000027412	2.59908	1.97532e-43	-0.380424	0.0684431	Lpin3
ENSMUSG00000070583	-0.29098	0.0224329	-0.380196	0.000280363	Fv1
ENSMUSG00000029499	0.233902	0.11996	-0.380031	0.00544042	Pxmp2
ENSMUSG00000030321	-0.442822	0.0519552	-0.380031	0.14229	Efcab12
ENSMUSG00000069227	-1.39807	1.09249e-06	-0.379704	0.0227691	Gprin1
ENSMUSG00000001473	0.0357819	0.279502	-0.379407	8.19986e-50	Tubb6
ENSMUSG00000048458	0.8089	2.52102e-06	-0.379378	0.00150309	Inka2
ENSMUSG00000044139	-0.910433	1.71884e-05	-0.379375	0.00790524	Prss53
ENSMUSG00000000682	2.08279	1.31021e-05	-0.378512	0.587914	Cd52
ENSMUSG00000031519	1.85008	8.36499e-06	-0.378512	0.401788	Asb5
ENSMUSG00000027221	1.16654	1.73342e-11	-0.378512	0.0239767	Chst1
ENSMUSG00000109829	-0.028427	0.872901	-0.378512	0.175693	Gm45605
ENSMUSG00000117545	-0.151221	0.403125	-0.378512	0.254213	Gm30794
ENSMUSG00000058013	-0.551121	8.77318e-71	-0.378479	7.14191e-38	Septin11
ENSMUSG00000059456	0.830873	1.12977e-13	-0.378256	0.00014411	Ptk2b
ENSMUSG00000032911	-3.29659	9.04449e-07	-0.377528	2.48399e-25	Cspg4
ENSMUSG00000009614	-0.642601	4.30903e-10	-0.377115	4.70842e-14	Sardh
ENSMUSG00000050377	2.01041	6.65606e-65	-0.376809	0.00115845	Il31ra
ENSMUSG00000027605	0.317612	3.41974e-05	-0.376137	5.86763e-09	Acss2
ENSMUSG00000031447	0.314814	6.52312e-28	-0.375973	8.16887e-84	Lamp1
ENSMUSG00000000301	-0.329731	0.0799854	-0.375968	0.163921	Pemt
ENSMUSG00000064307	0.0718022	0.66824	-0.374396	0.161359	Lrrc51
ENSMUSG00000023809	0.0163454	0.847873	-0.372928	1.42406e-07	Rps6ka2
ENSMUSG00000031355	0.811818	1.09434e-08	-0.372912	0.00160095	Arhgap6
ENSMUSG00000025880	-1.42609	1.34248e-71	-0.372907	2.54701e-15	Smad7
ENSMUSG00000062309	-0.455311	0.000155953	-0.372703	6.40335e-06	Rpp25
ENSMUSG00000023800	-1.0667	1.75305e-42	-0.372676	7.53595e-12	Tiam2
[truncated: 12,620 more rows]

## Sheet: GO Term KO all significant BP
GO Terms Biological Processes (in red GO Terms used for ED Fig 4f)
Category	Term	Count	%	PValue	Genes	Fold Enrichment	Benjamini	FDR
GOTERM_BP_DIRECT	GO:0045944~positive regulation of transcription by RNA polymerase II	728	8	5e-94	ENSMUSG00000118668, ENSMUSG00000019907, ENSMUSG00000027651, ENSMUSG00000041959, ENSMUSG00000024140, ENSMUSG00000023055, ENSMUSG00000027412, ENSMUSG00000026565, ENSMUSG00000004897, ENSMUSG00000024143, ENSMUSG00000029716, ENSMUSG00000058392, ENSMUSG00000002111, ENSMUSG00000048118, ENSMUSG00000026204, ENSMUSG00000039630, ENSMUSG00000036120, ENSMUSG00000105340, ENSMUSG00000039997, ENSMUSG00000012396,…	1.9	5.5e-90	4.9e-90
GOTERM_BP_DIRECT	GO:0006338~chromatin remodeling	535	5.9	5.3e-79	ENSMUSG00000118668, ENSMUSG00000041836, ENSMUSG00000004897, ENSMUSG00000049327, ENSMUSG00000029710, ENSMUSG00000025358, ENSMUSG00000035390, ENSMUSG00000105340, ENSMUSG00000031913, ENSMUSG00000018932, ENSMUSG00000052854, ENSMUSG00000048120, ENSMUSG00000066900, ENSMUSG00000024014, ENSMUSG00000026313, ENSMUSG00000026674, ENSMUSG00000028736, ENSMUSG00000025104, ENSMUSG00000034290, ENSMUSG00000063870,…	2	2.9e-75	2.6e-75
GOTERM_BP_DIRECT	GO:0000122~negative regulation of transcription by RNA polymerase II	582	6.4	6.4e-77	ENSMUSG00000025231, ENSMUSG00000024381, ENSMUSG00000024140, ENSMUSG00000004897, ENSMUSG00000029836, ENSMUSG00000049327, ENSMUSG00000002111, ENSMUSG00000028988, ENSMUSG00000048118, ENSMUSG00000025358, ENSMUSG00000039630, ENSMUSG00000007805, ENSMUSG00000039997, ENSMUSG00000035397, ENSMUSG00000012396, ENSMUSG00000039994, ENSMUSG00000035158, ENSMUSG00000048481, ENSMUSG00000049691, ENSMUSG00000016409,…	1.9	2.3e-73	2.1e-73
GOTERM_BP_DIRECT	GO:0006357~regulation of transcription by RNA polymerase II	816	9	7.7e-70	ENSMUSG00000024140, ENSMUSG00000026565, ENSMUSG00000026563, ENSMUSG00000002111, ENSMUSG00000048118, ENSMUSG00000003444, ENSMUSG00000007805, ENSMUSG00000036120, ENSMUSG00000030823, ENSMUSG00000012396, ENSMUSG00000074405, ENSMUSG00000074406, ENSMUSG00000038539, ENSMUSG00000049691, ENSMUSG00000040857, ENSMUSG00000023284, ENSMUSG00000007815, ENSMUSG00000024134, ENSMUSG00000070031, ENSMUSG00000027641,…	1.7	2.1e-66	1.9e-66
GOTERM_BP_DIRECT	GO:0045893~positive regulation of DNA-templated transcription	466	5.1	2.7e-68	ENSMUSG00000003680, ENSMUSG00000023050, ENSMUSG00000024140, ENSMUSG00000023055, ENSMUSG00000026563, ENSMUSG00000002111, ENSMUSG00000025358, ENSMUSG00000029833, ENSMUSG00000012396, ENSMUSG00000031910, ENSMUSG00000035158, ENSMUSG00000018932, ENSMUSG00000038539, ENSMUSG00000028850, ENSMUSG00000063632, ENSMUSG00000024014, ENSMUSG00000026796, ENSMUSG00000026313, ENSMUSG00000063870, ENSMUSG00000054808,…	2	5.9e-65	5.2e-65
GOTERM_BP_DIRECT	GO:0015031~protein transport	303	3.3	3.8e-53	ENSMUSG00000034867, ENSMUSG00000053025, ENSMUSG00000025351, ENSMUSG00000055681, ENSMUSG00000027099, ENSMUSG00000008450, ENSMUSG00000019906, ENSMUSG00000025354, ENSMUSG00000005069, ENSMUSG00000068874, ENSMUSG00000022765, ENSMUSG00000040188, ENSMUSG00000035392, ENSMUSG00000002910, ENSMUSG00000020900, ENSMUSG00000079418, ENSMUSG00000039637, ENSMUSG00000073678, ENSMUSG00000039509, ENSMUSG00000001150,…	2.1	6.8e-50	6.1e-50
GOTERM_BP_DIRECT	GO:0045892~negative regulation of DNA-templated transcription	388	4.3	4.3e-48	ENSMUSG00000006715, ENSMUSG00000026565, ENSMUSG00000029836, ENSMUSG00000025239, ENSMUSG00000049327, ENSMUSG00000002111, ENSMUSG00000048118, ENSMUSG00000029833, ENSMUSG00000037573, ENSMUSG00000007805, ENSMUSG00000039997, ENSMUSG00000039994, ENSMUSG00000038539, ENSMUSG00000016409, ENSMUSG00000066900, ENSMUSG00000026796, ENSMUSG00000026313, ENSMUSG00000063870, ENSMUSG00000038533, ENSMUSG00000024240,…	1.9	6.6e-45	5.9e-45
GOTERM_BP_DIRECT	GO:0006915~apoptotic process	333	3.7	2.3e-46	ENSMUSG00000059921, ENSMUSG00000031112, ENSMUSG00000059920, ENSMUSG00000032440, ENSMUSG00000027893, ENSMUSG00000078566, ENSMUSG00000018819, ENSMUSG00000048232, ENSMUSG00000004535, ENSMUSG00000020340, ENSMUSG00000058392, ENSMUSG00000027778, ENSMUSG00000020225, ENSMUSG00000021559, ENSMUSG00000021318, ENSMUSG00000063065, ENSMUSG00000020108, ENSMUSG00000019461, ENSMUSG00000020902, ENSMUSG00000038545,…	2	3.2e-43	2.9e-43
GOTERM_BP_DIRECT	GO:0043065~positive regulation of apoptotic process	252	2.8	2.1e-43	ENSMUSG00000059921, ENSMUSG00000059920, ENSMUSG00000013921, ENSMUSG00000078566, ENSMUSG00000024381, ENSMUSG00000040749, ENSMUSG00000058392, ENSMUSG00000044303, ENSMUSG00000021559, ENSMUSG00000029838, ENSMUSG00000021319, ENSMUSG00000037211, ENSMUSG00000039515, ENSMUSG00000038668, ENSMUSG00000005871, ENSMUSG00000025220, ENSMUSG00000022074, ENSMUSG00000028854, ENSMUSG00000028974, ENSMUSG00000022510,…	2.1	2.5e-40	2.2e-40
GOTERM_BP_DIRECT	GO:0016477~cell migration	210	2.3	1.6e-41	ENSMUSG00000025351, ENSMUSG00000004655, ENSMUSG00000027654, ENSMUSG00000023972, ENSMUSG00000025239, ENSMUSG00000026447, ENSMUSG00000047139, ENSMUSG00000070047, ENSMUSG00000063063, ENSMUSG00000022528, ENSMUSG00000030707, ENSMUSG00000047497, ENSMUSG00000039637, ENSMUSG00000055447, ENSMUSG00000005871, ENSMUSG00000039629, ENSMUSG00000034738, ENSMUSG00000027087, ENSMUSG00000007815, ENSMUSG00000002489,…	2.2	1.7e-38	1.5e-38
GOTERM_BP_DIRECT	GO:0006468~protein phosphorylation	219	2.4	9.5e-40	ENSMUSG00000031112, ENSMUSG00000118668, ENSMUSG00000032440, ENSMUSG00000023050, ENSMUSG00000020580, ENSMUSG00000028862, ENSMUSG00000025358, ENSMUSG00000029833, ENSMUSG00000035390, ENSMUSG00000021559, ENSMUSG00000063065, ENSMUSG00000032312, ENSMUSG00000032796, ENSMUSG00000024014, ENSMUSG00000000982, ENSMUSG00000021540, ENSMUSG00000020573, ENSMUSG00000001034, ENSMUSG00000009555, ENSMUSG00000025907,…	2.2	9.4e-37	8.4e-37
GOTERM_BP_DIRECT	GO:0030335~positive regulation of cell migration	185	2	8.1e-39	ENSMUSG00000028583, ENSMUSG00000028864, ENSMUSG00000020580, ENSMUSG00000025510, ENSMUSG00000020101, ENSMUSG00000042524, ENSMUSG00000043613, ENSMUSG00000022367, ENSMUSG00000028228, ENSMUSG00000024789, ENSMUSG00000021678, ENSMUSG00000038264, ENSMUSG00000021835, ENSMUSG00000004936, ENSMUSG00000007805, ENSMUSG00000018930, ENSMUSG00000050315, ENSMUSG00000039239, ENSMUSG00000035799, ENSMUSG00000062825,…	2.3	7.4e-36	6.6e-36
GOTERM_BP_DIRECT	GO:0010628~positive regulation of gene expression	330	3.6	2.5e-38	ENSMUSG00000032202, ENSMUSG00000030265, ENSMUSG00000028063, ENSMUSG00000029279, ENSMUSG00000017969, ENSMUSG00000023055, ENSMUSG00000020580, ENSMUSG00000045515, ENSMUSG00000022883, ENSMUSG00000002111, ENSMUSG00000044303, ENSMUSG00000020101, ENSMUSG00000022521, ENSMUSG00000029833, ENSMUSG00000021796, ENSMUSG00000042485, ENSMUSG00000069601, ENSMUSG00000030827, ENSMUSG00000022528, ENSMUSG00000039630,…	1.8	2.1e-35	1.9e-35
GOTERM_BP_DIRECT	GO:0001525~angiogenesis	187	2.1	4.9e-35	ENSMUSG00000025473, ENSMUSG00000024140, ENSMUSG00000025355, ENSMUSG00000020063, ENSMUSG00000023175, ENSMUSG00000029710, ENSMUSG00000046207, ENSMUSG00000028108, ENSMUSG00000049604, ENSMUSG00000021796, ENSMUSG00000068114, ENSMUSG00000018377, ENSMUSG00000021835, ENSMUSG00000068196, ENSMUSG00000050711, ENSMUSG00000055447, ENSMUSG00000070327, ENSMUSG00000062825, ENSMUSG00000031465, ENSMUSG00000031740,…	2.2	3.7e-32	3.3e-32
GOTERM_BP_DIRECT	GO:0045087~innate immune response	288	3.2	5e-35	ENSMUSG00000030144, ENSMUSG00000034744, ENSMUSG00000032322, ENSMUSG00000030142, ENSMUSG00000057982, ENSMUSG00000023973, ENSMUSG00000047139, ENSMUSG00000021678, ENSMUSG00000051527, ENSMUSG00000021559, ENSMUSG00000060591, ENSMUSG00000016757, ENSMUSG00000033538, ENSMUSG00000073555, ENSMUSG00000035279, ENSMUSG00000030148, ENSMUSG00000054115, ENSMUSG00000055204, ENSMUSG00000058715, ENSMUSG00000033777,…	1.9	3.7e-32	3.3e-32
GOTERM_BP_DIRECT	GO:0008285~negative regulation of cell population proliferation	235	2.6	6.6e-34	ENSMUSG00000028063, ENSMUSG00000034748, ENSMUSG00000032440, ENSMUSG00000041957, ENSMUSG00000040506, ENSMUSG00000025352, ENSMUSG00000017969, ENSMUSG00000022883, ENSMUSG00000044303, ENSMUSG00000039081, ENSMUSG00000027656, ENSMUSG00000021318, ENSMUSG00000037573, ENSMUSG00000005506, ENSMUSG00000024947, ENSMUSG00000021319, ENSMUSG00000007805, ENSMUSG00000037211, ENSMUSG00000017843, ENSMUSG00000052854,…	2	4.5e-31	4e-31
GOTERM_BP_DIRECT	GO:0051301~cell division	223	2.5	1.4e-33	ENSMUSG00000006398, ENSMUSG00000059248, ENSMUSG00000036928, ENSMUSG00000027654, ENSMUSG00000022089, ENSMUSG00000049327, ENSMUSG00000025358, ENSMUSG00000024943, ENSMUSG00000020107, ENSMUSG00000039630, ENSMUSG00000024947, ENSMUSG00000031913, ENSMUSG00000039994, ENSMUSG00000005871, ENSMUSG00000052062, ENSMUSG00000022070, ENSMUSG00000000184, ENSMUSG00000033088, ENSMUSG00000029385, ENSMUSG00000019917,…	2	8.7e-31	7.8e-31
GOTERM_BP_DIRECT	GO:0030036~actin cytoskeleton organization	164	1.8	1.4e-33	ENSMUSG00000030265, ENSMUSG00000034227, ENSMUSG00000029430, ENSMUSG00000029673, ENSMUSG00000029674, ENSMUSG00000031078, ENSMUSG00000055044, ENSMUSG00000020580, ENSMUSG00000024143, ENSMUSG00000018381, ENSMUSG00000020186, ENSMUSG00000023972, ENSMUSG00000021279, ENSMUSG00000028745, ENSMUSG00000028906, ENSMUSG00000021798, ENSMUSG00000042121, ENSMUSG00000015143, ENSMUSG00000020900, ENSMUSG00000030707,…	2.3	8.7e-31	7.8e-31
GOTERM_BP_DIRECT	GO:0006886~intracellular protein transport	166	1.8	3e-30	ENSMUSG00000028581, ENSMUSG00000031078, ENSMUSG00000060992, ENSMUSG00000029434, ENSMUSG00000042249, ENSMUSG00000044147, ENSMUSG00000021712, ENSMUSG00000020986, ENSMUSG00000027935, ENSMUSG00000019066, ENSMUSG00000039234, ENSMUSG00000035152, ENSMUSG00000030704, ENSMUSG00000038301, ENSMUSG00000020903, ENSMUSG00000034216, ENSMUSG00000032553, ENSMUSG00000058569, ENSMUSG00000028173, ENSMUSG00000027882,…	2.2	1.7e-27	1.5e-27
GOTERM_BP_DIRECT	GO:0007399~nervous system development	190	2.1	3.2e-30	ENSMUSG00000049281, ENSMUSG00000006398, ENSMUSG00000004891, ENSMUSG00000032440, ENSMUSG00000051243, ENSMUSG00000052572, ENSMUSG00000020181, ENSMUSG00000001300, ENSMUSG00000049600, ENSMUSG00000008855, ENSMUSG00000026965, ENSMUSG00000046449, ENSMUSG00000042369, ENSMUSG00000021796, ENSMUSG00000044147, ENSMUSG00000070047, ENSMUSG00000046562, ENSMUSG00000039114, ENSMUSG00000043051, ENSMUSG00000019864,…	2.1	1.7e-27	1.6e-27
GOTERM_BP_DIRECT	GO:0035556~intracellular signal transduction	243	2.7	6.1e-30	ENSMUSG00000031112, ENSMUSG00000118668, ENSMUSG00000044786, ENSMUSG00000021559, ENSMUSG00000063065, ENSMUSG00000020108, ENSMUSG00000039873, ENSMUSG00000036246, ENSMUSG00000032312, ENSMUSG00000028175, ENSMUSG00000026311, ENSMUSG00000029148, ENSMUSG00000001034, ENSMUSG00000022994, ENSMUSG00000042594, ENSMUSG00000022637, ENSMUSG00000010660, ENSMUSG00000039621, ENSMUSG00000034731, ENSMUSG00000031453,…	1.9	3.2e-27	2.8e-27
GOTERM_BP_DIRECT	GO:0007507~heart development	192	2.1	1.4e-29	ENSMUSG00000033016, ENSMUSG00000034227, ENSMUSG00000005583, ENSMUSG00000032440, ENSMUSG00000025076, ENSMUSG00000041957, ENSMUSG00000055044, ENSMUSG00000026043, ENSMUSG00000055320, ENSMUSG00000020184, ENSMUSG00000023972, ENSMUSG00000022883, ENSMUSG00000008855, ENSMUSG00000021796, ENSMUSG00000048878, ENSMUSG00000021798, ENSMUSG00000026605, ENSMUSG00000020900, ENSMUSG00000021318, ENSMUSG00000021835,…	2	6.7e-27	6e-27
GOTERM_BP_DIRECT	GO:0006897~endocytosis	132	1.5	1.9e-29	ENSMUSG00000032322, ENSMUSG00000030660, ENSMUSG00000027253, ENSMUSG00000074364, ENSMUSG00000000058, ENSMUSG00000024300, ENSMUSG00000024143, ENSMUSG00000022089, ENSMUSG00000024781, ENSMUSG00000003200, ENSMUSG00000026721, ENSMUSG00000035392, ENSMUSG00000038301, ENSMUSG00000034226, ENSMUSG00000056268, ENSMUSG00000026390, ENSMUSG00000034738, ENSMUSG00000001036, ENSMUSG00000024772, ENSMUSG00000022075,…	2.4	9.2e-27	8.2e-27
GOTERM_BP_DIRECT	GO:0043066~negative regulation of apoptotic process	330	3.6	2.5e-29	ENSMUSG00000052293, ENSMUSG00000078566, ENSMUSG00000004535, ENSMUSG00000059363, ENSMUSG00000004655, ENSMUSG00000028864, ENSMUSG00000021670, ENSMUSG00000045515, ENSMUSG00000020225, ENSMUSG00000021559, ENSMUSG00000021318, ENSMUSG00000007805, ENSMUSG00000050310, ENSMUSG00000035158, ENSMUSG00000034612, ENSMUSG00000005871, ENSMUSG00000038539, ENSMUSG00000060803, ENSMUSG00000000184, ENSMUSG00000049691,…	1.7	1.1e-26	1e-26
GOTERM_BP_DIRECT	GO:0001701~in utero embryonic development	207	2.3	3.4e-29	ENSMUSG00000032440, ENSMUSG00000029394, ENSMUSG00000024268, ENSMUSG00000021796, ENSMUSG00000020346, ENSMUSG00000091780, ENSMUSG00000022528, ENSMUSG00000020900, ENSMUSG00000021318, ENSMUSG00000006958, ENSMUSG00000018379, ENSMUSG00000034612, ENSMUSG00000040857, ENSMUSG00000001036, ENSMUSG00000027763, ENSMUSG00000021660, ENSMUSG00000001039, ENSMUSG00000029148, ENSMUSG00000047248, ENSMUSG00000021669,…	2	1.5e-26	1.3e-26
GOTERM_BP_DIRECT	GO:0030154~cell differentiation	329	3.6	6.9e-28	ENSMUSG00000006398, ENSMUSG00000032440, ENSMUSG00000040506, ENSMUSG00000024140, ENSMUSG00000025355, ENSMUSG00000000058, ENSMUSG00000023175, ENSMUSG00000022883, ENSMUSG00000002111, ENSMUSG00000042369, ENSMUSG00000021796, ENSMUSG00000063063, ENSMUSG00000025912, ENSMUSG00000030827, ENSMUSG00000037692, ENSMUSG00000038541, ENSMUSG00000021319, ENSMUSG00000012396, ENSMUSG00000036006, ENSMUSG00000035158,…	1.7	2.9e-25	2.6e-25
GOTERM_BP_DIRECT	GO:0001934~positive regulation of protein phosphorylation	162	1.8	1.6e-27	ENSMUSG00000030265, ENSMUSG00000031750, ENSMUSG00000013921, ENSMUSG00000029394, ENSMUSG00000021270, ENSMUSG00000020063, ENSMUSG00000028864, ENSMUSG00000020580, ENSMUSG00000022122, ENSMUSG00000008734, ENSMUSG00000042249, ENSMUSG00000030827, ENSMUSG00000038264, ENSMUSG00000021835, ENSMUSG00000054517, ENSMUSG00000018932, ENSMUSG00000032841, ENSMUSG00000026390, ENSMUSG00000000184, ENSMUSG00000078154,…	2.1	6.5e-25	5.8e-25
GOTERM_BP_DIRECT	GO:0007155~cell adhesion	262	2.9	3.7e-27	ENSMUSG00000032322, ENSMUSG00000000290, ENSMUSG00000023972, ENSMUSG00000029710, ENSMUSG00000027656, ENSMUSG00000047139, ENSMUSG00000001827, ENSMUSG00000017167, ENSMUSG00000063063, ENSMUSG00000001029, ENSMUSG00000022528, ENSMUSG00000020900, ENSMUSG00000035273, ENSMUSG00000034066, ENSMUSG00000068196, ENSMUSG00000029161, ENSMUSG00000036006, ENSMUSG00000055447, ENSMUSG00000032796, ENSMUSG00000005871,…	1.8	1.4e-24	1.3e-24
GOTERM_BP_DIRECT	GO:0007411~axon guidance	133	1.5	4e-26	ENSMUSG00000059921, ENSMUSG00000005583, ENSMUSG00000028341, ENSMUSG00000019194, ENSMUSG00000001300, ENSMUSG00000026840, ENSMUSG00000024421, ENSMUSG00000023175, ENSMUSG00000020340, ENSMUSG00000022883, ENSMUSG00000025876, ENSMUSG00000019467, ENSMUSG00000047414, ENSMUSG00000069601, ENSMUSG00000048915, ENSMUSG00000038264, ENSMUSG00000020900, ENSMUSG00000021318, ENSMUSG00000020902, ENSMUSG00000038146,…	2.2	1.5e-23	1.3e-23
GOTERM_BP_DIRECT	GO:0009410~response to xenobiotic stimulus	187	2.1	5.6e-26	ENSMUSG00000040907, ENSMUSG00000015709, ENSMUSG00000032440, ENSMUSG00000021270, ENSMUSG00000028463, ENSMUSG00000020184, ENSMUSG00000061048, ENSMUSG00000024781, ENSMUSG00000003166, ENSMUSG00000008855, ENSMUSG00000044303, ENSMUSG00000048756, ENSMUSG00000022488, ENSMUSG00000019102, ENSMUSG00000040584, ENSMUSG00000038541, ENSMUSG00000051768, ENSMUSG00000005354, ENSMUSG00000031740, ENSMUSG00000048482,…	2	2e-23	1.8e-23
GOTERM_BP_DIRECT	GO:0001822~kidney development	123	1.4	3.8e-25	ENSMUSG00000006673, ENSMUSG00000016918, ENSMUSG00000031077, ENSMUSG00000028344, ENSMUSG00000027253, ENSMUSG00000020182, ENSMUSG00000023972, ENSMUSG00000045515, ENSMUSG00000022883, ENSMUSG00000029436, ENSMUSG00000022367, ENSMUSG00000027777, ENSMUSG00000026605, ENSMUSG00000021318, ENSMUSG00000021835, ENSMUSG00000035152, ENSMUSG00000039474, ENSMUSG00000039994, ENSMUSG00000034101, ENSMUSG00000039239,…	2.3	1.3e-22	1.2e-22
GOTERM_BP_DIRECT	GO:0016192~vesicle-mediated transport	150	1.6	5.7e-25	ENSMUSG00000032202, ENSMUSG00000004771, ENSMUSG00000027255, ENSMUSG00000029434, ENSMUSG00000044147, ENSMUSG00000021712, ENSMUSG00000035152, ENSMUSG00000030704, ENSMUSG00000020903, ENSMUSG00000031913, ENSMUSG00000035279, ENSMUSG00000019986, ENSMUSG00000034216, ENSMUSG00000032553, ENSMUSG00000027882, ENSMUSG00000033880, ENSMUSG00000057751, ENSMUSG00000062421, ENSMUSG00000062542, ENSMUSG00000026797,…	2.1	1.9e-22	1.7e-22
GOTERM_BP_DIRECT	GO:0008360~regulation of cell shape	104	1.1	8.3e-25	ENSMUSG00000003283, ENSMUSG00000050271, ENSMUSG00000033377, ENSMUSG00000034868, ENSMUSG00000052298, ENSMUSG00000025195, ENSMUSG00000028583, ENSMUSG00000024143, ENSMUSG00000025239, ENSMUSG00000028906, ENSMUSG00000046722, ENSMUSG00000090053, ENSMUSG00000029838, ENSMUSG00000020900, ENSMUSG00000030707, ENSMUSG00000038668, ENSMUSG00000039629, ENSMUSG00000030770, ENSMUSG00000027765, ENSMUSG00000000982,…	2.4	2.7e-22	2.5e-22
GOTERM_BP_DIRECT	GO:0008283~cell population proliferation	178	2	3.1e-24	ENSMUSG00000030265, ENSMUSG00000008730, ENSMUSG00000008575, ENSMUSG00000057342, ENSMUSG00000025352, ENSMUSG00000033373, ENSMUSG00000028583, ENSMUSG00000000058, ENSMUSG00000027654, ENSMUSG00000024781, ENSMUSG00000027778, ENSMUSG00000022528, ENSMUSG00000021318, ENSMUSG00000021835, ENSMUSG00000006958, ENSMUSG00000024947, ENSMUSG00000020902, ENSMUSG00000007805, ENSMUSG00000039910, ENSMUSG00000035305,…	1.9	1e-21	9e-22
GOTERM_BP_DIRECT	GO:0006974~DNA damage response	190	2.1	4.5e-24	ENSMUSG00000061607, ENSMUSG00000061288, ENSMUSG00000020063, ENSMUSG00000029836, ENSMUSG00000017291, ENSMUSG00000020463, ENSMUSG00000025358, ENSMUSG00000022400, ENSMUSG00000024824, ENSMUSG00000024429, ENSMUSG00000035390, ENSMUSG00000024943, ENSMUSG00000020228, ENSMUSG00000063065, ENSMUSG00000024947, ENSMUSG00000039231, ENSMUSG00000003847, ENSMUSG00000092118, ENSMUSG00000039994, ENSMUSG00000034342,…	1.9	1.4e-21	1.3e-21
GOTERM_BP_DIRECT	GO:0043524~negative regulation of neuron apoptotic process	132	1.5	5.3e-24	ENSMUSG00000030265, ENSMUSG00000004891, ENSMUSG00000005583, ENSMUSG00000040506, ENSMUSG00000074121, ENSMUSG00000025473, ENSMUSG00000028341, ENSMUSG00000059363, ENSMUSG00000020063, ENSMUSG00000004897, ENSMUSG00000001786, ENSMUSG00000007888, ENSMUSG00000102918, ENSMUSG00000005465, ENSMUSG00000020225, ENSMUSG00000024789, ENSMUSG00000030707, ENSMUSG00000039474, ENSMUSG00000034460, ENSMUSG00000031980,…	2.2	1.6e-21	1.4e-21
GOTERM_BP_DIRECT	GO:0006914~autophagy	125	1.4	5.7e-24	ENSMUSG00000040506, ENSMUSG00000049323, ENSMUSG00000015149, ENSMUSG00000038147, ENSMUSG00000079418, ENSMUSG00000031913, ENSMUSG00000042082, ENSMUSG00000038664, ENSMUSG00000034216, ENSMUSG00000033124, ENSMUSG00000026672, ENSMUSG00000028211, ENSMUSG00000015837, ENSMUSG00000057596, ENSMUSG00000024773, ENSMUSG00000024410, ENSMUSG00000048489, ENSMUSG00000024413, ENSMUSG00000020057, ENSMUSG00000046711,…	2.2	1.7e-21	1.5e-21
GOTERM_BP_DIRECT	GO:0016567~protein ubiquitination	243	2.7	2e-23	ENSMUSG00000006398, ENSMUSG00000059486, ENSMUSG00000006392, ENSMUSG00000042807, ENSMUSG00000040749, ENSMUSG00000048232, ENSMUSG00000025234, ENSMUSG00000041712, ENSMUSG00000048234, ENSMUSG00000040502, ENSMUSG00000020460, ENSMUSG00000027778, ENSMUSG00000022400, ENSMUSG00000029833, ENSMUSG00000023977, ENSMUSG00000020107, ENSMUSG00000038545, ENSMUSG00000039873, ENSMUSG00000039753, ENSMUSG00000026554,…	1.7	5.7e-21	5e-21
GOTERM_BP_DIRECT	GO:0008284~positive regulation of cell population proliferation	298	3.3	8.5e-23	ENSMUSG00000006398, ENSMUSG00000027651, ENSMUSG00000059363, ENSMUSG00000021670, ENSMUSG00000045515, ENSMUSG00000025358, ENSMUSG00000020467, ENSMUSG00000019102, ENSMUSG00000029838, ENSMUSG00000030827, ENSMUSG00000022528, ENSMUSG00000012396, ENSMUSG00000033417, ENSMUSG00000055447, ENSMUSG00000034855, ENSMUSG00000000184, ENSMUSG00000026672, ENSMUSG00000027087, ENSMUSG00000002489, ENSMUSG00000027523,…	1.6	2.4e-20	2.1e-20
GOTERM_BP_DIRECT	GO:0090090~negative regulation of canonical Wnt signaling pathway	99	1.1	1.5e-22	ENSMUSG00000031751, ENSMUSG00000028344, ENSMUSG00000054196, ENSMUSG00000027253, ENSMUSG00000032280, ENSMUSG00000024304, ENSMUSG00000025239, ENSMUSG00000044548, ENSMUSG00000028988, ENSMUSG00000048756, ENSMUSG00000026725, ENSMUSG00000021318, ENSMUSG00000040183, ENSMUSG00000021319, ENSMUSG00000021959, ENSMUSG00000034101, ENSMUSG00000005871, ENSMUSG00000030772, ENSMUSG00000078794, ENSMUSG00000015957,…	2.4	4.1e-20	3.7e-20
GOTERM_BP_DIRECT	GO:0016055~Wnt signaling pathway	135	1.5	1.6e-22	ENSMUSG00000030782, ENSMUSG00000031751, ENSMUSG00000028344, ENSMUSG00000027253, ENSMUSG00000029671, ENSMUSG00000023055, ENSMUSG00000032280, ENSMUSG00000026167, ENSMUSG00000021395, ENSMUSG00000023972, ENSMUSG00000044548, ENSMUSG00000028988, ENSMUSG00000021319, ENSMUSG00000037852, ENSMUSG00000034101, ENSMUSG00000035158, ENSMUSG00000035305, ENSMUSG00000005871, ENSMUSG00000030772, ENSMUSG00000028173,…	2.1	4.2e-20	3.8e-20
GOTERM_BP_DIRECT	GO:0018105~peptidyl-serine phosphorylation	81	0.9	2.4e-22	ENSMUSG00000027496, ENSMUSG00000027177, ENSMUSG00000023050, ENSMUSG00000040424, ENSMUSG00000029512, ENSMUSG00000025358, ENSMUSG00000028708, ENSMUSG00000045038, ENSMUSG00000035390, ENSMUSG00000032409, ENSMUSG00000004815, ENSMUSG00000030867, ENSMUSG00000033618, ENSMUSG00000035232, ENSMUSG00000050310, ENSMUSG00000057789, ENSMUSG00000019942, ENSMUSG00000007411, ENSMUSG00000034218, ENSMUSG00000024290,…	2.6	6.1e-20	5.5e-20
GOTERM_BP_DIRECT	GO:0060021~roof of mouth development	69	0.8	2.8e-22	ENSMUSG00000000093, ENSMUSG00000005583, ENSMUSG00000032440, ENSMUSG00000025352, ENSMUSG00000029231, ENSMUSG00000022483, ENSMUSG00000003721, ENSMUSG00000028664, ENSMUSG00000041235, ENSMUSG00000029754, ENSMUSG00000000693, ENSMUSG00000029755, ENSMUSG00000040268, ENSMUSG00000021796, ENSMUSG00000027777, ENSMUSG00000021359, ENSMUSG00000021318, ENSMUSG00000024947, ENSMUSG00000019947, ENSMUSG00000036602,…	2.8	7.2e-20	6.4e-20
GOTERM_BP_DIRECT	GO:0001666~response to hypoxia	132	1.5	1.4e-21	ENSMUSG00000015709, ENSMUSG00000078566, ENSMUSG00000017969, ENSMUSG00000055044, ENSMUSG00000028463, ENSMUSG00000024140, ENSMUSG00000025239, ENSMUSG00000047139, ENSMUSG00000019102, ENSMUSG00000019982, ENSMUSG00000040584, ENSMUSG00000022407, ENSMUSG00000020108, ENSMUSG00000051768, ENSMUSG00000039910, ENSMUSG00000039239, ENSMUSG00000054640, ENSMUSG00000031465, ENSMUSG00000005354, ENSMUSG00000031740,…	2.1	3.5e-19	3.2e-19
GOTERM_BP_DIRECT	GO:0010976~positive regulation of neuron projection development	120	1.3	2e-21	ENSMUSG00000034867, ENSMUSG00000019194, ENSMUSG00000020063, ENSMUSG00000023972, ENSMUSG00000008734, ENSMUSG00000092074, ENSMUSG00000044147, ENSMUSG00000047139, ENSMUSG00000026725, ENSMUSG00000029838, ENSMUSG00000021835, ENSMUSG00000041272, ENSMUSG00000043051, ENSMUSG00000042082, ENSMUSG00000019986, ENSMUSG00000015839, ENSMUSG00000035305, ENSMUSG00000031980, ENSMUSG00000036913, ENSMUSG00000048482,…	2.1	4.9e-19	4.4e-19
GOTERM_BP_DIRECT	GO:0006954~inflammatory response	209	2.3	2.5e-21	ENSMUSG00000118668, ENSMUSG00000032322, ENSMUSG00000025473, ENSMUSG00000021678, ENSMUSG00000019464, ENSMUSG00000018930, ENSMUSG00000055447, ENSMUSG00000033777, ENSMUSG00000018932, ENSMUSG00000033885, ENSMUSG00000034855, ENSMUSG00000028053, ENSMUSG00000027087, ENSMUSG00000000982, ENSMUSG00000020573, ENSMUSG00000025225, ENSMUSG00000046711, ENSMUSG00000021423, ENSMUSG00000022514, ENSMUSG00000047123,…	1.8	6e-19	5.3e-19
GOTERM_BP_DIRECT	GO:0001649~osteoblast differentiation	83	0.9	5.1e-21	ENSMUSG00000008136, ENSMUSG00000054675, ENSMUSG00000005583, ENSMUSG00000054196, ENSMUSG00000024462, ENSMUSG00000008855, ENSMUSG00000027778, ENSMUSG00000029755, ENSMUSG00000021796, ENSMUSG00000001506, ENSMUSG00000039153, ENSMUSG00000037370, ENSMUSG00000020427, ENSMUSG00000021318, ENSMUSG00000021835, ENSMUSG00000006958, ENSMUSG00000007805, ENSMUSG00000016559, ENSMUSG00000050199, ENSMUSG00000050953,…	2.5	1.2e-18	1.1e-18
GOTERM_BP_DIRECT	GO:0098609~cell-cell adhesion	126	1.4	1.9e-20	ENSMUSG00000118669, ENSMUSG00000039518, ENSMUSG00000041957, ENSMUSG00000025473, ENSMUSG00000052572, ENSMUSG00000000290, ENSMUSG00000028583, ENSMUSG00000024421, ENSMUSG00000022240, ENSMUSG00000061048, ENSMUSG00000020340, ENSMUSG00000022883, ENSMUSG00000024304, ENSMUSG00000001946, ENSMUSG00000070047, ENSMUSG00000063063, ENSMUSG00000001029, ENSMUSG00000090210, ENSMUSG00000020902, ENSMUSG00000030428,…	2.1	4.4e-18	3.9e-18
GOTERM_BP_DIRECT	GO:0030198~extracellular matrix organization	116	1.3	2.2e-20	ENSMUSG00000004098, ENSMUSG00000032289, ENSMUSG00000030022, ENSMUSG00000029675, ENSMUSG00000026042, ENSMUSG00000057069, ENSMUSG00000026043, ENSMUSG00000022483, ENSMUSG00000025355, ENSMUSG00000028226, ENSMUSG00000020583, ENSMUSG00000028626, ENSMUSG00000049723, ENSMUSG00000029436, ENSMUSG00000043613, ENSMUSG00000021831, ENSMUSG00000070323, ENSMUSG00000047497, ENSMUSG00000034463, ENSMUSG00000068196,…	2.1	4.9e-18	4.4e-18
GOTERM_BP_DIRECT	GO:0071346~cellular response to type II interferon	76	0.8	2.5e-20	ENSMUSG00000057666, ENSMUSG00000060550, ENSMUSG00000025278, ENSMUSG00000041515, ENSMUSG00000028268, ENSMUSG00000041598, ENSMUSG00000021994, ENSMUSG00000026728, ENSMUSG00000021559, ENSMUSG00000031639, ENSMUSG00000105504, ENSMUSG00000020903, ENSMUSG00000056737, ENSMUSG00000028270, ENSMUSG00000055447, ENSMUSG00000074129, ENSMUSG00000062825, ENSMUSG00000059811, ENSMUSG00000029860, ENSMUSG00000036438,…	2.5	5.4e-18	4.8e-18
GOTERM_BP_DIRECT	GO:0006979~response to oxidative stress	101	1.1	2.9e-20	ENSMUSG00000024140, ENSMUSG00000020063, ENSMUSG00000021831, ENSMUSG00000024789, ENSMUSG00000004936, ENSMUSG00000034105, ENSMUSG00000015839, ENSMUSG00000028691, ENSMUSG00000031586, ENSMUSG00000005354, ENSMUSG00000031740, ENSMUSG00000031583, ENSMUSG00000022193, ENSMUSG00000021820, ENSMUSG00000027809, ENSMUSG00000021948, ENSMUSG00000017737, ENSMUSG00000053279, ENSMUSG00000036478, ENSMUSG00000028163,…	2.2	6.3e-18	5.6e-18
GOTERM_BP_DIRECT	GO:0051726~regulation of cell cycle	143	1.6	5.9e-20	ENSMUSG00000026283, ENSMUSG00000028580, ENSMUSG00000023572, ENSMUSG00000020184, ENSMUSG00000020464, ENSMUSG00000044303, ENSMUSG00000025358, ENSMUSG00000004895, ENSMUSG00000018651, ENSMUSG00000005506, ENSMUSG00000039474, ENSMUSG00000015149, ENSMUSG00000029161, ENSMUSG00000054115, ENSMUSG00000036006, ENSMUSG00000018899, ENSMUSG00000029265, ENSMUSG00000062825, ENSMUSG00000005871, ENSMUSG00000034218,…	1.9	1.2e-17	1.1e-17
GOTERM_BP_DIRECT	GO:0010629~negative regulation of gene expression	206	2.3	6.2e-20	ENSMUSG00000026565, ENSMUSG00000049323, ENSMUSG00000020580, ENSMUSG00000072582, ENSMUSG00000022883, ENSMUSG00000002111, ENSMUSG00000039081, ENSMUSG00000021796, ENSMUSG00000022528, ENSMUSG00000005506, ENSMUSG00000074643, ENSMUSG00000063632, ENSMUSG00000026676, ENSMUSG00000000982, ENSMUSG00000063873, ENSMUSG00000027641, ENSMUSG00000021540, ENSMUSG00000021546, ENSMUSG00000000743, ENSMUSG00000063870,…	1.7	1.3e-17	1.1e-17
GOTERM_BP_DIRECT	GO:0032760~positive regulation of tumor necrosis factor production	86	0.9	7.2e-20	ENSMUSG00000031077, ENSMUSG00000030341, ENSMUSG00000057342, ENSMUSG00000034947, ENSMUSG00000015947, ENSMUSG00000044827, ENSMUSG00000028664, ENSMUSG00000023411, ENSMUSG00000079293, ENSMUSG00000021994, ENSMUSG00000024621, ENSMUSG00000025314, ENSMUSG00000015340, ENSMUSG00000042682, ENSMUSG00000024789, ENSMUSG00000031639, ENSMUSG00000026928, ENSMUSG00000006519, ENSMUSG00000052776, ENSMUSG00000038147,…	2.4	1.5e-17	1.3e-17
GOTERM_BP_DIRECT	GO:0001501~skeletal system development	88	1	1.5e-19	ENSMUSG00000025352, ENSMUSG00000026042, ENSMUSG00000026043, ENSMUSG00000022483, ENSMUSG00000028226, ENSMUSG00000002799, ENSMUSG00000025232, ENSMUSG00000022484, ENSMUSG00000041235, ENSMUSG00000027339, ENSMUSG00000027778, ENSMUSG00000024940, ENSMUSG00000001506, ENSMUSG00000039153, ENSMUSG00000021359, ENSMUSG00000022206, ENSMUSG00000021835, ENSMUSG00000006958, ENSMUSG00000034781, ENSMUSG00000000938,…	2.3	3e-17	2.7e-17
GOTERM_BP_DIRECT	GO:0031175~neuron projection development	117	1.3	2.2e-19	ENSMUSG00000004771, ENSMUSG00000030020, ENSMUSG00000019194, ENSMUSG00000020340, ENSMUSG00000025876, ENSMUSG00000026728, ENSMUSG00000047139, ENSMUSG00000017167, ENSMUSG00000027935, ENSMUSG00000038264, ENSMUSG00000020900, ENSMUSG00000031517, ENSMUSG00000038664, ENSMUSG00000035314, ENSMUSG00000032796, ENSMUSG00000005871, ENSMUSG00000024091, ENSMUSG00000026276, ENSMUSG00000031065, ENSMUSG00000053398,…	2.1	4.3e-17	3.8e-17
GOTERM_BP_DIRECT	GO:0072659~protein localization to plasma membrane	111	1.2	2.7e-19	ENSMUSG00000049281, ENSMUSG00000004771, ENSMUSG00000033530, ENSMUSG00000041957, ENSMUSG00000041959, ENSMUSG00000074364, ENSMUSG00000020580, ENSMUSG00000023175, ENSMUSG00000024304, ENSMUSG00000044147, ENSMUSG00000069601, ENSMUSG00000020986, ENSMUSG00000027935, ENSMUSG00000019066, ENSMUSG00000038024, ENSMUSG00000058715, ENSMUSG00000050556, ENSMUSG00000027765, ENSMUSG00000024772, ENSMUSG00000026797,…	2.1	5.2e-17	4.6e-17
GOTERM_BP_DIRECT	GO:0090263~positive regulation of canonical Wnt signaling pathway	82	0.9	4.2e-19	ENSMUSG00000059327, ENSMUSG00000058756, ENSMUSG00000040428, ENSMUSG00000027573, ENSMUSG00000078202, ENSMUSG00000061048, ENSMUSG00000023972, ENSMUSG00000024986, ENSMUSG00000044548, ENSMUSG00000008734, ENSMUSG00000041995, ENSMUSG00000029755, ENSMUSG00000001506, ENSMUSG00000038260, ENSMUSG00000040260, ENSMUSG00000021319, ENSMUSG00000030309, ENSMUSG00000050199, ENSMUSG00000070526, ENSMUSG00000051920,…	2.4	8e-17	7.1e-17
GOTERM_BP_DIRECT	GO:0030324~lung development	93	1	5e-19	ENSMUSG00000030067, ENSMUSG00000008575, ENSMUSG00000032440, ENSMUSG00000075254, ENSMUSG00000028023, ENSMUSG00000028583, ENSMUSG00000026043, ENSMUSG00000029231, ENSMUSG00000042608, ENSMUSG00000031591, ENSMUSG00000024140, ENSMUSG00000024781, ENSMUSG00000000693, ENSMUSG00000021796, ENSMUSG00000021994, ENSMUSG00000022843, ENSMUSG00000001507, ENSMUSG00000026923, ENSMUSG00000022528, ENSMUSG00000021318,…	2.3	9.3e-17	8.3e-17
GOTERM_BP_DIRECT	GO:0048661~positive regulation of smooth muscle cell proliferation	66	0.7	5.9e-19	ENSMUSG00000030067, ENSMUSG00000032487, ENSMUSG00000016918, ENSMUSG00000032440, ENSMUSG00000059883, ENSMUSG00000028341, ENSMUSG00000021670, ENSMUSG00000028587, ENSMUSG00000024620, ENSMUSG00000019982, ENSMUSG00000021835, ENSMUSG00000006519, ENSMUSG00000032849, ENSMUSG00000038146, ENSMUSG00000054115, ENSMUSG00000032006, ENSMUSG00000031740, ENSMUSG00000027164, ENSMUSG00000026313, ENSMUSG00000020053,…	2.6	1.1e-16	9.6e-17
GOTERM_BP_DIRECT	GO:0042981~regulation of apoptotic process	131	1.4	7.1e-19	ENSMUSG00000031112, ENSMUSG00000031077, ENSMUSG00000021270, ENSMUSG00000048232, ENSMUSG00000020063, ENSMUSG00000042406, ENSMUSG00000021277, ENSMUSG00000029833, ENSMUSG00000024789, ENSMUSG00000021318, ENSMUSG00000022769, ENSMUSG00000019461, ENSMUSG00000038545, ENSMUSG00000033538, ENSMUSG00000016758, ENSMUSG00000054115, ENSMUSG00000050953, ENSMUSG00000039239, ENSMUSG00000032688, ENSMUSG00000062825,…	2	1.3e-16	1.1e-16
GOTERM_BP_DIRECT	GO:0009887~animal organ morphogenesis	100	1.1	2e-18	ENSMUSG00000032440, ENSMUSG00000025352, ENSMUSG00000029671, ENSMUSG00000001300, ENSMUSG00000006715, ENSMUSG00000026840, ENSMUSG00000024421, ENSMUSG00000026167, ENSMUSG00000030827, ENSMUSG00000063065, ENSMUSG00000020902, ENSMUSG00000032796, ENSMUSG00000015957, ENSMUSG00000064325, ENSMUSG00000063358, ENSMUSG00000028736, ENSMUSG00000022510, ENSMUSG00000016087, ENSMUSG00000022479, ENSMUSG00000022996,…	2.2	3.5e-16	3.1e-16
GOTERM_BP_DIRECT	GO:0051607~defense response to virus	141	1.6	2.5e-18	ENSMUSG00000031077, ENSMUSG00000078566, ENSMUSG00000056130, ENSMUSG00000021156, ENSMUSG00000021678, ENSMUSG00000051527, ENSMUSG00000060591, ENSMUSG00000020108, ENSMUSG00000105504, ENSMUSG00000031639, ENSMUSG00000039997, ENSMUSG00000039236, ENSMUSG00000054115, ENSMUSG00000018899, ENSMUSG00000034855, ENSMUSG00000034459, ENSMUSG00000037849, ENSMUSG00000029780, ENSMUSG00000041827, ENSMUSG00000026395,…	1.9	4.3e-16	3.9e-16
GOTERM_BP_DIRECT	GO:0043410~positive regulation of MAPK cascade	128	1.4	3.2e-18	ENSMUSG00000028581, ENSMUSG00000005583, ENSMUSG00000025473, ENSMUSG00000000058, ENSMUSG00000028864, ENSMUSG00000020580, ENSMUSG00000024304, ENSMUSG00000024789, ENSMUSG00000030827, ENSMUSG00000004936, ENSMUSG00000038147, ENSMUSG00000018932, ENSMUSG00000035711, ENSMUSG00000038668, ENSMUSG00000017446, ENSMUSG00000031861, ENSMUSG00000031980, ENSMUSG00000026395, ENSMUSG00000057596, ENSMUSG00000020053,…	2	5.5e-16	4.9e-16
GOTERM_BP_DIRECT	GO:0042127~regulation of cell population proliferation	113	1.2	1.2e-17	ENSMUSG00000032440, ENSMUSG00000055320, ENSMUSG00000020063, ENSMUSG00000021318, ENSMUSG00000035158, ENSMUSG00000039239, ENSMUSG00000034105, ENSMUSG00000034612, ENSMUSG00000034855, ENSMUSG00000022351, ENSMUSG00000040613, ENSMUSG00000020053, ENSMUSG00000021025, ENSMUSG00000024659, ENSMUSG00000024778, ENSMUSG00000021822, ENSMUSG00000042354, ENSMUSG00000056708, ENSMUSG00000010660, ENSMUSG00000053158,…	2	2e-15	1.8e-15
GOTERM_BP_DIRECT	GO:0060070~canonical Wnt signaling pathway	78	0.9	1.3e-17	ENSMUSG00000059327, ENSMUSG00000040749, ENSMUSG00000029671, ENSMUSG00000026167, ENSMUSG00000022122, ENSMUSG00000024985, ENSMUSG00000048756, ENSMUSG00000021994, ENSMUSG00000063382, ENSMUSG00000022329, ENSMUSG00000021319, ENSMUSG00000041075, ENSMUSG00000021959, ENSMUSG00000009907, ENSMUSG00000043051, ENSMUSG00000070526, ENSMUSG00000051920, ENSMUSG00000005397, ENSMUSG00000078794, ENSMUSG00000005871,…	2.3	2.1e-15	1.9e-15
GOTERM_BP_DIRECT	GO:0030199~collagen fibril organization	53	0.6	1.7e-17	ENSMUSG00000032363, ENSMUSG00000026042, ENSMUSG00000026043, ENSMUSG00000022483, ENSMUSG00000056050, ENSMUSG00000041559, ENSMUSG00000000693, ENSMUSG00000001506, ENSMUSG00000021831, ENSMUSG00000068794, ENSMUSG00000047497, ENSMUSG00000051048, ENSMUSG00000039239, ENSMUSG00000029661, ENSMUSG00000032431, ENSMUSG00000032231, ENSMUSG00000019916, ENSMUSG00000061013, ENSMUSG00000024330, ENSMUSG00000001555,…	2.8	2.8e-15	2.5e-15
GOTERM_BP_DIRECT	GO:0006325~chromatin organization	145	1.6	1.9e-17	ENSMUSG00000060639, ENSMUSG00000049164, ENSMUSG00000061607, ENSMUSG00000020063, ENSMUSG00000029836, ENSMUSG00000022760, ENSMUSG00000021395, ENSMUSG00000008855, ENSMUSG00000021156, ENSMUSG00000048118, ENSMUSG00000023852, ENSMUSG00000018651, ENSMUSG00000024789, ENSMUSG00000025878, ENSMUSG00000066456, ENSMUSG00000039473, ENSMUSG00000041272, ENSMUSG00000015149, ENSMUSG00000018537, ENSMUSG00000032329,…	1.8	3e-15	2.7e-15
GOTERM_BP_DIRECT	GO:0007165~signal transduction	403	4.4	2e-17	ENSMUSG00000019907, ENSMUSG00000041836, ENSMUSG00000018819, ENSMUSG00000023055, ENSMUSG00000027654, ENSMUSG00000004897, ENSMUSG00000024143, ENSMUSG00000025358, ENSMUSG00000027656, ENSMUSG00000018930, ENSMUSG00000073557, ENSMUSG00000017843, ENSMUSG00000059013, ENSMUSG00000026676, ENSMUSG00000022075, ENSMUSG00000026553, ENSMUSG00000025104, ENSMUSG00000025225, ENSMUSG00000024379, ENSMUSG00000031906,…	1.4	3.1e-15	2.8e-15
GOTERM_BP_DIRECT	GO:0050821~protein stabilization	128	1.4	2.3e-17	ENSMUSG00000058558, ENSMUSG00000052293, ENSMUSG00000021270, ENSMUSG00000027775, ENSMUSG00000044303, ENSMUSG00000027778, ENSMUSG00000051527, ENSMUSG00000039474, ENSMUSG00000034101, ENSMUSG00000071415, ENSMUSG00000032431, ENSMUSG00000027002, ENSMUSG00000057113, ENSMUSG00000026797, ENSMUSG00000024014, ENSMUSG00000002763, ENSMUSG00000020053, ENSMUSG00000057230, ENSMUSG00000027245, ENSMUSG00000022234,…	1.9	3.7e-15	3.3e-15
GOTERM_BP_DIRECT	GO:0046777~protein autophosphorylation	95	1	2.5e-17	ENSMUSG00000031112, ENSMUSG00000004054, ENSMUSG00000003283, ENSMUSG00000023050, ENSMUSG00000029471, ENSMUSG00000027692, ENSMUSG00000029231, ENSMUSG00000040424, ENSMUSG00000042724, ENSMUSG00000061288, ENSMUSG00000000532, ENSMUSG00000029710, ENSMUSG00000029512, ENSMUSG00000024620, ENSMUSG00000024621, ENSMUSG00000029833, ENSMUSG00000024789, ENSMUSG00000021559, ENSMUSG00000032409, ENSMUSG00000105340,…	2.1	3.7e-15	3.3e-15
GOTERM_BP_DIRECT	GO:0043161~proteasome-mediated ubiquitin-dependent protein catabolic process	176	1.9	2.5e-17	ENSMUSG00000079259, ENSMUSG00000040506, ENSMUSG00000027496, ENSMUSG00000059486, ENSMUSG00000040749, ENSMUSG00000005625, ENSMUSG00000025873, ENSMUSG00000020063, ENSMUSG00000020184, ENSMUSG00000001786, ENSMUSG00000022124, ENSMUSG00000040102, ENSMUSG00000022365, ENSMUSG00000118663, ENSMUSG00000022400, ENSMUSG00000021832, ENSMUSG00000019189, ENSMUSG00000023977, ENSMUSG00000020627, ENSMUSG00000015149,…	1.7	3.7e-15	3.3e-15
GOTERM_BP_DIRECT	GO:0006511~ubiquitin-dependent protein catabolic process	134	1.5	3.4e-17	ENSMUSG00000031751, ENSMUSG00000042807, ENSMUSG00000040749, ENSMUSG00000048232, ENSMUSG00000025234, ENSMUSG00000020184, ENSMUSG00000048234, ENSMUSG00000001786, ENSMUSG00000040746, ENSMUSG00000029798, ENSMUSG00000026965, ENSMUSG00000024425, ENSMUSG00000022400, ENSMUSG00000041556, ENSMUSG00000040462, ENSMUSG00000023977, ENSMUSG00000038545, ENSMUSG00000034342, ENSMUSG00000043051, ENSMUSG00000033417,…	1.9	5.1e-15	4.6e-15
GOTERM_BP_DIRECT	GO:0043525~positive regulation of neuron apoptotic process	71	0.8	3.6e-17	ENSMUSG00000004054, ENSMUSG00000026480, ENSMUSG00000030341, ENSMUSG00000025076, ENSMUSG00000032086, ENSMUSG00000033295, ENSMUSG00000034708, ENSMUSG00000042406, ENSMUSG00000023411, ENSMUSG00000048756, ENSMUSG00000024500, ENSMUSG00000021359, ENSMUSG00000019982, ENSMUSG00000063142, ENSMUSG00000020307, ENSMUSG00000042284, ENSMUSG00000033538, ENSMUSG00000035873, ENSMUSG00000039239, ENSMUSG00000034218,…	2.4	5.2e-15	4.7e-15
GOTERM_BP_DIRECT	GO:0051216~cartilage development	69	0.8	3.6e-17	ENSMUSG00000016918, ENSMUSG00000032640, ENSMUSG00000032440, ENSMUSG00000026043, ENSMUSG00000022483, ENSMUSG00000028469, ENSMUSG00000020583, ENSMUSG00000027778, ENSMUSG00000021796, ENSMUSG00000021994, ENSMUSG00000037370, ENSMUSG00000063065, ENSMUSG00000039476, ENSMUSG00000021835, ENSMUSG00000034612, ENSMUSG00000027523, ENSMUSG00000024330, ENSMUSG00000048763, ENSMUSG00000006800, ENSMUSG00000021540,…	2.4	5.2e-15	4.7e-15
GOTERM_BP_DIRECT	GO:0006281~DNA repair	154	1.7	4.5e-17	ENSMUSG00000061607, ENSMUSG00000026048, ENSMUSG00000061288, ENSMUSG00000017291, ENSMUSG00000021276, ENSMUSG00000006678, ENSMUSG00000025358, ENSMUSG00000022400, ENSMUSG00000024824, ENSMUSG00000049728, ENSMUSG00000039994, ENSMUSG00000051768, ENSMUSG00000034218, ENSMUSG00000031583, ENSMUSG00000057113, ENSMUSG00000040850, ENSMUSG00000040455, ENSMUSG00000009555, ENSMUSG00000020697, ENSMUSG00000021668,…	1.8	6.5e-15	5.8e-15
GOTERM_BP_DIRECT	GO:0007420~brain development	131	1.4	5.8e-17	ENSMUSG00000034227, ENSMUSG00000059921, ENSMUSG00000015709, ENSMUSG00000008575, ENSMUSG00000004891, ENSMUSG00000031353, ENSMUSG00000032440, ENSMUSG00000057342, ENSMUSG00000025474, ENSMUSG00000027894, ENSMUSG00000022125, ENSMUSG00000040220, ENSMUSG00000020900, ENSMUSG00000021318, ENSMUSG00000067786, ENSMUSG00000020108, ENSMUSG00000032604, ENSMUSG00000039632, ENSMUSG00000038664, ENSMUSG00000011877,…	1.9	8.2e-15	7.3e-15
GOTERM_BP_DIRECT	GO:0009952~anterior/posterior pattern specification	84	0.9	8e-17	ENSMUSG00000008730, ENSMUSG00000000690, ENSMUSG00000025352, ENSMUSG00000043219, ENSMUSG00000022485, ENSMUSG00000022484, ENSMUSG00000024986, ENSMUSG00000028988, ENSMUSG00000001661, ENSMUSG00000021796, ENSMUSG00000021994, ENSMUSG00000020423, ENSMUSG00000022602, ENSMUSG00000022528, ENSMUSG00000021318, ENSMUSG00000044221, ENSMUSG00000052534, ENSMUSG00000018537, ENSMUSG00000000938, ENSMUSG00000038227,…	2.2	1.1e-14	1e-14
GOTERM_BP_DIRECT	GO:0007015~actin filament organization	98	1.1	1.1e-16	ENSMUSG00000031355, ENSMUSG00000028464, ENSMUSG00000024300, ENSMUSG00000024143, ENSMUSG00000070047, ENSMUSG00000015143, ENSMUSG00000090053, ENSMUSG00000030707, ENSMUSG00000031636, ENSMUSG00000033538, ENSMUSG00000039637, ENSMUSG00000034226, ENSMUSG00000032554, ENSMUSG00000079523, ENSMUSG00000034738, ENSMUSG00000022075, ENSMUSG00000022353, ENSMUSG00000028059, ENSMUSG00000022995, ENSMUSG00000004665,…	2.1	1.5e-14	1.3e-14
GOTERM_BP_DIRECT	GO:0032755~positive regulation of interleukin-6 production	77	0.8	1.4e-16	ENSMUSG00000028581, ENSMUSG00000008496, ENSMUSG00000057342, ENSMUSG00000034947, ENSMUSG00000044827, ENSMUSG00000001741, ENSMUSG00000023175, ENSMUSG00000056130, ENSMUSG00000079293, ENSMUSG00000021994, ENSMUSG00000042682, ENSMUSG00000021678, ENSMUSG00000044583, ENSMUSG00000031639, ENSMUSG00000026928, ENSMUSG00000006519, ENSMUSG00000037379, ENSMUSG00000058715, ENSMUSG00000035799, ENSMUSG00000035678,…	2.3	1.9e-14	1.7e-14
GOTERM_BP_DIRECT	GO:0070301~cellular response to hydrogen peroxide	60	0.7	1.7e-16	ENSMUSG00000078566, ENSMUSG00000034748, ENSMUSG00000015627, ENSMUSG00000027699, ENSMUSG00000059363, ENSMUSG00000004655, ENSMUSG00000020063, ENSMUSG00000020184, ENSMUSG00000024942, ENSMUSG00000044303, ENSMUSG00000024620, ENSMUSG00000040268, ENSMUSG00000017485, ENSMUSG00000019982, ENSMUSG00000018537, ENSMUSG00000030744, ENSMUSG00000031997, ENSMUSG00000032006, ENSMUSG00000019942, ENSMUSG00000015839,…	2.6	2.2e-14	2e-14
GOTERM_BP_DIRECT	GO:0007030~Golgi organization	74	0.8	1.7e-16	ENSMUSG00000021192, ENSMUSG00000060671, ENSMUSG00000029516, ENSMUSG00000027455, ENSMUSG00000022200, ENSMUSG00000020628, ENSMUSG00000038102, ENSMUSG00000038545, ENSMUSG00000039637, ENSMUSG00000031753, ENSMUSG00000031511, ENSMUSG00000059811, ENSMUSG00000013539, ENSMUSG00000058569, ENSMUSG00000032353, ENSMUSG00000030055, ENSMUSG00000014867, ENSMUSG00000026672, ENSMUSG00000029186, ENSMUSG00000028572,…	2.3	2.2e-14	2e-14
GOTERM_BP_DIRECT	GO:0001889~liver development	74	0.8	1.7e-16	ENSMUSG00000029752, ENSMUSG00000003402, ENSMUSG00000028864, ENSMUSG00000024781, ENSMUSG00000024986, ENSMUSG00000063229, ENSMUSG00000044147, ENSMUSG00000026923, ENSMUSG00000022528, ENSMUSG00000056216, ENSMUSG00000039910, ENSMUSG00000032402, ENSMUSG00000032126, ENSMUSG00000032076, ENSMUSG00000062908, ENSMUSG00000001751, ENSMUSG00000020173, ENSMUSG00000033282, ENSMUSG00000027203, ENSMUSG00000024413,…	2.3	2.2e-14	2e-14
GOTERM_BP_DIRECT	GO:0051092~positive regulation of NF-kappaB transcription factor activity	83	0.9	1.8e-16	ENSMUSG00000057143, ENSMUSG00000025790, ENSMUSG00000026321, ENSMUSG00000025034, ENSMUSG00000079293, ENSMUSG00000029238, ENSMUSG00000021994, ENSMUSG00000066258, ENSMUSG00000031639, ENSMUSG00000026928, ENSMUSG00000033618, ENSMUSG00000038147, ENSMUSG00000047098, ENSMUSG00000030744, ENSMUSG00000035235, ENSMUSG00000032688, ENSMUSG00000035305, ENSMUSG00000004221, ENSMUSG00000028179, ENSMUSG00000021180,…	2.2	2.3e-14	2.1e-14
GOTERM_BP_DIRECT	GO:0070374~positive regulation of ERK1 and ERK2 cascade	128	1.4	2.7e-16	ENSMUSG00000023050, ENSMUSG00000026321, ENSMUSG00000021670, ENSMUSG00000021678, ENSMUSG00000030827, ENSMUSG00000038264, ENSMUSG00000063065, ENSMUSG00000021835, ENSMUSG00000004936, ENSMUSG00000026390, ENSMUSG00000026031, ENSMUSG00000026395, ENSMUSG00000027765, ENSMUSG00000000982, ENSMUSG00000026674, ENSMUSG00000020053, ENSMUSG00000022114, ENSMUSG00000035783, ENSMUSG00000050965, ENSMUSG00000019997,…	1.9	3.4e-14	3.1e-14
GOTERM_BP_DIRECT	GO:0045766~positive regulation of angiogenesis	99	1.1	2.8e-16	ENSMUSG00000032440, ENSMUSG00000017969, ENSMUSG00000000290, ENSMUSG00000004655, ENSMUSG00000020063, ENSMUSG00000028864, ENSMUSG00000046207, ENSMUSG00000028108, ENSMUSG00000031639, ENSMUSG00000038387, ENSMUSG00000015305, ENSMUSG00000015839, ENSMUSG00000031465, ENSMUSG00000032035, ENSMUSG00000046318, ENSMUSG00000000628, ENSMUSG00000020458, ENSMUSG00000021944, ENSMUSG00000017737, ENSMUSG00000037568,…	2.1	3.5e-14	3.2e-14
GOTERM_BP_DIRECT	GO:0006397~mRNA processing	132	1.5	3e-16	ENSMUSG00000118669, ENSMUSG00000029279, ENSMUSG00000041319, ENSMUSG00000031590, ENSMUSG00000024146, ENSMUSG00000022000, ENSMUSG00000058392, ENSMUSG00000020464, ENSMUSG00000045752, ENSMUSG00000046201, ENSMUSG00000037296, ENSMUSG00000021713, ENSMUSG00000039630, ENSMUSG00000005506, ENSMUSG00000031754, ENSMUSG00000094936, ENSMUSG00000024097, ENSMUSG00000063919, ENSMUSG00000033760, ENSMUSG00000027881,…	1.9	3.8e-14	3.4e-14
GOTERM_BP_DIRECT	GO:0051897~positive regulation of phosphatidylinositol 3-kinase/protein kinase B signal transduction	124	1.4	4.2e-16	ENSMUSG00000040506, ENSMUSG00000025473, ENSMUSG00000029671, ENSMUSG00000020063, ENSMUSG00000028864, ENSMUSG00000020189, ENSMUSG00000024789, ENSMUSG00000021678, ENSMUSG00000035273, ENSMUSG00000020901, ENSMUSG00000034342, ENSMUSG00000074643, ENSMUSG00000050310, ENSMUSG00000039239, ENSMUSG00000017446, ENSMUSG00000032841, ENSMUSG00000035305, ENSMUSG00000031980, ENSMUSG00000026674, ENSMUSG00000020053,…	1.9	5.3e-14	4.7e-14
GOTERM_BP_DIRECT	GO:0010595~positive regulation of endothelial cell migration	51	0.6	4.4e-16	ENSMUSG00000030067, ENSMUSG00000034708, ENSMUSG00000020580, ENSMUSG00000023175, ENSMUSG00000021994, ENSMUSG00000021835, ENSMUSG00000038387, ENSMUSG00000008140, ENSMUSG00000010175, ENSMUSG00000015305, ENSMUSG00000031955, ENSMUSG00000032035, ENSMUSG00000031980, ENSMUSG00000059456, ENSMUSG00000008461, ENSMUSG00000046318, ENSMUSG00000046714, ENSMUSG00000020573, ENSMUSG00000023886, ENSMUSG00000042677,…	2.7	5.4e-14	4.8e-14
GOTERM_BP_DIRECT	GO:0140588~chromatin looping	91	1	1.2e-15	ENSMUSG00000056851, ENSMUSG00000057788, ENSMUSG00000055884, ENSMUSG00000025192, ENSMUSG00000022360, ENSMUSG00000020380, ENSMUSG00000032480, ENSMUSG00000058594, ENSMUSG00000029599, ENSMUSG00000002870, ENSMUSG00000041235, ENSMUSG00000026404, ENSMUSG00000028702, ENSMUSG00000023852, ENSMUSG00000040661, ENSMUSG00000015023, ENSMUSG00000020228, ENSMUSG00000020705, ENSMUSG00000031913, ENSMUSG00000009907,…	2.1	1.5e-13	1.3e-13
GOTERM_BP_DIRECT	GO:0071456~cellular response to hypoxia	91	1	1.2e-15	ENSMUSG00000032487, ENSMUSG00000031311, ENSMUSG00000000171, ENSMUSG00000028063, ENSMUSG00000049086, ENSMUSG00000078566, ENSMUSG00000017969, ENSMUSG00000025473, ENSMUSG00000014813, ENSMUSG00000049001, ENSMUSG00000024140, ENSMUSG00000004655, ENSMUSG00000020063, ENSMUSG00000020184, ENSMUSG00000042406, ENSMUSG00000026646, ENSMUSG00000020661, ENSMUSG00000048756, ENSMUSG00000045038, ENSMUSG00000021831,…	2.1	1.5e-13	1.3e-13
GOTERM_BP_DIRECT	GO:0060348~bone development	68	0.7	1.3e-15	ENSMUSG00000016918, ENSMUSG00000028420, ENSMUSG00000021390, ENSMUSG00000014813, ENSMUSG00000022483, ENSMUSG00000028469, ENSMUSG00000028226, ENSMUSG00000022641, ENSMUSG00000027778, ENSMUSG00000037370, ENSMUSG00000038541, ENSMUSG00000021835, ENSMUSG00000052214, ENSMUSG00000050953, ENSMUSG00000032076, ENSMUSG00000027523, ENSMUSG00000000740, ENSMUSG00000006800, ENSMUSG00000021540, ENSMUSG00000021188,…	2.4	1.6e-13	1.4e-13
GOTERM_BP_DIRECT	GO:0035264~multicellular organism growth	103	1.1	2e-15	ENSMUSG00000040907, ENSMUSG00000003282, ENSMUSG00000026043, ENSMUSG00000026048, ENSMUSG00000028469, ENSMUSG00000027778, ENSMUSG00000048758, ENSMUSG00000070565, ENSMUSG00000039632, ENSMUSG00000004263, ENSMUSG00000034218, ENSMUSG00000038539, ENSMUSG00000027523, ENSMUSG00000040734, ENSMUSG00000020053, ENSMUSG00000040856, ENSMUSG00000102869, ENSMUSG00000024897, ENSMUSG00000061731, ENSMUSG00000021268,…	2	2.4e-13	2.1e-13
GOTERM_BP_DIRECT	GO:0032496~response to lipopolysaccharide	112	1.2	2.2e-15	ENSMUSG00000024381, ENSMUSG00000022122, ENSMUSG00000026321, ENSMUSG00000019464, ENSMUSG00000024789, ENSMUSG00000063065, ENSMUSG00000050953, ENSMUSG00000074129, ENSMUSG00000040618, ENSMUSG00000024371, ENSMUSG00000063358, ENSMUSG00000025860, ENSMUSG00000025225, ENSMUSG00000021025, ENSMUSG00000022512, ENSMUSG00000047123, ENSMUSG00000053436, ENSMUSG00000034330, ENSMUSG00000021709, ENSMUSG00000036867,…	1.9	2.5e-13	2.3e-13
GOTERM_BP_DIRECT	GO:0008104~protein localization	120	1.3	2.4e-15	ENSMUSG00000034227, ENSMUSG00000029430, ENSMUSG00000028063, ENSMUSG00000059248, ENSMUSG00000025351, ENSMUSG00000027253, ENSMUSG00000027378, ENSMUSG00000022089, ENSMUSG00000043336, ENSMUSG00000001946, ENSMUSG00000040220, ENSMUSG00000090053, ENSMUSG00000021959, ENSMUSG00000043051, ENSMUSG00000050953, ENSMUSG00000019986, ENSMUSG00000052062, ENSMUSG00000026672, ENSMUSG00000026276, ENSMUSG00000057113,…	1.9	2.7e-13	2.4e-13
GOTERM_BP_DIRECT	GO:0035458~cellular response to interferon-beta	55	0.6	2.6e-15	ENSMUSG00000054072, ENSMUSG00000028268, ENSMUSG00000020464, ENSMUSG00000024349, ENSMUSG00000022967, ENSMUSG00000060591, ENSMUSG00000031639, ENSMUSG00000020307, ENSMUSG00000078922, ENSMUSG00000052776, ENSMUSG00000039997, ENSMUSG00000078920, ENSMUSG00000078921, ENSMUSG00000073555, ENSMUSG00000028270, ENSMUSG00000018899, ENSMUSG00000036438, ENSMUSG00000034459, ENSMUSG00000037849, ENSMUSG00000068606,…	2.6	3e-13	2.7e-13
GOTERM_BP_DIRECT	GO:0030336~negative regulation of cell migration	92	1	3.5e-15	ENSMUSG00000031673, ENSMUSG00000031112, ENSMUSG00000016918, ENSMUSG00000032366, ENSMUSG00000031353, ENSMUSG00000041957, ENSMUSG00000014813, ENSMUSG00000020181, ENSMUSG00000000530, ENSMUSG00000056050, ENSMUSG00000020262, ENSMUSG00000022883, ENSMUSG00000024501, ENSMUSG00000021596, ENSMUSG00000048756, ENSMUSG00000048118, ENSMUSG00000020189, ENSMUSG00000024544, ENSMUSG00000025314, ENSMUSG00000025515,…	2.1	3.9e-13	3.5e-13
GOTERM_BP_DIRECT	GO:0051402~neuron apoptotic process	82	0.9	3.8e-15	ENSMUSG00000030265, ENSMUSG00000029433, ENSMUSG00000004891, ENSMUSG00000057666, ENSMUSG00000078566, ENSMUSG00000025076, ENSMUSG00000040749, ENSMUSG00000028341, ENSMUSG00000023011, ENSMUSG00000028469, ENSMUSG00000029516, ENSMUSG00000020063, ENSMUSG00000041911, ENSMUSG00000023411, ENSMUSG00000067629, ENSMUSG00000027859, ENSMUSG00000021359, ENSMUSG00000037370, ENSMUSG00000030707, ENSMUSG00000054836,…	2.2	4.2e-13	3.7e-13
GOTERM_BP_DIRECT	GO:0007160~cell-matrix adhesion	67	0.7	7e-15	ENSMUSG00000059327, ENSMUSG00000004098, ENSMUSG00000032243, ENSMUSG00000025351, ENSMUSG00000059049, ENSMUSG00000025473, ENSMUSG00000026043, ENSMUSG00000000290, ENSMUSG00000031391, ENSMUSG00000026768, ENSMUSG00000001507, ENSMUSG00000026725, ENSMUSG00000035273, ENSMUSG00000047497, ENSMUSG00000090210, ENSMUSG00000042284, ENSMUSG00000032925, ENSMUSG00000030786, ENSMUSG00000034664, ENSMUSG00000031555,…	2.3	7.7e-13	6.9e-13
GOTERM_BP_DIRECT	GO:0048704~embryonic skeletal system morphogenesis	47	0.5	7.7e-15	ENSMUSG00000075394, ENSMUSG00000005583, ENSMUSG00000000690, ENSMUSG00000021095, ENSMUSG00000026586, ENSMUSG00000025932, ENSMUSG00000045039, ENSMUSG00000021318, ENSMUSG00000039476, ENSMUSG00000021835, ENSMUSG00000024947, ENSMUSG00000034460, ENSMUSG00000018537, ENSMUSG00000038721, ENSMUSG00000038227, ENSMUSG00000036602, ENSMUSG00000038700, ENSMUSG00000035799, ENSMUSG00000034612, ENSMUSG00000011658,…	2.7	8.4e-13	7.5e-13
GOTERM_BP_DIRECT	GO:0006355~regulation of DNA-templated transcription	399	4.4	9.2e-15	ENSMUSG00000118668, ENSMUSG00000003680, ENSMUSG00000025231, ENSMUSG00000025239, ENSMUSG00000002111, ENSMUSG00000037692, ENSMUSG00000047371, ENSMUSG00000035158, ENSMUSG00000074406, ENSMUSG00000038539, ENSMUSG00000001157, ENSMUSG00000040734, ENSMUSG00000028736, ENSMUSG00000025225, ENSMUSG00000006720, ENSMUSG00000035021, ENSMUSG00000031902, ENSMUSG00000019913, ENSMUSG00000038535, ENSMUSG00000074637,…	1.4	1e-12	8.9e-13
GOTERM_BP_DIRECT	GO:0030334~regulation of cell migration	78	0.9	1.1e-14	ENSMUSG00000036769, ENSMUSG00000059921, ENSMUSG00000028063, ENSMUSG00000040945, ENSMUSG00000028266, ENSMUSG00000028023, ENSMUSG00000024421, ENSMUSG00000018381, ENSMUSG00000021990, ENSMUSG00000026640, ENSMUSG00000043613, ENSMUSG00000026725, ENSMUSG00000026923, ENSMUSG00000030827, ENSMUSG00000020902, ENSMUSG00000031714, ENSMUSG00000020827, ENSMUSG00000034105, ENSMUSG00000032796, ENSMUSG00000062627,…	2.2	1.2e-12	1.1e-12
GOTERM_BP_DIRECT	GO:0000209~protein polyubiquitination	102	1.1	1.2e-14	ENSMUSG00000031751, ENSMUSG00000079259, ENSMUSG00000040506, ENSMUSG00000042807, ENSMUSG00000025234, ENSMUSG00000040746, ENSMUSG00000040102, ENSMUSG00000044303, ENSMUSG00000022400, ENSMUSG00000047098, ENSMUSG00000034342, ENSMUSG00000074247, ENSMUSG00000015305, ENSMUSG00000039753, ENSMUSG00000054115, ENSMUSG00000056144, ENSMUSG00000057596, ENSMUSG00000042997, ENSMUSG00000041263, ENSMUSG00000024811,…	2	1.2e-12	1.1e-12
GOTERM_BP_DIRECT	GO:0048812~neuron projection morphogenesis	63	0.7	1.9e-14	ENSMUSG00000033335, ENSMUSG00000034867, ENSMUSG00000031078, ENSMUSG00000019907, ENSMUSG00000074121, ENSMUSG00000027692, ENSMUSG00000061288, ENSMUSG00000042605, ENSMUSG00000026883, ENSMUSG00000092074, ENSMUSG00000021994, ENSMUSG00000022488, ENSMUSG00000027859, ENSMUSG00000035390, ENSMUSG00000017167, ENSMUSG00000042284, ENSMUSG00000004936, ENSMUSG00000031517, ENSMUSG00000020827, ENSMUSG00000019505,…	2.4	2e-12	1.7e-12
GOTERM_BP_DIRECT	GO:0030182~neuron differentiation	134	1.5	2.1e-14	ENSMUSG00000008730, ENSMUSG00000005583, ENSMUSG00000025352, ENSMUSG00000029671, ENSMUSG00000026167, ENSMUSG00000042406, ENSMUSG00000008855, ENSMUSG00000035390, ENSMUSG00000022528, ENSMUSG00000037296, ENSMUSG00000021318, ENSMUSG00000020108, ENSMUSG00000004936, ENSMUSG00000038146, ENSMUSG00000035314, ENSMUSG00000015957, ENSMUSG00000026031, ENSMUSG00000063632, ENSMUSG00000025466, ENSMUSG00000043969,…	1.8	2.2e-12	2e-12
GOTERM_BP_DIRECT	GO:0009615~response to virus	68	0.7	3e-14	ENSMUSG00000079017, ENSMUSG00000060591, ENSMUSG00000031639, ENSMUSG00000078922, ENSMUSG00000052776, ENSMUSG00000039236, ENSMUSG00000033777, ENSMUSG00000034459, ENSMUSG00000051451, ENSMUSG00000041827, ENSMUSG00000046718, ENSMUSG00000007659, ENSMUSG00000029826, ENSMUSG00000022234, ENSMUSG00000068328, ENSMUSG00000061731, ENSMUSG00000000386, ENSMUSG00000022037, ENSMUSG00000040296, ENSMUSG00000015671,…	2.3	3.1e-12	2.8e-12
GOTERM_BP_DIRECT	GO:0001764~neuron migration	91	1	3.9e-14	ENSMUSG00000029673, ENSMUSG00000005583, ENSMUSG00000058672, ENSMUSG00000021270, ENSMUSG00000028023, ENSMUSG00000049001, ENSMUSG00000026043, ENSMUSG00000018381, ENSMUSG00000025474, ENSMUSG00000029512, ENSMUSG00000042766, ENSMUSG00000022324, ENSMUSG00000005069, ENSMUSG00000017485, ENSMUSG00000001507, ENSMUSG00000026725, ENSMUSG00000020900, ENSMUSG00000020108, ENSMUSG00000020902, ENSMUSG00000018736,…	2	4e-12	3.6e-12
GOTERM_BP_DIRECT	GO:0034446~substrate adhesion-dependent cell spreading	44	0.5	4.5e-14	ENSMUSG00000001281, ENSMUSG00000029576, ENSMUSG00000029859, ENSMUSG00000002413, ENSMUSG00000026768, ENSMUSG00000041498, ENSMUSG00000027954, ENSMUSG00000026425, ENSMUSG00000024965, ENSMUSG00000020689, ENSMUSG00000041075, ENSMUSG00000015647, ENSMUSG00000052911, ENSMUSG00000074305, ENSMUSG00000071317, ENSMUSG00000037712, ENSMUSG00000035513, ENSMUSG00000033420, ENSMUSG00000006386, ENSMUSG00000026193,…	2.7	4.6e-12	4.1e-12
GOTERM_BP_DIRECT	GO:0045669~positive regulation of osteoblast differentiation	57	0.6	4.9e-14	ENSMUSG00000035877, ENSMUSG00000028063, ENSMUSG00000054675, ENSMUSG00000005583, ENSMUSG00000035914, ENSMUSG00000054196, ENSMUSG00000028988, ENSMUSG00000029755, ENSMUSG00000021796, ENSMUSG00000039153, ENSMUSG00000021756, ENSMUSG00000021318, ENSMUSG00000021835, ENSMUSG00000024947, ENSMUSG00000056501, ENSMUSG00000053110, ENSMUSG00000063632, ENSMUSG00000027523, ENSMUSG00000020053, ENSMUSG00000026674,…	2.4	4.9e-12	4.4e-12
GOTERM_BP_DIRECT	GO:0032956~regulation of actin cytoskeleton organization	69	0.8	5.7e-14	ENSMUSG00000003283, ENSMUSG00000058230, ENSMUSG00000029516, ENSMUSG00000020580, ENSMUSG00000024300, ENSMUSG00000017291, ENSMUSG00000021750, ENSMUSG00000024620, ENSMUSG00000024621, ENSMUSG00000001946, ENSMUSG00000039031, ENSMUSG00000021676, ENSMUSG00000048915, ENSMUSG00000030707, ENSMUSG00000040260, ENSMUSG00000029082, ENSMUSG00000050310, ENSMUSG00000019944, ENSMUSG00000036885, ENSMUSG00000039239,…	2.2	5.6e-12	5e-12
GOTERM_BP_DIRECT	GO:0014070~response to organic cyclic compound	68	0.7	6.2e-14	ENSMUSG00000026480, ENSMUSG00000017969, ENSMUSG00000033373, ENSMUSG00000025950, ENSMUSG00000026321, ENSMUSG00000022122, ENSMUSG00000044303, ENSMUSG00000021477, ENSMUSG00000020423, ENSMUSG00000019102, ENSMUSG00000027737, ENSMUSG00000024900, ENSMUSG00000022528, ENSMUSG00000007805, ENSMUSG00000057789, ENSMUSG00000028494, ENSMUSG00000031465, ENSMUSG00000005354, ENSMUSG00000005198, ENSMUSG00000060969,…	2.2	6.1e-12	5.5e-12
GOTERM_BP_DIRECT	GO:0007179~transforming growth factor beta receptor signaling pathway	67	0.7	6.8e-14	ENSMUSG00000032440, ENSMUSG00000026043, ENSMUSG00000000530, ENSMUSG00000020063, ENSMUSG00000000058, ENSMUSG00000020263, ENSMUSG00000026768, ENSMUSG00000002111, ENSMUSG00000021796, ENSMUSG00000024940, ENSMUSG00000021831, ENSMUSG00000039910, ENSMUSG00000039239, ENSMUSG00000032402, ENSMUSG00000031555, ENSMUSG00000034612, ENSMUSG00000029661, ENSMUSG00000029860, ENSMUSG00000022150, ENSMUSG00000052384,…	2.3	6.6e-12	5.9e-12
GOTERM_BP_DIRECT	GO:0008380~RNA splicing	105	1.2	8.2e-14	ENSMUSG00000118669, ENSMUSG00000029279, ENSMUSG00000041319, ENSMUSG00000031590, ENSMUSG00000024146, ENSMUSG00000022000, ENSMUSG00000058392, ENSMUSG00000020863, ENSMUSG00000037296, ENSMUSG00000003208, ENSMUSG00000021713, ENSMUSG00000039630, ENSMUSG00000005506, ENSMUSG00000018379, ENSMUSG00000094936, ENSMUSG00000024097, ENSMUSG00000063919, ENSMUSG00000033760, ENSMUSG00000027881, ENSMUSG00000002524,…	1.9	7.9e-12	7.1e-12
GOTERM_BP_DIRECT	GO:0010508~positive regulation of autophagy	63	0.7	9e-14	ENSMUSG00000030660, ENSMUSG00000057143, ENSMUSG00000040506, ENSMUSG00000025034, ENSMUSG00000029512, ENSMUSG00000048756, ENSMUSG00000021712, ENSMUSG00000021559, ENSMUSG00000066258, ENSMUSG00000004936, ENSMUSG00000054517, ENSMUSG00000036206, ENSMUSG00000024290, ENSMUSG00000027244, ENSMUSG00000028211, ENSMUSG00000031065, ENSMUSG00000015837, ENSMUSG00000056144, ENSMUSG00000057596, ENSMUSG00000000266,…	2.3	8.7e-12	7.7e-12
GOTERM_BP_DIRECT	GO:0010468~regulation of gene expression	211	2.3	9.3e-14	ENSMUSG00000032440, ENSMUSG00000055320, ENSMUSG00000044303, ENSMUSG00000025358, ENSMUSG00000021318, ENSMUSG00000037573, ENSMUSG00000024947, ENSMUSG00000032329, ENSMUSG00000050310, ENSMUSG00000035158, ENSMUSG00000094936, ENSMUSG00000028053, ENSMUSG00000030376, ENSMUSG00000022191, ENSMUSG00000038539, ENSMUSG00000053398, ENSMUSG00000040856, ENSMUSG00000021661, ENSMUSG00000028736, ENSMUSG00000020453,…	1.6	8.7e-12	7.8e-12
GOTERM_BP_DIRECT	GO:0007229~integrin-mediated signaling pathway	71	0.8	9.3e-14	ENSMUSG00000037815, ENSMUSG00000032243, ENSMUSG00000040945, ENSMUSG00000025473, ENSMUSG00000026043, ENSMUSG00000000290, ENSMUSG00000058230, ENSMUSG00000026768, ENSMUSG00000028549, ENSMUSG00000001507, ENSMUSG00000022449, ENSMUSG00000038264, ENSMUSG00000029838, ENSMUSG00000090210, ENSMUSG00000042284, ENSMUSG00000032925, ENSMUSG00000031955, ENSMUSG00000030786, ENSMUSG00000058715, ENSMUSG00000034664,…	2.2	8.7e-12	7.8e-12
GOTERM_BP_DIRECT	GO:0043547~positive regulation of GTPase activity	71	0.8	9.3e-14	ENSMUSG00000031355, ENSMUSG00000028300, ENSMUSG00000041959, ENSMUSG00000027699, ENSMUSG00000058230, ENSMUSG00000049323, ENSMUSG00000000058, ENSMUSG00000021994, ENSMUSG00000041351, ENSMUSG00000068798, ENSMUSG00000021678, ENSMUSG00000040022, ENSMUSG00000035392, ENSMUSG00000018736, ENSMUSG00000057706, ENSMUSG00000031511, ENSMUSG00000056268, ENSMUSG00000026074, ENSMUSG00000011832, ENSMUSG00000026991,…	2.2	8.7e-12	7.8e-12
GOTERM_BP_DIRECT	GO:0000045~autophagosome assembly	60	0.7	1.1e-13	ENSMUSG00000040506, ENSMUSG00000054072, ENSMUSG00000027455, ENSMUSG00000029512, ENSMUSG00000024349, ENSMUSG00000078922, ENSMUSG00000079418, ENSMUSG00000078920, ENSMUSG00000078921, ENSMUSG00000073555, ENSMUSG00000050315, ENSMUSG00000031950, ENSMUSG00000033124, ENSMUSG00000030055, ENSMUSG00000027244, ENSMUSG00000007891, ENSMUSG00000028211, ENSMUSG00000027164, ENSMUSG00000068606, ENSMUSG00000024773,…	2.3	9.8e-12	8.8e-12
GOTERM_BP_DIRECT	GO:0002062~chondrocyte differentiation	52	0.6	1.1e-13	ENSMUSG00000031993, ENSMUSG00000008575, ENSMUSG00000005583, ENSMUSG00000032363, ENSMUSG00000026043, ENSMUSG00000022483, ENSMUSG00000028469, ENSMUSG00000027778, ENSMUSG00000021796, ENSMUSG00000024940, ENSMUSG00000042485, ENSMUSG00000039153, ENSMUSG00000021318, ENSMUSG00000021835, ENSMUSG00000047497, ENSMUSG00000024098, ENSMUSG00000024134, ENSMUSG00000027840, ENSMUSG00000024330, ENSMUSG00000048402,…	2.5	1e-11	9.3e-12
GOTERM_BP_DIRECT	GO:0030501~positive regulation of bone mineralization	39	0.4	1.5e-13	ENSMUSG00000032265, ENSMUSG00000054675, ENSMUSG00000005583, ENSMUSG00000035914, ENSMUSG00000015846, ENSMUSG00000052430, ENSMUSG00000052155, ENSMUSG00000054252, ENSMUSG00000027358, ENSMUSG00000056050, ENSMUSG00000021796, ENSMUSG00000024247, ENSMUSG00000024621, ENSMUSG00000021359, ENSMUSG00000045730, ENSMUSG00000029838, ENSMUSG00000021835, ENSMUSG00000035692, ENSMUSG00000064210, ENSMUSG00000039656,…	2.9	1.4e-11	1.2e-11
GOTERM_BP_DIRECT	GO:0030900~forebrain development	65	0.7	1.6e-13	ENSMUSG00000029475, ENSMUSG00000008575, ENSMUSG00000058230, ENSMUSG00000029478, ENSMUSG00000024986, ENSMUSG00000017485, ENSMUSG00000026923, ENSMUSG00000021318, ENSMUSG00000021835, ENSMUSG00000006958, ENSMUSG00000037014, ENSMUSG00000038146, ENSMUSG00000030786, ENSMUSG00000031996, ENSMUSG00000018654, ENSMUSG00000032368, ENSMUSG00000034777, ENSMUSG00000027684, ENSMUSG00000024098, ENSMUSG00000043969,…	2.3	1.5e-11	1.3e-11
GOTERM_BP_DIRECT	GO:0030097~hemopoiesis	63	0.7	1.9e-13	ENSMUSG00000056131, ENSMUSG00000024140, ENSMUSG00000040943, ENSMUSG00000024781, ENSMUSG00000003882, ENSMUSG00000024986, ENSMUSG00000006235, ENSMUSG00000006356, ENSMUSG00000024621, ENSMUSG00000039153, ENSMUSG00000047731, ENSMUSG00000024947, ENSMUSG00000018654, ENSMUSG00000039239, ENSMUSG00000005672, ENSMUSG00000031465, ENSMUSG00000032036, ENSMUSG00000024098, ENSMUSG00000016409, ENSMUSG00000020097,…	2.3	1.7e-11	1.5e-11
GOTERM_BP_DIRECT	GO:0007010~cytoskeleton organization	87	1	2.2e-13	ENSMUSG00000031310, ENSMUSG00000032366, ENSMUSG00000056698, ENSMUSG00000028464, ENSMUSG00000058672, ENSMUSG00000032482, ENSMUSG00000018819, ENSMUSG00000027692, ENSMUSG00000025432, ENSMUSG00000029636, ENSMUSG00000063663, ENSMUSG00000054150, ENSMUSG00000020143, ENSMUSG00000025239, ENSMUSG00000022048, ENSMUSG00000021279, ENSMUSG00000028745, ENSMUSG00000042446, ENSMUSG00000026728, ENSMUSG00000026208,…	2	1.9e-11	1.7e-11
GOTERM_BP_DIRECT	GO:0008286~insulin receptor signaling pathway	79	0.9	2.3e-13	ENSMUSG00000004056, ENSMUSG00000029231, ENSMUSG00000055485, ENSMUSG00000032481, ENSMUSG00000000058, ENSMUSG00000024143, ENSMUSG00000028664, ENSMUSG00000071172, ENSMUSG00000029710, ENSMUSG00000024620, ENSMUSG00000024621, ENSMUSG00000063065, ENSMUSG00000004936, ENSMUSG00000018736, ENSMUSG00000078249, ENSMUSG00000031834, ENSMUSG00000031955, ENSMUSG00000059923, ENSMUSG00000005672, ENSMUSG00000005871,…	2.1	2e-11	1.8e-11
GOTERM_BP_DIRECT	GO:0000902~cell morphogenesis	86	0.9	2.5e-13	ENSMUSG00000031673, ENSMUSG00000025473, ENSMUSG00000027699, ENSMUSG00000028864, ENSMUSG00000026840, ENSMUSG00000061048, ENSMUSG00000034908, ENSMUSG00000024781, ENSMUSG00000028664, ENSMUSG00000020340, ENSMUSG00000003882, ENSMUSG00000022443, ENSMUSG00000024304, ENSMUSG00000028745, ENSMUSG00000022565, ENSMUSG00000022488, ENSMUSG00000047216, ENSMUSG00000042121, ENSMUSG00000037370, ENSMUSG00000037890,…	2	2.2e-11	2e-11
GOTERM_BP_DIRECT	GO:0003151~outflow tract morphogenesis	49	0.5	2.6e-13	ENSMUSG00000000093, ENSMUSG00000028780, ENSMUSG00000029675, ENSMUSG00000005583, ENSMUSG00000032440, ENSMUSG00000028023, ENSMUSG00000021796, ENSMUSG00000021359, ENSMUSG00000026923, ENSMUSG00000022528, ENSMUSG00000021835, ENSMUSG00000039910, ENSMUSG00000039239, ENSMUSG00000015957, ENSMUSG00000063632, ENSMUSG00000039191, ENSMUSG00000021944, ENSMUSG00000021109, ENSMUSG00000066026, ENSMUSG00000029071,…	2.5	2.2e-11	2e-11
GOTERM_BP_DIRECT	GO:0032508~DNA duplex unwinding	51	0.6	2.8e-13	ENSMUSG00000055884, ENSMUSG00000033970, ENSMUSG00000020380, ENSMUSG00000058594, ENSMUSG00000028224, ENSMUSG00000002870, ENSMUSG00000029676, ENSMUSG00000041235, ENSMUSG00000028702, ENSMUSG00000023852, ENSMUSG00000022205, ENSMUSG00000040661, ENSMUSG00000020228, ENSMUSG00000031583, ENSMUSG00000078671, ENSMUSG00000024174, ENSMUSG00000049734, ENSMUSG00000024659, ENSMUSG00000063870, ENSMUSG00000018583,…	2.5	2.4e-11	2.1e-11
GOTERM_BP_DIRECT	GO:0043123~positive regulation of canonical NF-kappaB signal transduction	108	1.2	3e-13	ENSMUSG00000030144, ENSMUSG00000031077, ENSMUSG00000001020, ENSMUSG00000050395, ENSMUSG00000059883, ENSMUSG00000022122, ENSMUSG00000056130, ENSMUSG00000008734, ENSMUSG00000022400, ENSMUSG00000046688, ENSMUSG00000021678, ENSMUSG00000031639, ENSMUSG00000003847, ENSMUSG00000047098, ENSMUSG00000055204, ENSMUSG00000032688, ENSMUSG00000038668, ENSMUSG00000035305, ENSMUSG00000031980, ENSMUSG00000028179,…	1.9	2.6e-11	2.3e-11
GOTERM_BP_DIRECT	GO:0045071~negative regulation of viral genome replication	43	0.5	3.9e-13	ENSMUSG00000073490, ENSMUSG00000059108, ENSMUSG00000025491, ENSMUSG00000031652, ENSMUSG00000073491, ENSMUSG00000032661, ENSMUSG00000025492, ENSMUSG00000066677, ENSMUSG00000009585, ENSMUSG00000001166, ENSMUSG00000020641, ENSMUSG00000024401, ENSMUSG00000024844, ENSMUSG00000090272, ENSMUSG00000017002, ENSMUSG00000060591, ENSMUSG00000072244, ENSMUSG00000035692, ENSMUSG00000052776, ENSMUSG00000010175,…	2.7	3.3e-11	3e-11
GOTERM_BP_DIRECT	GO:0046330~positive regulation of JNK cascade	74	0.8	4.5e-13	ENSMUSG00000004054, ENSMUSG00000027692, ENSMUSG00000029671, ENSMUSG00000061288, ENSMUSG00000026883, ENSMUSG00000017291, ENSMUSG00000000296, ENSMUSG00000027339, ENSMUSG00000021994, ENSMUSG00000021678, ENSMUSG00000038065, ENSMUSG00000022329, ENSMUSG00000031639, ENSMUSG00000040183, ENSMUSG00000026928, ENSMUSG00000020827, ENSMUSG00000052854, ENSMUSG00000026074, ENSMUSG00000059456, ENSMUSG00000051177,…	2.1	3.8e-11	3.4e-11
GOTERM_BP_DIRECT	GO:0045444~fat cell differentiation	67	0.7	5.5e-13	ENSMUSG00000030782, ENSMUSG00000086746, ENSMUSG00000013921, ENSMUSG00000029076, ENSMUSG00000028341, ENSMUSG00000048355, ENSMUSG00000056492, ENSMUSG00000024985, ENSMUSG00000020189, ENSMUSG00000037370, ENSMUSG00000019947, ENSMUSG00000022807, ENSMUSG00000051444, ENSMUSG00000052214, ENSMUSG00000032405, ENSMUSG00000054434, ENSMUSG00000058914, ENSMUSG00000071657, ENSMUSG00000048040, ENSMUSG00000056501,…	2.2	4.6e-11	4.1e-11
GOTERM_BP_DIRECT	GO:0050679~positive regulation of epithelial cell proliferation	62	0.7	9e-13	ENSMUSG00000030067, ENSMUSG00000039519, ENSMUSG00000084128, ENSMUSG00000049086, ENSMUSG00000028341, ENSMUSG00000029999, ENSMUSG00000034708, ENSMUSG00000026883, ENSMUSG00000024985, ENSMUSG00000028549, ENSMUSG00000029754, ENSMUSG00000029755, ENSMUSG00000021796, ENSMUSG00000021994, ENSMUSG00000039153, ENSMUSG00000026923, ENSMUSG00000021835, ENSMUSG00000035799, ENSMUSG00000000184, ENSMUSG00000049130,…	2.2	7.4e-11	6.6e-11
GOTERM_BP_DIRECT	GO:0010718~positive regulation of epithelial to mesenchymal transition	42	0.5	1e-12	ENSMUSG00000034205, ENSMUSG00000030782, ENSMUSG00000028480, ENSMUSG00000032440, ENSMUSG00000025473, ENSMUSG00000028583, ENSMUSG00000050295, ENSMUSG00000085795, ENSMUSG00000028249, ENSMUSG00000024563, ENSMUSG00000027358, ENSMUSG00000006932, ENSMUSG00000021253, ENSMUSG00000024985, ENSMUSG00000042821, ENSMUSG00000001506, ENSMUSG00000026923, ENSMUSG00000063382, ENSMUSG00000037095, ENSMUSG00000021835,…	2.7	8.4e-11	7.5e-11
GOTERM_BP_DIRECT	GO:0006366~transcription by RNA polymerase II	125	1.4	1.2e-12	ENSMUSG00000033016, ENSMUSG00000024140, ENSMUSG00000025993, ENSMUSG00000026565, ENSMUSG00000042406, ENSMUSG00000048118, ENSMUSG00000024789, ENSMUSG00000046201, ENSMUSG00000066456, ENSMUSG00000021835, ENSMUSG00000039476, ENSMUSG00000047371, ENSMUSG00000034345, ENSMUSG00000018899, ENSMUSG00000031585, ENSMUSG00000029265, ENSMUSG00000028053, ENSMUSG00000032035, ENSMUSG00000005198, ENSMUSG00000015837,…	1.7	9.4e-11	8.4e-11
GOTERM_BP_DIRECT	GO:0002218~activation of innate immune response	44	0.5	1.3e-12	ENSMUSG00000073490, ENSMUSG00000032344, ENSMUSG00000031311, ENSMUSG00000073491, ENSMUSG00000026187, ENSMUSG00000057143, ENSMUSG00000074682, ENSMUSG00000021270, ENSMUSG00000028820, ENSMUSG00000042349, ENSMUSG00000066677, ENSMUSG00000028268, ENSMUSG00000027514, ENSMUSG00000027997, ENSMUSG00000006456, ENSMUSG00000048878, ENSMUSG00000066551, ENSMUSG00000024349, ENSMUSG00000090272, ENSMUSG00000066258,…	2.6	1.1e-10	9.5e-11
GOTERM_BP_DIRECT	GO:0034599~cellular response to oxidative stress	65	0.7	1.3e-12	ENSMUSG00000031112, ENSMUSG00000066735, ENSMUSG00000026520, ENSMUSG00000042406, ENSMUSG00000020464, ENSMUSG00000048756, ENSMUSG00000046324, ENSMUSG00000027737, ENSMUSG00000021835, ENSMUSG00000015149, ENSMUSG00000035199, ENSMUSG00000013089, ENSMUSG00000032802, ENSMUSG00000032841, ENSMUSG00000015839, ENSMUSG00000031584, ENSMUSG00000028893, ENSMUSG00000025140, ENSMUSG00000001751, ENSMUSG00000029428,…	2.2	1.1e-10	9.6e-11
GOTERM_BP_DIRECT	GO:0032436~positive regulation of proteasomal ubiquitin-dependent protein catabolic process	56	0.6	1.4e-12	ENSMUSG00000053581, ENSMUSG00000038429, ENSMUSG00000034748, ENSMUSG00000027496, ENSMUSG00000022280, ENSMUSG00000020063, ENSMUSG00000020184, ENSMUSG00000022400, ENSMUSG00000040782, ENSMUSG00000030867, ENSMUSG00000055725, ENSMUSG00000015149, ENSMUSG00000074247, ENSMUSG00000032405, ENSMUSG00000032554, ENSMUSG00000032350, ENSMUSG00000022150, ENSMUSG00000020372, ENSMUSG00000022674, ENSMUSG00000024810,…	2.3	1.1e-10	9.9e-11
GOTERM_BP_DIRECT	GO:0048009~insulin-like growth factor receptor signaling pathway	56	0.6	1.4e-12	ENSMUSG00000030265, ENSMUSG00000029231, ENSMUSG00000028664, ENSMUSG00000029710, ENSMUSG00000024620, ENSMUSG00000024621, ENSMUSG00000063065, ENSMUSG00000004936, ENSMUSG00000059923, ENSMUSG00000005672, ENSMUSG00000058444, ENSMUSG00000051177, ENSMUSG00000055254, ENSMUSG00000026235, ENSMUSG00000020053, ENSMUSG00000026674, ENSMUSG00000063358, ENSMUSG00000020176, ENSMUSG00000021464, ENSMUSG00000006445,…	2.3	1.1e-10	9.9e-11
GOTERM_BP_DIRECT	GO:0006629~lipid metabolic process	117	1.3	1.6e-12	ENSMUSG00000033373, ENSMUSG00000059486, ENSMUSG00000027890, ENSMUSG00000028743, ENSMUSG00000027533, ENSMUSG00000024781, ENSMUSG00000056091, ENSMUSG00000005069, ENSMUSG00000024664, ENSMUSG00000027932, ENSMUSG00000024665, ENSMUSG00000031918, ENSMUSG00000025911, ENSMUSG00000019102, ENSMUSG00000030826, ENSMUSG00000006717, ENSMUSG00000079418, ENSMUSG00000030546, ENSMUSG00000035314, ENSMUSG00000030268,…	1.8	1.3e-10	1.1e-10
GOTERM_BP_DIRECT	GO:0045471~response to ethanol	81	0.9	1.6e-12	ENSMUSG00000026360, ENSMUSG00000031672, ENSMUSG00000029076, ENSMUSG00000020063, ENSMUSG00000026321, ENSMUSG00000024462, ENSMUSG00000040147, ENSMUSG00000024588, ENSMUSG00000073838, ENSMUSG00000022602, ENSMUSG00000024900, ENSMUSG00000034342, ENSMUSG00000057789, ENSMUSG00000019942, ENSMUSG00000012405, ENSMUSG00000060803, ENSMUSG00000059456, ENSMUSG00000027962, ENSMUSG00000020053, ENSMUSG00000040613,…	2	1.3e-10	1.1e-10
GOTERM_BP_DIRECT	GO:0007266~Rho protein signal transduction	48	0.5	1.6e-12	ENSMUSG00000006154, ENSMUSG00000030220, ENSMUSG00000025132, ENSMUSG00000025372, ENSMUSG00000028583, ENSMUSG00000058230, ENSMUSG00000028348, ENSMUSG00000004677, ENSMUSG00000020580, ENSMUSG00000049521, ENSMUSG00000023015, ENSMUSG00000006699, ENSMUSG00000041598, ENSMUSG00000046768, ENSMUSG00000001507, ENSMUSG00000022508, ENSMUSG00000035133, ENSMUSG00000015766, ENSMUSG00000031616, ENSMUSG00000090935,…	2.5	1.3e-10	1.1e-10
GOTERM_BP_DIRECT	GO:0032092~positive regulation of protein binding	49	0.5	1.7e-12	ENSMUSG00000029430, ENSMUSG00000004451, ENSMUSG00000054196, ENSMUSG00000029550, ENSMUSG00000024985, ENSMUSG00000044548, ENSMUSG00000025437, ENSMUSG00000021994, ENSMUSG00000028906, ENSMUSG00000024349, ENSMUSG00000021835, ENSMUSG00000031511, ENSMUSG00000007411, ENSMUSG00000018909, ENSMUSG00000060802, ENSMUSG00000002489, ENSMUSG00000029869, ENSMUSG00000059291, ENSMUSG00000024736, ENSMUSG00000026516,…	2.5	1.3e-10	1.1e-10
GOTERM_BP_DIRECT	GO:0000165~MAPK cascade	75	0.8	2.3e-12	ENSMUSG00000004054, ENSMUSG00000005583, ENSMUSG00000049086, ENSMUSG00000027692, ENSMUSG00000042724, ENSMUSG00000061288, ENSMUSG00000028469, ENSMUSG00000028862, ENSMUSG00000045038, ENSMUSG00000044786, ENSMUSG00000018334, ENSMUSG00000020941, ENSMUSG00000044583, ENSMUSG00000020427, ENSMUSG00000063065, ENSMUSG00000009073, ENSMUSG00000024947, ENSMUSG00000031639, ENSMUSG00000062694, ENSMUSG00000004936,…	2.1	1.8e-10	1.6e-10
GOTERM_BP_DIRECT	GO:0032880~regulation of protein localization	73	0.8	3.1e-12	ENSMUSG00000116048, ENSMUSG00000036968, ENSMUSG00000028300, ENSMUSG00000057143, ENSMUSG00000009628, ENSMUSG00000021270, ENSMUSG00000027652, ENSMUSG00000024304, ENSMUSG00000048799, ENSMUSG00000042766, ENSMUSG00000021994, ENSMUSG00000026721, ENSMUSG00000066258, ENSMUSG00000067786, ENSMUSG00000068036, ENSMUSG00000034460, ENSMUSG00000015468, ENSMUSG00000031913, ENSMUSG00000015222, ENSMUSG00000036964,…	2.1	2.3e-10	2.1e-10
GOTERM_BP_DIRECT	GO:0030512~negative regulation of transforming growth factor beta receptor signaling pathway	63	0.7	3.2e-12	ENSMUSG00000038508, ENSMUSG00000033335, ENSMUSG00000031353, ENSMUSG00000020063, ENSMUSG00000000058, ENSMUSG00000061048, ENSMUSG00000048118, ENSMUSG00000024544, ENSMUSG00000092035, ENSMUSG00000036040, ENSMUSG00000063382, ENSMUSG00000037211, ENSMUSG00000032966, ENSMUSG00000012076, ENSMUSG00000030224, ENSMUSG00000034612, ENSMUSG00000057236, ENSMUSG00000066900, ENSMUSG00000006205, ENSMUSG00000021388,…	2.2	2.4e-10	2.2e-10
GOTERM_BP_DIRECT	GO:0021987~cerebral cortex development	63	0.7	3.2e-12	ENSMUSG00000040907, ENSMUSG00000078566, ENSMUSG00000058672, ENSMUSG00000026043, ENSMUSG00000031393, ENSMUSG00000084883, ENSMUSG00000024304, ENSMUSG00000021112, ENSMUSG00000048799, ENSMUSG00000040389, ENSMUSG00000024587, ENSMUSG00000022962, ENSMUSG00000062098, ENSMUSG00000005506, ENSMUSG00000068036, ENSMUSG00000026192, ENSMUSG00000051177, ENSMUSG00000055254, ENSMUSG00000043969, ENSMUSG00000027168,…	2.2	2.4e-10	2.2e-10
GOTERM_BP_DIRECT	GO:0051091~positive regulation of DNA-binding transcription factor activity	68	0.7	3.4e-12	ENSMUSG00000057143, ENSMUSG00000026321, ENSMUSG00000025034, ENSMUSG00000008855, ENSMUSG00000044303, ENSMUSG00000079293, ENSMUSG00000022521, ENSMUSG00000001627, ENSMUSG00000027859, ENSMUSG00000024349, ENSMUSG00000024789, ENSMUSG00000066258, ENSMUSG00000066456, ENSMUSG00000019947, ENSMUSG00000005672, ENSMUSG00000048482, ENSMUSG00000027164, ENSMUSG00000057596, ENSMUSG00000000266, ENSMUSG00000060441,…	2.1	2.5e-10	2.2e-10
GOTERM_BP_DIRECT	GO:0006909~phagocytosis	54	0.6	3.4e-12	ENSMUSG00000033335, ENSMUSG00000026480, ENSMUSG00000003283, ENSMUSG00000081534, ENSMUSG00000034902, ENSMUSG00000052298, ENSMUSG00000000290, ENSMUSG00000041515, ENSMUSG00000056130, ENSMUSG00000041351, ENSMUSG00000046722, ENSMUSG00000040022, ENSMUSG00000041112, ENSMUSG00000030707, ENSMUSG00000057948, ENSMUSG00000057706, ENSMUSG00000030786, ENSMUSG00000038503, ENSMUSG00000058325, ENSMUSG00000032193,…	2.3	2.5e-10	2.2e-10
GOTERM_BP_DIRECT	GO:0001570~vasculogenesis	54	0.6	3.4e-12	ENSMUSG00000032440, ENSMUSG00000075254, ENSMUSG00000028023, ENSMUSG00000028469, ENSMUSG00000000378, ENSMUSG00000024986, ENSMUSG00000022367, ENSMUSG00000025314, ENSMUSG00000037370, ENSMUSG00000038545, ENSMUSG00000039910, ENSMUSG00000027087, ENSMUSG00000055254, ENSMUSG00000053110, ENSMUSG00000020097, ENSMUSG00000001632, ENSMUSG00000022475, ENSMUSG00000007655, ENSMUSG00000006445, ENSMUSG00000044337,…	2.3	2.5e-10	2.2e-10
GOTERM_BP_DIRECT	GO:0001933~negative regulation of protein phosphorylation	67	0.7	3.8e-12	ENSMUSG00000054793, ENSMUSG00000116207, ENSMUSG00000028300, ENSMUSG00000017969, ENSMUSG00000026483, ENSMUSG00000024066, ENSMUSG00000028664, ENSMUSG00000041995, ENSMUSG00000024423, ENSMUSG00000041431, ENSMUSG00000020427, ENSMUSG00000024947, ENSMUSG00000055725, ENSMUSG00000019428, ENSMUSG00000031558, ENSMUSG00000032841, ENSMUSG00000018909, ENSMUSG00000079363, ENSMUSG00000034538, ENSMUSG00000057672,…	2.1	2.8e-10	2.5e-10
GOTERM_BP_DIRECT	GO:0045668~negative regulation of osteoblast differentiation	51	0.6	3.9e-12	ENSMUSG00000033016, ENSMUSG00000066613, ENSMUSG00000008855, ENSMUSG00000025239, ENSMUSG00000038260, ENSMUSG00000026725, ENSMUSG00000026923, ENSMUSG00000024947, ENSMUSG00000037573, ENSMUSG00000006958, ENSMUSG00000007805, ENSMUSG00000043252, ENSMUSG00000032402, ENSMUSG00000035799, ENSMUSG00000024098, ENSMUSG00000053475, ENSMUSG00000014704, ENSMUSG00000026313, ENSMUSG00000040856, ENSMUSG00000022475,…	2.4	2.8e-10	2.5e-10
GOTERM_BP_DIRECT	GO:0048286~lung alveolus development	46	0.5	4e-12	ENSMUSG00000005442, ENSMUSG00000029135, ENSMUSG00000059325, ENSMUSG00000031870, ENSMUSG00000024163, ENSMUSG00000033792, ENSMUSG00000028420, ENSMUSG00000026185, ENSMUSG00000075376, ENSMUSG00000042608, ENSMUSG00000024085, ENSMUSG00000028583, ENSMUSG00000031393, ENSMUSG00000020681, ENSMUSG00000021253, ENSMUSG00000049723, ENSMUSG00000028967, ENSMUSG00000045216, ENSMUSG00000023951, ENSMUSG00000024247,…	2.5	2.8e-10	2.5e-10
GOTERM_BP_DIRECT	GO:0007264~small GTPase-mediated signal transduction	66	0.7	4.4e-12	ENSMUSG00000035954, ENSMUSG00000049044, ENSMUSG00000026482, ENSMUSG00000024143, ENSMUSG00000024781, ENSMUSG00000025035, ENSMUSG00000020143, ENSMUSG00000009621, ENSMUSG00000046768, ENSMUSG00000040345, ENSMUSG00000039031, ENSMUSG00000046722, ENSMUSG00000068798, ENSMUSG00000041354, ENSMUSG00000041992, ENSMUSG00000036882, ENSMUSG00000030824, ENSMUSG00000017686, ENSMUSG00000019944, ENSMUSG00000030589,…	2.1	3.1e-10	2.8e-10
GOTERM_BP_DIRECT	GO:0050729~positive regulation of inflammatory response	60	0.7	4.4e-12	ENSMUSG00000030341, ENSMUSG00000025473, ENSMUSG00000001741, ENSMUSG00000001666, ENSMUSG00000008734, ENSMUSG00000029238, ENSMUSG00000021994, ENSMUSG00000046447, ENSMUSG00000024789, ENSMUSG00000033538, ENSMUSG00000037411, ENSMUSG00000035356, ENSMUSG00000055447, ENSMUSG00000034786, ENSMUSG00000032035, ENSMUSG00000056501, ENSMUSG00000023088, ENSMUSG00000032193, ENSMUSG00000000982, ENSMUSG00000024975,…	2.2	3.1e-10	2.8e-10
GOTERM_BP_DIRECT	GO:0007169~cell surface receptor protein tyrosine kinase signaling pathway	64	0.7	5.6e-12	ENSMUSG00000003283, ENSMUSG00000074121, ENSMUSG00000029231, ENSMUSG00000028664, ENSMUSG00000029710, ENSMUSG00000024620, ENSMUSG00000024621, ENSMUSG00000027859, ENSMUSG00000014932, ENSMUSG00000031955, ENSMUSG00000019986, ENSMUSG00000035711, ENSMUSG00000035305, ENSMUSG00000031465, ENSMUSG00000048482, ENSMUSG00000059013, ENSMUSG00000055254, ENSMUSG00000026674, ENSMUSG00000021464, ENSMUSG00000006445,…	2.2	3.9e-10	3.5e-10
GOTERM_BP_DIRECT	GO:0022008~neurogenesis	79	0.9	6.5e-12	ENSMUSG00000000093, ENSMUSG00000037935, ENSMUSG00000040907, ENSMUSG00000008575, ENSMUSG00000020181, ENSMUSG00000001105, ENSMUSG00000048799, ENSMUSG00000021994, ENSMUSG00000022125, ENSMUSG00000062098, ENSMUSG00000030827, ENSMUSG00000039116, ENSMUSG00000030428, ENSMUSG00000078249, ENSMUSG00000038668, ENSMUSG00000039509, ENSMUSG00000053398, ENSMUSG00000001751, ENSMUSG00000025103, ENSMUSG00000044857,…	2	4.5e-10	4e-10
GOTERM_BP_DIRECT	GO:0071356~cellular response to tumor necrosis factor	75	0.8	7.1e-12	ENSMUSG00000033016, ENSMUSG00000030067, ENSMUSG00000030189, ENSMUSG00000032000, ENSMUSG00000032363, ENSMUSG00000031591, ENSMUSG00000020063, ENSMUSG00000026883, ENSMUSG00000028268, ENSMUSG00000022367, ENSMUSG00000001506, ENSMUSG00000023019, ENSMUSG00000044786, ENSMUSG00000040584, ENSMUSG00000022528, ENSMUSG00000063065, ENSMUSG00000047497, ENSMUSG00000009471, ENSMUSG00000030744, ENSMUSG00000038587,…	2	4.9e-10	4.4e-10
GOTERM_BP_DIRECT	GO:0030308~negative regulation of cell growth	78	0.9	7.6e-12	ENSMUSG00000030222, ENSMUSG00000031353, ENSMUSG00000023092, ENSMUSG00000057342, ENSMUSG00000025272, ENSMUSG00000000530, ENSMUSG00000096472, ENSMUSG00000056493, ENSMUSG00000000532, ENSMUSG00000026883, ENSMUSG00000049800, ENSMUSG00000044303, ENSMUSG00000025314, ENSMUSG00000026249, ENSMUSG00000037370, ENSMUSG00000009073, ENSMUSG00000030309, ENSMUSG00000031558, ENSMUSG00000029161, ENSMUSG00000050953,…	2	5.2e-10	4.7e-10
GOTERM_BP_DIRECT	GO:0048146~positive regulation of fibroblast proliferation	53	0.6	7.9e-12	ENSMUSG00000049086, ENSMUSG00000034748, ENSMUSG00000033373, ENSMUSG00000029231, ENSMUSG00000004655, ENSMUSG00000024620, ENSMUSG00000021994, ENSMUSG00000041431, ENSMUSG00000037411, ENSMUSG00000032006, ENSMUSG00000026193, ENSMUSG00000031980, ENSMUSG00000032231, ENSMUSG00000020053, ENSMUSG00000022672, ENSMUSG00000026674, ENSMUSG00000006369, ENSMUSG00000024610, ENSMUSG00000028019, ENSMUSG00000024858,…	2.3	5.4e-10	4.8e-10
GOTERM_BP_DIRECT	GO:0045600~positive regulation of fat cell differentiation	42	0.5	8.5e-12	ENSMUSG00000034748, ENSMUSG00000032185, ENSMUSG00000029330, ENSMUSG00000027996, ENSMUSG00000000552, ENSMUSG00000027358, ENSMUSG00000029659, ENSMUSG00000005148, ENSMUSG00000044646, ENSMUSG00000020484, ENSMUSG00000044548, ENSMUSG00000038260, ENSMUSG00000044786, ENSMUSG00000020644, ENSMUSG00000001729, ENSMUSG00000022329, ENSMUSG00000043252, ENSMUSG00000015568, ENSMUSG00000031357, ENSMUSG00000034997,…	2.6	5.8e-10	5.2e-10
GOTERM_BP_DIRECT	GO:0065003~protein-containing complex assembly	77	0.8	8.9e-12	ENSMUSG00000002190, ENSMUSG00000055320, ENSMUSG00000020184, ENSMUSG00000006715, ENSMUSG00000022561, ENSMUSG00000025511, ENSMUSG00000061887, ENSMUSG00000022488, ENSMUSG00000028906, ENSMUSG00000045039, ENSMUSG00000024308, ENSMUSG00000041431, ENSMUSG00000037890, ENSMUSG00000022528, ENSMUSG00000063065, ENSMUSG00000020109, ENSMUSG00000024827, ENSMUSG00000035158, ENSMUSG00000019942, ENSMUSG00000037649,…	2	6e-10	5.4e-10
GOTERM_BP_DIRECT	GO:0030163~protein catabolic process	80	0.9	9.2e-12	ENSMUSG00000063904, ENSMUSG00000025076, ENSMUSG00000040749, ENSMUSG00000026883, ENSMUSG00000027894, ENSMUSG00000024942, ENSMUSG00000024425, ENSMUSG00000043613, ENSMUSG00000029833, ENSMUSG00000021477, ENSMUSG00000026249, ENSMUSG00000022400, ENSMUSG00000026923, ENSMUSG00000039753, ENSMUSG00000031995, ENSMUSG00000005871, ENSMUSG00000031740, ENSMUSG00000029223, ENSMUSG00000028370, ENSMUSG00000007891,…	2	6.2e-10	5.5e-10
GOTERM_BP_DIRECT	GO:0016525~negative regulation of angiogenesis	65	0.7	9.2e-12	ENSMUSG00000016918, ENSMUSG00000028782, ENSMUSG00000031393, ENSMUSG00000020580, ENSMUSG00000026883, ENSMUSG00000024986, ENSMUSG00000042286, ENSMUSG00000029838, ENSMUSG00000073599, ENSMUSG00000090935, ENSMUSG00000074766, ENSMUSG00000039239, ENSMUSG00000034855, ENSMUSG00000031465, ENSMUSG00000024290, ENSMUSG00000031980, ENSMUSG00000064325, ENSMUSG00000021186, ENSMUSG00000025701, ENSMUSG00000004266,…	2.1	6.2e-10	5.5e-10
GOTERM_BP_DIRECT	GO:0120162~positive regulation of cold-induced thermogenesis	64	0.7	1.1e-11	ENSMUSG00000058756, ENSMUSG00000034748, ENSMUSG00000007682, ENSMUSG00000024140, ENSMUSG00000027533, ENSMUSG00000026003, ENSMUSG00000020263, ENSMUSG00000005268, ENSMUSG00000021356, ENSMUSG00000024789, ENSMUSG00000030827, ENSMUSG00000030748, ENSMUSG00000050953, ENSMUSG00000035632, ENSMUSG00000071657, ENSMUSG00000033720, ENSMUSG00000005871, ENSMUSG00000056501, ENSMUSG00000053470, ENSMUSG00000033685,…	2.1	7e-10	6.2e-10
GOTERM_BP_DIRECT	GO:0050804~modulation of chemical synaptic transmission	85	0.9	1.1e-11	ENSMUSG00000031673, ENSMUSG00000074121, ENSMUSG00000032086, ENSMUSG00000032482, ENSMUSG00000031391, ENSMUSG00000002997, ENSMUSG00000024304, ENSMUSG00000067629, ENSMUSG00000041115, ENSMUSG00000021994, ENSMUSG00000044667, ENSMUSG00000027859, ENSMUSG00000024789, ENSMUSG00000022602, ENSMUSG00000027737, ENSMUSG00000029838, ENSMUSG00000001986, ENSMUSG00000063065, ENSMUSG00000038587, ENSMUSG00000032601,…	1.9	7.1e-10	6.3e-10
GOTERM_BP_DIRECT	GO:0009791~post-embryonic development	71	0.8	1.3e-11	ENSMUSG00000028780, ENSMUSG00000028344, ENSMUSG00000075254, ENSMUSG00000075376, ENSMUSG00000031393, ENSMUSG00000042207, ENSMUSG00000040943, ENSMUSG00000024985, ENSMUSG00000020661, ENSMUSG00000040268, ENSMUSG00000027777, ENSMUSG00000021835, ENSMUSG00000019947, ENSMUSG00000030102, ENSMUSG00000034612, ENSMUSG00000004263, ENSMUSG00000054640, ENSMUSG00000028053, ENSMUSG00000034218, ENSMUSG00000086537,…	2	8.5e-10	7.6e-10
GOTERM_BP_DIRECT	GO:0008543~fibroblast growth factor receptor signaling pathway	66	0.7	1.5e-11	ENSMUSG00000000093, ENSMUSG00000079259, ENSMUSG00000029195, ENSMUSG00000029231, ENSMUSG00000028664, ENSMUSG00000024985, ENSMUSG00000029710, ENSMUSG00000027778, ENSMUSG00000024620, ENSMUSG00000021994, ENSMUSG00000024621, ENSMUSG00000047414, ENSMUSG00000037370, ENSMUSG00000030827, ENSMUSG00000006958, ENSMUSG00000059923, ENSMUSG00000005672, ENSMUSG00000055254, ENSMUSG00000026235, ENSMUSG00000026674,…	2.1	9.7e-10	8.7e-10
GOTERM_BP_DIRECT	GO:0048511~rhythmic process	54	0.6	1.6e-11	ENSMUSG00000031311, ENSMUSG00000042207, ENSMUSG00000020580, ENSMUSG00000028820, ENSMUSG00000029836, ENSMUSG00000022124, ENSMUSG00000004455, ENSMUSG00000022521, ENSMUSG00000039994, ENSMUSG00000035799, ENSMUSG00000019942, ENSMUSG00000035509, ENSMUSG00000022672, ENSMUSG00000020372, ENSMUSG00000025225, ENSMUSG00000042557, ENSMUSG00000003575, ENSMUSG00000036192, ENSMUSG00000046997, ENSMUSG00000022710,…	2.3	1e-09	9e-10
GOTERM_BP_DIRECT	GO:0002040~sprouting angiogenesis	33	0.4	1.9e-11	ENSMUSG00000034205, ENSMUSG00000004791, ENSMUSG00000001240, ENSMUSG00000078202, ENSMUSG00000020185, ENSMUSG00000025810, ENSMUSG00000006699, ENSMUSG00000023951, ENSMUSG00000024962, ENSMUSG00000045930, ENSMUSG00000026923, ENSMUSG00000019880, ENSMUSG00000022309, ENSMUSG00000070327, ENSMUSG00000031486, ENSMUSG00000031520, ENSMUSG00000056962, ENSMUSG00000006386, ENSMUSG00000030770, ENSMUSG00000028476,…	2.8	1.2e-09	1.1e-09
GOTERM_BP_DIRECT	GO:0010977~negative regulation of neuron projection development	59	0.6	1.9e-11	ENSMUSG00000050271, ENSMUSG00000027012, ENSMUSG00000003402, ENSMUSG00000001300, ENSMUSG00000020184, ENSMUSG00000024501, ENSMUSG00000026728, ENSMUSG00000020467, ENSMUSG00000022528, ENSMUSG00000055725, ENSMUSG00000029084, ENSMUSG00000018217, ENSMUSG00000038668, ENSMUSG00000037855, ENSMUSG00000026074, ENSMUSG00000035901, ENSMUSG00000060802, ENSMUSG00000032593, ENSMUSG00000022150, ENSMUSG00000026235,…	2.2	1.2e-09	1.1e-09
GOTERM_BP_DIRECT	GO:0006887~exocytosis	72	0.8	1.9e-11	ENSMUSG00000032202, ENSMUSG00000003283, ENSMUSG00000031993, ENSMUSG00000004771, ENSMUSG00000030660, ENSMUSG00000034902, ENSMUSG00000019906, ENSMUSG00000061244, ENSMUSG00000024663, ENSMUSG00000056050, ENSMUSG00000007207, ENSMUSG00000027978, ENSMUSG00000021357, ENSMUSG00000022765, ENSMUSG00000027935, ENSMUSG00000019066, ENSMUSG00000020900, ENSMUSG00000057948, ENSMUSG00000035352, ENSMUSG00000050556,…	2	1.2e-09	1.1e-09
GOTERM_BP_DIRECT	GO:0060271~cilium assembly	119	1.3	2.2e-11	ENSMUSG00000034227, ENSMUSG00000025195, ENSMUSG00000074364, ENSMUSG00000009828, ENSMUSG00000022364, ENSMUSG00000024666, ENSMUSG00000024424, ENSMUSG00000027778, ENSMUSG00000022765, ENSMUSG00000025758, ENSMUSG00000046562, ENSMUSG00000032849, ENSMUSG00000038301, ENSMUSG00000043051, ENSMUSG00000039599, ENSMUSG00000050677, ENSMUSG00000019986, ENSMUSG00000056267, ENSMUSG00000030770, ENSMUSG00000026276,…	1.7	1.4e-09	1.2e-09
GOTERM_BP_DIRECT	GO:0043124~negative regulation of canonical NF-kappaB signal transduction	48	0.5	2.2e-11	ENSMUSG00000020063, ENSMUSG00000026883, ENSMUSG00000021156, ENSMUSG00000031143, ENSMUSG00000060803, ENSMUSG00000026672, ENSMUSG00000058444, ENSMUSG00000007815, ENSMUSG00000049775, ENSMUSG00000046879, ENSMUSG00000008305, ENSMUSG00000020893, ENSMUSG00000021025, ENSMUSG00000042677, ENSMUSG00000064289, ENSMUSG00000031826, ENSMUSG00000038495, ENSMUSG00000032238, ENSMUSG00000036712, ENSMUSG00000026104,…	2.4	1.4e-09	1.3e-09
GOTERM_BP_DIRECT	GO:1902895~positive regulation of miRNA transcription	43	0.5	2.3e-11	ENSMUSG00000009569, ENSMUSG00000036867, ENSMUSG00000049086, ENSMUSG00000032187, ENSMUSG00000015605, ENSMUSG00000055320, ENSMUSG00000027358, ENSMUSG00000022463, ENSMUSG00000005148, ENSMUSG00000027878, ENSMUSG00000020122, ENSMUSG00000002111, ENSMUSG00000048756, ENSMUSG00000021796, ENSMUSG00000024401, ENSMUSG00000021611, ENSMUSG00000019982, ENSMUSG00000037010, ENSMUSG00000021835, ENSMUSG00000016458,…	2.5	1.5e-09	1.3e-09
GOTERM_BP_DIRECT	GO:0034976~response to endoplasmic reticulum stress	66	0.7	2.7e-11	ENSMUSG00000006673, ENSMUSG00000026483, ENSMUSG00000028546, ENSMUSG00000023010, ENSMUSG00000042406, ENSMUSG00000021831, ENSMUSG00000015461, ENSMUSG00000020303, ENSMUSG00000040462, ENSMUSG00000022769, ENSMUSG00000039474, ENSMUSG00000031834, ENSMUSG00000018217, ENSMUSG00000013858, ENSMUSG00000015839, ENSMUSG00000014905, ENSMUSG00000056501, ENSMUSG00000022074, ENSMUSG00000027006, ENSMUSG00000027248,…	2.1	1.7e-09	1.5e-09
GOTERM_BP_DIRECT	GO:0006486~protein glycosylation	79	0.9	3e-11	ENSMUSG00000017929, ENSMUSG00000013846, ENSMUSG00000028541, ENSMUSG00000073792, ENSMUSG00000030062, ENSMUSG00000070284, ENSMUSG00000056091, ENSMUSG00000022686, ENSMUSG00000020346, ENSMUSG00000069920, ENSMUSG00000034064, ENSMUSG00000091387, ENSMUSG00000050796, ENSMUSG00000039357, ENSMUSG00000074646, ENSMUSG00000013418, ENSMUSG00000079442, ENSMUSG00000035704, ENSMUSG00000026110, ENSMUSG00000008461,…	1.9	1.8e-09	1.6e-09
GOTERM_BP_DIRECT	GO:0051649~establishment of localization in cell	110	1.2	4e-11	ENSMUSG00000031596, ENSMUSG00000031993, ENSMUSG00000031075, ENSMUSG00000044708, ENSMUSG00000025993, ENSMUSG00000004655, ENSMUSG00000040220, ENSMUSG00000030707, ENSMUSG00000067786, ENSMUSG00000038301, ENSMUSG00000035311, ENSMUSG00000027765, ENSMUSG00000062300, ENSMUSG00000026797, ENSMUSG00000040613, ENSMUSG00000005357, ENSMUSG00000024897, ENSMUSG00000024413, ENSMUSG00000041301, ENSMUSG00000007655,…	1.7	2.5e-09	2.2e-09
GOTERM_BP_DIRECT	GO:0050731~positive regulation of peptidyl-tyrosine phosphorylation	67	0.7	4.1e-11	ENSMUSG00000027293, ENSMUSG00000027253, ENSMUSG00000029231, ENSMUSG00000029999, ENSMUSG00000028864, ENSMUSG00000000058, ENSMUSG00000079293, ENSMUSG00000025314, ENSMUSG00000047139, ENSMUSG00000048915, ENSMUSG00000004815, ENSMUSG00000031712, ENSMUSG00000050310, ENSMUSG00000014932, ENSMUSG00000059456, ENSMUSG00000026395, ENSMUSG00000022791, ENSMUSG00000020053, ENSMUSG00000028059, ENSMUSG00000027208,…	2	2.5e-09	2.3e-09
GOTERM_BP_DIRECT	GO:0007219~Notch signaling pathway	76	0.8	4.9e-11	ENSMUSG00000000093, ENSMUSG00000029994, ENSMUSG00000032440, ENSMUSG00000078202, ENSMUSG00000031393, ENSMUSG00000084883, ENSMUSG00000002799, ENSMUSG00000041911, ENSMUSG00000024986, ENSMUSG00000026923, ENSMUSG00000022528, ENSMUSG00000067586, ENSMUSG00000015468, ENSMUSG00000030428, ENSMUSG00000038146, ENSMUSG00000014773, ENSMUSG00000035314, ENSMUSG00000030543, ENSMUSG00000036766, ENSMUSG00000036835,…	2	3e-09	2.7e-09
GOTERM_BP_DIRECT	GO:0060612~adipose tissue development	40	0.4	5.4e-11	ENSMUSG00000002250, ENSMUSG00000027875, ENSMUSG00000025499, ENSMUSG00000049940, ENSMUSG00000024781, ENSMUSG00000027630, ENSMUSG00000020484, ENSMUSG00000061665, ENSMUSG00000021036, ENSMUSG00000037270, ENSMUSG00000020644, ENSMUSG00000070565, ENSMUSG00000037370, ENSMUSG00000036580, ENSMUSG00000019947, ENSMUSG00000053007, ENSMUSG00000019505, ENSMUSG00000050332, ENSMUSG00000056758, ENSMUSG00000071657,…	2.5	3.3e-09	2.9e-09
GOTERM_BP_DIRECT	GO:0032456~endocytic recycling	45	0.5	5.6e-11	ENSMUSG00000077450, ENSMUSG00000031696, ENSMUSG00000034867, ENSMUSG00000027293, ENSMUSG00000024065, ENSMUSG00000074364, ENSMUSG00000028385, ENSMUSG00000028007, ENSMUSG00000049866, ENSMUSG00000044147, ENSMUSG00000037270, ENSMUSG00000027935, ENSMUSG00000037098, ENSMUSG00000035392, ENSMUSG00000019804, ENSMUSG00000022808, ENSMUSG00000030982, ENSMUSG00000036943, ENSMUSG00000033039, ENSMUSG00000086040,…	2.4	3.4e-09	3e-09
GOTERM_BP_DIRECT	GO:0021915~neural tube development	42	0.5	5.7e-11	ENSMUSG00000028780, ENSMUSG00000057963, ENSMUSG00000079259, ENSMUSG00000040506, ENSMUSG00000027996, ENSMUSG00000001521, ENSMUSG00000026640, ENSMUSG00000004872, ENSMUSG00000024985, ENSMUSG00000044548, ENSMUSG00000042106, ENSMUSG00000021994, ENSMUSG00000048616, ENSMUSG00000026923, ENSMUSG00000022528, ENSMUSG00000069662, ENSMUSG00000021318, ENSMUSG00000024926, ENSMUSG00000038122, ENSMUSG00000018395,…	2.5	3.4e-09	3.1e-09
GOTERM_BP_DIRECT	GO:0033138~positive regulation of peptidyl-serine phosphorylation	54	0.6	6.4e-11	ENSMUSG00000032487, ENSMUSG00000004056, ENSMUSG00000074121, ENSMUSG00000021994, ENSMUSG00000040021, ENSMUSG00000027859, ENSMUSG00000035992, ENSMUSG00000018909, ENSMUSG00000031980, ENSMUSG00000048482, ENSMUSG00000059013, ENSMUSG00000055254, ENSMUSG00000046879, ENSMUSG00000022797, ENSMUSG00000007655, ENSMUSG00000022114, ENSMUSG00000027805, ENSMUSG00000045983, ENSMUSG00000038696, ENSMUSG00000032599,…	2.2	3.8e-09	3.4e-09
GOTERM_BP_DIRECT	GO:0006606~protein import into nucleus	70	0.8	7.8e-11	ENSMUSG00000029430, ENSMUSG00000030662, ENSMUSG00000028063, ENSMUSG00000034748, ENSMUSG00000008450, ENSMUSG00000040028, ENSMUSG00000040029, ENSMUSG00000040667, ENSMUSG00000041879, ENSMUSG00000020263, ENSMUSG00000049723, ENSMUSG00000002718, ENSMUSG00000026923, ENSMUSG00000021318, ENSMUSG00000022329, ENSMUSG00000009470, ENSMUSG00000002319, ENSMUSG00000034300, ENSMUSG00000037339, ENSMUSG00000072944,…	2	4.6e-09	4.1e-09
GOTERM_BP_DIRECT	GO:0032869~cellular response to insulin stimulus	66	0.7	8.5e-11	ENSMUSG00000004056, ENSMUSG00000003721, ENSMUSG00000027412, ENSMUSG00000026641, ENSMUSG00000024143, ENSMUSG00000004698, ENSMUSG00000025358, ENSMUSG00000037370, ENSMUSG00000027935, ENSMUSG00000038024, ENSMUSG00000037894, ENSMUSG00000031834, ENSMUSG00000031357, ENSMUSG00000033685, ENSMUSG00000074272, ENSMUSG00000060803, ENSMUSG00000032350, ENSMUSG00000026031, ENSMUSG00000024052, ENSMUSG00000040618,…	2	5e-09	4.4e-09
GOTERM_BP_DIRECT	GO:0017148~negative regulation of translation	66	0.7	8.5e-11	ENSMUSG00000026360, ENSMUSG00000057666, ENSMUSG00000079259, ENSMUSG00000057541, ENSMUSG00000027810, ENSMUSG00000022323, ENSMUSG00000071337, ENSMUSG00000026925, ENSMUSG00000020423, ENSMUSG00000021559, ENSMUSG00000037573, ENSMUSG00000030309, ENSMUSG00000039474, ENSMUSG00000037058, ENSMUSG00000021838, ENSMUSG00000030744, ENSMUSG00000074129, ENSMUSG00000094936, ENSMUSG00000027680, ENSMUSG00000020372,…	2	5e-09	4.4e-09
GOTERM_BP_DIRECT	GO:0048013~ephrin receptor signaling pathway	50	0.5	9.3e-11	ENSMUSG00000029231, ENSMUSG00000001300, ENSMUSG00000028664, ENSMUSG00000029710, ENSMUSG00000024620, ENSMUSG00000024621, ENSMUSG00000048915, ENSMUSG00000011877, ENSMUSG00000005672, ENSMUSG00000055254, ENSMUSG00000026235, ENSMUSG00000002489, ENSMUSG00000029869, ENSMUSG00000026674, ENSMUSG00000021464, ENSMUSG00000006445, ENSMUSG00000024456, ENSMUSG00000024219, ENSMUSG00000003934, ENSMUSG00000002602,…	2.3	5.4e-09	4.8e-09
GOTERM_BP_DIRECT	GO:0045727~positive regulation of translation	56	0.6	1e-10	ENSMUSG00000058558, ENSMUSG00000033499, ENSMUSG00000027695, ENSMUSG00000026483, ENSMUSG00000040028, ENSMUSG00000064030, ENSMUSG00000047213, ENSMUSG00000063065, ENSMUSG00000021838, ENSMUSG00000016554, ENSMUSG00000094936, ENSMUSG00000027680, ENSMUSG00000059456, ENSMUSG00000057113, ENSMUSG00000022672, ENSMUSG00000063358, ENSMUSG00000019432, ENSMUSG00000006728, ENSMUSG00000051695, ENSMUSG00000055024,…	2.2	5.8e-09	5.2e-09
GOTERM_BP_DIRECT	GO:0032731~positive regulation of interleukin-1 beta production	47	0.5	1.2e-10	ENSMUSG00000073490, ENSMUSG00000073491, ENSMUSG00000034947, ENSMUSG00000073155, ENSMUSG00000027995, ENSMUSG00000066677, ENSMUSG00000041135, ENSMUSG00000079293, ENSMUSG00000021994, ENSMUSG00000026029, ENSMUSG00000024401, ENSMUSG00000040522, ENSMUSG00000066551, ENSMUSG00000024789, ENSMUSG00000021678, ENSMUSG00000090272, ENSMUSG00000022967, ENSMUSG00000105504, ENSMUSG00000037012, ENSMUSG00000032508,…	2.3	6.6e-09	5.9e-09
GOTERM_BP_DIRECT	GO:0001837~epithelial to mesenchymal transition	38	0.4	1.3e-10	ENSMUSG00000034205, ENSMUSG00000033016, ENSMUSG00000032440, ENSMUSG00000048450, ENSMUSG00000027358, ENSMUSG00000027654, ENSMUSG00000020580, ENSMUSG00000005566, ENSMUSG00000042821, ENSMUSG00000000693, ENSMUSG00000048616, ENSMUSG00000019487, ENSMUSG00000026923, ENSMUSG00000030849, ENSMUSG00000020846, ENSMUSG00000015468, ENSMUSG00000038545, ENSMUSG00000039158, ENSMUSG00000056758, ENSMUSG00000039239,…	2.6	7.4e-09	6.6e-09
GOTERM_BP_DIRECT	GO:0007409~axonogenesis	72	0.8	1.6e-10	ENSMUSG00000002274, ENSMUSG00000034902, ENSMUSG00000027254, ENSMUSG00000024068, ENSMUSG00000028469, ENSMUSG00000028664, ENSMUSG00000067629, ENSMUSG00000029512, ENSMUSG00000042766, ENSMUSG00000029755, ENSMUSG00000021994, ENSMUSG00000044667, ENSMUSG00000017485, ENSMUSG00000035390, ENSMUSG00000069601, ENSMUSG00000026725, ENSMUSG00000017167, ENSMUSG00000026923, ENSMUSG00000063063, ENSMUSG00000020900,…	2	9e-09	8.1e-09
GOTERM_BP_DIRECT	GO:0050673~epithelial cell proliferation	57	0.6	1.7e-10	ENSMUSG00000039519, ENSMUSG00000084128, ENSMUSG00000034708, ENSMUSG00000028864, ENSMUSG00000024781, ENSMUSG00000024985, ENSMUSG00000021796, ENSMUSG00000021994, ENSMUSG00000029833, ENSMUSG00000039153, ENSMUSG00000026923, ENSMUSG00000022329, ENSMUSG00000021835, ENSMUSG00000050199, ENSMUSG00000057789, ENSMUSG00000005672, ENSMUSG00000005871, ENSMUSG00000055653, ENSMUSG00000053110, ENSMUSG00000028413,…	2.1	9.4e-09	8.4e-09
GOTERM_BP_DIRECT	GO:0043491~phosphatidylinositol 3-kinase/protein kinase B signal transduction	57	0.6	1.7e-10	ENSMUSG00000029672, ENSMUSG00000004056, ENSMUSG00000040907, ENSMUSG00000030660, ENSMUSG00000028145, ENSMUSG00000059486, ENSMUSG00000027778, ENSMUSG00000040268, ENSMUSG00000026447, ENSMUSG00000038187, ENSMUSG00000022329, ENSMUSG00000020901, ENSMUSG00000031834, ENSMUSG00000038543, ENSMUSG00000058914, ENSMUSG00000032841, ENSMUSG00000048960, ENSMUSG00000020053, ENSMUSG00000048126, ENSMUSG00000020573,…	2.1	9.4e-09	8.4e-09
GOTERM_BP_DIRECT	GO:0042060~wound healing	51	0.6	1.7e-10	ENSMUSG00000033016, ENSMUSG00000032366, ENSMUSG00000033373, ENSMUSG00000026043, ENSMUSG00000029231, ENSMUSG00000028469, ENSMUSG00000004655, ENSMUSG00000056050, ENSMUSG00000023972, ENSMUSG00000021994, ENSMUSG00000022565, ENSMUSG00000035273, ENSMUSG00000017009, ENSMUSG00000039239, ENSMUSG00000026193, ENSMUSG00000026031, ENSMUSG00000053110, ENSMUSG00000028413, ENSMUSG00000020053, ENSMUSG00000001555,…	2.2	9.7e-09	8.7e-09
GOTERM_BP_DIRECT	GO:0007254~JNK cascade	50	0.5	1.9e-10	ENSMUSG00000004054, ENSMUSG00000023050, ENSMUSG00000059883, ENSMUSG00000028862, ENSMUSG00000021994, ENSMUSG00000042688, ENSMUSG00000044583, ENSMUSG00000063065, ENSMUSG00000022329, ENSMUSG00000031639, ENSMUSG00000026928, ENSMUSG00000004936, ENSMUSG00000033618, ENSMUSG00000018932, ENSMUSG00000032402, ENSMUSG00000063838, ENSMUSG00000058444, ENSMUSG00000027164, ENSMUSG00000004864, ENSMUSG00000063358,…	2.2	1.1e-08	9.5e-09
GOTERM_BP_DIRECT	GO:0007623~circadian rhythm	64	0.7	2e-10	ENSMUSG00000031311, ENSMUSG00000040907, ENSMUSG00000039519, ENSMUSG00000020063, ENSMUSG00000042406, ENSMUSG00000026646, ENSMUSG00000029238, ENSMUSG00000027859, ENSMUSG00000049409, ENSMUSG00000040584, ENSMUSG00000063142, ENSMUSG00000039231, ENSMUSG00000053907, ENSMUSG00000010175, ENSMUSG00000039994, ENSMUSG00000050199, ENSMUSG00000030103, ENSMUSG00000094936, ENSMUSG00000038539, ENSMUSG00000033760,…	2	1.1e-08	9.9e-09
GOTERM_BP_DIRECT	GO:0001569~branching involved in blood vessel morphogenesis	33	0.4	2.2e-10	ENSMUSG00000030123, ENSMUSG00000032440, ENSMUSG00000015605, ENSMUSG00000028023, ENSMUSG00000078202, ENSMUSG00000027996, ENSMUSG00000006932, ENSMUSG00000025810, ENSMUSG00000023411, ENSMUSG00000023951, ENSMUSG00000025219, ENSMUSG00000022309, ENSMUSG00000015468, ENSMUSG00000031616, ENSMUSG00000034486, ENSMUSG00000006386, ENSMUSG00000027985, ENSMUSG00000062960, ENSMUSG00000061353, ENSMUSG00000029648,…	2.7	1.2e-08	1.1e-08
GOTERM_BP_DIRECT	GO:0008217~regulation of blood pressure	54	0.6	2.4e-10	ENSMUSG00000032487, ENSMUSG00000030340, ENSMUSG00000029470, ENSMUSG00000028024, ENSMUSG00000000530, ENSMUSG00000027335, ENSMUSG00000022122, ENSMUSG00000061762, ENSMUSG00000027931, ENSMUSG00000021910, ENSMUSG00000022206, ENSMUSG00000034781, ENSMUSG00000035112, ENSMUSG00000019943, ENSMUSG00000014773, ENSMUSG00000070645, ENSMUSG00000029661, ENSMUSG00000054640, ENSMUSG00000031980, ENSMUSG00000024053,…	2.2	1.3e-08	1.2e-08
GOTERM_BP_DIRECT	GO:0002244~hematopoietic progenitor cell differentiation	65	0.7	2.9e-10	ENSMUSG00000035916, ENSMUSG00000029231, ENSMUSG00000024781, ENSMUSG00000009585, ENSMUSG00000029798, ENSMUSG00000061887, ENSMUSG00000047735, ENSMUSG00000046567, ENSMUSG00000021835, ENSMUSG00000030468, ENSMUSG00000039910, ENSMUSG00000031511, ENSMUSG00000005672, ENSMUSG00000058325, ENSMUSG00000052144, ENSMUSG00000026395, ENSMUSG00000028931, ENSMUSG00000048763, ENSMUSG00000022034, ENSMUSG00000004266,…	2	1.6e-08	1.4e-08
GOTERM_BP_DIRECT	GO:0006417~regulation of translation	65	0.7	2.9e-10	ENSMUSG00000004056, ENSMUSG00000028580, ENSMUSG00000057666, ENSMUSG00000041638, ENSMUSG00000040028, ENSMUSG00000007603, ENSMUSG00000046605, ENSMUSG00000048756, ENSMUSG00000021476, ENSMUSG00000027810, ENSMUSG00000020300, ENSMUSG00000028708, ENSMUSG00000069565, ENSMUSG00000105340, ENSMUSG00000037058, ENSMUSG00000030744, ENSMUSG00000035632, ENSMUSG00000074129, ENSMUSG00000094936, ENSMUSG00000036912,…	2	1.6e-08	1.4e-08
GOTERM_BP_DIRECT	GO:0038084~vascular endothelial growth factor signaling pathway	43	0.5	3.1e-10	ENSMUSG00000004791, ENSMUSG00000005320, ENSMUSG00000039936, ENSMUSG00000032584, ENSMUSG00000028289, ENSMUSG00000054252, ENSMUSG00000050295, ENSMUSG00000029859, ENSMUSG00000028664, ENSMUSG00000062312, ENSMUSG00000020122, ENSMUSG00000029710, ENSMUSG00000023951, ENSMUSG00000024962, ENSMUSG00000024621, ENSMUSG00000030849, ENSMUSG00000031714, ENSMUSG00000005672, ENSMUSG00000062209, ENSMUSG00000031520,…	2.4	1.7e-08	1.5e-08
GOTERM_BP_DIRECT	GO:0034644~cellular response to UV	43	0.5	3.1e-10	ENSMUSG00000055024, ENSMUSG00000028086, ENSMUSG00000038806, ENSMUSG00000031652, ENSMUSG00000033454, ENSMUSG00000060938, ENSMUSG00000004655, ENSMUSG00000041417, ENSMUSG00000023353, ENSMUSG00000059263, ENSMUSG00000023411, ENSMUSG00000029535, ENSMUSG00000022521, ENSMUSG00000022400, ENSMUSG00000022545, ENSMUSG00000095567, ENSMUSG00000070520, ENSMUSG00000003868, ENSMUSG00000032409, ENSMUSG00000014074,…	2.4	1.7e-08	1.5e-08
GOTERM_BP_DIRECT	GO:0038063~collagen-activated tyrosine kinase receptor signaling pathway	42	0.5	3.3e-10	ENSMUSG00000005320, ENSMUSG00000032584, ENSMUSG00000031273, ENSMUSG00000028289, ENSMUSG00000031274, ENSMUSG00000054252, ENSMUSG00000032020, ENSMUSG00000029231, ENSMUSG00000029859, ENSMUSG00000028664, ENSMUSG00000062312, ENSMUSG00000020122, ENSMUSG00000029710, ENSMUSG00000024620, ENSMUSG00000024621, ENSMUSG00000001506, ENSMUSG00000021457, ENSMUSG00000030849, ENSMUSG00000005672, ENSMUSG00000062209,…	2.4	1.7e-08	1.6e-08
GOTERM_BP_DIRECT	GO:0043406~positive regulation of MAP kinase activity	42	0.5	3.3e-10	ENSMUSG00000031750, ENSMUSG00000030562, ENSMUSG00000032584, ENSMUSG00000025151, ENSMUSG00000025499, ENSMUSG00000026343, ENSMUSG00000062312, ENSMUSG00000022883, ENSMUSG00000027835, ENSMUSG00000020122, ENSMUSG00000049107, ENSMUSG00000000296, ENSMUSG00000046207, ENSMUSG00000024620, ENSMUSG00000024401, ENSMUSG00000047139, ENSMUSG00000025856, ENSMUSG00000020901, ENSMUSG00000036585, ENSMUSG00000031714,…	2.4	1.7e-08	1.6e-08
GOTERM_BP_DIRECT	GO:0071466~cellular response to xenobiotic stimulus	55	0.6	4e-10	ENSMUSG00000005583, ENSMUSG00000049086, ENSMUSG00000019907, ENSMUSG00000048234, ENSMUSG00000068798, ENSMUSG00000046442, ENSMUSG00000031639, ENSMUSG00000035112, ENSMUSG00000037411, ENSMUSG00000018930, ENSMUSG00000011148, ENSMUSG00000070645, ENSMUSG00000015839, ENSMUSG00000029223, ENSMUSG00000027168, ENSMUSG00000022797, ENSMUSG00000019278, ENSMUSG00000051615, ENSMUSG00000022836, ENSMUSG00000037166,…	2.1	2.1e-08	1.9e-08
GOTERM_BP_DIRECT	GO:0050728~negative regulation of inflammatory response	76	0.8	5.4e-10	ENSMUSG00000053063, ENSMUSG00000032089, ENSMUSG00000030341, ENSMUSG00000035914, ENSMUSG00000017969, ENSMUSG00000034708, ENSMUSG00000028864, ENSMUSG00000024425, ENSMUSG00000023336, ENSMUSG00000044786, ENSMUSG00000001348, ENSMUSG00000019989, ENSMUSG00000054517, ENSMUSG00000058914, ENSMUSG00000032402, ENSMUSG00000027680, ENSMUSG00000028053, ENSMUSG00000114432, ENSMUSG00000032035, ENSMUSG00000053113,…	1.9	2.8e-08	2.5e-08
GOTERM_BP_DIRECT	GO:0042752~regulation of circadian rhythm	46	0.5	5.6e-10	ENSMUSG00000028086, ENSMUSG00000031311, ENSMUSG00000034748, ENSMUSG00000031010, ENSMUSG00000014956, ENSMUSG00000025151, ENSMUSG00000042207, ENSMUSG00000028820, ENSMUSG00000020580, ENSMUSG00000041459, ENSMUSG00000025332, ENSMUSG00000022124, ENSMUSG00000029238, ENSMUSG00000004455, ENSMUSG00000021775, ENSMUSG00000020644, ENSMUSG00000020889, ENSMUSG00000021936, ENSMUSG00000010175, ENSMUSG00000021938,…	2.3	2.9e-08	2.6e-08
GOTERM_BP_DIRECT	GO:0072089~stem cell proliferation	46	0.5	5.6e-10	ENSMUSG00000033016, ENSMUSG00000008575, ENSMUSG00000004891, ENSMUSG00000079259, ENSMUSG00000006932, ENSMUSG00000026586, ENSMUSG00000004872, ENSMUSG00000027833, ENSMUSG00000027778, ENSMUSG00000021994, ENSMUSG00000001288, ENSMUSG00000039153, ENSMUSG00000025219, ENSMUSG00000040584, ENSMUSG00000030849, ENSMUSG00000021318, ENSMUSG00000039476, ENSMUSG00000024947, ENSMUSG00000052534, ENSMUSG00000046186,…	2.3	2.9e-08	2.6e-08
GOTERM_BP_DIRECT	GO:0006260~DNA replication	57	0.6	5.6e-10	ENSMUSG00000008575, ENSMUSG00000033970, ENSMUSG00000031353, ENSMUSG00000028587, ENSMUSG00000021276, ENSMUSG00000022960, ENSMUSG00000006678, ENSMUSG00000024742, ENSMUSG00000020228, ENSMUSG00000057236, ENSMUSG00000031583, ENSMUSG00000024691, ENSMUSG00000055053, ENSMUSG00000028693, ENSMUSG00000049734, ENSMUSG00000042557, ENSMUSG00000020697, ENSMUSG00000021668, ENSMUSG00000001911, ENSMUSG00000041064,…	2.1	2.9e-08	2.6e-08
GOTERM_BP_DIRECT	GO:0060325~face morphogenesis	33	0.4	6.5e-10	ENSMUSG00000055024, ENSMUSG00000029394, ENSMUSG00000048450, ENSMUSG00000029231, ENSMUSG00000021253, ENSMUSG00000024985, ENSMUSG00000029755, ENSMUSG00000040268, ENSMUSG00000028207, ENSMUSG00000027777, ENSMUSG00000025776, ENSMUSG00000022521, ENSMUSG00000001506, ENSMUSG00000048616, ENSMUSG00000021359, ENSMUSG00000034161, ENSMUSG00000038387, ENSMUSG00000007805, ENSMUSG00000019947, ENSMUSG00000034640,…	2.6	3.4e-08	3e-08
GOTERM_BP_DIRECT	GO:2000045~regulation of G1/S transition of mitotic cell cycle	43	0.5	6.9e-10	ENSMUSG00000037935, ENSMUSG00000032187, ENSMUSG00000040506, ENSMUSG00000028583, ENSMUSG00000032481, ENSMUSG00000029438, ENSMUSG00000096472, ENSMUSG00000069729, ENSMUSG00000020263, ENSMUSG00000041498, ENSMUSG00000042323, ENSMUSG00000079197, ENSMUSG00000044303, ENSMUSG00000020167, ENSMUSG00000028949, ENSMUSG00000024921, ENSMUSG00000020644, ENSMUSG00000024947, ENSMUSG00000070348, ENSMUSG00000062825,…	2.3	3.6e-08	3.2e-08
GOTERM_BP_DIRECT	GO:0051260~protein homooligomerization	77	0.8	7e-10	ENSMUSG00000033454, ENSMUSG00000027293, ENSMUSG00000024065, ENSMUSG00000024068, ENSMUSG00000027699, ENSMUSG00000040028, ENSMUSG00000042604, ENSMUSG00000020464, ENSMUSG00000041633, ENSMUSG00000092035, ENSMUSG00000022205, ENSMUSG00000046688, ENSMUSG00000022602, ENSMUSG00000026928, ENSMUSG00000004937, ENSMUSG00000026608, ENSMUSG00000020707, ENSMUSG00000036006, ENSMUSG00000050556, ENSMUSG00000059811,…	1.9	3.6e-08	3.2e-08
GOTERM_BP_DIRECT	GO:0090630~activation of GTPase activity	34	0.4	7.2e-10	ENSMUSG00000006134, ENSMUSG00000034227, ENSMUSG00000004056, ENSMUSG00000040945, ENSMUSG00000009681, ENSMUSG00000027699, ENSMUSG00000028126, ENSMUSG00000029859, ENSMUSG00000023078, ENSMUSG00000027652, ENSMUSG00000049107, ENSMUSG00000042700, ENSMUSG00000021994, ENSMUSG00000037110, ENSMUSG00000071176, ENSMUSG00000018736, ENSMUSG00000059316, ENSMUSG00000033763, ENSMUSG00000057315, ENSMUSG00000022391,…	2.6	3.7e-08	3.3e-08
GOTERM_BP_DIRECT	GO:0007528~neuromuscular junction development	34	0.4	7.2e-10	ENSMUSG00000036528, ENSMUSG00000041936, ENSMUSG00000031274, ENSMUSG00000033396, ENSMUSG00000028364, ENSMUSG00000026024, ENSMUSG00000062312, ENSMUSG00000024589, ENSMUSG00000020882, ENSMUSG00000024527, ENSMUSG00000069601, ENSMUSG00000030849, ENSMUSG00000052911, ENSMUSG00000035357, ENSMUSG00000034799, ENSMUSG00000003352, ENSMUSG00000029048, ENSMUSG00000026478, ENSMUSG00000044716, ENSMUSG00000002104,…	2.6	3.7e-08	3.3e-08
GOTERM_BP_DIRECT	GO:0003007~heart morphogenesis	50	0.5	7.4e-10	ENSMUSG00000000093, ENSMUSG00000022483, ENSMUSG00000029478, ENSMUSG00000041235, ENSMUSG00000029710, ENSMUSG00000042323, ENSMUSG00000006235, ENSMUSG00000021796, ENSMUSG00000028949, ENSMUSG00000047414, ENSMUSG00000021835, ENSMUSG00000039952, ENSMUSG00000032966, ENSMUSG00000039239, ENSMUSG00000030543, ENSMUSG00000054640, ENSMUSG00000031540, ENSMUSG00000027966, ENSMUSG00000049734, ENSMUSG00000046714,…	2.2	3.8e-08	3.4e-08
GOTERM_BP_DIRECT	GO:0007163~establishment or maintenance of cell polarity	35	0.4	7.7e-10	ENSMUSG00000037815, ENSMUSG00000056214, ENSMUSG00000026341, ENSMUSG00000033392, ENSMUSG00000024143, ENSMUSG00000006699, ENSMUSG00000046768, ENSMUSG00000027778, ENSMUSG00000070047, ENSMUSG00000025812, ENSMUSG00000044641, ENSMUSG00000021338, ENSMUSG00000074227, ENSMUSG00000019944, ENSMUSG00000050357, ENSMUSG00000019920, ENSMUSG00000034226, ENSMUSG00000062825, ENSMUSG00000005871, ENSMUSG00000030770,…	2.6	3.9e-08	3.4e-08
GOTERM_BP_DIRECT	GO:0010811~positive regulation of cell-substrate adhesion	35	0.4	7.7e-10	ENSMUSG00000027195, ENSMUSG00000026181, ENSMUSG00000027111, ENSMUSG00000049001, ENSMUSG00000058297, ENSMUSG00000031391, ENSMUSG00000000555, ENSMUSG00000004415, ENSMUSG00000022665, ENSMUSG00000021136, ENSMUSG00000045038, ENSMUSG00000001507, ENSMUSG00000024789, ENSMUSG00000017344, ENSMUSG00000044024, ENSMUSG00000043631, ENSMUSG00000024944, ENSMUSG00000029838, ENSMUSG00000029819, ENSMUSG00000068196,…	2.6	3.9e-08	3.4e-08
GOTERM_BP_DIRECT	GO:0018107~peptidyl-threonine phosphorylation	36	0.4	8e-10	ENSMUSG00000027030, ENSMUSG00000027177, ENSMUSG00000023050, ENSMUSG00000013629, ENSMUSG00000020580, ENSMUSG00000000532, ENSMUSG00000048895, ENSMUSG00000029512, ENSMUSG00000001729, ENSMUSG00000028969, ENSMUSG00000021936, ENSMUSG00000057329, ENSMUSG00000019942, ENSMUSG00000033862, ENSMUSG00000032113, ENSMUSG00000036737, ENSMUSG00000057177, ENSMUSG00000026034, ENSMUSG00000028991, ENSMUSG00000022672,…	2.5	4e-08	3.6e-08
GOTERM_BP_DIRECT	GO:0045429~positive regulation of nitric oxide biosynthetic process	39	0.4	8.1e-10	ENSMUSG00000033335, ENSMUSG00000032487, ENSMUSG00000004056, ENSMUSG00000055148, ENSMUSG00000076441, ENSMUSG00000021270, ENSMUSG00000000290, ENSMUSG00000027995, ENSMUSG00000079293, ENSMUSG00000025533, ENSMUSG00000027832, ENSMUSG00000024401, ENSMUSG00000024789, ENSMUSG00000001729, ENSMUSG00000006818, ENSMUSG00000053004, ENSMUSG00000019768, ENSMUSG00000032402, ENSMUSG00000079685, ENSMUSG00000031980,…	2.4	4e-08	3.6e-08
GOTERM_BP_DIRECT	GO:0030316~osteoclast differentiation	39	0.4	8.1e-10	ENSMUSG00000033016, ENSMUSG00000030067, ENSMUSG00000029135, ENSMUSG00000027358, ENSMUSG00000006932, ENSMUSG00000023992, ENSMUSG00000026321, ENSMUSG00000028962, ENSMUSG00000041417, ENSMUSG00000005124, ENSMUSG00000027778, ENSMUSG00000024401, ENSMUSG00000024621, ENSMUSG00000047798, ENSMUSG00000052837, ENSMUSG00000037370, ENSMUSG00000043252, ENSMUSG00000038301, ENSMUSG00000014599, ENSMUSG00000034066,…	2.4	4e-08	3.6e-08
GOTERM_BP_DIRECT	GO:0035987~endodermal cell differentiation	28	0.3	8.4e-10	ENSMUSG00000024421, ENSMUSG00000000555, ENSMUSG00000005800, ENSMUSG00000022443, ENSMUSG00000000957, ENSMUSG00000017344, ENSMUSG00000031839, ENSMUSG00000004936, ENSMUSG00000068196, ENSMUSG00000059923, ENSMUSG00000056758, ENSMUSG00000031740, ENSMUSG00000032332, ENSMUSG00000026193, ENSMUSG00000027087, ENSMUSG00000025348, ENSMUSG00000027966, ENSMUSG00000027009, ENSMUSG00000041324, ENSMUSG00000026639,…	2.9	4.2e-08	3.7e-08
GOTERM_BP_DIRECT	GO:0010467~gene expression	175	1.9	9.1e-10	ENSMUSG00000030265, ENSMUSG00000029672, ENSMUSG00000033016, ENSMUSG00000029156, ENSMUSG00000008575, ENSMUSG00000033014, ENSMUSG00000086746, ENSMUSG00000005583, ENSMUSG00000059486, ENSMUSG00000026043, ENSMUSG00000020182, ENSMUSG00000024140, ENSMUSG00000022122, ENSMUSG00000024781, ENSMUSG00000043336, ENSMUSG00000024664, ENSMUSG00000027778, ENSMUSG00000070565, ENSMUSG00000021318, ENSMUSG00000021835,…	1.5	4.5e-08	4e-08
GOTERM_BP_DIRECT	GO:0070507~regulation of microtubule cytoskeleton organization	29	0.3	1.1e-09	ENSMUSG00000041936, ENSMUSG00000032064, ENSMUSG00000048895, ENSMUSG00000017291, ENSMUSG00000021573, ENSMUSG00000021750, ENSMUSG00000029657, ENSMUSG00000048537, ENSMUSG00000024426, ENSMUSG00000048915, ENSMUSG00000024969, ENSMUSG00000055407, ENSMUSG00000050697, ENSMUSG00000035299, ENSMUSG00000037933, ENSMUSG00000056267, ENSMUSG00000024290, ENSMUSG00000057177, ENSMUSG00000007815, ENSMUSG00000064302,…	2.8	5.3e-08	4.7e-08
GOTERM_BP_DIRECT	GO:0007156~homophilic cell adhesion via plasma membrane adhesion molecules	92	1	1.2e-09	ENSMUSG00000031673, ENSMUSG00000054793, ENSMUSG00000033295, ENSMUSG00000023175, ENSMUSG00000031391, ENSMUSG00000061048, ENSMUSG00000064115, ENSMUSG00000022883, ENSMUSG00000024304, ENSMUSG00000102918, ENSMUSG00000024621, ENSMUSG00000001946, ENSMUSG00000047216, ENSMUSG00000070047, ENSMUSG00000037892, ENSMUSG00000051323, ENSMUSG00000039953, ENSMUSG00000103088, ENSMUSG00000035305, ENSMUSG00000032036,…	1.7	5.6e-08	5e-08
GOTERM_BP_DIRECT	GO:0007224~smoothened signaling pathway	63	0.7	1.2e-09	ENSMUSG00000008730, ENSMUSG00000116048, ENSMUSG00000029510, ENSMUSG00000037815, ENSMUSG00000032440, ENSMUSG00000025231, ENSMUSG00000025035, ENSMUSG00000001105, ENSMUSG00000027778, ENSMUSG00000022687, ENSMUSG00000045039, ENSMUSG00000039153, ENSMUSG00000037370, ENSMUSG00000037890, ENSMUSG00000022528, ENSMUSG00000021318, ENSMUSG00000039476, ENSMUSG00000006958, ENSMUSG00000019428, ENSMUSG00000055653,…	2	5.6e-08	5e-08
GOTERM_BP_DIRECT	GO:0006898~receptor-mediated endocytosis	45	0.5	1.2e-09	ENSMUSG00000033335, ENSMUSG00000005087, ENSMUSG00000031078, ENSMUSG00000032440, ENSMUSG00000032560, ENSMUSG00000025492, ENSMUSG00000025393, ENSMUSG00000015947, ENSMUSG00000000290, ENSMUSG00000062234, ENSMUSG00000048058, ENSMUSG00000029716, ENSMUSG00000026825, ENSMUSG00000045730, ENSMUSG00000035273, ENSMUSG00000030720, ENSMUSG00000030786, ENSMUSG00000030201, ENSMUSG00000033039, ENSMUSG00000026390,…	2.3	6e-08	5.4e-08
GOTERM_BP_DIRECT	GO:0030833~regulation of actin filament polymerization	30	0.3	1.3e-09	ENSMUSG00000038827, ENSMUSG00000029675, ENSMUSG00000031078, ENSMUSG00000008475, ENSMUSG00000024043, ENSMUSG00000028467, ENSMUSG00000020340, ENSMUSG00000001946, ENSMUSG00000039031, ENSMUSG00000040021, ENSMUSG00000020589, ENSMUSG00000030707, ENSMUSG00000040260, ENSMUSG00000032827, ENSMUSG00000037552, ENSMUSG00000030447, ENSMUSG00000031834, ENSMUSG00000038524, ENSMUSG00000029465, ENSMUSG00000030691,…	2.7	6.3e-08	5.6e-08
GOTERM_BP_DIRECT	GO:0001958~endochondral ossification	31	0.3	1.5e-09	ENSMUSG00000054675, ENSMUSG00000005583, ENSMUSG00000050295, ENSMUSG00000028469, ENSMUSG00000022483, ENSMUSG00000028766, ENSMUSG00000028226, ENSMUSG00000029755, ENSMUSG00000027778, ENSMUSG00000001506, ENSMUSG00000039153, ENSMUSG00000000957, ENSMUSG00000037370, ENSMUSG00000034161, ENSMUSG00000021835, ENSMUSG00000057967, ENSMUSG00000050578, ENSMUSG00000006386, ENSMUSG00000027523, ENSMUSG00000026994,…	2.7	7.3e-08	6.5e-08
GOTERM_BP_DIRECT	GO:0032922~circadian regulation of gene expression	49	0.5	1.6e-09	ENSMUSG00000029992, ENSMUSG00000034748, ENSMUSG00000025151, ENSMUSG00000030180, ENSMUSG00000020063, ENSMUSG00000042406, ENSMUSG00000029238, ENSMUSG00000004455, ENSMUSG00000039630, ENSMUSG00000050199, ENSMUSG00000030103, ENSMUSG00000094936, ENSMUSG00000033004, ENSMUSG00000033760, ENSMUSG00000026077, ENSMUSG00000021144, ENSMUSG00000020572, ENSMUSG00000020893, ENSMUSG00000032238, ENSMUSG00000030256,…	2.2	7.7e-08	6.8e-08
GOTERM_BP_DIRECT	GO:0050919~negative chemotaxis	32	0.4	1.7e-09	ENSMUSG00000028780, ENSMUSG00000028289, ENSMUSG00000028883, ENSMUSG00000021451, ENSMUSG00000021994, ENSMUSG00000047414, ENSMUSG00000025856, ENSMUSG00000048915, ENSMUSG00000020689, ENSMUSG00000001227, ENSMUSG00000038264, ENSMUSG00000057969, ENSMUSG00000031558, ENSMUSG00000050199, ENSMUSG00000034684, ENSMUSG00000032547, ENSMUSG00000019647, ENSMUSG00000027200, ENSMUSG00000025020, ENSMUSG00000027087,…	2.6	8e-08	7.1e-08
GOTERM_BP_DIRECT	GO:0007275~multicellular organism development	41	0.5	1.7e-09	ENSMUSG00000005320, ENSMUSG00000057666, ENSMUSG00000032584, ENSMUSG00000054252, ENSMUSG00000029231, ENSMUSG00000026321, ENSMUSG00000018160, ENSMUSG00000029859, ENSMUSG00000062312, ENSMUSG00000020122, ENSMUSG00000029710, ENSMUSG00000024620, ENSMUSG00000024401, ENSMUSG00000023456, ENSMUSG00000024621, ENSMUSG00000030849, ENSMUSG00000002812, ENSMUSG00000032547, ENSMUSG00000000938, ENSMUSG00000035305,…	2.3	8e-08	7.1e-08
GOTERM_BP_DIRECT	GO:0045732~positive regulation of protein catabolic process	53	0.6	1.8e-09	ENSMUSG00000021270, ENSMUSG00000026883, ENSMUSG00000024589, ENSMUSG00000044548, ENSMUSG00000024425, ENSMUSG00000021994, ENSMUSG00000022400, ENSMUSG00000097328, ENSMUSG00000031519, ENSMUSG00000039753, ENSMUSG00000050953, ENSMUSG00000032127, ENSMUSG00000005871, ENSMUSG00000055653, ENSMUSG00000031661, ENSMUSG00000040652, ENSMUSG00000048249, ENSMUSG00000021701, ENSMUSG00000022637, ENSMUSG00000032715,…	2.1	8.4e-08	7.5e-08
GOTERM_BP_DIRECT	GO:0045785~positive regulation of cell adhesion	48	0.5	1.8e-09	ENSMUSG00000032366, ENSMUSG00000025351, ENSMUSG00000041957, ENSMUSG00000025473, ENSMUSG00000025130, ENSMUSG00000000134, ENSMUSG00000026786, ENSMUSG00000066755, ENSMUSG00000062312, ENSMUSG00000023951, ENSMUSG00000025314, ENSMUSG00000027238, ENSMUSG00000024401, ENSMUSG00000030805, ENSMUSG00000062991, ENSMUSG00000006958, ENSMUSG00000022309, ENSMUSG00000031778, ENSMUSG00000031834, ENSMUSG00000052911,…	2.2	8.5e-08	7.6e-08
GOTERM_BP_DIRECT	GO:0006888~endoplasmic reticulum to Golgi vesicle-mediated transport	69	0.8	1.8e-09	ENSMUSG00000055681, ENSMUSG00000057069, ENSMUSG00000024068, ENSMUSG00000056050, ENSMUSG00000020386, ENSMUSG00000000374, ENSMUSG00000045795, ENSMUSG00000039234, ENSMUSG00000047694, ENSMUSG00000020628, ENSMUSG00000038102, ENSMUSG00000030304, ENSMUSG00000030588, ENSMUSG00000073678, ENSMUSG00000030298, ENSMUSG00000058569, ENSMUSG00000024091, ENSMUSG00000002043, ENSMUSG00000032353, ENSMUSG00000014867,…	1.9	8.6e-08	7.6e-08
GOTERM_BP_DIRECT	GO:0031547~brain-derived neurotrophic factor receptor signaling pathway	39	0.4	1.9e-09	ENSMUSG00000005320, ENSMUSG00000040907, ENSMUSG00000032584, ENSMUSG00000028289, ENSMUSG00000054252, ENSMUSG00000029231, ENSMUSG00000029859, ENSMUSG00000028664, ENSMUSG00000062312, ENSMUSG00000023411, ENSMUSG00000020122, ENSMUSG00000029710, ENSMUSG00000024620, ENSMUSG00000024621, ENSMUSG00000030849, ENSMUSG00000062232, ENSMUSG00000005672, ENSMUSG00000062209, ENSMUSG00000030110, ENSMUSG00000006386,…	2.4	8.6e-08	7.7e-08
GOTERM_BP_DIRECT	GO:0045599~negative regulation of fat cell differentiation	39	0.4	1.9e-09	ENSMUSG00000030782, ENSMUSG00000027276, ENSMUSG00000022263, ENSMUSG00000042548, ENSMUSG00000027358, ENSMUSG00000045817, ENSMUSG00000020063, ENSMUSG00000024985, ENSMUSG00000029478, ENSMUSG00000005124, ENSMUSG00000023951, ENSMUSG00000021994, ENSMUSG00000024401, ENSMUSG00000044167, ENSMUSG00000022306, ENSMUSG00000020601, ENSMUSG00000037370, ENSMUSG00000006818, ENSMUSG00000001802, ENSMUSG00000045294,…	2.4	8.6e-08	7.7e-08
GOTERM_BP_DIRECT	GO:0033209~tumor necrosis factor-mediated signaling pathway	39	0.4	1.9e-09	ENSMUSG00000031497, ENSMUSG00000057367, ENSMUSG00000049382, ENSMUSG00000034845, ENSMUSG00000030341, ENSMUSG00000028245, ENSMUSG00000029075, ENSMUSG00000026104, ENSMUSG00000066755, ENSMUSG00000026321, ENSMUSG00000021277, ENSMUSG00000026942, ENSMUSG00000048756, ENSMUSG00000024401, ENSMUSG00000046688, ENSMUSG00000024789, ENSMUSG00000047098, ENSMUSG00000031537, ENSMUSG00000019920, ENSMUSG00000030793,…	2.4	8.6e-08	7.7e-08
GOTERM_BP_DIRECT	GO:0006412~translation	106	1.2	2e-09	ENSMUSG00000058558, ENSMUSG00000020460, ENSMUSG00000028107, ENSMUSG00000027810, ENSMUSG00000048758, ENSMUSG00000035150, ENSMUSG00000037058, ENSMUSG00000090733, ENSMUSG00000032604, ENSMUSG00000074129, ENSMUSG00000071415, ENSMUSG00000079641, ENSMUSG00000012848, ENSMUSG00000000740, ENSMUSG00000024135, ENSMUSG00000003299, ENSMUSG00000021420, ENSMUSG00000024414, ENSMUSG00000020454, ENSMUSG00000044533,…	1.7	9e-08	8e-08
GOTERM_BP_DIRECT	GO:0007616~long-term memory	35	0.4	2e-09	ENSMUSG00000024083, ENSMUSG00000074121, ENSMUSG00000015605, ENSMUSG00000029053, ENSMUSG00000031393, ENSMUSG00000061762, ENSMUSG00000023411, ENSMUSG00000021794, ENSMUSG00000026822, ENSMUSG00000022521, ENSMUSG00000046447, ENSMUSG00000038260, ENSMUSG00000022602, ENSMUSG00000039652, ENSMUSG00000005949, ENSMUSG00000043110, ENSMUSG00000013787, ENSMUSG00000038128, ENSMUSG00000000184, ENSMUSG00000038738,…	2.5	9e-08	8.1e-08
GOTERM_BP_DIRECT	GO:0042789~mRNA transcription by RNA polymerase II	37	0.4	2e-09	ENSMUSG00000058756, ENSMUSG00000033454, ENSMUSG00000052293, ENSMUSG00000015846, ENSMUSG00000078941, ENSMUSG00000041959, ENSMUSG00000024140, ENSMUSG00000018160, ENSMUSG00000042406, ENSMUSG00000005886, ENSMUSG00000020783, ENSMUSG00000037370, ENSMUSG00000021779, ENSMUSG00000020647, ENSMUSG00000037992, ENSMUSG00000039656, ENSMUSG00000036980, ENSMUSG00000035356, ENSMUSG00000031314, ENSMUSG00000054321,…	2.4	9e-08	8.1e-08
GOTERM_BP_DIRECT	GO:0140374~antiviral innate immune response	45	0.5	2.5e-09	ENSMUSG00000003184, ENSMUSG00000032661, ENSMUSG00000079557, ENSMUSG00000001166, ENSMUSG00000027514, ENSMUSG00000000275, ENSMUSG00000045932, ENSMUSG00000024401, ENSMUSG00000020246, ENSMUSG00000024349, ENSMUSG00000025939, ENSMUSG00000072244, ENSMUSG00000052917, ENSMUSG00000039199, ENSMUSG00000052776, ENSMUSG00000031715, ENSMUSG00000020707, ENSMUSG00000054517, ENSMUSG00000039456, ENSMUSG00000030107,…	2.2	1.1e-07	1e-07
GOTERM_BP_DIRECT	GO:0007519~skeletal muscle tissue development	50	0.5	2.7e-09	ENSMUSG00000030067, ENSMUSG00000029675, ENSMUSG00000005583, ENSMUSG00000028023, ENSMUSG00000025278, ENSMUSG00000063229, ENSMUSG00000022565, ENSMUSG00000021831, ENSMUSG00000009471, ENSMUSG00000034460, ENSMUSG00000026031, ENSMUSG00000007815, ENSMUSG00000027763, ENSMUSG00000002205, ENSMUSG00000021024, ENSMUSG00000028736, ENSMUSG00000009995, ENSMUSG00000007655, ENSMUSG00000021268, ENSMUSG00000045103,…	2.1	1.2e-07	1.1e-07
GOTERM_BP_DIRECT	GO:0009612~response to mechanical stimulus	44	0.5	2.8e-09	ENSMUSG00000029752, ENSMUSG00000027750, ENSMUSG00000027210, ENSMUSG00000028364, ENSMUSG00000026043, ENSMUSG00000003545, ENSMUSG00000026321, ENSMUSG00000029016, ENSMUSG00000001506, ENSMUSG00000020423, ENSMUSG00000000957, ENSMUSG00000024426, ENSMUSG00000032409, ENSMUSG00000026509, ENSMUSG00000021936, ENSMUSG00000039457, ENSMUSG00000030786, ENSMUSG00000031972, ENSMUSG00000039910, ENSMUSG00000031465,…	2.2	1.2e-07	1.1e-07
GOTERM_BP_DIRECT	GO:0000381~regulation of alternative mRNA splicing, via spliceosome	44	0.5	2.8e-09	ENSMUSG00000031134, ENSMUSG00000006498, ENSMUSG00000032387, ENSMUSG00000037958, ENSMUSG00000064138, ENSMUSG00000043639, ENSMUSG00000008658, ENSMUSG00000061104, ENSMUSG00000024268, ENSMUSG00000071337, ENSMUSG00000028609, ENSMUSG00000028409, ENSMUSG00000015165, ENSMUSG00000000838, ENSMUSG00000039630, ENSMUSG00000005506, ENSMUSG00000070780, ENSMUSG00000009471, ENSMUSG00000035011, ENSMUSG00000034120,…	2.2	1.2e-07	1.1e-07
GOTERM_BP_DIRECT	GO:0006469~negative regulation of protein kinase activity	43	0.5	3.1e-09	ENSMUSG00000026181, ENSMUSG00000032020, ENSMUSG00000055067, ENSMUSG00000027499, ENSMUSG00000029859, ENSMUSG00000028664, ENSMUSG00000021892, ENSMUSG00000062515, ENSMUSG00000022565, ENSMUSG00000001729, ENSMUSG00000014077, ENSMUSG00000046442, ENSMUSG00000009073, ENSMUSG00000062694, ENSMUSG00000062352, ENSMUSG00000032604, ENSMUSG00000035112, ENSMUSG00000032501, ENSMUSG00000074272, ENSMUSG00000060803,…	2.3	1.4e-07	1.2e-07
GOTERM_BP_DIRECT	GO:0048144~fibroblast proliferation	42	0.5	3.3e-09	ENSMUSG00000026283, ENSMUSG00000033373, ENSMUSG00000026043, ENSMUSG00000028044, ENSMUSG00000025499, ENSMUSG00000022682, ENSMUSG00000071072, ENSMUSG00000062270, ENSMUSG00000048758, ENSMUSG00000024921, ENSMUSG00000021932, ENSMUSG00000024947, ENSMUSG00000069565, ENSMUSG00000036144, ENSMUSG00000031616, ENSMUSG00000019768, ENSMUSG00000056758, ENSMUSG00000018678, ENSMUSG00000019942, ENSMUSG00000028691,…	2.3	1.5e-07	1.3e-07
GOTERM_BP_DIRECT	GO:0009267~cellular response to starvation	56	0.6	3.6e-09	ENSMUSG00000031112, ENSMUSG00000004451, ENSMUSG00000030660, ENSMUSG00000040506, ENSMUSG00000020063, ENSMUSG00000024985, ENSMUSG00000025437, ENSMUSG00000041236, ENSMUSG00000026447, ENSMUSG00000021477, ENSMUSG00000021876, ENSMUSG00000009471, ENSMUSG00000035992, ENSMUSG00000031583, ENSMUSG00000026473, ENSMUSG00000028655, ENSMUSG00000027840, ENSMUSG00000002289, ENSMUSG00000039382, ENSMUSG00000040093,…	2	1.6e-07	1.4e-07
GOTERM_BP_DIRECT	GO:0030514~negative regulation of BMP signaling pathway	41	0.5	3.6e-09	ENSMUSG00000033411, ENSMUSG00000036867, ENSMUSG00000033014, ENSMUSG00000032387, ENSMUSG00000029096, ENSMUSG00000027996, ENSMUSG00000048772, ENSMUSG00000041911, ENSMUSG00000024985, ENSMUSG00000021994, ENSMUSG00000048616, ENSMUSG00000020325, ENSMUSG00000026923, ENSMUSG00000036580, ENSMUSG00000037573, ENSMUSG00000006958, ENSMUSG00000012396, ENSMUSG00000038403, ENSMUSG00000024098, ENSMUSG00000053475,…	2.3	1.6e-07	1.4e-07
GOTERM_BP_DIRECT	GO:0051496~positive regulation of stress fiber assembly	41	0.5	3.6e-09	ENSMUSG00000030562, ENSMUSG00000032740, ENSMUSG00000032366, ENSMUSG00000029674, ENSMUSG00000026181, ENSMUSG00000041959, ENSMUSG00000020580, ENSMUSG00000029859, ENSMUSG00000061762, ENSMUSG00000021253, ENSMUSG00000002413, ENSMUSG00000025810, ENSMUSG00000006699, ENSMUSG00000020388, ENSMUSG00000022469, ENSMUSG00000021338, ENSMUSG00000046442, ENSMUSG00000009073, ENSMUSG00000062352, ENSMUSG00000071176,…	2.3	1.6e-07	1.4e-07
GOTERM_BP_DIRECT	GO:2001056~positive regulation of cysteine-type endopeptidase activity	65	0.7	3.7e-09	ENSMUSG00000028581, ENSMUSG00000029433, ENSMUSG00000039959, ENSMUSG00000049086, ENSMUSG00000050395, ENSMUSG00000020063, ENSMUSG00000024066, ENSMUSG00000022883, ENSMUSG00000044303, ENSMUSG00000079293, ENSMUSG00000027859, ENSMUSG00000020788, ENSMUSG00000021559, ENSMUSG00000024947, ENSMUSG00000026928, ENSMUSG00000035199, ENSMUSG00000030744, ENSMUSG00000057789, ENSMUSG00000032688, ENSMUSG00000032402,…	1.9	1.6e-07	1.4e-07
GOTERM_BP_DIRECT	GO:0071347~cellular response to interleukin-1	40	0.4	3.9e-09	ENSMUSG00000031134, ENSMUSG00000055024, ENSMUSG00000028163, ENSMUSG00000055148, ENSMUSG00000032363, ENSMUSG00000017969, ENSMUSG00000026883, ENSMUSG00000040026, ENSMUSG00000022367, ENSMUSG00000040423, ENSMUSG00000024803, ENSMUSG00000022528, ENSMUSG00000020889, ENSMUSG00000047497, ENSMUSG00000037035, ENSMUSG00000038587, ENSMUSG00000037411, ENSMUSG00000055447, ENSMUSG00000018899, ENSMUSG00000030793,…	2.3	1.7e-07	1.5e-07
GOTERM_BP_DIRECT	GO:0031623~receptor internalization	39	0.4	4.2e-09	ENSMUSG00000030342, ENSMUSG00000033335, ENSMUSG00000001240, ENSMUSG00000004451, ENSMUSG00000059588, ENSMUSG00000052397, ENSMUSG00000000290, ENSMUSG00000032382, ENSMUSG00000112148, ENSMUSG00000024589, ENSMUSG00000029512, ENSMUSG00000042249, ENSMUSG00000112023, ENSMUSG00000060216, ENSMUSG00000021457, ENSMUSG00000026825, ENSMUSG00000040265, ENSMUSG00000062593, ENSMUSG00000058715, ENSMUSG00000059923,…	2.3	1.8e-07	1.6e-07
GOTERM_BP_DIRECT	GO:0071560~cellular response to transforming growth factor beta stimulus	51	0.6	4.3e-09	ENSMUSG00000033016, ENSMUSG00000005583, ENSMUSG00000000530, ENSMUSG00000026167, ENSMUSG00000041911, ENSMUSG00000021994, ENSMUSG00000001506, ENSMUSG00000014932, ENSMUSG00000037411, ENSMUSG00000035356, ENSMUSG00000032402, ENSMUSG00000032006, ENSMUSG00000022150, ENSMUSG00000025784, ENSMUSG00000027204, ENSMUSG00000026674, ENSMUSG00000041741, ENSMUSG00000001034, ENSMUSG00000007655, ENSMUSG00000022512,…	2.1	1.8e-07	1.6e-07
GOTERM_BP_DIRECT	GO:0033627~cell adhesion mediated by integrin	31	0.3	4.3e-09	ENSMUSG00000001281, ENSMUSG00000032243, ENSMUSG00000027111, ENSMUSG00000000290, ENSMUSG00000052593, ENSMUSG00000000555, ENSMUSG00000026768, ENSMUSG00000001507, ENSMUSG00000017344, ENSMUSG00000020689, ENSMUSG00000090210, ENSMUSG00000042284, ENSMUSG00000032925, ENSMUSG00000030786, ENSMUSG00000034664, ENSMUSG00000031555, ENSMUSG00000024053, ENSMUSG00000029163, ENSMUSG00000027087, ENSMUSG00000027204,…	2.6	1.9e-07	1.7e-07
GOTERM_BP_DIRECT	GO:0071364~cellular response to epidermal growth factor stimulus	37	0.4	4.6e-09	ENSMUSG00000029730, ENSMUSG00000013629, ENSMUSG00000025372, ENSMUSG00000050295, ENSMUSG00000045817, ENSMUSG00000026883, ENSMUSG00000018160, ENSMUSG00000062312, ENSMUSG00000020122, ENSMUSG00000001506, ENSMUSG00000044786, ENSMUSG00000001729, ENSMUSG00000042680, ENSMUSG00000005804, ENSMUSG00000016933, ENSMUSG00000031357, ENSMUSG00000011877, ENSMUSG00000062209, ENSMUSG00000056201, ENSMUSG00000060803,…	2.4	1.9e-07	1.7e-07
GOTERM_BP_DIRECT	GO:0048008~platelet-derived growth factor receptor signaling pathway	32	0.4	4.6e-09	ENSMUSG00000032220, ENSMUSG00000028341, ENSMUSG00000029231, ENSMUSG00000009681, ENSMUSG00000025810, ENSMUSG00000024620, ENSMUSG00000040268, ENSMUSG00000025314, ENSMUSG00000027777, ENSMUSG00000024789, ENSMUSG00000025856, ENSMUSG00000020689, ENSMUSG00000019947, ENSMUSG00000031538, ENSMUSG00000031714, ENSMUSG00000034640, ENSMUSG00000031955, ENSMUSG00000033855, ENSMUSG00000032006, ENSMUSG00000052087,…	2.6	1.9e-07	1.7e-07
GOTERM_BP_DIRECT	GO:2001238~positive regulation of extrinsic apoptotic signaling pathway	32	0.4	4.6e-09	ENSMUSG00000031077, ENSMUSG00000050395, ENSMUSG00000026223, ENSMUSG00000026942, ENSMUSG00000026029, ENSMUSG00000024401, ENSMUSG00000097328, ENSMUSG00000004637, ENSMUSG00000053647, ENSMUSG00000036986, ENSMUSG00000030793, ENSMUSG00000031980, ENSMUSG00000026395, ENSMUSG00000027248, ENSMUSG00000004446, ENSMUSG00000070691, ENSMUSG00000027466, ENSMUSG00000022892, ENSMUSG00000027322, ENSMUSG00000007655,…	2.6	1.9e-07	1.7e-07
GOTERM_BP_DIRECT	GO:0030177~positive regulation of Wnt signaling pathway	32	0.4	4.6e-09	ENSMUSG00000016918, ENSMUSG00000005362, ENSMUSG00000032187, ENSMUSG00000032064, ENSMUSG00000027358, ENSMUSG00000027995, ENSMUSG00000024121, ENSMUSG00000021395, ENSMUSG00000024986, ENSMUSG00000044548, ENSMUSG00000005124, ENSMUSG00000021697, ENSMUSG00000021611, ENSMUSG00000019880, ENSMUSG00000030849, ENSMUSG00000030967, ENSMUSG00000043051, ENSMUSG00000032702, ENSMUSG00000051920, ENSMUSG00000028173,…	2.6	1.9e-07	1.7e-07
GOTERM_BP_DIRECT	GO:0090398~cellular senescence	36	0.4	4.8e-09	ENSMUSG00000000093, ENSMUSG00000028063, ENSMUSG00000015605, ENSMUSG00000052056, ENSMUSG00000059586, ENSMUSG00000025499, ENSMUSG00000044303, ENSMUSG00000041577, ENSMUSG00000017485, ENSMUSG00000020644, ENSMUSG00000024943, ENSMUSG00000004936, ENSMUSG00000020608, ENSMUSG00000039910, ENSMUSG00000036986, ENSMUSG00000000282, ENSMUSG00000031583, ENSMUSG00000031540, ENSMUSG00000024174, ENSMUSG00000057113,…	2.4	2e-07	1.8e-07
GOTERM_BP_DIRECT	GO:0048813~dendrite morphogenesis	36	0.4	4.8e-09	ENSMUSG00000038827, ENSMUSG00000028883, ENSMUSG00000033792, ENSMUSG00000027253, ENSMUSG00000029571, ENSMUSG00000022261, ENSMUSG00000028546, ENSMUSG00000025630, ENSMUSG00000020580, ENSMUSG00000027797, ENSMUSG00000023411, ENSMUSG00000044548, ENSMUSG00000025555, ENSMUSG00000026028, ENSMUSG00000028969, ENSMUSG00000063063, ENSMUSG00000062098, ENSMUSG00000025959, ENSMUSG00000021936, ENSMUSG00000055407,…	2.4	2e-07	1.8e-07
GOTERM_BP_DIRECT	GO:0001657~ureteric bud development	36	0.4	4.8e-09	ENSMUSG00000036867, ENSMUSG00000025352, ENSMUSG00000050295, ENSMUSG00000024563, ENSMUSG00000027796, ENSMUSG00000007888, ENSMUSG00000025932, ENSMUSG00000048616, ENSMUSG00000025934, ENSMUSG00000021217, ENSMUSG00000021614, ENSMUSG00000030849, ENSMUSG00000021835, ENSMUSG00000016458, ENSMUSG00000017009, ENSMUSG00000037992, ENSMUSG00000037211, ENSMUSG00000031558, ENSMUSG00000052516, ENSMUSG00000032402,…	2.4	2e-07	1.8e-07
GOTERM_BP_DIRECT	GO:0001938~positive regulation of endothelial cell proliferation	50	0.5	4.9e-09	ENSMUSG00000078202, ENSMUSG00000000530, ENSMUSG00000020063, ENSMUSG00000000058, ENSMUSG00000028108, ENSMUSG00000021994, ENSMUSG00000037095, ENSMUSG00000054717, ENSMUSG00000021835, ENSMUSG00000006519, ENSMUSG00000008140, ENSMUSG00000010175, ENSMUSG00000050310, ENSMUSG00000050711, ENSMUSG00000019987, ENSMUSG00000026078, ENSMUSG00000031380, ENSMUSG00000027208, ENSMUSG00000007655, ENSMUSG00000041187,…	2.1	2e-07	1.8e-07
GOTERM_BP_DIRECT	GO:0007517~muscle organ development	45	0.5	4.9e-09	ENSMUSG00000037638, ENSMUSG00000009569, ENSMUSG00000029156, ENSMUSG00000028063, ENSMUSG00000023092, ENSMUSG00000048450, ENSMUSG00000031590, ENSMUSG00000004151, ENSMUSG00000042828, ENSMUSG00000028348, ENSMUSG00000040524, ENSMUSG00000020063, ENSMUSG00000056493, ENSMUSG00000032060, ENSMUSG00000004872, ENSMUSG00000020484, ENSMUSG00000042485, ENSMUSG00000026208, ENSMUSG00000062991, ENSMUSG00000009471,…	2.2	2e-07	1.8e-07
GOTERM_BP_DIRECT	GO:0042733~embryonic digit morphogenesis	45	0.5	4.9e-09	ENSMUSG00000000093, ENSMUSG00000009207, ENSMUSG00000048450, ENSMUSG00000027253, ENSMUSG00000027996, ENSMUSG00000001521, ENSMUSG00000006932, ENSMUSG00000021796, ENSMUSG00000021994, ENSMUSG00000048616, ENSMUSG00000045039, ENSMUSG00000052957, ENSMUSG00000021318, ENSMUSG00000021835, ENSMUSG00000040040, ENSMUSG00000038122, ENSMUSG00000050953, ENSMUSG00000030201, ENSMUSG00000035799, ENSMUSG00000034612,…	2.2	2e-07	1.8e-07
GOTERM_BP_DIRECT	GO:0071363~cellular response to growth factor stimulus	49	0.5	5.6e-09	ENSMUSG00000027293, ENSMUSG00000026281, ENSMUSG00000005583, ENSMUSG00000032440, ENSMUSG00000000530, ENSMUSG00000020184, ENSMUSG00000000532, ENSMUSG00000021796, ENSMUSG00000028228, ENSMUSG00000021835, ENSMUSG00000035799, ENSMUSG00000031465, ENSMUSG00000058444, ENSMUSG00000020372, ENSMUSG00000023047, ENSMUSG00000001034, ENSMUSG00000028613, ENSMUSG00000026836, ENSMUSG00000031548, ENSMUSG00000032118,…	2.1	2.3e-07	2.1e-07
GOTERM_BP_DIRECT	GO:0036503~ERAD pathway	56	0.6	6.1e-09	ENSMUSG00000031751, ENSMUSG00000055401, ENSMUSG00000002190, ENSMUSG00000005262, ENSMUSG00000025873, ENSMUSG00000022365, ENSMUSG00000041556, ENSMUSG00000021832, ENSMUSG00000019189, ENSMUSG00000040462, ENSMUSG00000016552, ENSMUSG00000022769, ENSMUSG00000020109, ENSMUSG00000004937, ENSMUSG00000039474, ENSMUSG00000035235, ENSMUSG00000030104, ENSMUSG00000052656, ENSMUSG00000005078, ENSMUSG00000014905,…	2	2.5e-07	2.2e-07
GOTERM_BP_DIRECT	GO:0000226~microtubule cytoskeleton organization	83	0.9	6.2e-09	ENSMUSG00000032246, ENSMUSG00000033257, ENSMUSG00000057666, ENSMUSG00000027496, ENSMUSG00000027254, ENSMUSG00000058672, ENSMUSG00000026885, ENSMUSG00000041117, ENSMUSG00000017291, ENSMUSG00000048799, ENSMUSG00000042766, ENSMUSG00000040389, ENSMUSG00000024426, ENSMUSG00000068876, ENSMUSG00000018736, ENSMUSG00000045031, ENSMUSG00000038545, ENSMUSG00000055407, ENSMUSG00000043051, ENSMUSG00000015222,…	1.8	2.5e-07	2.2e-07
GOTERM_BP_DIRECT	GO:0007005~mitochondrion organization	85	0.9	6.2e-09	ENSMUSG00000031399, ENSMUSG00000027099, ENSMUSG00000024140, ENSMUSG00000059363, ENSMUSG00000000058, ENSMUSG00000024781, ENSMUSG00000020220, ENSMUSG00000020464, ENSMUSG00000005069, ENSMUSG00000022565, ENSMUSG00000037370, ENSMUSG00000017167, ENSMUSG00000036285, ENSMUSG00000039116, ENSMUSG00000052214, ENSMUSG00000038302, ENSMUSG00000032449, ENSMUSG00000017686, ENSMUSG00000056579, ENSMUSG00000025260,…	1.7	2.5e-07	2.2e-07
GOTERM_BP_DIRECT	GO:0061001~regulation of dendritic spine morphogenesis	22	0.2	6.3e-09	ENSMUSG00000037703, ENSMUSG00000056201, ENSMUSG00000028273, ENSMUSG00000033389, ENSMUSG00000053580, ENSMUSG00000026782, ENSMUSG00000054693, ENSMUSG00000026235, ENSMUSG00000018381, ENSMUSG00000048895, ENSMUSG00000042700, ENSMUSG00000028969, ENSMUSG00000040265, ENSMUSG00000022602, ENSMUSG00000036273, ENSMUSG00000038453, ENSMUSG00000033906, ENSMUSG00000032827, ENSMUSG00000036882, ENSMUSG00000014602,…	3.1	2.5e-07	2.3e-07
GOTERM_BP_DIRECT	GO:0030509~BMP signaling pathway	59	0.6	6.3e-09	ENSMUSG00000032440, ENSMUSG00000000530, ENSMUSG00000060397, ENSMUSG00000000532, ENSMUSG00000024985, ENSMUSG00000020101, ENSMUSG00000029755, ENSMUSG00000021796, ENSMUSG00000021994, ENSMUSG00000045039, ENSMUSG00000039153, ENSMUSG00000022528, ENSMUSG00000063065, ENSMUSG00000021835, ENSMUSG00000006958, ENSMUSG00000012396, ENSMUSG00000019428, ENSMUSG00000024098, ENSMUSG00000021540, ENSMUSG00000024975,…	2	2.5e-07	2.3e-07
GOTERM_BP_DIRECT	GO:0030866~cortical actin cytoskeleton organization	26	0.3	6.4e-09	ENSMUSG00000024065, ENSMUSG00000074364, ENSMUSG00000020580, ENSMUSG00000024143, ENSMUSG00000024044, ENSMUSG00000020120, ENSMUSG00000024401, ENSMUSG00000022488, ENSMUSG00000044147, ENSMUSG00000028906, ENSMUSG00000028969, ENSMUSG00000027935, ENSMUSG00000031537, ENSMUSG00000055805, ENSMUSG00000014778, ENSMUSG00000024290, ENSMUSG00000027002, ENSMUSG00000022770, ENSMUSG00000062785, ENSMUSG00000022016,…	2.8	2.6e-07	2.3e-07
GOTERM_BP_DIRECT	GO:0060907~positive regulation of macrophage cytokine production	26	0.3	6.4e-09	ENSMUSG00000028581, ENSMUSG00000027995, ENSMUSG00000020063, ENSMUSG00000041135, ENSMUSG00000008734, ENSMUSG00000021994, ENSMUSG00000038264, ENSMUSG00000044583, ENSMUSG00000031639, ENSMUSG00000026928, ENSMUSG00000032508, ENSMUSG00000031934, ENSMUSG00000037379, ENSMUSG00000033538, ENSMUSG00000030793, ENSMUSG00000055994, ENSMUSG00000029468, ENSMUSG00000025888, ENSMUSG00000024610, ENSMUSG00000020458,…	2.8	2.6e-07	2.3e-07
GOTERM_BP_DIRECT	GO:0050680~negative regulation of epithelial cell proliferation	52	0.6	6.6e-09	ENSMUSG00000005583, ENSMUSG00000025151, ENSMUSG00000026883, ENSMUSG00000023336, ENSMUSG00000021994, ENSMUSG00000029833, ENSMUSG00000022323, ENSMUSG00000026923, ENSMUSG00000029838, ENSMUSG00000022329, ENSMUSG00000021835, ENSMUSG00000024947, ENSMUSG00000005506, ENSMUSG00000039239, ENSMUSG00000005871, ENSMUSG00000055653, ENSMUSG00000060802, ENSMUSG00000057113, ENSMUSG00000022150, ENSMUSG00000028413,…	2.1	2.6e-07	2.3e-07
GOTERM_BP_DIRECT	GO:0001568~blood vessel development	51	0.6	7.6e-09	ENSMUSG00000005583, ENSMUSG00000057342, ENSMUSG00000026043, ENSMUSG00000028469, ENSMUSG00000020184, ENSMUSG00000000378, ENSMUSG00000024985, ENSMUSG00000041235, ENSMUSG00000024620, ENSMUSG00000001506, ENSMUSG00000021835, ENSMUSG00000039910, ENSMUSG00000039239, ENSMUSG00000029661, ENSMUSG00000074272, ENSMUSG00000031980, ENSMUSG00000024294, ENSMUSG00000027087, ENSMUSG00000044813, ENSMUSG00000027168,…	2.1	3e-07	2.7e-07
GOTERM_BP_DIRECT	GO:0043484~regulation of RNA splicing	46	0.5	8.4e-09	ENSMUSG00000036109, ENSMUSG00000003680, ENSMUSG00000006498, ENSMUSG00000052293, ENSMUSG00000028382, ENSMUSG00000029279, ENSMUSG00000118667, ENSMUSG00000084128, ENSMUSG00000078941, ENSMUSG00000055660, ENSMUSG00000001962, ENSMUSG00000043639, ENSMUSG00000042506, ENSMUSG00000027751, ENSMUSG00000026563, ENSMUSG00000058392, ENSMUSG00000020069, ENSMUSG00000046667, ENSMUSG00000015165, ENSMUSG00000044221,…	2.1	3.3e-07	3e-07
GOTERM_BP_DIRECT	GO:1904263~positive regulation of TORC1 signaling	39	0.4	8.9e-09	ENSMUSG00000030067, ENSMUSG00000055024, ENSMUSG00000031154, ENSMUSG00000024283, ENSMUSG00000003423, ENSMUSG00000041658, ENSMUSG00000040746, ENSMUSG00000042742, ENSMUSG00000028646, ENSMUSG00000022400, ENSMUSG00000021457, ENSMUSG00000020424, ENSMUSG00000001729, ENSMUSG00000034160, ENSMUSG00000005949, ENSMUSG00000053907, ENSMUSG00000109324, ENSMUSG00000035992, ENSMUSG00000050552, ENSMUSG00000035378,…	2.3	3.5e-07	3.1e-07
GOTERM_BP_DIRECT	GO:0035116~embryonic hindlimb morphogenesis	28	0.3	9.2e-09	ENSMUSG00000032187, ENSMUSG00000048450, ENSMUSG00000028023, ENSMUSG00000041415, ENSMUSG00000006932, ENSMUSG00000018160, ENSMUSG00000041235, ENSMUSG00000001288, ENSMUSG00000026923, ENSMUSG00000025219, ENSMUSG00000021835, ENSMUSG00000037138, ENSMUSG00000030201, ENSMUSG00000051920, ENSMUSG00000035799, ENSMUSG00000055653, ENSMUSG00000010721, ENSMUSG00000027684, ENSMUSG00000027523, ENSMUSG00000048387,…	2.7	3.6e-07	3.2e-07
GOTERM_BP_DIRECT	GO:0030968~endoplasmic reticulum unfolded protein response	38	0.4	9.6e-09	ENSMUSG00000006673, ENSMUSG00000031751, ENSMUSG00000031770, ENSMUSG00000054455, ENSMUSG00000027230, ENSMUSG00000026663, ENSMUSG00000042406, ENSMUSG00000020484, ENSMUSG00000022365, ENSMUSG00000027810, ENSMUSG00000026628, ENSMUSG00000041594, ENSMUSG00000021831, ENSMUSG00000015461, ENSMUSG00000020225, ENSMUSG00000046324, ENSMUSG00000020303, ENSMUSG00000040462, ENSMUSG00000039474, ENSMUSG00000039615,…	2.3	3.8e-07	3.4e-07
GOTERM_BP_DIRECT	GO:0031398~positive regulation of protein ubiquitination	49	0.5	1e-08	ENSMUSG00000028581, ENSMUSG00000032000, ENSMUSG00000069607, ENSMUSG00000021750, ENSMUSG00000024425, ENSMUSG00000022365, ENSMUSG00000027859, ENSMUSG00000070520, ENSMUSG00000047731, ENSMUSG00000018572, ENSMUSG00000039474, ENSMUSG00000038984, ENSMUSG00000019505, ENSMUSG00000018909, ENSMUSG00000033004, ENSMUSG00000057113, ENSMUSG00000025860, ENSMUSG00000020134, ENSMUSG00000007655, ENSMUSG00000005312,…	2.1	4e-07	3.6e-07
GOTERM_BP_DIRECT	GO:0010507~negative regulation of autophagy	37	0.4	1e-08	ENSMUSG00000055024, ENSMUSG00000057722, ENSMUSG00000032089, ENSMUSG00000056493, ENSMUSG00000041658, ENSMUSG00000023992, ENSMUSG00000028646, ENSMUSG00000001729, ENSMUSG00000066357, ENSMUSG00000039275, ENSMUSG00000015149, ENSMUSG00000035078, ENSMUSG00000038664, ENSMUSG00000057329, ENSMUSG00000028278, ENSMUSG00000035629, ENSMUSG00000028991, ENSMUSG00000001630, ENSMUSG00000020572, ENSMUSG00000005610,…	2.3	4e-07	3.6e-07
GOTERM_BP_DIRECT	GO:0031647~regulation of protein stability	67	0.7	1e-08	ENSMUSG00000017929, ENSMUSG00000028063, ENSMUSG00000038429, ENSMUSG00000031154, ENSMUSG00000002032, ENSMUSG00000027496, ENSMUSG00000048234, ENSMUSG00000001786, ENSMUSG00000024589, ENSMUSG00000044548, ENSMUSG00000021750, ENSMUSG00000044303, ENSMUSG00000029833, ENSMUSG00000018651, ENSMUSG00000017760, ENSMUSG00000043411, ENSMUSG00000051527, ENSMUSG00000009073, ENSMUSG00000021958, ENSMUSG00000030107,…	1.9	4e-07	3.6e-07
GOTERM_BP_DIRECT	GO:0031663~lipopolysaccharide-mediated signaling pathway	30	0.3	1.1e-08	ENSMUSG00000003184, ENSMUSG00000037936, ENSMUSG00000059883, ENSMUSG00000042228, ENSMUSG00000026104, ENSMUSG00000023992, ENSMUSG00000041135, ENSMUSG00000002111, ENSMUSG00000049625, ENSMUSG00000045038, ENSMUSG00000024789, ENSMUSG00000001729, ENSMUSG00000063065, ENSMUSG00000032508, ENSMUSG00000032688, ENSMUSG00000005893, ENSMUSG00000027164, ENSMUSG00000063358, ENSMUSG00000022255, ENSMUSG00000021025,…	2.6	4.3e-07	3.8e-07
GOTERM_BP_DIRECT	GO:1904646~cellular response to amyloid-beta	32	0.4	1.2e-08	ENSMUSG00000040907, ENSMUSG00000021190, ENSMUSG00000032086, ENSMUSG00000079037, ENSMUSG00000020063, ENSMUSG00000023992, ENSMUSG00000028664, ENSMUSG00000020882, ENSMUSG00000048756, ENSMUSG00000024401, ENSMUSG00000021457, ENSMUSG00000028969, ENSMUSG00000045730, ENSMUSG00000050953, ENSMUSG00000019843, ENSMUSG00000034656, ENSMUSG00000026235, ENSMUSG00000023088, ENSMUSG00000027962, ENSMUSG00000020053,…	2.5	4.5e-07	4e-07
GOTERM_BP_DIRECT	GO:0071526~semaphorin-plexin signaling pathway	32	0.4	1.2e-08	ENSMUSG00000028780, ENSMUSG00000030123, ENSMUSG00000028883, ENSMUSG00000025132, ENSMUSG00000030084, ENSMUSG00000023992, ENSMUSG00000021451, ENSMUSG00000026640, ENSMUSG00000062312, ENSMUSG00000025810, ENSMUSG00000001227, ENSMUSG00000038264, ENSMUSG00000034066, ENSMUSG00000074785, ENSMUSG00000057969, ENSMUSG00000034684, ENSMUSG00000019647, ENSMUSG00000053646, ENSMUSG00000027200, ENSMUSG00000007815,…	2.5	4.5e-07	4e-07
GOTERM_BP_DIRECT	GO:0002181~cytoplasmic translation	66	0.7	1.2e-08	ENSMUSG00000058558, ENSMUSG00000020460, ENSMUSG00000048758, ENSMUSG00000047215, ENSMUSG00000017404, ENSMUSG00000090137, ENSMUSG00000030744, ENSMUSG00000074129, ENSMUSG00000071415, ENSMUSG00000012405, ENSMUSG00000079641, ENSMUSG00000007892, ENSMUSG00000058600, ENSMUSG00000012848, ENSMUSG00000000740, ENSMUSG00000003970, ENSMUSG00000063316, ENSMUSG00000008668, ENSMUSG00000059291, ENSMUSG00000081406,…	1.9	4.7e-07	4.2e-07
GOTERM_BP_DIRECT	GO:0030326~embryonic limb morphogenesis	42	0.5	1.4e-08	ENSMUSG00000048450, ENSMUSG00000027253, ENSMUSG00000041415, ENSMUSG00000026586, ENSMUSG00000022484, ENSMUSG00000027878, ENSMUSG00000029754, ENSMUSG00000027833, ENSMUSG00000029755, ENSMUSG00000021994, ENSMUSG00000045039, ENSMUSG00000026923, ENSMUSG00000037890, ENSMUSG00000021318, ENSMUSG00000039476, ENSMUSG00000021835, ENSMUSG00000052534, ENSMUSG00000038765, ENSMUSG00000013584, ENSMUSG00000000938,…	2.2	5.2e-07	4.6e-07
GOTERM_BP_DIRECT	GO:0009636~response to toxic substance	54	0.6	1.4e-08	ENSMUSG00000015709, ENSMUSG00000029752, ENSMUSG00000020182, ENSMUSG00000022040, ENSMUSG00000020184, ENSMUSG00000042406, ENSMUSG00000020661, ENSMUSG00000040147, ENSMUSG00000027737, ENSMUSG00000063065, ENSMUSG00000052974, ENSMUSG00000036882, ENSMUSG00000019942, ENSMUSG00000060803, ENSMUSG00000000982, ENSMUSG00000027323, ENSMUSG00000063358, ENSMUSG00000043448, ENSMUSG00000022512, ENSMUSG00000024778,…	2	5.4e-07	4.9e-07
GOTERM_BP_DIRECT	GO:0006879~intracellular iron ion homeostasis	41	0.5	1.5e-08	ENSMUSG00000031333, ENSMUSG00000056234, ENSMUSG00000049086, ENSMUSG00000032340, ENSMUSG00000019590, ENSMUSG00000059363, ENSMUSG00000025993, ENSMUSG00000027015, ENSMUSG00000029716, ENSMUSG00000024661, ENSMUSG00000022982, ENSMUSG00000006611, ENSMUSG00000024425, ENSMUSG00000028405, ENSMUSG00000013160, ENSMUSG00000022503, ENSMUSG00000019087, ENSMUSG00000038023, ENSMUSG00000039753, ENSMUSG00000036622,…	2.2	5.7e-07	5.1e-07
GOTERM_BP_DIRECT	GO:0097190~apoptotic signaling pathway	46	0.5	1.6e-08	ENSMUSG00000002250, ENSMUSG00000026283, ENSMUSG00000031077, ENSMUSG00000028282, ENSMUSG00000039959, ENSMUSG00000079017, ENSMUSG00000029470, ENSMUSG00000017969, ENSMUSG00000028563, ENSMUSG00000023011, ENSMUSG00000064215, ENSMUSG00000006932, ENSMUSG00000022564, ENSMUSG00000026029, ENSMUSG00000024401, ENSMUSG00000047139, ENSMUSG00000021457, ENSMUSG00000096458, ENSMUSG00000021559, ENSMUSG00000026928,…	2.1	5.8e-07	5.2e-07
GOTERM_BP_DIRECT	GO:0043433~negative regulation of DNA-binding transcription factor activity	46	0.5	1.6e-08	ENSMUSG00000057522, ENSMUSG00000029075, ENSMUSG00000079037, ENSMUSG00000026021, ENSMUSG00000066613, ENSMUSG00000042745, ENSMUSG00000020063, ENSMUSG00000026222, ENSMUSG00000024985, ENSMUSG00000028988, ENSMUSG00000043991, ENSMUSG00000020644, ENSMUSG00000020601, ENSMUSG00000022528, ENSMUSG00000024947, ENSMUSG00000021319, ENSMUSG00000052534, ENSMUSG00000010175, ENSMUSG00000031930, ENSMUSG00000056216,…	2.1	5.8e-07	5.2e-07
GOTERM_BP_DIRECT	GO:0006493~protein O-linked glycosylation	40	0.4	1.7e-08	ENSMUSG00000056131, ENSMUSG00000057286, ENSMUSG00000021130, ENSMUSG00000040943, ENSMUSG00000026028, ENSMUSG00000024962, ENSMUSG00000022686, ENSMUSG00000049307, ENSMUSG00000020520, ENSMUSG00000069920, ENSMUSG00000034160, ENSMUSG00000066235, ENSMUSG00000034040, ENSMUSG00000037251, ENSMUSG00000034064, ENSMUSG00000090035, ENSMUSG00000026828, ENSMUSG00000042460, ENSMUSG00000046020, ENSMUSG00000050796,…	2.2	6.3e-07	5.6e-07
GOTERM_BP_DIRECT	GO:0019221~cytokine-mediated signaling pathway	89	1	1.7e-08	ENSMUSG00000030265, ENSMUSG00000059327, ENSMUSG00000032089, ENSMUSG00000030341, ENSMUSG00000059326, ENSMUSG00000059883, ENSMUSG00000001741, ENSMUSG00000054072, ENSMUSG00000003206, ENSMUSG00000007888, ENSMUSG00000003882, ENSMUSG00000006235, ENSMUSG00000026204, ENSMUSG00000005465, ENSMUSG00000005268, ENSMUSG00000024621, ENSMUSG00000020027, ENSMUSG00000024789, ENSMUSG00000021756, ENSMUSG00000022967,…	1.7	6.5e-07	5.8e-07
GOTERM_BP_DIRECT	GO:0007417~central nervous system development	64	0.7	1.8e-08	ENSMUSG00000015709, ENSMUSG00000031231, ENSMUSG00000041319, ENSMUSG00000022483, ENSMUSG00000032480, ENSMUSG00000028467, ENSMUSG00000041235, ENSMUSG00000022686, ENSMUSG00000001227, ENSMUSG00000021318, ENSMUSG00000022329, ENSMUSG00000006958, ENSMUSG00000069565, ENSMUSG00000056737, ENSMUSG00000009907, ENSMUSG00000031996, ENSMUSG00000039910, ENSMUSG00000019986, ENSMUSG00000032368, ENSMUSG00000036766,…	1.9	6.5e-07	5.8e-07
GOTERM_BP_DIRECT	GO:0009790~embryo development	39	0.4	1.8e-08	ENSMUSG00000030067, ENSMUSG00000032366, ENSMUSG00000040506, ENSMUSG00000056131, ENSMUSG00000078622, ENSMUSG00000031393, ENSMUSG00000028044, ENSMUSG00000029438, ENSMUSG00000027358, ENSMUSG00000000532, ENSMUSG00000023079, ENSMUSG00000021670, ENSMUSG00000021253, ENSMUSG00000006235, ENSMUSG00000021994, ENSMUSG00000023456, ENSMUSG00000024947, ENSMUSG00000031715, ENSMUSG00000012396, ENSMUSG00000039994,…	2.3	6.8e-07	6.1e-07
GOTERM_BP_DIRECT	GO:0008630~intrinsic apoptotic signaling pathway in response to DNA damage	39	0.4	1.8e-08	ENSMUSG00000030341, ENSMUSG00000115338, ENSMUSG00000042349, ENSMUSG00000020063, ENSMUSG00000041417, ENSMUSG00000054051, ENSMUSG00000059263, ENSMUSG00000003541, ENSMUSG00000023411, ENSMUSG00000028329, ENSMUSG00000024521, ENSMUSG00000024401, ENSMUSG00000024824, ENSMUSG00000096458, ENSMUSG00000006818, ENSMUSG00000043099, ENSMUSG00000034485, ENSMUSG00000057789, ENSMUSG00000036822, ENSMUSG00000057329,…	2.3	6.8e-07	6.1e-07
GOTERM_BP_DIRECT	GO:0048012~hepatocyte growth factor receptor signaling pathway	38	0.4	2e-08	ENSMUSG00000005320, ENSMUSG00000032584, ENSMUSG00000028289, ENSMUSG00000054252, ENSMUSG00000029231, ENSMUSG00000028864, ENSMUSG00000029859, ENSMUSG00000028664, ENSMUSG00000062312, ENSMUSG00000025810, ENSMUSG00000020122, ENSMUSG00000029710, ENSMUSG00000024620, ENSMUSG00000024621, ENSMUSG00000030849, ENSMUSG00000031955, ENSMUSG00000005672, ENSMUSG00000062209, ENSMUSG00000030110, ENSMUSG00000006386,…	2.3	7.4e-07	6.6e-07
GOTERM_BP_DIRECT	GO:0002931~response to ischemia	44	0.5	2e-08	ENSMUSG00000005583, ENSMUSG00000029470, ENSMUSG00000024241, ENSMUSG00000049001, ENSMUSG00000023011, ENSMUSG00000020580, ENSMUSG00000069729, ENSMUSG00000023992, ENSMUSG00000024621, ENSMUSG00000020300, ENSMUSG00000019982, ENSMUSG00000022206, ENSMUSG00000062694, ENSMUSG00000037012, ENSMUSG00000014599, ENSMUSG00000031934, ENSMUSG00000031778, ENSMUSG00000030965, ENSMUSG00000050953, ENSMUSG00000030786,…	2.1	7.4e-07	6.6e-07
GOTERM_BP_DIRECT	GO:0030282~bone mineralization	43	0.5	2.3e-08	ENSMUSG00000032487, ENSMUSG00000029135, ENSMUSG00000028420, ENSMUSG00000054252, ENSMUSG00000027358, ENSMUSG00000028766, ENSMUSG00000022265, ENSMUSG00000042406, ENSMUSG00000025337, ENSMUSG00000024985, ENSMUSG00000024247, ENSMUSG00000024940, ENSMUSG00000039153, ENSMUSG00000037370, ENSMUSG00000030849, ENSMUSG00000029838, ENSMUSG00000029816, ENSMUSG00000024529, ENSMUSG00000035673, ENSMUSG00000050199,…	2.2	8.4e-07	7.5e-07
GOTERM_BP_DIRECT	GO:0032728~positive regulation of interferon-beta production	36	0.4	2.4e-08	ENSMUSG00000003184, ENSMUSG00000032661, ENSMUSG00000021270, ENSMUSG00000025498, ENSMUSG00000027995, ENSMUSG00000001166, ENSMUSG00000040522, ENSMUSG00000066551, ENSMUSG00000024349, ENSMUSG00000024404, ENSMUSG00000054717, ENSMUSG00000044583, ENSMUSG00000000776, ENSMUSG00000022967, ENSMUSG00000031639, ENSMUSG00000035692, ENSMUSG00000052776, ENSMUSG00000022708, ENSMUSG00000020707, ENSMUSG00000054517,…	2.3	8.5e-07	7.6e-07
GOTERM_BP_DIRECT	GO:0006986~response to unfolded protein	36	0.4	2.4e-08	ENSMUSG00000031770, ENSMUSG00000055401, ENSMUSG00000054455, ENSMUSG00000021270, ENSMUSG00000023010, ENSMUSG00000027313, ENSMUSG00000025873, ENSMUSG00000026663, ENSMUSG00000026883, ENSMUSG00000022365, ENSMUSG00000029657, ENSMUSG00000025935, ENSMUSG00000015461, ENSMUSG00000025757, ENSMUSG00000054836, ENSMUSG00000030104, ENSMUSG00000038648, ENSMUSG00000005078, ENSMUSG00000032575, ENSMUSG00000014905,…	2.3	8.5e-07	7.6e-07
GOTERM_BP_DIRECT	GO:0001974~blood vessel remodeling	36	0.4	2.4e-08	ENSMUSG00000028780, ENSMUSG00000029675, ENSMUSG00000005583, ENSMUSG00000027276, ENSMUSG00000033792, ENSMUSG00000050295, ENSMUSG00000024140, ENSMUSG00000028469, ENSMUSG00000000530, ENSMUSG00000020184, ENSMUSG00000041235, ENSMUSG00000042323, ENSMUSG00000023951, ENSMUSG00000025219, ENSMUSG00000022206, ENSMUSG00000019880, ENSMUSG00000031616, ENSMUSG00000057789, ENSMUSG00000039239, ENSMUSG00000029287,…	2.3	8.5e-07	7.6e-07
GOTERM_BP_DIRECT	GO:0006351~DNA-templated transcription	57	0.6	2.4e-08	ENSMUSG00000033016, ENSMUSG00000038628, ENSMUSG00000019470, ENSMUSG00000029313, ENSMUSG00000023411, ENSMUSG00000026843, ENSMUSG00000025358, ENSMUSG00000006599, ENSMUSG00000063065, ENSMUSG00000003847, ENSMUSG00000015501, ENSMUSG00000033813, ENSMUSG00000035158, ENSMUSG00000035236, ENSMUSG00000038227, ENSMUSG00000056216, ENSMUSG00000067261, ENSMUSG00000037138, ENSMUSG00000031783, ENSMUSG00000028890,…	1.9	8.6e-07	7.7e-07
GOTERM_BP_DIRECT	GO:0032088~negative regulation of NF-kappaB transcription factor activity	47	0.5	2.4e-08	ENSMUSG00000034227, ENSMUSG00000032586, ENSMUSG00000080268, ENSMUSG00000029994, ENSMUSG00000024087, ENSMUSG00000017969, ENSMUSG00000004535, ENSMUSG00000063268, ENSMUSG00000020063, ENSMUSG00000026883, ENSMUSG00000022661, ENSMUSG00000021277, ENSMUSG00000002111, ENSMUSG00000044303, ENSMUSG00000060216, ENSMUSG00000014077, ENSMUSG00000038065, ENSMUSG00000030966, ENSMUSG00000030793, ENSMUSG00000018909,…	2.1	8.8e-07	7.8e-07
GOTERM_BP_DIRECT	GO:0030010~establishment of cell polarity	35	0.4	2.5e-08	ENSMUSG00000006134, ENSMUSG00000028063, ENSMUSG00000029053, ENSMUSG00000084883, ENSMUSG00000022021, ENSMUSG00000004677, ENSMUSG00000033392, ENSMUSG00000024143, ENSMUSG00000026504, ENSMUSG00000006699, ENSMUSG00000046768, ENSMUSG00000047712, ENSMUSG00000035390, ENSMUSG00000025812, ENSMUSG00000040022, ENSMUSG00000024969, ENSMUSG00000015222, ENSMUSG00000039637, ENSMUSG00000031016, ENSMUSG00000034226,…	2.4	9e-07	8e-07
GOTERM_BP_DIRECT	GO:0035790~platelet-derived growth factor receptor-alpha signaling pathway	35	0.4	2.5e-08	ENSMUSG00000005320, ENSMUSG00000032584, ENSMUSG00000028289, ENSMUSG00000054252, ENSMUSG00000029231, ENSMUSG00000029859, ENSMUSG00000028664, ENSMUSG00000062312, ENSMUSG00000020122, ENSMUSG00000029710, ENSMUSG00000024620, ENSMUSG00000024621, ENSMUSG00000025856, ENSMUSG00000030849, ENSMUSG00000005672, ENSMUSG00000062209, ENSMUSG00000030110, ENSMUSG00000006386, ENSMUSG00000055254, ENSMUSG00000026235,…	2.4	9e-07	8e-07
GOTERM_BP_DIRECT	GO:0033077~T cell differentiation in thymus	34	0.4	2.7e-08	ENSMUSG00000031077, ENSMUSG00000033454, ENSMUSG00000036904, ENSMUSG00000052593, ENSMUSG00000045817, ENSMUSG00000022221, ENSMUSG00000006932, ENSMUSG00000028048, ENSMUSG00000002413, ENSMUSG00000003882, ENSMUSG00000020167, ENSMUSG00000021318, ENSMUSG00000041075, ENSMUSG00000074622, ENSMUSG00000034686, ENSMUSG00000057329, ENSMUSG00000004043, ENSMUSG00000015619, ENSMUSG00000005871, ENSMUSG00000060802,…	2.4	9.5e-07	8.5e-07
GOTERM_BP_DIRECT	GO:0007032~endosome organization	33	0.4	2.8e-08	ENSMUSG00000074582, ENSMUSG00000032560, ENSMUSG00000019173, ENSMUSG00000049687, ENSMUSG00000026024, ENSMUSG00000002733, ENSMUSG00000025178, ENSMUSG00000021950, ENSMUSG00000027519, ENSMUSG00000049969, ENSMUSG00000026825, ENSMUSG00000000711, ENSMUSG00000053128, ENSMUSG00000034560, ENSMUSG00000038301, ENSMUSG00000031913, ENSMUSG00000009907, ENSMUSG00000036686, ENSMUSG00000035278, ENSMUSG00000030842,…	2.4	9.8e-07	8.8e-07
GOTERM_BP_DIRECT	GO:0048514~blood vessel morphogenesis	29	0.3	2.8e-08	ENSMUSG00000009569, ENSMUSG00000024087, ENSMUSG00000024241, ENSMUSG00000020160, ENSMUSG00000001300, ENSMUSG00000000530, ENSMUSG00000024304, ENSMUSG00000023951, ENSMUSG00000021457, ENSMUSG00000024529, ENSMUSG00000050953, ENSMUSG00000032796, ENSMUSG00000030551, ENSMUSG00000031465, ENSMUSG00000029648, ENSMUSG00000044813, ENSMUSG00000025348, ENSMUSG00000006445, ENSMUSG00000041688, ENSMUSG00000021367,…	2.6	9.8e-07	8.8e-07
GOTERM_BP_DIRECT	GO:0071277~cellular response to calcium ion	53	0.6	2.8e-08	ENSMUSG00000033016, ENSMUSG00000021190, ENSMUSG00000005583, ENSMUSG00000027296, ENSMUSG00000027699, ENSMUSG00000028785, ENSMUSG00000046329, ENSMUSG00000021994, ENSMUSG00000028228, ENSMUSG00000071379, ENSMUSG00000074643, ENSMUSG00000050556, ENSMUSG00000058248, ENSMUSG00000003458, ENSMUSG00000019278, ENSMUSG00000022836, ENSMUSG00000021868, ENSMUSG00000035064, ENSMUSG00000037242, ENSMUSG00000034330,…	2	1e-06	8.9e-07
GOTERM_BP_DIRECT	GO:0030513~positive regulation of BMP signaling pathway	30	0.3	2.9e-08	ENSMUSG00000016918, ENSMUSG00000078302, ENSMUSG00000032340, ENSMUSG00000048450, ENSMUSG00000000530, ENSMUSG00000059022, ENSMUSG00000024563, ENSMUSG00000027878, ENSMUSG00000020101, ENSMUSG00000045333, ENSMUSG00000026923, ENSMUSG00000022528, ENSMUSG00000021835, ENSMUSG00000019428, ENSMUSG00000029287, ENSMUSG00000028195, ENSMUSG00000055653, ENSMUSG00000024098, ENSMUSG00000066306, ENSMUSG00000062960,…	2.5	1e-06	9e-07
GOTERM_BP_DIRECT	GO:0006913~nucleocytoplasmic transport	41	0.5	2.9e-08	ENSMUSG00000008450, ENSMUSG00000016619, ENSMUSG00000054693, ENSMUSG00000022142, ENSMUSG00000003226, ENSMUSG00000040029, ENSMUSG00000040667, ENSMUSG00000041879, ENSMUSG00000066232, ENSMUSG00000028969, ENSMUSG00000002718, ENSMUSG00000002319, ENSMUSG00000038342, ENSMUSG00000017801, ENSMUSG00000032309, ENSMUSG00000038346, ENSMUSG00000032249, ENSMUSG00000038128, ENSMUSG00000034544, ENSMUSG00000030298,…	2.2	1e-06	9.2e-07
GOTERM_BP_DIRECT	GO:0055085~transmembrane transport	103	1.1	3.1e-08	ENSMUSG00000053025, ENSMUSG00000027896, ENSMUSG00000027015, ENSMUSG00000027894, ENSMUSG00000022003, ENSMUSG00000046329, ENSMUSG00000041797, ENSMUSG00000026205, ENSMUSG00000020865, ENSMUSG00000032849, ENSMUSG00000038267, ENSMUSG00000032449, ENSMUSG00000050953, ENSMUSG00000028970, ENSMUSG00000041828, ENSMUSG00000028973, ENSMUSG00000022199, ENSMUSG00000019082, ENSMUSG00000019080, ENSMUSG00000057193,…	1.6	1.1e-06	9.6e-07
GOTERM_BP_DIRECT	GO:0031397~negative regulation of protein ubiquitination	40	0.4	3.3e-08	ENSMUSG00000031652, ENSMUSG00000023150, ENSMUSG00000041736, ENSMUSG00000060216, ENSMUSG00000025138, ENSMUSG00000045038, ENSMUSG00000071655, ENSMUSG00000001729, ENSMUSG00000028969, ENSMUSG00000014077, ENSMUSG00000020844, ENSMUSG00000034160, ENSMUSG00000021958, ENSMUSG00000035692, ENSMUSG00000090877, ENSMUSG00000030505, ENSMUSG00000030744, ENSMUSG00000055866, ENSMUSG00000019843, ENSMUSG00000018909,…	2.2	1.2e-06	1e-06
GOTERM_BP_DIRECT	GO:0006869~lipid transport	57	0.6	3.8e-08	ENSMUSG00000057346, ENSMUSG00000033576, ENSMUSG00000037936, ENSMUSG00000025792, ENSMUSG00000044749, ENSMUSG00000027533, ENSMUSG00000040548, ENSMUSG00000005225, ENSMUSG00000020220, ENSMUSG00000041797, ENSMUSG00000027932, ENSMUSG00000020189, ENSMUSG00000020620, ENSMUSG00000022807, ENSMUSG00000033124, ENSMUSG00000024130, ENSMUSG00000041828, ENSMUSG00000024530, ENSMUSG00000032193, ENSMUSG00000042759,…	1.9	1.3e-06	1.2e-06
GOTERM_BP_DIRECT	GO:0042475~odontogenesis of dentin-containing tooth	43	0.5	4.3e-08	ENSMUSG00000059327, ENSMUSG00000037815, ENSMUSG00000023391, ENSMUSG00000027111, ENSMUSG00000052155, ENSMUSG00000048450, ENSMUSG00000027253, ENSMUSG00000028364, ENSMUSG00000028023, ENSMUSG00000050295, ENSMUSG00000029231, ENSMUSG00000027358, ENSMUSG00000023175, ENSMUSG00000002799, ENSMUSG00000041911, ENSMUSG00000006932, ENSMUSG00000003227, ENSMUSG00000024985, ENSMUSG00000021796, ENSMUSG00000001761,…	2.1	1.5e-06	1.3e-06
GOTERM_BP_DIRECT	GO:0006904~vesicle docking involved in exocytosis	24	0.3	4.7e-08	ENSMUSG00000034216, ENSMUSG00000029763, ENSMUSG00000027882, ENSMUSG00000061244, ENSMUSG00000026797, ENSMUSG00000002741, ENSMUSG00000020120, ENSMUSG00000041301, ENSMUSG00000003411, ENSMUSG00000003037, ENSMUSG00000021357, ENSMUSG00000019066, ENSMUSG00000004626, ENSMUSG00000030806, ENSMUSG00000030616, ENSMUSG00000034152, ENSMUSG00000005804, ENSMUSG00000053799, ENSMUSG00000031748, ENSMUSG00000036435,…	2.8	1.6e-06	1.5e-06
GOTERM_BP_DIRECT	GO:0035791~platelet-derived growth factor receptor-beta signaling pathway	36	0.4	5e-08	ENSMUSG00000005320, ENSMUSG00000032584, ENSMUSG00000028289, ENSMUSG00000054252, ENSMUSG00000029231, ENSMUSG00000033392, ENSMUSG00000029859, ENSMUSG00000028664, ENSMUSG00000062312, ENSMUSG00000020122, ENSMUSG00000029710, ENSMUSG00000024620, ENSMUSG00000024621, ENSMUSG00000030849, ENSMUSG00000024529, ENSMUSG00000005672, ENSMUSG00000062209, ENSMUSG00000030110, ENSMUSG00000006386, ENSMUSG00000055254,…	2.3	1.7e-06	1.5e-06
GOTERM_BP_DIRECT	GO:0030155~regulation of cell adhesion	36	0.4	5e-08	ENSMUSG00000010517, ENSMUSG00000019907, ENSMUSG00000015605, ENSMUSG00000014956, ENSMUSG00000028364, ENSMUSG00000028583, ENSMUSG00000024421, ENSMUSG00000002799, ENSMUSG00000041498, ENSMUSG00000025314, ENSMUSG00000005268, ENSMUSG00000017344, ENSMUSG00000026725, ENSMUSG00000046223, ENSMUSG00000062352, ENSMUSG00000019846, ENSMUSG00000015647, ENSMUSG00000045092, ENSMUSG00000014773, ENSMUSG00000036986,…	2.3	1.7e-06	1.5e-06
GOTERM_BP_DIRECT	GO:0001843~neural tube closure	58	0.6	5.1e-08	ENSMUSG00000029199, ENSMUSG00000079259, ENSMUSG00000025231, ENSMUSG00000028266, ENSMUSG00000058230, ENSMUSG00000020580, ENSMUSG00000023972, ENSMUSG00000021994, ENSMUSG00000021359, ENSMUSG00000021835, ENSMUSG00000017009, ENSMUSG00000039910, ENSMUSG00000039239, ENSMUSG00000036602, ENSMUSG00000035799, ENSMUSG00000031995, ENSMUSG00000005034, ENSMUSG00000058886, ENSMUSG00000027002, ENSMUSG00000027164,…	1.9	1.8e-06	1.6e-06
GOTERM_BP_DIRECT	GO:0038145~macrophage colony-stimulating factor signaling pathway	35	0.4	5.4e-08	ENSMUSG00000005320, ENSMUSG00000032584, ENSMUSG00000028289, ENSMUSG00000054252, ENSMUSG00000029231, ENSMUSG00000029859, ENSMUSG00000028664, ENSMUSG00000062312, ENSMUSG00000020122, ENSMUSG00000029710, ENSMUSG00000024620, ENSMUSG00000024621, ENSMUSG00000030849, ENSMUSG00000014599, ENSMUSG00000005672, ENSMUSG00000062209, ENSMUSG00000030110, ENSMUSG00000006386, ENSMUSG00000055254, ENSMUSG00000026235,…	2.3	1.8e-06	1.6e-06
GOTERM_BP_DIRECT	GO:0034504~protein localization to nucleus	35	0.4	5.4e-08	ENSMUSG00000028063, ENSMUSG00000048450, ENSMUSG00000025151, ENSMUSG00000029131, ENSMUSG00000055980, ENSMUSG00000022142, ENSMUSG00000004897, ENSMUSG00000020184, ENSMUSG00000031292, ENSMUSG00000028149, ENSMUSG00000027797, ENSMUSG00000041477, ENSMUSG00000024986, ENSMUSG00000025316, ENSMUSG00000028329, ENSMUSG00000027998, ENSMUSG00000044303, ENSMUSG00000001761, ENSMUSG00000001506, ENSMUSG00000034460,…	2.3	1.8e-06	1.6e-06
GOTERM_BP_DIRECT	GO:0048706~embryonic skeletal system development	41	0.5	5.6e-08	ENSMUSG00000016918, ENSMUSG00000000690, ENSMUSG00000023391, ENSMUSG00000052155, ENSMUSG00000043219, ENSMUSG00000022485, ENSMUSG00000041911, ENSMUSG00000048138, ENSMUSG00000029754, ENSMUSG00000001661, ENSMUSG00000029755, ENSMUSG00000021994, ENSMUSG00000001506, ENSMUSG00000048616, ENSMUSG00000052957, ENSMUSG00000034161, ENSMUSG00000021835, ENSMUSG00000052534, ENSMUSG00000018537, ENSMUSG00000031616,…	2.2	1.9e-06	1.7e-06
GOTERM_BP_DIRECT	GO:0036323~vascular endothelial growth factor receptor-1 signaling pathway	34	0.4	5.8e-08	ENSMUSG00000005320, ENSMUSG00000032584, ENSMUSG00000028289, ENSMUSG00000054252, ENSMUSG00000029231, ENSMUSG00000029859, ENSMUSG00000028664, ENSMUSG00000062312, ENSMUSG00000020122, ENSMUSG00000029710, ENSMUSG00000024620, ENSMUSG00000024621, ENSMUSG00000030849, ENSMUSG00000005672, ENSMUSG00000062209, ENSMUSG00000030110, ENSMUSG00000006386, ENSMUSG00000055254, ENSMUSG00000026235, ENSMUSG00000062960,…	2.3	2e-06	1.8e-06
GOTERM_BP_DIRECT	GO:0016485~protein processing	57	0.6	6.1e-08	ENSMUSG00000025076, ENSMUSG00000028024, ENSMUSG00000032086, ENSMUSG00000028226, ENSMUSG00000022401, ENSMUSG00000026926, ENSMUSG00000021318, ENSMUSG00000079418, ENSMUSG00000037852, ENSMUSG00000053626, ENSMUSG00000031555, ENSMUSG00000036835, ENSMUSG00000030530, ENSMUSG00000001751, ENSMUSG00000003458, ENSMUSG00000029468, ENSMUSG00000021466, ENSMUSG00000039062, ENSMUSG00000047248, ENSMUSG00000044254,…	1.9	2.1e-06	1.8e-06
GOTERM_BP_DIRECT	GO:0000281~mitotic cytokinesis	40	0.4	6.3e-08	ENSMUSG00000029177, ENSMUSG00000026088, ENSMUSG00000061244, ENSMUSG00000024068, ENSMUSG00000027699, ENSMUSG00000029516, ENSMUSG00000020580, ENSMUSG00000025035, ENSMUSG00000023015, ENSMUSG00000021357, ENSMUSG00000069601, ENSMUSG00000020900, ENSMUSG00000030867, ENSMUSG00000038467, ENSMUSG00000038545, ENSMUSG00000032504, ENSMUSG00000037855, ENSMUSG00000005871, ENSMUSG00000056201, ENSMUSG00000037725,…	2.2	2.1e-06	1.9e-06
GOTERM_BP_DIRECT	GO:0097352~autophagosome maturation	32	0.4	6.5e-08	ENSMUSG00000032422, ENSMUSG00000025371, ENSMUSG00000030161, ENSMUSG00000049288, ENSMUSG00000029434, ENSMUSG00000118663, ENSMUSG00000022765, ENSMUSG00000032905, ENSMUSG00000033916, ENSMUSG00000109901, ENSMUSG00000038467, ENSMUSG00000031913, ENSMUSG00000009907, ENSMUSG00000035354, ENSMUSG00000054836, ENSMUSG00000031812, ENSMUSG00000030720, ENSMUSG00000031950, ENSMUSG00000016534, ENSMUSG00000031242,…	2.4	2.2e-06	2e-06
GOTERM_BP_DIRECT	GO:0007613~memory	66	0.7	6.7e-08	ENSMUSG00000032487, ENSMUSG00000034987, ENSMUSG00000040907, ENSMUSG00000039519, ENSMUSG00000021190, ENSMUSG00000028541, ENSMUSG00000027254, ENSMUSG00000032086, ENSMUSG00000031393, ENSMUSG00000022681, ENSMUSG00000026768, ENSMUSG00000023017, ENSMUSG00000042644, ENSMUSG00000024742, ENSMUSG00000001507, ENSMUSG00000027859, ENSMUSG00000029838, ENSMUSG00000037058, ENSMUSG00000052135, ENSMUSG00000030376,…	1.8	2.2e-06	2e-06
GOTERM_BP_DIRECT	GO:0007059~chromosome segregation	59	0.6	6.8e-08	ENSMUSG00000007564, ENSMUSG00000016319, ENSMUSG00000036928, ENSMUSG00000055485, ENSMUSG00000041997, ENSMUSG00000028549, ENSMUSG00000025159, ENSMUSG00000026605, ENSMUSG00000044783, ENSMUSG00000024943, ENSMUSG00000018736, ENSMUSG00000045273, ENSMUSG00000035354, ENSMUSG00000030744, ENSMUSG00000030105, ENSMUSG00000005233, ENSMUSG00000031262, ENSMUSG00000020492, ENSMUSG00000025862, ENSMUSG00000025144,…	1.9	2.2e-06	2e-06
GOTERM_BP_DIRECT	GO:0050873~brown fat cell differentiation	31	0.3	6.8e-08	ENSMUSG00000026360, ENSMUSG00000032487, ENSMUSG00000078566, ENSMUSG00000007682, ENSMUSG00000027111, ENSMUSG00000062515, ENSMUSG00000037071, ENSMUSG00000021831, ENSMUSG00000068874, ENSMUSG00000021238, ENSMUSG00000045333, ENSMUSG00000045730, ENSMUSG00000037095, ENSMUSG00000039410, ENSMUSG00000019846, ENSMUSG00000030545, ENSMUSG00000005057, ENSMUSG00000056501, ENSMUSG00000029322, ENSMUSG00000028773,…	2.4	2.2e-06	2e-06
GOTERM_BP_DIRECT	GO:0070059~intrinsic apoptotic signaling pathway in response to endoplasmic reticulum stress	31	0.3	6.8e-08	ENSMUSG00000057522, ENSMUSG00000006673, ENSMUSG00000023010, ENSMUSG00000027313, ENSMUSG00000026883, ENSMUSG00000042406, ENSMUSG00000020484, ENSMUSG00000024521, ENSMUSG00000042682, ENSMUSG00000021831, ENSMUSG00000020788, ENSMUSG00000057789, ENSMUSG00000030102, ENSMUSG00000057329, ENSMUSG00000036986, ENSMUSG00000056501, ENSMUSG00000024392, ENSMUSG00000059552, ENSMUSG00000022074, ENSMUSG00000027006,…	2.4	2.2e-06	2e-06
GOTERM_BP_DIRECT	GO:0048870~cell motility	31	0.3	6.8e-08	ENSMUSG00000031253, ENSMUSG00000037815, ENSMUSG00000031078, ENSMUSG00000052593, ENSMUSG00000022443, ENSMUSG00000022565, ENSMUSG00000016494, ENSMUSG00000040220, ENSMUSG00000014791, ENSMUSG00000041112, ENSMUSG00000022508, ENSMUSG00000004936, ENSMUSG00000020607, ENSMUSG00000062825, ENSMUSG00000037902, ENSMUSG00000056201, ENSMUSG00000032035, ENSMUSG00000029580, ENSMUSG00000029581, ENSMUSG00000058587,…	2.4	2.2e-06	2e-06
GOTERM_BP_DIRECT	GO:0043392~negative regulation of DNA binding	28	0.3	6.9e-08	ENSMUSG00000073490, ENSMUSG00000073491, ENSMUSG00000008575, ENSMUSG00000056692, ENSMUSG00000048450, ENSMUSG00000026021, ENSMUSG00000042745, ENSMUSG00000026222, ENSMUSG00000066677, ENSMUSG00000028988, ENSMUSG00000021476, ENSMUSG00000001761, ENSMUSG00000026622, ENSMUSG00000024789, ENSMUSG00000020644, ENSMUSG00000090272, ENSMUSG00000007805, ENSMUSG00000039997, ENSMUSG00000074643, ENSMUSG00000056758,…	2.5	2.3e-06	2e-06
GOTERM_BP_DIRECT	GO:0007095~mitotic G2 DNA damage checkpoint signaling	30	0.3	7e-08	ENSMUSG00000059981, ENSMUSG00000027230, ENSMUSG00000061288, ENSMUSG00000020381, ENSMUSG00000028821, ENSMUSG00000017291, ENSMUSG00000028224, ENSMUSG00000003541, ENSMUSG00000022960, ENSMUSG00000025878, ENSMUSG00000035390, ENSMUSG00000020326, ENSMUSG00000037474, ENSMUSG00000030528, ENSMUSG00000030867, ENSMUSG00000035234, ENSMUSG00000033713, ENSMUSG00000052139, ENSMUSG00000019942, ENSMUSG00000031201,…	2.5	2.3e-06	2e-06
GOTERM_BP_DIRECT	GO:0018108~peptidyl-tyrosine phosphorylation	50	0.5	7.8e-08	ENSMUSG00000003283, ENSMUSG00000029231, ENSMUSG00000028664, ENSMUSG00000024620, ENSMUSG00000024621, ENSMUSG00000020467, ENSMUSG00000047139, ENSMUSG00000024789, ENSMUSG00000005672, ENSMUSG00000031264, ENSMUSG00000059456, ENSMUSG00000028530, ENSMUSG00000026034, ENSMUSG00000026395, ENSMUSG00000026235, ENSMUSG00000026674, ENSMUSG00000004266, ENSMUSG00000053158, ENSMUSG00000052504, ENSMUSG00000005320,…	2	2.5e-06	2.3e-06
GOTERM_BP_DIRECT	GO:0032868~response to insulin	55	0.6	8.7e-08	ENSMUSG00000025271, ENSMUSG00000004056, ENSMUSG00000032485, ENSMUSG00000059486, ENSMUSG00000020063, ENSMUSG00000026321, ENSMUSG00000041995, ENSMUSG00000001506, ENSMUSG00000037370, ENSMUSG00000007805, ENSMUSG00000078249, ENSMUSG00000032009, ENSMUSG00000034105, ENSMUSG00000027882, ENSMUSG00000028893, ENSMUSG00000020176, ENSMUSG00000006127, ENSMUSG00000040136, ENSMUSG00000081406, ENSMUSG00000046711,…	1.9	2.8e-06	2.5e-06
GOTERM_BP_DIRECT	GO:0010506~regulation of autophagy	42	0.5	9e-08	ENSMUSG00000028300, ENSMUSG00000055485, ENSMUSG00000024283, ENSMUSG00000028165, ENSMUSG00000049323, ENSMUSG00000054072, ENSMUSG00000020484, ENSMUSG00000048677, ENSMUSG00000025437, ENSMUSG00000029512, ENSMUSG00000028329, ENSMUSG00000022545, ENSMUSG00000003308, ENSMUSG00000038467, ENSMUSG00000032507, ENSMUSG00000038765, ENSMUSG00000032308, ENSMUSG00000035354, ENSMUSG00000031834, ENSMUSG00000030720,…	2.1	2.9e-06	2.6e-06
GOTERM_BP_DIRECT	GO:0070534~protein K63-linked ubiquitination	42	0.5	9e-08	ENSMUSG00000036989, ENSMUSG00000028086, ENSMUSG00000057143, ENSMUSG00000025034, ENSMUSG00000040746, ENSMUSG00000021277, ENSMUSG00000022684, ENSMUSG00000026942, ENSMUSG00000044303, ENSMUSG00000026429, ENSMUSG00000023977, ENSMUSG00000066258, ENSMUSG00000014074, ENSMUSG00000030966, ENSMUSG00000078923, ENSMUSG00000020707, ENSMUSG00000054517, ENSMUSG00000030921, ENSMUSG00000054115, ENSMUSG00000031930,…	2.1	2.9e-06	2.6e-06
GOTERM_BP_DIRECT	GO:0045597~positive regulation of cell differentiation	42	0.5	9e-08	ENSMUSG00000037935, ENSMUSG00000032187, ENSMUSG00000015605, ENSMUSG00000023391, ENSMUSG00000054252, ENSMUSG00000032481, ENSMUSG00000069729, ENSMUSG00000041911, ENSMUSG00000006932, ENSMUSG00000027796, ENSMUSG00000042323, ENSMUSG00000005124, ENSMUSG00000027656, ENSMUSG00000028949, ENSMUSG00000024789, ENSMUSG00000024921, ENSMUSG00000052837, ENSMUSG00000029838, ENSMUSG00000009073, ENSMUSG00000082361,…	2.1	2.9e-06	2.6e-06
GOTERM_BP_DIRECT	GO:0050885~neuromuscular process controlling balance	42	0.5	9e-08	ENSMUSG00000040907, ENSMUSG00000005360, ENSMUSG00000035916, ENSMUSG00000028341, ENSMUSG00000009681, ENSMUSG00000025232, ENSMUSG00000028224, ENSMUSG00000008658, ENSMUSG00000049625, ENSMUSG00000000594, ENSMUSG00000022840, ENSMUSG00000014592, ENSMUSG00000020886, ENSMUSG00000017167, ENSMUSG00000020900, ENSMUSG00000063142, ENSMUSG00000023959, ENSMUSG00000068696, ENSMUSG00000054836, ENSMUSG00000038664,…	2.1	2.9e-06	2.6e-06
GOTERM_BP_DIRECT	GO:0031589~cell-substrate adhesion	22	0.2	1.1e-07	ENSMUSG00000031673, ENSMUSG00000002250, ENSMUSG00000036867, ENSMUSG00000035725, ENSMUSG00000031451, ENSMUSG00000022091, ENSMUSG00000027111, ENSMUSG00000027087, ENSMUSG00000001930, ENSMUSG00000000555, ENSMUSG00000041329, ENSMUSG00000025006, ENSMUSG00000045038, ENSMUSG00000048758, ENSMUSG00000020689, ENSMUSG00000020437, ENSMUSG00000030707, ENSMUSG00000069662, ENSMUSG00000022309, ENSMUSG00000030428,…	2.8	3.4e-06	3e-06
GOTERM_BP_DIRECT	GO:0042474~middle ear morphogenesis	22	0.2	1.1e-07	ENSMUSG00000049691, ENSMUSG00000048450, ENSMUSG00000014704, ENSMUSG00000057322, ENSMUSG00000021095, ENSMUSG00000003721, ENSMUSG00000024134, ENSMUSG00000001751, ENSMUSG00000048387, ENSMUSG00000026586, ENSMUSG00000022330, ENSMUSG00000025932, ENSMUSG00000021367, ENSMUSG00000048616, ENSMUSG00000037370, ENSMUSG00000052957, ENSMUSG00000046982, ENSMUSG00000039476, ENSMUSG00000010461, ENSMUSG00000045294,…	2.8	3.4e-06	3e-06
GOTERM_BP_DIRECT	GO:0038109~Kit signaling pathway	35	0.4	1.1e-07	ENSMUSG00000005320, ENSMUSG00000032584, ENSMUSG00000028289, ENSMUSG00000054252, ENSMUSG00000029231, ENSMUSG00000029859, ENSMUSG00000028664, ENSMUSG00000062312, ENSMUSG00000020122, ENSMUSG00000029710, ENSMUSG00000024620, ENSMUSG00000024621, ENSMUSG00000030849, ENSMUSG00000005672, ENSMUSG00000062209, ENSMUSG00000030110, ENSMUSG00000006386, ENSMUSG00000055254, ENSMUSG00000026235, ENSMUSG00000062960,…	2.3	3.5e-06	3.2e-06
GOTERM_BP_DIRECT	GO:0050727~regulation of inflammatory response	56	0.6	1.2e-07	ENSMUSG00000031596, ENSMUSG00000030067, ENSMUSG00000032046, ENSMUSG00000033174, ENSMUSG00000034708, ENSMUSG00000040663, ENSMUSG00000024349, ENSMUSG00000024789, ENSMUSG00000038264, ENSMUSG00000036242, ENSMUSG00000047497, ENSMUSG00000005506, ENSMUSG00000029082, ENSMUSG00000039158, ENSMUSG00000035673, ENSMUSG00000050310, ENSMUSG00000030107, ENSMUSG00000033538, ENSMUSG00000034786, ENSMUSG00000018217,…	1.9	3.7e-06	3.3e-06
GOTERM_BP_DIRECT	GO:1901224~positive regulation of non-canonical NF-kappaB signal transduction	44	0.5	1.2e-07	ENSMUSG00000059327, ENSMUSG00000028581, ENSMUSG00000056313, ENSMUSG00000010358, ENSMUSG00000075376, ENSMUSG00000027995, ENSMUSG00000023992, ENSMUSG00000003227, ENSMUSG00000020122, ENSMUSG00000024401, ENSMUSG00000022521, ENSMUSG00000040423, ENSMUSG00000066551, ENSMUSG00000069601, ENSMUSG00000026946, ENSMUSG00000041530, ENSMUSG00000044583, ENSMUSG00000022901, ENSMUSG00000031639, ENSMUSG00000015305,…	2.1	3.8e-06	3.4e-06
GOTERM_BP_DIRECT	GO:0001755~neural crest cell migration	34	0.4	1.2e-07	ENSMUSG00000028780, ENSMUSG00000029576, ENSMUSG00000028883, ENSMUSG00000022122, ENSMUSG00000021451, ENSMUSG00000004872, ENSMUSG00000025810, ENSMUSG00000001761, ENSMUSG00000001227, ENSMUSG00000038264, ENSMUSG00000057969, ENSMUSG00000031217, ENSMUSG00000015647, ENSMUSG00000034486, ENSMUSG00000034684, ENSMUSG00000019647, ENSMUSG00000019966, ENSMUSG00000035569, ENSMUSG00000062209, ENSMUSG00000056201,…	2.3	3.9e-06	3.4e-06
GOTERM_BP_DIRECT	GO:0035924~cellular response to vascular endothelial growth factor stimulus	23	0.3	1.3e-07	ENSMUSG00000061878, ENSMUSG00000001240, ENSMUSG00000062960, ENSMUSG00000029648, ENSMUSG00000027962, ENSMUSG00000026883, ENSMUSG00000023034, ENSMUSG00000020484, ENSMUSG00000025810, ENSMUSG00000022114, ENSMUSG00000023951, ENSMUSG00000024659, ENSMUSG00000041187, ENSMUSG00000020357, ENSMUSG00000001729, ENSMUSG00000026923, ENSMUSG00000052957, ENSMUSG00000062352, ENSMUSG00000020715, ENSMUSG00000053436,…	2.8	4e-06	3.6e-06
GOTERM_BP_DIRECT	GO:0030218~erythrocyte differentiation	47	0.5	1.3e-07	ENSMUSG00000058756, ENSMUSG00000081534, ENSMUSG00000016319, ENSMUSG00000027495, ENSMUSG00000024140, ENSMUSG00000022021, ENSMUSG00000042228, ENSMUSG00000022185, ENSMUSG00000027951, ENSMUSG00000021474, ENSMUSG00000023015, ENSMUSG00000002111, ENSMUSG00000042029, ENSMUSG00000020167, ENSMUSG00000024588, ENSMUSG00000024789, ENSMUSG00000020644, ENSMUSG00000019982, ENSMUSG00000024608, ENSMUSG00000039630,…	2	4e-06	3.6e-06
GOTERM_BP_DIRECT	GO:0070373~negative regulation of ERK1 and ERK2 cascade	50	0.5	1.3e-07	ENSMUSG00000026883, ENSMUSG00000028664, ENSMUSG00000024427, ENSMUSG00000037211, ENSMUSG00000090935, ENSMUSG00000032312, ENSMUSG00000018909, ENSMUSG00000060803, ENSMUSG00000031383, ENSMUSG00000026395, ENSMUSG00000022150, ENSMUSG00000026235, ENSMUSG00000020053, ENSMUSG00000002205, ENSMUSG00000006369, ENSMUSG00000007655, ENSMUSG00000025665, ENSMUSG00000022114, ENSMUSG00000020733, ENSMUSG00000045103,…	2	4e-06	3.6e-06
GOTERM_BP_DIRECT	GO:0048488~synaptic vesicle endocytosis	39	0.4	1.4e-07	ENSMUSG00000033335, ENSMUSG00000008036, ENSMUSG00000024381, ENSMUSG00000034708, ENSMUSG00000007207, ENSMUSG00000060279, ENSMUSG00000111375, ENSMUSG00000044147, ENSMUSG00000037270, ENSMUSG00000047139, ENSMUSG00000020368, ENSMUSG00000026825, ENSMUSG00000022789, ENSMUSG00000028969, ENSMUSG00000040265, ENSMUSG00000035392, ENSMUSG00000035152, ENSMUSG00000002957, ENSMUSG00000026509, ENSMUSG00000031539,…	2.2	4.2e-06	3.8e-06
GOTERM_BP_DIRECT	GO:0071407~cellular response to organic cyclic compound	39	0.4	1.4e-07	ENSMUSG00000028163, ENSMUSG00000004056, ENSMUSG00000027111, ENSMUSG00000024087, ENSMUSG00000026185, ENSMUSG00000027358, ENSMUSG00000028766, ENSMUSG00000026104, ENSMUSG00000027796, ENSMUSG00000005148, ENSMUSG00000048779, ENSMUSG00000024349, ENSMUSG00000068798, ENSMUSG00000001729, ENSMUSG00000036362, ENSMUSG00000039952, ENSMUSG00000035199, ENSMUSG00000032902, ENSMUSG00000034640, ENSMUSG00000030602,…	2.2	4.2e-06	3.8e-06
GOTERM_BP_DIRECT	GO:0042149~cellular response to glucose starvation	39	0.4	1.4e-07	ENSMUSG00000073490, ENSMUSG00000073491, ENSMUSG00000029752, ENSMUSG00000028645, ENSMUSG00000020063, ENSMUSG00000066677, ENSMUSG00000042406, ENSMUSG00000020484, ENSMUSG00000048756, ENSMUSG00000024521, ENSMUSG00000020300, ENSMUSG00000090272, ENSMUSG00000039231, ENSMUSG00000024926, ENSMUSG00000039997, ENSMUSG00000050697, ENSMUSG00000032009, ENSMUSG00000030888, ENSMUSG00000057329, ENSMUSG00000028494,…	2.2	4.2e-06	3.8e-06
GOTERM_BP_DIRECT	GO:0051028~mRNA transport	43	0.5	1.4e-07	ENSMUSG00000002052, ENSMUSG00000048271, ENSMUSG00000008450, ENSMUSG00000016619, ENSMUSG00000003226, ENSMUSG00000026764, ENSMUSG00000040667, ENSMUSG00000029814, ENSMUSG00000092035, ENSMUSG00000044786, ENSMUSG00000000838, ENSMUSG00000022602, ENSMUSG00000021537, ENSMUSG00000037997, ENSMUSG00000018379, ENSMUSG00000037933, ENSMUSG00000027680, ENSMUSG00000030298, ENSMUSG00000026491, ENSMUSG00000004980,…	2.1	4.3e-06	3.9e-06
GOTERM_BP_DIRECT	GO:0045773~positive regulation of axon extension	32	0.4	1.4e-07	ENSMUSG00000055024, ENSMUSG00000029674, ENSMUSG00000015605, ENSMUSG00000051243, ENSMUSG00000059363, ENSMUSG00000031391, ENSMUSG00000031292, ENSMUSG00000023277, ENSMUSG00000026965, ENSMUSG00000027859, ENSMUSG00000038264, ENSMUSG00000020902, ENSMUSG00000033618, ENSMUSG00000018736, ENSMUSG00000030447, ENSMUSG00000043051, ENSMUSG00000051149, ENSMUSG00000026193, ENSMUSG00000004788, ENSMUSG00000002985,…	2.3	4.4e-06	3.9e-06
GOTERM_BP_DIRECT	GO:0045747~positive regulation of Notch signaling pathway	32	0.4	1.4e-07	ENSMUSG00000015627, ENSMUSG00000027276, ENSMUSG00000029570, ENSMUSG00000000530, ENSMUSG00000062234, ENSMUSG00000002799, ENSMUSG00000028445, ENSMUSG00000022883, ENSMUSG00000027835, ENSMUSG00000021756, ENSMUSG00000026923, ENSMUSG00000022528, ENSMUSG00000034064, ENSMUSG00000062352, ENSMUSG00000052516, ENSMUSG00000034663, ENSMUSG00000017664, ENSMUSG00000014773, ENSMUSG00000039239, ENSMUSG00000005672,…	2.3	4.4e-06	3.9e-06
GOTERM_BP_DIRECT	GO:0043536~positive regulation of blood vessel endothelial cell migration	32	0.4	1.4e-07	ENSMUSG00000029470, ENSMUSG00000025393, ENSMUSG00000052593, ENSMUSG00000020063, ENSMUSG00000023951, ENSMUSG00000066551, ENSMUSG00000001729, ENSMUSG00000022309, ENSMUSG00000031714, ENSMUSG00000016933, ENSMUSG00000018932, ENSMUSG00000057967, ENSMUSG00000015839, ENSMUSG00000004043, ENSMUSG00000031520, ENSMUSG00000032035, ENSMUSG00000048583, ENSMUSG00000062960, ENSMUSG00000020053, ENSMUSG00000049775,…	2.3	4.4e-06	3.9e-06
GOTERM_BP_DIRECT	GO:0042593~glucose homeostasis	83	0.9	1.5e-07	ENSMUSG00000029156, ENSMUSG00000034748, ENSMUSG00000057069, ENSMUSG00000027533, ENSMUSG00000034908, ENSMUSG00000056492, ENSMUSG00000020263, ENSMUSG00000024985, ENSMUSG00000029478, ENSMUSG00000008734, ENSMUSG00000044303, ENSMUSG00000048756, ENSMUSG00000025314, ENSMUSG00000042485, ENSMUSG00000027936, ENSMUSG00000037370, ENSMUSG00000062694, ENSMUSG00000025959, ENSMUSG00000019461, ENSMUSG00000039474,…	1.7	4.5e-06	4e-06
GOTERM_BP_DIRECT	GO:0060045~positive regulation of cardiac muscle cell proliferation	24	0.3	1.5e-07	ENSMUSG00000000093, ENSMUSG00000062209, ENSMUSG00000029287, ENSMUSG00000010797, ENSMUSG00000005583, ENSMUSG00000000184, ENSMUSG00000053110, ENSMUSG00000024014, ENSMUSG00000063358, ENSMUSG00000021796, ENSMUSG00000039191, ENSMUSG00000022306, ENSMUSG00000026923, ENSMUSG00000041431, ENSMUSG00000030849, ENSMUSG00000021944, ENSMUSG00000039542, ENSMUSG00000005836, ENSMUSG00000062991, ENSMUSG00000053436,…	2.7	4.5e-06	4e-06
GOTERM_BP_DIRECT	GO:0014911~positive regulation of smooth muscle cell migration	31	0.3	1.5e-07	ENSMUSG00000030562, ENSMUSG00000032860, ENSMUSG00000031870, ENSMUSG00000027750, ENSMUSG00000024087, ENSMUSG00000049044, ENSMUSG00000005124, ENSMUSG00000024620, ENSMUSG00000022367, ENSMUSG00000048779, ENSMUSG00000022469, ENSMUSG00000021699, ENSMUSG00000017344, ENSMUSG00000021756, ENSMUSG00000020689, ENSMUSG00000057329, ENSMUSG00000027200, ENSMUSG00000026313, ENSMUSG00000020053, ENSMUSG00000049775,…	2.4	4.7e-06	4.2e-06
GOTERM_BP_DIRECT	GO:0006890~retrograde vesicle-mediated transport, Golgi to endoplasmic reticulum	31	0.3	1.5e-07	ENSMUSG00000010830, ENSMUSG00000079111, ENSMUSG00000055681, ENSMUSG00000060992, ENSMUSG00000022200, ENSMUSG00000024566, ENSMUSG00000018672, ENSMUSG00000021877, ENSMUSG00000020821, ENSMUSG00000002778, ENSMUSG00000030704, ENSMUSG00000030304, ENSMUSG00000035354, ENSMUSG00000032549, ENSMUSG00000037933, ENSMUSG00000031753, ENSMUSG00000050017, ENSMUSG00000029125, ENSMUSG00000029048, ENSMUSG00000032096,…	2.4	4.7e-06	4.2e-06
GOTERM_BP_DIRECT	GO:0098586~cellular response to virus	38	0.4	1.5e-07	ENSMUSG00000029771, ENSMUSG00000028163, ENSMUSG00000003184, ENSMUSG00000008496, ENSMUSG00000021270, ENSMUSG00000027951, ENSMUSG00000042349, ENSMUSG00000058392, ENSMUSG00000049723, ENSMUSG00000001123, ENSMUSG00000022521, ENSMUSG00000051506, ENSMUSG00000024404, ENSMUSG00000000838, ENSMUSG00000044583, ENSMUSG00000045573, ENSMUSG00000031639, ENSMUSG00000072244, ENSMUSG00000032402, ENSMUSG00000034855,…	2.2	4.7e-06	4.2e-06
GOTERM_BP_DIRECT	GO:0050775~positive regulation of dendrite morphogenesis	29	0.3	1.7e-07	ENSMUSG00000034867, ENSMUSG00000026341, ENSMUSG00000033295, ENSMUSG00000027692, ENSMUSG00000031292, ENSMUSG00000021057, ENSMUSG00000026965, ENSMUSG00000021994, ENSMUSG00000020389, ENSMUSG00000063160, ENSMUSG00000020886, ENSMUSG00000068036, ENSMUSG00000030309, ENSMUSG00000038545, ENSMUSG00000027184, ENSMUSG00000028173, ENSMUSG00000034813, ENSMUSG00000028399, ENSMUSG00000049791, ENSMUSG00000031161,…	2.4	5.1e-06	4.5e-06
GOTERM_BP_DIRECT	GO:0030032~lamellipodium assembly	28	0.3	1.7e-07	ENSMUSG00000032740, ENSMUSG00000031133, ENSMUSG00000029636, ENSMUSG00000021990, ENSMUSG00000022200, ENSMUSG00000009621, ENSMUSG00000028745, ENSMUSG00000022788, ENSMUSG00000045795, ENSMUSG00000021338, ENSMUSG00000030447, ENSMUSG00000045092, ENSMUSG00000030223, ENSMUSG00000018217, ENSMUSG00000031511, ENSMUSG00000005672, ENSMUSG00000027002, ENSMUSG00000025085, ENSMUSG00000029528, ENSMUSG00000022099,…	2.5	5.1e-06	4.6e-06
GOTERM_BP_DIRECT	GO:0000422~autophagy of mitochondrion	27	0.3	1.7e-07	ENSMUSG00000031198, ENSMUSG00000025173, ENSMUSG00000030161, ENSMUSG00000028385, ENSMUSG00000028165, ENSMUSG00000028007, ENSMUSG00000001786, ENSMUSG00000022663, ENSMUSG00000041895, ENSMUSG00000029512, ENSMUSG00000044303, ENSMUSG00000032905, ENSMUSG00000021619, ENSMUSG00000032308, ENSMUSG00000031812, ENSMUSG00000031950, ENSMUSG00000025040, ENSMUSG00000033124, ENSMUSG00000024773, ENSMUSG00000040410,…	2.5	5.1e-06	4.6e-06
GOTERM_BP_DIRECT	GO:0051592~response to calcium ion	41	0.5	1.9e-07	ENSMUSG00000055024, ENSMUSG00000027893, ENSMUSG00000027296, ENSMUSG00000019370, ENSMUSG00000020122, ENSMUSG00000027712, ENSMUSG00000021576, ENSMUSG00000042644, ENSMUSG00000064370, ENSMUSG00000051747, ENSMUSG00000020128, ENSMUSG00000045573, ENSMUSG00000063142, ENSMUSG00000021814, ENSMUSG00000031555, ENSMUSG00000036438, ENSMUSG00000033068, ENSMUSG00000059456, ENSMUSG00000007617, ENSMUSG00000040613,…	2.1	5.6e-06	5e-06
GOTERM_BP_DIRECT	GO:0048705~skeletal system morphogenesis	36	0.4	2e-07	ENSMUSG00000029231, ENSMUSG00000022483, ENSMUSG00000024620, ENSMUSG00000040268, ENSMUSG00000027777, ENSMUSG00000001506, ENSMUSG00000039153, ENSMUSG00000021359, ENSMUSG00000004637, ENSMUSG00000020846, ENSMUSG00000044042, ENSMUSG00000019947, ENSMUSG00000015647, ENSMUSG00000034640, ENSMUSG00000032547, ENSMUSG00000030201, ENSMUSG00000035569, ENSMUSG00000031740, ENSMUSG00000049691, ENSMUSG00000064325,…	2.2	5.9e-06	5.3e-06
GOTERM_BP_DIRECT	GO:0043087~regulation of GTPase activity	35	0.4	2.2e-07	ENSMUSG00000035437, ENSMUSG00000031355, ENSMUSG00000056413, ENSMUSG00000041936, ENSMUSG00000026883, ENSMUSG00000026024, ENSMUSG00000029859, ENSMUSG00000022982, ENSMUSG00000042700, ENSMUSG00000009621, ENSMUSG00000041351, ENSMUSG00000048915, ENSMUSG00000022508, ENSMUSG00000062352, ENSMUSG00000050310, ENSMUSG00000036104, ENSMUSG00000071317, ENSMUSG00000030793, ENSMUSG00000033389, ENSMUSG00000033542,…	2.2	6.6e-06	5.9e-06
GOTERM_BP_DIRECT	GO:0006541~glutamine metabolic process	20	0.2	2.3e-07	ENSMUSG00000029992, ENSMUSG00000033685, ENSMUSG00000029752, ENSMUSG00000053398, ENSMUSG00000013629, ENSMUSG00000031360, ENSMUSG00000031393, ENSMUSG00000026103, ENSMUSG00000028633, ENSMUSG00000020363, ENSMUSG00000022751, ENSMUSG00000023169, ENSMUSG00000021794, ENSMUSG00000027823, ENSMUSG00000029524, ENSMUSG00000044005, ENSMUSG00000020899, ENSMUSG00000005804, ENSMUSG00000011148, ENSMUSG00000073987	2.9	6.7e-06	5.9e-06
GOTERM_BP_DIRECT	GO:0008610~lipid biosynthetic process	20	0.2	2.3e-07	ENSMUSG00000031278, ENSMUSG00000005373, ENSMUSG00000025153, ENSMUSG00000026676, ENSMUSG00000021273, ENSMUSG00000024781, ENSMUSG00000026856, ENSMUSG00000020532, ENSMUSG00000037071, ENSMUSG00000018796, ENSMUSG00000042410, ENSMUSG00000024735, ENSMUSG00000027605, ENSMUSG00000028518, ENSMUSG00000020538, ENSMUSG00000030802, ENSMUSG00000050697, ENSMUSG00000050310, ENSMUSG00000020917, ENSMUSG00000031545	2.9	6.7e-06	5.9e-06
GOTERM_BP_DIRECT	GO:0045787~positive regulation of cell cycle	34	0.4	2.5e-07	ENSMUSG00000048450, ENSMUSG00000033373, ENSMUSG00000028341, ENSMUSG00000020184, ENSMUSG00000020167, ENSMUSG00000020644, ENSMUSG00000026605, ENSMUSG00000041431, ENSMUSG00000030849, ENSMUSG00000030966, ENSMUSG00000010175, ENSMUSG00000037992, ENSMUSG00000055204, ENSMUSG00000030201, ENSMUSG00000035314, ENSMUSG00000039910, ENSMUSG00000039239, ENSMUSG00000030397, ENSMUSG00000062604, ENSMUSG00000032113,…	2.2	7.3e-06	6.5e-06
GOTERM_BP_DIRECT	GO:0071549~cellular response to dexamethasone stimulus	33	0.4	2.7e-07	ENSMUSG00000000093, ENSMUSG00000057841, ENSMUSG00000076441, ENSMUSG00000055067, ENSMUSG00000004655, ENSMUSG00000031490, ENSMUSG00000029836, ENSMUSG00000000753, ENSMUSG00000020122, ENSMUSG00000024588, ENSMUSG00000024789, ENSMUSG00000044167, ENSMUSG00000040584, ENSMUSG00000039630, ENSMUSG00000020108, ENSMUSG00000021835, ENSMUSG00000028156, ENSMUSG00000026031, ENSMUSG00000027363, ENSMUSG00000040618,…	2.3	8.1e-06	7.2e-06
GOTERM_BP_DIRECT	GO:0070936~protein K48-linked ubiquitination	56	0.6	2.8e-07	ENSMUSG00000031751, ENSMUSG00000059486, ENSMUSG00000001786, ENSMUSG00000024589, ENSMUSG00000022684, ENSMUSG00000026965, ENSMUSG00000029634, ENSMUSG00000040785, ENSMUSG00000022400, ENSMUSG00000020107, ENSMUSG00000020307, ENSMUSG00000054517, ENSMUSG00000039159, ENSMUSG00000054115, ENSMUSG00000058317, ENSMUSG00000028098, ENSMUSG00000033004, ENSMUSG00000058446, ENSMUSG00000020496, ENSMUSG00000020134,…	1.8	8.2e-06	7.3e-06
GOTERM_BP_DIRECT	GO:0071333~cellular response to glucose stimulus	51	0.6	2.8e-07	ENSMUSG00000027130, ENSMUSG00000058239, ENSMUSG00000026641, ENSMUSG00000048756, ENSMUSG00000001506, ENSMUSG00000035232, ENSMUSG00000032402, ENSMUSG00000050556, ENSMUSG00000033685, ENSMUSG00000025582, ENSMUSG00000032350, ENSMUSG00000040618, ENSMUSG00000027962, ENSMUSG00000020053, ENSMUSG00000020372, ENSMUSG00000028456, ENSMUSG00000027168, ENSMUSG00000042557, ENSMUSG00000024858, ENSMUSG00000021944,…	1.9	8.3e-06	7.4e-06
GOTERM_BP_DIRECT	GO:2000573~positive regulation of DNA biosynthetic process	21	0.2	2.9e-07	ENSMUSG00000033016, ENSMUSG00000034997, ENSMUSG00000005320, ENSMUSG00000030562, ENSMUSG00000024087, ENSMUSG00000059456, ENSMUSG00000028864, ENSMUSG00000040888, ENSMUSG00000040552, ENSMUSG00000024620, ENSMUSG00000023886, ENSMUSG00000023951, ENSMUSG00000060216, ENSMUSG00000024401, ENSMUSG00000022018, ENSMUSG00000041187, ENSMUSG00000022812, ENSMUSG00000027715, ENSMUSG00000019432, ENSMUSG00000053819,…	2.8	8.4e-06	7.5e-06
GOTERM_BP_DIRECT	GO:0031648~protein destabilization	38	0.4	2.9e-07	ENSMUSG00000055024, ENSMUSG00000028086, ENSMUSG00000031696, ENSMUSG00000034748, ENSMUSG00000040749, ENSMUSG00000079037, ENSMUSG00000027358, ENSMUSG00000042745, ENSMUSG00000020184, ENSMUSG00000020063, ENSMUSG00000020484, ENSMUSG00000022124, ENSMUSG00000022365, ENSMUSG00000044303, ENSMUSG00000022521, ENSMUSG00000020889, ENSMUSG00000030867, ENSMUSG00000030966, ENSMUSG00000074884, ENSMUSG00000004364,…	2.1	8.4e-06	7.5e-06
GOTERM_BP_DIRECT	GO:0007173~epidermal growth factor receptor signaling pathway	53	0.6	3.1e-07	ENSMUSG00000029231, ENSMUSG00000029999, ENSMUSG00000028469, ENSMUSG00000028664, ENSMUSG00000029710, ENSMUSG00000024620, ENSMUSG00000024621, ENSMUSG00000020467, ENSMUSG00000021359, ENSMUSG00000021877, ENSMUSG00000042680, ENSMUSG00000031714, ENSMUSG00000031955, ENSMUSG00000059923, ENSMUSG00000005672, ENSMUSG00000059456, ENSMUSG00000055254, ENSMUSG00000026235, ENSMUSG00000026674, ENSMUSG00000021464,…	1.9	9e-06	8.1e-06
GOTERM_BP_DIRECT	GO:0001756~somitogenesis	37	0.4	3.3e-07	ENSMUSG00000055024, ENSMUSG00000028780, ENSMUSG00000025491, ENSMUSG00000029570, ENSMUSG00000050295, ENSMUSG00000027996, ENSMUSG00000026640, ENSMUSG00000021796, ENSMUSG00000021994, ENSMUSG00000051747, ENSMUSG00000037034, ENSMUSG00000043154, ENSMUSG00000034064, ENSMUSG00000046020, ENSMUSG00000014773, ENSMUSG00000030201, ENSMUSG00000032402, ENSMUSG00000030543, ENSMUSG00000058835, ENSMUSG00000034218,…	2.1	9.5e-06	8.5e-06
GOTERM_BP_DIRECT	GO:0043588~skin development	41	0.5	3.3e-07	ENSMUSG00000028681, ENSMUSG00000031497, ENSMUSG00000059327, ENSMUSG00000025231, ENSMUSG00000033792, ENSMUSG00000034926, ENSMUSG00000027495, ENSMUSG00000026042, ENSMUSG00000026043, ENSMUSG00000026167, ENSMUSG00000006932, ENSMUSG00000071072, ENSMUSG00000024985, ENSMUSG00000028967, ENSMUSG00000022565, ENSMUSG00000001506, ENSMUSG00000001507, ENSMUSG00000025856, ENSMUSG00000021359, ENSMUSG00000037370,…	2.1	9.6e-06	8.5e-06
GOTERM_BP_DIRECT	GO:0003148~outflow tract septum morphogenesis	22	0.2	3.4e-07	ENSMUSG00000000093, ENSMUSG00000028780, ENSMUSG00000036867, ENSMUSG00000030770, ENSMUSG00000032440, ENSMUSG00000022883, ENSMUSG00000003233, ENSMUSG00000025810, ENSMUSG00000021796, ENSMUSG00000026556, ENSMUSG00000025969, ENSMUSG00000022306, ENSMUSG00000026814, ENSMUSG00000025219, ENSMUSG00000030849, ENSMUSG00000067336, ENSMUSG00000021835, ENSMUSG00000005836, ENSMUSG00000031965, ENSMUSG00000052516,…	2.7	9.8e-06	8.7e-06
GOTERM_BP_DIRECT	GO:0048167~regulation of synaptic plasticity	44	0.5	3.5e-07	ENSMUSG00000033577, ENSMUSG00000034987, ENSMUSG00000036306, ENSMUSG00000005583, ENSMUSG00000027254, ENSMUSG00000033033, ENSMUSG00000033396, ENSMUSG00000032086, ENSMUSG00000025372, ENSMUSG00000027296, ENSMUSG00000031393, ENSMUSG00000041718, ENSMUSG00000048376, ENSMUSG00000022240, ENSMUSG00000042406, ENSMUSG00000020681, ENSMUSG00000023411, ENSMUSG00000002771, ENSMUSG00000061665, ENSMUSG00000067629,…	2	1e-05	9e-06
GOTERM_BP_DIRECT	GO:0097191~extrinsic apoptotic signaling pathway	36	0.4	3.8e-07	ENSMUSG00000008730, ENSMUSG00000031077, ENSMUSG00000049382, ENSMUSG00000031078, ENSMUSG00000000532, ENSMUSG00000021054, ENSMUSG00000026029, ENSMUSG00000024401, ENSMUSG00000024789, ENSMUSG00000097328, ENSMUSG00000004637, ENSMUSG00000031639, ENSMUSG00000032402, ENSMUSG00000039239, ENSMUSG00000036986, ENSMUSG00000057177, ENSMUSG00000026395, ENSMUSG00000053110, ENSMUSG00000022150, ENSMUSG00000027248,…	2.2	1.1e-05	9.6e-06
GOTERM_BP_DIRECT	GO:0043407~negative regulation of MAP kinase activity	29	0.3	3.8e-07	ENSMUSG00000026360, ENSMUSG00000027358, ENSMUSG00000042228, ENSMUSG00000026883, ENSMUSG00000021670, ENSMUSG00000028048, ENSMUSG00000024006, ENSMUSG00000025314, ENSMUSG00000024427, ENSMUSG00000062694, ENSMUSG00000055725, ENSMUSG00000037211, ENSMUSG00000029223, ENSMUSG00000024190, ENSMUSG00000031980, ENSMUSG00000060803, ENSMUSG00000052087, ENSMUSG00000002985, ENSMUSG00000006127, ENSMUSG00000004266,…	2.4	1.1e-05	9.6e-06
GOTERM_BP_DIRECT	GO:0048545~response to steroid hormone	23	0.3	3.8e-07	ENSMUSG00000031353, ENSMUSG00000052684, ENSMUSG00000022150, ENSMUSG00000049112, ENSMUSG00000071076, ENSMUSG00000025950, ENSMUSG00000025246, ENSMUSG00000020184, ENSMUSG00000026944, ENSMUSG00000028967, ENSMUSG00000040147, ENSMUSG00000029304, ENSMUSG00000001506, ENSMUSG00000052837, ENSMUSG00000054717, ENSMUSG00000038541, ENSMUSG00000024529, ENSMUSG00000037348, ENSMUSG00000036138, ENSMUSG00000074207,…	2.7	1.1e-05	9.6e-06
GOTERM_BP_DIRECT	GO:0036120~cellular response to platelet-derived growth factor stimulus	23	0.3	3.8e-07	ENSMUSG00000033763, ENSMUSG00000028399, ENSMUSG00000033792, ENSMUSG00000032050, ENSMUSG00000040354, ENSMUSG00000006304, ENSMUSG00000024620, ENSMUSG00000022676, ENSMUSG00000000440, ENSMUSG00000022367, ENSMUSG00000045038, ENSMUSG00000020689, ENSMUSG00000027715, ENSMUSG00000021549, ENSMUSG00000035385, ENSMUSG00000037379, ENSMUSG00000034342, ENSMUSG00000039005, ENSMUSG00000030536, ENSMUSG00000014932,…	2.7	1.1e-05	9.6e-06
GOTERM_BP_DIRECT	GO:0021549~cerebellum development	40	0.4	3.9e-07	ENSMUSG00000033676, ENSMUSG00000034848, ENSMUSG00000057880, ENSMUSG00000029076, ENSMUSG00000050295, ENSMUSG00000031393, ENSMUSG00000023011, ENSMUSG00000027312, ENSMUSG00000048895, ENSMUSG00000006930, ENSMUSG00000029478, ENSMUSG00000021794, ENSMUSG00000022962, ENSMUSG00000064351, ENSMUSG00000028969, ENSMUSG00000039057, ENSMUSG00000020647, ENSMUSG00000030329, ENSMUSG00000034486, ENSMUSG00000038668,…	2.1	1.1e-05	9.8e-06
GOTERM_BP_DIRECT	GO:0000132~establishment of mitotic spindle orientation	28	0.3	4e-07	ENSMUSG00000029177, ENSMUSG00000032264, ENSMUSG00000028243, ENSMUSG00000027479, ENSMUSG00000096255, ENSMUSG00000027455, ENSMUSG00000038170, ENSMUSG00000029910, ENSMUSG00000024926, ENSMUSG00000039298, ENSMUSG00000030867, ENSMUSG00000018736, ENSMUSG00000037211, ENSMUSG00000050953, ENSMUSG00000030983, ENSMUSG00000066306, ENSMUSG00000027168, ENSMUSG00000028059, ENSMUSG00000024056, ENSMUSG00000026955,…	2.4	1.1e-05	1e-05
GOTERM_BP_DIRECT	GO:0048041~focal adhesion assembly	24	0.3	4.1e-07	ENSMUSG00000031673, ENSMUSG00000031355, ENSMUSG00000031078, ENSMUSG00000032011, ENSMUSG00000040945, ENSMUSG00000059456, ENSMUSG00000059981, ENSMUSG00000031480, ENSMUSG00000041729, ENSMUSG00000027087, ENSMUSG00000009681, ENSMUSG00000028126, ENSMUSG00000029528, ENSMUSG00000022178, ENSMUSG00000025006, ENSMUSG00000015143, ENSMUSG00000045795, ENSMUSG00000031523, ENSMUSG00000033855, ENSMUSG00000019889,…	2.6	1.1e-05	1e-05
GOTERM_BP_DIRECT	GO:0010761~fibroblast migration	24	0.3	4.1e-07	ENSMUSG00000055322, ENSMUSG00000005871, ENSMUSG00000032243, ENSMUSG00000029185, ENSMUSG00000055044, ENSMUSG00000024750, ENSMUSG00000033392, ENSMUSG00000004655, ENSMUSG00000028126, ENSMUSG00000020097, ENSMUSG00000021065, ENSMUSG00000056481, ENSMUSG00000044768, ENSMUSG00000044700, ENSMUSG00000027777, ENSMUSG00000022565, ENSMUSG00000021359, ENSMUSG00000020733, ENSMUSG00000037362, ENSMUSG00000039286,…	2.6	1.1e-05	1e-05
GOTERM_BP_DIRECT	GO:0035115~embryonic forelimb morphogenesis	27	0.3	4.1e-07	ENSMUSG00000009207, ENSMUSG00000048450, ENSMUSG00000006932, ENSMUSG00000027833, ENSMUSG00000039153, ENSMUSG00000021359, ENSMUSG00000013584, ENSMUSG00000038203, ENSMUSG00000038227, ENSMUSG00000030201, ENSMUSG00000051920, ENSMUSG00000035799, ENSMUSG00000058665, ENSMUSG00000028476, ENSMUSG00000027684, ENSMUSG00000051331, ENSMUSG00000048387, ENSMUSG00000033282, ENSMUSG00000022330, ENSMUSG00000000126,…	2.5	1.2e-05	1e-05
GOTERM_BP_DIRECT	GO:0045765~regulation of angiogenesis	27	0.3	4.1e-07	ENSMUSG00000030123, ENSMUSG00000042745, ENSMUSG00000000378, ENSMUSG00000026222, ENSMUSG00000000555, ENSMUSG00000027835, ENSMUSG00000027954, ENSMUSG00000022469, ENSMUSG00000022505, ENSMUSG00000033739, ENSMUSG00000037411, ENSMUSG00000031486, ENSMUSG00000031465, ENSMUSG00000032035, ENSMUSG00000030671, ENSMUSG00000006386, ENSMUSG00000028476, ENSMUSG00000029669, ENSMUSG00000020573, ENSMUSG00000001034,…	2.5	1.2e-05	1e-05
GOTERM_BP_DIRECT	GO:0032720~negative regulation of tumor necrosis factor production	43	0.5	4.2e-07	ENSMUSG00000031451, ENSMUSG00000056692, ENSMUSG00000041415, ENSMUSG00000020063, ENSMUSG00000112148, ENSMUSG00000023992, ENSMUSG00000041736, ENSMUSG00000028967, ENSMUSG00000020101, ENSMUSG00000112023, ENSMUSG00000005465, ENSMUSG00000060216, ENSMUSG00000043832, ENSMUSG00000047139, ENSMUSG00000062593, ENSMUSG00000001348, ENSMUSG00000029816, ENSMUSG00000007805, ENSMUSG00000037992, ENSMUSG00000031778,…	2	1.2e-05	1e-05
GOTERM_BP_DIRECT	GO:0050918~positive chemotaxis	25	0.3	4.2e-07	ENSMUSG00000079036, ENSMUSG00000001020, ENSMUSG00000028864, ENSMUSG00000025810, ENSMUSG00000040026, ENSMUSG00000023951, ENSMUSG00000025314, ENSMUSG00000063767, ENSMUSG00000025219, ENSMUSG00000054717, ENSMUSG00000030707, ENSMUSG00000021835, ENSMUSG00000022309, ENSMUSG00000031778, ENSMUSG00000050711, ENSMUSG00000050335, ENSMUSG00000031520, ENSMUSG00000034855, ENSMUSG00000000982, ENSMUSG00000031380,…	2.5	1.2e-05	1e-05
GOTERM_BP_DIRECT	GO:0048863~stem cell differentiation	46	0.5	4.2e-07	ENSMUSG00000028580, ENSMUSG00000048450, ENSMUSG00000062234, ENSMUSG00000043439, ENSMUSG00000027796, ENSMUSG00000020101, ENSMUSG00000027778, ENSMUSG00000021796, ENSMUSG00000048616, ENSMUSG00000039153, ENSMUSG00000030849, ENSMUSG00000021835, ENSMUSG00000024947, ENSMUSG00000013465, ENSMUSG00000031517, ENSMUSG00000051444, ENSMUSG00000030428, ENSMUSG00000012396, ENSMUSG00000017428, ENSMUSG00000019768,…	2	1.2e-05	1e-05
GOTERM_BP_DIRECT	GO:0002053~positive regulation of mesenchymal cell proliferation	26	0.3	4.2e-07	ENSMUSG00000030067, ENSMUSG00000010797, ENSMUSG00000032440, ENSMUSG00000055980, ENSMUSG00000026104, ENSMUSG00000006932, ENSMUSG00000026586, ENSMUSG00000027833, ENSMUSG00000021796, ENSMUSG00000001761, ENSMUSG00000021994, ENSMUSG00000066551, ENSMUSG00000025856, ENSMUSG00000052957, ENSMUSG00000030849, ENSMUSG00000039476, ENSMUSG00000006958, ENSMUSG00000035133, ENSMUSG00000030201, ENSMUSG00000029563,…	2.5	1.2e-05	1e-05
GOTERM_BP_DIRECT	GO:0009411~response to UV	35	0.4	4.3e-07	ENSMUSG00000028560, ENSMUSG00000026082, ENSMUSG00000025076, ENSMUSG00000034748, ENSMUSG00000026048, ENSMUSG00000040204, ENSMUSG00000096472, ENSMUSG00000026641, ENSMUSG00000054051, ENSMUSG00000020241, ENSMUSG00000044328, ENSMUSG00000028329, ENSMUSG00000024521, ENSMUSG00000022545, ENSMUSG00000035390, ENSMUSG00000024947, ENSMUSG00000037474, ENSMUSG00000021936, ENSMUSG00000050697, ENSMUSG00000034485,…	2.2	1.2e-05	1.1e-05
GOTERM_BP_DIRECT	GO:0042307~positive regulation of protein import into nucleus	35	0.4	4.3e-07	ENSMUSG00000029430, ENSMUSG00000055024, ENSMUSG00000032487, ENSMUSG00000030662, ENSMUSG00000030341, ENSMUSG00000008450, ENSMUSG00000021270, ENSMUSG00000027699, ENSMUSG00000041459, ENSMUSG00000041417, ENSMUSG00000005566, ENSMUSG00000020484, ENSMUSG00000021057, ENSMUSG00000001761, ENSMUSG00000024789, ENSMUSG00000021318, ENSMUSG00000030847, ENSMUSG00000034485, ENSMUSG00000031834, ENSMUSG00000053647,…	2.2	1.2e-05	1.1e-05
GOTERM_BP_DIRECT	GO:0016197~endosomal transport	39	0.4	4.5e-07	ENSMUSG00000027293, ENSMUSG00000074364, ENSMUSG00000022021, ENSMUSG00000026024, ENSMUSG00000006699, ENSMUSG00000020640, ENSMUSG00000021950, ENSMUSG00000037270, ENSMUSG00000015243, ENSMUSG00000027935, ENSMUSG00000034560, ENSMUSG00000031913, ENSMUSG00000009907, ENSMUSG00000030842, ENSMUSG00000030105, ENSMUSG00000034557, ENSMUSG00000031165, ENSMUSG00000028552, ENSMUSG00000024772, ENSMUSG00000025422,…	2.1	1.2e-05	1.1e-05
GOTERM_BP_DIRECT	GO:2000117~negative regulation of cysteine-type endopeptidase activity	48	0.5	4.8e-07	ENSMUSG00000073490, ENSMUSG00000032487, ENSMUSG00000073491, ENSMUSG00000005087, ENSMUSG00000031451, ENSMUSG00000029131, ENSMUSG00000003644, ENSMUSG00000027996, ENSMUSG00000096472, ENSMUSG00000003423, ENSMUSG00000004655, ENSMUSG00000032060, ENSMUSG00000066677, ENSMUSG00000023034, ENSMUSG00000059263, ENSMUSG00000029535, ENSMUSG00000023951, ENSMUSG00000024401, ENSMUSG00000090272, ENSMUSG00000001729,…	1.9	1.3e-05	1.2e-05
GOTERM_BP_DIRECT	GO:0002376~immune system process	34	0.4	4.8e-07	ENSMUSG00000030122, ENSMUSG00000029771, ENSMUSG00000003184, ENSMUSG00000030263, ENSMUSG00000038848, ENSMUSG00000025498, ENSMUSG00000041515, ENSMUSG00000001123, ENSMUSG00000021356, ENSMUSG00000021457, ENSMUSG00000034641, ENSMUSG00000018899, ENSMUSG00000070327, ENSMUSG00000062627, ENSMUSG00000054342, ENSMUSG00000034218, ENSMUSG00000035208, ENSMUSG00000032035, ENSMUSG00000035629, ENSMUSG00000024392,…	2.2	1.3e-05	1.2e-05
GOTERM_BP_DIRECT	GO:0042098~T cell proliferation	42	0.5	4.9e-07	ENSMUSG00000031497, ENSMUSG00000035914, ENSMUSG00000115338, ENSMUSG00000029075, ENSMUSG00000075376, ENSMUSG00000025510, ENSMUSG00000003206, ENSMUSG00000024781, ENSMUSG00000041135, ENSMUSG00000020143, ENSMUSG00000040423, ENSMUSG00000042682, ENSMUSG00000072620, ENSMUSG00000022528, ENSMUSG00000030707, ENSMUSG00000034165, ENSMUSG00000031217, ENSMUSG00000032966, ENSMUSG00000050953, ENSMUSG00000031897,…	2	1.3e-05	1.2e-05
GOTERM_BP_DIRECT	GO:0006487~protein N-linked glycosylation	38	0.4	5.2e-07	ENSMUSG00000013846, ENSMUSG00000029992, ENSMUSG00000029234, ENSMUSG00000032123, ENSMUSG00000031232, ENSMUSG00000056131, ENSMUSG00000027198, ENSMUSG00000073792, ENSMUSG00000030062, ENSMUSG00000041718, ENSMUSG00000042428, ENSMUSG00000048578, ENSMUSG00000020363, ENSMUSG00000043998, ENSMUSG00000049307, ENSMUSG00000021236, ENSMUSG00000020346, ENSMUSG00000075419, ENSMUSG00000036620, ENSMUSG00000032059,…	2.1	1.4e-05	1.3e-05
GOTERM_BP_DIRECT	GO:0048538~thymus development	38	0.4	5.2e-07	ENSMUSG00000006134, ENSMUSG00000031077, ENSMUSG00000033454, ENSMUSG00000029554, ENSMUSG00000015605, ENSMUSG00000028266, ENSMUSG00000042548, ENSMUSG00000022221, ENSMUSG00000006932, ENSMUSG00000002413, ENSMUSG00000019982, ENSMUSG00000022528, ENSMUSG00000063065, ENSMUSG00000037034, ENSMUSG00000004936, ENSMUSG00000034460, ENSMUSG00000052534, ENSMUSG00000074622, ENSMUSG00000018654, ENSMUSG00000050357,…	2.1	1.4e-05	1.3e-05
GOTERM_BP_DIRECT	GO:0042472~inner ear morphogenesis	44	0.5	5.9e-07	ENSMUSG00000033577, ENSMUSG00000030761, ENSMUSG00000035916, ENSMUSG00000028341, ENSMUSG00000009681, ENSMUSG00000022483, ENSMUSG00000003721, ENSMUSG00000026586, ENSMUSG00000028664, ENSMUSG00000026768, ENSMUSG00000041235, ENSMUSG00000029754, ENSMUSG00000025932, ENSMUSG00000049625, ENSMUSG00000029755, ENSMUSG00000021994, ENSMUSG00000021359, ENSMUSG00000025219, ENSMUSG00000030849, ENSMUSG00000039476,…	2	1.6e-05	1.4e-05
GOTERM_BP_DIRECT	GO:0043507~positive regulation of JUN kinase activity	32	0.4	6.1e-07	ENSMUSG00000004054, ENSMUSG00000024163, ENSMUSG00000033352, ENSMUSG00000036904, ENSMUSG00000023050, ENSMUSG00000061288, ENSMUSG00000026883, ENSMUSG00000026321, ENSMUSG00000026942, ENSMUSG00000021994, ENSMUSG00000024401, ENSMUSG00000022788, ENSMUSG00000021457, ENSMUSG00000052539, ENSMUSG00000020888, ENSMUSG00000033618, ENSMUSG00000015305, ENSMUSG00000030744, ENSMUSG00000033542, ENSMUSG00000049791,…	2.2	1.6e-05	1.5e-05
GOTERM_BP_DIRECT	GO:2000648~positive regulation of stem cell proliferation	32	0.4	6.1e-07	ENSMUSG00000034748, ENSMUSG00000006932, ENSMUSG00000026586, ENSMUSG00000004872, ENSMUSG00000008855, ENSMUSG00000027833, ENSMUSG00000021994, ENSMUSG00000039153, ENSMUSG00000021611, ENSMUSG00000027859, ENSMUSG00000025219, ENSMUSG00000030849, ENSMUSG00000039630, ENSMUSG00000039476, ENSMUSG00000052534, ENSMUSG00000050953, ENSMUSG00000056758, ENSMUSG00000030201, ENSMUSG00000054321, ENSMUSG00000026395,…	2.2	1.6e-05	1.5e-05
GOTERM_BP_DIRECT	GO:1904707~positive regulation of vascular associated smooth muscle cell proliferation	31	0.3	6.8e-07	ENSMUSG00000059588, ENSMUSG00000026185, ENSMUSG00000028341, ENSMUSG00000020184, ENSMUSG00000046949, ENSMUSG00000020484, ENSMUSG00000021796, ENSMUSG00000048779, ENSMUSG00000024401, ENSMUSG00000021611, ENSMUSG00000024789, ENSMUSG00000030849, ENSMUSG00000031613, ENSMUSG00000050953, ENSMUSG00000029167, ENSMUSG00000031740, ENSMUSG00000031980, ENSMUSG00000052684, ENSMUSG00000029020, ENSMUSG00000020053,…	2.3	1.8e-05	1.6e-05
GOTERM_BP_DIRECT	GO:0016579~protein deubiquitination	46	0.5	6.8e-07	ENSMUSG00000028560, ENSMUSG00000038429, ENSMUSG00000031154, ENSMUSG00000031010, ENSMUSG00000042506, ENSMUSG00000059263, ENSMUSG00000025437, ENSMUSG00000047879, ENSMUSG00000026502, ENSMUSG00000020124, ENSMUSG00000043411, ENSMUSG00000022867, ENSMUSG00000051527, ENSMUSG00000045210, ENSMUSG00000030967, ENSMUSG00000020905, ENSMUSG00000090115, ENSMUSG00000030107, ENSMUSG00000029640, ENSMUSG00000029223,…	1.9	1.8e-05	1.6e-05
GOTERM_BP_DIRECT	GO:0010634~positive regulation of epithelial cell migration	30	0.3	7.4e-07	ENSMUSG00000004771, ENSMUSG00000026181, ENSMUSG00000028480, ENSMUSG00000032440, ENSMUSG00000055980, ENSMUSG00000033392, ENSMUSG00000004655, ENSMUSG00000061762, ENSMUSG00000021893, ENSMUSG00000045038, ENSMUSG00000026728, ENSMUSG00000022425, ENSMUSG00000001507, ENSMUSG00000035133, ENSMUSG00000016933, ENSMUSG00000039239, ENSMUSG00000058325, ENSMUSG00000052684, ENSMUSG00000031161, ENSMUSG00000018293,…	2.3	2e-05	1.8e-05
GOTERM_BP_DIRECT	GO:0015914~phospholipid transport	30	0.3	7.4e-07	ENSMUSG00000037936, ENSMUSG00000032120, ENSMUSG00000060671, ENSMUSG00000029535, ENSMUSG00000020189, ENSMUSG00000028603, ENSMUSG00000024687, ENSMUSG00000024566, ENSMUSG00000037270, ENSMUSG00000017781, ENSMUSG00000015243, ENSMUSG00000016257, ENSMUSG00000050017, ENSMUSG00000024091, ENSMUSG00000031441, ENSMUSG00000037606, ENSMUSG00000024130, ENSMUSG00000028970, ENSMUSG00000025366, ENSMUSG00000024530,…	2.3	2e-05	1.8e-05
GOTERM_BP_DIRECT	GO:2000134~negative regulation of G1/S transition of mitotic cell cycle	30	0.3	7.4e-07	ENSMUSG00000023092, ENSMUSG00000020185, ENSMUSG00000001786, ENSMUSG00000044548, ENSMUSG00000021750, ENSMUSG00000039057, ENSMUSG00000029816, ENSMUSG00000035352, ENSMUSG00000078429, ENSMUSG00000057329, ENSMUSG00000093803, ENSMUSG00000005871, ENSMUSG00000003032, ENSMUSG00000026176, ENSMUSG00000032194, ENSMUSG00000027641, ENSMUSG00000022770, ENSMUSG00000047409, ENSMUSG00000023067, ENSMUSG00000020230,…	2.3	2e-05	1.8e-05
GOTERM_BP_DIRECT	GO:2000781~positive regulation of double-strand break repair	30	0.3	7.4e-07	ENSMUSG00000037935, ENSMUSG00000034748, ENSMUSG00000032187, ENSMUSG00000032481, ENSMUSG00000029438, ENSMUSG00000069729, ENSMUSG00000020063, ENSMUSG00000042323, ENSMUSG00000021597, ENSMUSG00000041974, ENSMUSG00000028949, ENSMUSG00000024921, ENSMUSG00000010154, ENSMUSG00000039994, ENSMUSG00000062825, ENSMUSG00000029580, ENSMUSG00000028354, ENSMUSG00000029681, ENSMUSG00000022674, ENSMUSG00000023883,…	2.3	2e-05	1.8e-05
GOTERM_BP_DIRECT	GO:0042776~proton motive force-driven mitochondrial ATP synthesis	39	0.4	7.9e-07	ENSMUSG00000000171, ENSMUSG00000027673, ENSMUSG00000025393, ENSMUSG00000058076, ENSMUSG00000064356, ENSMUSG00000064357, ENSMUSG00000020022, ENSMUSG00000028648, ENSMUSG00000040048, ENSMUSG00000021577, ENSMUSG00000071014, ENSMUSG00000030869, ENSMUSG00000014294, ENSMUSG00000033938, ENSMUSG00000059734, ENSMUSG00000025781, ENSMUSG00000003072, ENSMUSG00000026032, ENSMUSG00000000563, ENSMUSG00000022450,…	2.1	2.1e-05	1.9e-05
GOTERM_BP_DIRECT	GO:0045184~establishment of protein localization	35	0.4	8e-07	ENSMUSG00000040945, ENSMUSG00000055067, ENSMUSG00000084883, ENSMUSG00000024146, ENSMUSG00000020184, ENSMUSG00000026768, ENSMUSG00000041498, ENSMUSG00000040268, ENSMUSG00000020886, ENSMUSG00000069601, ENSMUSG00000047454, ENSMUSG00000033916, ENSMUSG00000109901, ENSMUSG00000030867, ENSMUSG00000020926, ENSMUSG00000039137, ENSMUSG00000036006, ENSMUSG00000018654, ENSMUSG00000050357, ENSMUSG00000019920,…	2.1	2.1e-05	1.9e-05
GOTERM_BP_DIRECT	GO:0045663~positive regulation of myoblast differentiation	35	0.4	8e-07	ENSMUSG00000037935, ENSMUSG00000005583, ENSMUSG00000032187, ENSMUSG00000023075, ENSMUSG00000032481, ENSMUSG00000029417, ENSMUSG00000069729, ENSMUSG00000041417, ENSMUSG00000042323, ENSMUSG00000022687, ENSMUSG00000042485, ENSMUSG00000028949, ENSMUSG00000024921, ENSMUSG00000020427, ENSMUSG00000024926, ENSMUSG00000009471, ENSMUSG00000036006, ENSMUSG00000062825, ENSMUSG00000005893, ENSMUSG00000007476,…	2.1	2.1e-05	1.9e-05
GOTERM_BP_DIRECT	GO:0000278~mitotic cell cycle	59	0.6	8.1e-07	ENSMUSG00000019907, ENSMUSG00000027496, ENSMUSG00000058672, ENSMUSG00000030061, ENSMUSG00000029516, ENSMUSG00000024781, ENSMUSG00000029913, ENSMUSG00000025474, ENSMUSG00000018651, ENSMUSG00000026605, ENSMUSG00000019982, ENSMUSG00000025912, ENSMUSG00000030867, ENSMUSG00000045273, ENSMUSG00000030428, ENSMUSG00000019988, ENSMUSG00000043091, ENSMUSG00000038619, ENSMUSG00000020492, ENSMUSG00000028214,…	1.8	2.1e-05	1.9e-05
GOTERM_BP_DIRECT	GO:1900182~positive regulation of protein localization to nucleus	29	0.3	8.1e-07	ENSMUSG00000000058, ENSMUSG00000025034, ENSMUSG00000024985, ENSMUSG00000049502, ENSMUSG00000061665, ENSMUSG00000044303, ENSMUSG00000022521, ENSMUSG00000066232, ENSMUSG00000001729, ENSMUSG00000034160, ENSMUSG00000021835, ENSMUSG00000022906, ENSMUSG00000021816, ENSMUSG00000059208, ENSMUSG00000039239, ENSMUSG00000037712, ENSMUSG00000019843, ENSMUSG00000019942, ENSMUSG00000032175, ENSMUSG00000028530,…	2.3	2.1e-05	1.9e-05
GOTERM_BP_DIRECT	GO:0042147~retrograde transport, endosome to Golgi	45	0.5	8.1e-07	ENSMUSG00000031696, ENSMUSG00000079477, ENSMUSG00000032382, ENSMUSG00000049687, ENSMUSG00000040723, ENSMUSG00000002733, ENSMUSG00000022125, ENSMUSG00000020128, ENSMUSG00000010392, ENSMUSG00000030704, ENSMUSG00000034484, ENSMUSG00000039414, ENSMUSG00000032549, ENSMUSG00000079316, ENSMUSG00000035278, ENSMUSG00000014353, ENSMUSG00000086040, ENSMUSG00000034006, ENSMUSG00000026470, ENSMUSG00000035901,…	1.9	2.1e-05	1.9e-05
GOTERM_BP_DIRECT	GO:0001578~microtubule bundle formation	28	0.3	8.8e-07	ENSMUSG00000027479, ENSMUSG00000024068, ENSMUSG00000058690, ENSMUSG00000021573, ENSMUSG00000042766, ENSMUSG00000038170, ENSMUSG00000014077, ENSMUSG00000039298, ENSMUSG00000030867, ENSMUSG00000015222, ENSMUSG00000038943, ENSMUSG00000030397, ENSMUSG00000049690, ENSMUSG00000009418, ENSMUSG00000014846, ENSMUSG00000049550, ENSMUSG00000021182, ENSMUSG00000066306, ENSMUSG00000019261, ENSMUSG00000064302,…	2.4	2.3e-05	2e-05
GOTERM_BP_DIRECT	GO:0051017~actin filament bundle assembly	28	0.3	8.8e-07	ENSMUSG00000052397, ENSMUSG00000025372, ENSMUSG00000022021, ENSMUSG00000001864, ENSMUSG00000022443, ENSMUSG00000024501, ENSMUSG00000021750, ENSMUSG00000028943, ENSMUSG00000015143, ENSMUSG00000021998, ENSMUSG00000020900, ENSMUSG00000069662, ENSMUSG00000005804, ENSMUSG00000015766, ENSMUSG00000035873, ENSMUSG00000031015, ENSMUSG00000029761, ENSMUSG00000038859, ENSMUSG00000029581, ENSMUSG00000028354,…	2.4	2.3e-05	2e-05
GOTERM_BP_DIRECT	GO:0006446~regulation of translational initiation	21	0.2	8.9e-07	ENSMUSG00000079036, ENSMUSG00000026083, ENSMUSG00000020091, ENSMUSG00000025451, ENSMUSG00000021282, ENSMUSG00000024079, ENSMUSG00000031490, ENSMUSG00000005610, ENSMUSG00000029613, ENSMUSG00000024423, ENSMUSG00000022774, ENSMUSG00000028708, ENSMUSG00000045983, ENSMUSG00000020547, ENSMUSG00000052928, ENSMUSG00000031668, ENSMUSG00000035530, ENSMUSG00000051223, ENSMUSG00000053565, ENSMUSG00000046062	2.7	2.3e-05	2.1e-05
GOTERM_BP_DIRECT	GO:0099175~regulation of postsynapse organization	34	0.4	9.1e-07	ENSMUSG00000031134, ENSMUSG00000028289, ENSMUSG00000049044, ENSMUSG00000059981, ENSMUSG00000033295, ENSMUSG00000025372, ENSMUSG00000054693, ENSMUSG00000031292, ENSMUSG00000003346, ENSMUSG00000006699, ENSMUSG00000044548, ENSMUSG00000021994, ENSMUSG00000044667, ENSMUSG00000001729, ENSMUSG00000021877, ENSMUSG00000024969, ENSMUSG00000043051, ENSMUSG00000034684, ENSMUSG00000059208, ENSMUSG00000029684,…	2.2	2.4e-05	2.1e-05
GOTERM_BP_DIRECT	GO:0070371~ERK1 and ERK2 cascade	38	0.4	9.2e-07	ENSMUSG00000029672, ENSMUSG00000040907, ENSMUSG00000049086, ENSMUSG00000054252, ENSMUSG00000027995, ENSMUSG00000045817, ENSMUSG00000002413, ENSMUSG00000041135, ENSMUSG00000061665, ENSMUSG00000030849, ENSMUSG00000063065, ENSMUSG00000004936, ENSMUSG00000037211, ENSMUSG00000035112, ENSMUSG00000058914, ENSMUSG00000057967, ENSMUSG00000032554, ENSMUSG00000055994, ENSMUSG00000031980, ENSMUSG00000027087,…	2.1	2.4e-05	2.1e-05
GOTERM_BP_DIRECT	GO:0030099~myeloid cell differentiation	27	0.3	9.4e-07	ENSMUSG00000029254, ENSMUSG00000041515, ENSMUSG00000040943, ENSMUSG00000024781, ENSMUSG00000049625, ENSMUSG00000066551, ENSMUSG00000044786, ENSMUSG00000024789, ENSMUSG00000019982, ENSMUSG00000029915, ENSMUSG00000007805, ENSMUSG00000038721, ENSMUSG00000014773, ENSMUSG00000032369, ENSMUSG00000031379, ENSMUSG00000036986, ENSMUSG00000035725, ENSMUSG00000031540, ENSMUSG00000034957, ENSMUSG00000022150,…	2.4	2.4e-05	2.1e-05
GOTERM_BP_DIRECT	GO:0006302~double-strand break repair	44	0.5	9.7e-07	ENSMUSG00000060657, ENSMUSG00000026187, ENSMUSG00000034748, ENSMUSG00000031493, ENSMUSG00000020380, ENSMUSG00000046707, ENSMUSG00000028224, ENSMUSG00000049502, ENSMUSG00000025932, ENSMUSG00000098374, ENSMUSG00000028702, ENSMUSG00000025878, ENSMUSG00000026648, ENSMUSG00000037032, ENSMUSG00000024926, ENSMUSG00000032409, ENSMUSG00000014074, ENSMUSG00000030867, ENSMUSG00000022906, ENSMUSG00000020608,…	1.9	2.5e-05	2.2e-05
GOTERM_BP_DIRECT	GO:0009954~proximal/distal pattern formation	22	0.2	9.7e-07	ENSMUSG00000005871, ENSMUSG00000058665, ENSMUSG00000032640, ENSMUSG00000023391, ENSMUSG00000027253, ENSMUSG00000006932, ENSMUSG00000041911, ENSMUSG00000022484, ENSMUSG00000048402, ENSMUSG00000063415, ENSMUSG00000022510, ENSMUSG00000043342, ENSMUSG00000020875, ENSMUSG00000001656, ENSMUSG00000021318, ENSMUSG00000052534, ENSMUSG00000013584, ENSMUSG00000034673, ENSMUSG00000000938, ENSMUSG00000038227,…	2.6	2.5e-05	2.2e-05
GOTERM_BP_DIRECT	GO:0031116~positive regulation of microtubule polymerization	22	0.2	9.7e-07	ENSMUSG00000003031, ENSMUSG00000035614, ENSMUSG00000005871, ENSMUSG00000058624, ENSMUSG00000049550, ENSMUSG00000040407, ENSMUSG00000020181, ENSMUSG00000066306, ENSMUSG00000027479, ENSMUSG00000009376, ENSMUSG00000007655, ENSMUSG00000038170, ENSMUSG00000020457, ENSMUSG00000052727, ENSMUSG00000024944, ENSMUSG00000062694, ENSMUSG00000039298, ENSMUSG00000021936, ENSMUSG00000030744, ENSMUSG00000053158,…	2.6	2.5e-05	2.2e-05
GOTERM_BP_DIRECT	GO:0048593~camera-type eye morphogenesis	23	0.3	1e-06	ENSMUSG00000031561, ENSMUSG00000030022, ENSMUSG00000032012, ENSMUSG00000076431, ENSMUSG00000025352, ENSMUSG00000029020, ENSMUSG00000063632, ENSMUSG00000004655, ENSMUSG00000056174, ENSMUSG00000028664, ENSMUSG00000024325, ENSMUSG00000044217, ENSMUSG00000023951, ENSMUSG00000070047, ENSMUSG00000021318, ENSMUSG00000021109, ENSMUSG00000021835, ENSMUSG00000072772, ENSMUSG00000051817, ENSMUSG00000029050,…	2.6	2.6e-05	2.3e-05
GOTERM_BP_DIRECT	GO:0051894~positive regulation of focal adhesion assembly	23	0.3	1e-06	ENSMUSG00000026074, ENSMUSG00000056201, ENSMUSG00000026181, ENSMUSG00000024290, ENSMUSG00000006386, ENSMUSG00000032011, ENSMUSG00000041959, ENSMUSG00000062960, ENSMUSG00000026697, ENSMUSG00000026812, ENSMUSG00000025810, ENSMUSG00000022443, ENSMUSG00000023951, ENSMUSG00000025314, ENSMUSG00000022425, ENSMUSG00000044042, ENSMUSG00000040690, ENSMUSG00000062352, ENSMUSG00000017009, ENSMUSG00000030536,…	2.6	2.6e-05	2.3e-05
GOTERM_BP_DIRECT	GO:0030225~macrophage differentiation	25	0.3	1e-06	ENSMUSG00000029135, ENSMUSG00000022021, ENSMUSG00000020063, ENSMUSG00000026069, ENSMUSG00000002111, ENSMUSG00000023951, ENSMUSG00000026029, ENSMUSG00000029613, ENSMUSG00000037370, ENSMUSG00000021835, ENSMUSG00000014599, ENSMUSG00000031712, ENSMUSG00000015619, ENSMUSG00000033685, ENSMUSG00000032750, ENSMUSG00000034957, ENSMUSG00000051177, ENSMUSG00000027583, ENSMUSG00000026031, ENSMUSG00000022014,…	2.5	2.6e-05	2.3e-05
GOTERM_BP_DIRECT	GO:0032640~tumor necrosis factor production	24	0.3	1e-06	ENSMUSG00000031101, ENSMUSG00000055994, ENSMUSG00000010609, ENSMUSG00000027995, ENSMUSG00000041417, ENSMUSG00000041135, ENSMUSG00000026548, ENSMUSG00000023411, ENSMUSG00000039285, ENSMUSG00000016024, ENSMUSG00000001348, ENSMUSG00000002944, ENSMUSG00000002602, ENSMUSG00000026928, ENSMUSG00000047123, ENSMUSG00000024816, ENSMUSG00000007805, ENSMUSG00000032508, ENSMUSG00000053436, ENSMUSG00000038058,…	2.5	2.6e-05	2.3e-05
GOTERM_BP_DIRECT	GO:0001774~microglial cell activation	24	0.3	1e-06	ENSMUSG00000049130, ENSMUSG00000052684, ENSMUSG00000001751, ENSMUSG00000044827, ENSMUSG00000027995, ENSMUSG00000023992, ENSMUSG00000022892, ENSMUSG00000024397, ENSMUSG00000020572, ENSMUSG00000025888, ENSMUSG00000024401, ENSMUSG00000024621, ENSMUSG00000022037, ENSMUSG00000024789, ENSMUSG00000045322, ENSMUSG00000025889, ENSMUSG00000015452, ENSMUSG00000020009, ENSMUSG00000031639, ENSMUSG00000051498,…	2.5	2.6e-05	2.3e-05
GOTERM_BP_DIRECT	GO:0071773~cellular response to BMP stimulus	24	0.3	1e-06	ENSMUSG00000015619, ENSMUSG00000032363, ENSMUSG00000015627, ENSMUSG00000052430, ENSMUSG00000052155, ENSMUSG00000022483, ENSMUSG00000000530, ENSMUSG00000027358, ENSMUSG00000041911, ENSMUSG00000061731, ENSMUSG00000021796, ENSMUSG00000027315, ENSMUSG00000040896, ENSMUSG00000048616, ENSMUSG00000026836, ENSMUSG00000067336, ENSMUSG00000034161, ENSMUSG00000021835, ENSMUSG00000005836, ENSMUSG00000047497,…	2.5	2.6e-05	2.3e-05
GOTERM_BP_DIRECT	GO:0071479~cellular response to ionizing radiation	33	0.4	1e-06	ENSMUSG00000073490, ENSMUSG00000073491, ENSMUSG00000060938, ENSMUSG00000027699, ENSMUSG00000020063, ENSMUSG00000066677, ENSMUSG00000044627, ENSMUSG00000029238, ENSMUSG00000041974, ENSMUSG00000024401, ENSMUSG00000024824, ENSMUSG00000021215, ENSMUSG00000090272, ENSMUSG00000030528, ENSMUSG00000039997, ENSMUSG00000033955, ENSMUSG00000035455, ENSMUSG00000059923, ENSMUSG00000052139, ENSMUSG00000031201,…	2.2	2.6e-05	2.3e-05
GOTERM_BP_DIRECT	GO:0042311~vasodilation	37	0.4	1.1e-06	ENSMUSG00000060459, ENSMUSG00000002250, ENSMUSG00000033278, ENSMUSG00000055148, ENSMUSG00000029470, ENSMUSG00000021070, ENSMUSG00000027198, ENSMUSG00000020063, ENSMUSG00000042429, ENSMUSG00000022122, ENSMUSG00000020122, ENSMUSG00000045659, ENSMUSG00000023951, ENSMUSG00000024401, ENSMUSG00000021678, ENSMUSG00000045730, ENSMUSG00000022206, ENSMUSG00000063142, ENSMUSG00000006818, ENSMUSG00000042284,…	2.1	2.7e-05	2.4e-05
GOTERM_BP_DIRECT	GO:0045665~negative regulation of neuron differentiation	46	0.5	1.1e-06	ENSMUSG00000038805, ENSMUSG00000006498, ENSMUSG00000027276, ENSMUSG00000025352, ENSMUSG00000032064, ENSMUSG00000020160, ENSMUSG00000029516, ENSMUSG00000018160, ENSMUSG00000028224, ENSMUSG00000043456, ENSMUSG00000040289, ENSMUSG00000048756, ENSMUSG00000040785, ENSMUSG00000041351, ENSMUSG00000047139, ENSMUSG00000026923, ENSMUSG00000000838, ENSMUSG00000037296, ENSMUSG00000037032, ENSMUSG00000022528,…	1.9	2.7e-05	2.4e-05
GOTERM_BP_DIRECT	GO:1903078~positive regulation of protein localization to plasma membrane	36	0.4	1.3e-06	ENSMUSG00000004771, ENSMUSG00000013921, ENSMUSG00000036968, ENSMUSG00000026341, ENSMUSG00000052397, ENSMUSG00000006373, ENSMUSG00000079037, ENSMUSG00000023992, ENSMUSG00000028664, ENSMUSG00000021057, ENSMUSG00000020122, ENSMUSG00000024401, ENSMUSG00000044147, ENSMUSG00000001507, ENSMUSG00000040022, ENSMUSG00000001729, ENSMUSG00000040287, ENSMUSG00000030805, ENSMUSG00000017400, ENSMUSG00000050335,…	2.1	3.1e-05	2.8e-05
GOTERM_BP_DIRECT	GO:0008542~visual learning	45	0.5	1.3e-06	ENSMUSG00000030265, ENSMUSG00000034987, ENSMUSG00000040907, ENSMUSG00000027210, ENSMUSG00000028541, ENSMUSG00000031393, ENSMUSG00000027950, ENSMUSG00000021670, ENSMUSG00000001105, ENSMUSG00000002413, ENSMUSG00000067629, ENSMUSG00000022489, ENSMUSG00000043079, ENSMUSG00000048616, ENSMUSG00000027737, ENSMUSG00000028969, ENSMUSG00000005949, ENSMUSG00000043110, ENSMUSG00000006958, ENSMUSG00000030329,…	1.9	3.3e-05	2.9e-05
GOTERM_BP_DIRECT	GO:0048662~negative regulation of smooth muscle cell proliferation	31	0.3	1.3e-06	ENSMUSG00000002250, ENSMUSG00000017969, ENSMUSG00000021390, ENSMUSG00000026185, ENSMUSG00000027358, ENSMUSG00000041417, ENSMUSG00000043017, ENSMUSG00000028988, ENSMUSG00000027931, ENSMUSG00000022548, ENSMUSG00000022206, ENSMUSG00000020427, ENSMUSG00000031712, ENSMUSG00000036564, ENSMUSG00000019768, ENSMUSG00000032501, ENSMUSG00000029167, ENSMUSG00000031980, ENSMUSG00000003032, ENSMUSG00000029020,…	2.2	3.3e-05	2.9e-05
GOTERM_BP_DIRECT	GO:0097192~extrinsic apoptotic signaling pathway in absence of ligand	31	0.3	1.3e-06	ENSMUSG00000028262, ENSMUSG00000031077, ENSMUSG00000037815, ENSMUSG00000022483, ENSMUSG00000025932, ENSMUSG00000026822, ENSMUSG00000048756, ENSMUSG00000028708, ENSMUSG00000096458, ENSMUSG00000027859, ENSMUSG00000030847, ENSMUSG00000031778, ENSMUSG00000019966, ENSMUSG00000057789, ENSMUSG00000039239, ENSMUSG00000057329, ENSMUSG00000089929, ENSMUSG00000056025, ENSMUSG00000027381, ENSMUSG00000020190,…	2.2	3.3e-05	2.9e-05
GOTERM_BP_DIRECT	GO:0050766~positive regulation of phagocytosis	42	0.5	1.4e-06	ENSMUSG00000032202, ENSMUSG00000033335, ENSMUSG00000031451, ENSMUSG00000024164, ENSMUSG00000015947, ENSMUSG00000009681, ENSMUSG00000023992, ENSMUSG00000022443, ENSMUSG00000020143, ENSMUSG00000022982, ENSMUSG00000079293, ENSMUSG00000025314, ENSMUSG00000027832, ENSMUSG00000041351, ENSMUSG00000068798, ENSMUSG00000067367, ENSMUSG00000006519, ENSMUSG00000057706, ENSMUSG00000031712, ENSMUSG00000058715,…	2	3.4e-05	3e-05
GOTERM_BP_DIRECT	GO:0043010~camera-type eye development	47	0.5	1.4e-06	ENSMUSG00000038805, ENSMUSG00000026782, ENSMUSG00000015846, ENSMUSG00000027276, ENSMUSG00000052430, ENSMUSG00000028023, ENSMUSG00000050295, ENSMUSG00000058230, ENSMUSG00000032060, ENSMUSG00000018160, ENSMUSG00000041235, ENSMUSG00000026827, ENSMUSG00000020467, ENSMUSG00000070047, ENSMUSG00000052957, ENSMUSG00000021318, ENSMUSG00000021835, ENSMUSG00000038122, ENSMUSG00000016458, ENSMUSG00000038765,…	1.9	3.5e-05	3.2e-05
GOTERM_BP_DIRECT	GO:0030178~negative regulation of Wnt signaling pathway	35	0.4	1.5e-06	ENSMUSG00000038805, ENSMUSG00000021095, ENSMUSG00000042988, ENSMUSG00000027996, ENSMUSG00000023411, ENSMUSG00000044548, ENSMUSG00000028988, ENSMUSG00000044365, ENSMUSG00000020844, ENSMUSG00000004637, ENSMUSG00000043099, ENSMUSG00000044461, ENSMUSG00000070867, ENSMUSG00000056758, ENSMUSG00000078794, ENSMUSG00000005871, ENSMUSG00000028031, ENSMUSG00000031661, ENSMUSG00000028990, ENSMUSG00000021381,…	2.1	3.6e-05	3.2e-05
GOTERM_BP_DIRECT	GO:0007595~lactation	30	0.3	1.5e-06	ENSMUSG00000028042, ENSMUSG00000058239, ENSMUSG00000033792, ENSMUSG00000013629, ENSMUSG00000024066, ENSMUSG00000018160, ENSMUSG00000029478, ENSMUSG00000023951, ENSMUSG00000005268, ENSMUSG00000020027, ENSMUSG00000040584, ENSMUSG00000020647, ENSMUSG00000073016, ENSMUSG00000070348, ENSMUSG00000062209, ENSMUSG00000004043, ENSMUSG00000033022, ENSMUSG00000061751, ENSMUSG00000006589, ENSMUSG00000007655,…	2.2	3.7e-05	3.3e-05
GOTERM_BP_DIRECT	GO:0009306~protein secretion	38	0.4	1.6e-06	ENSMUSG00000032202, ENSMUSG00000054277, ENSMUSG00000025170, ENSMUSG00000032340, ENSMUSG00000008153, ENSMUSG00000026389, ENSMUSG00000056050, ENSMUSG00000050908, ENSMUSG00000043336, ENSMUSG00000022200, ENSMUSG00000061665, ENSMUSG00000015243, ENSMUSG00000027935, ENSMUSG00000020964, ENSMUSG00000019066, ENSMUSG00000005804, ENSMUSG00000035311, ENSMUSG00000036943, ENSMUSG00000013539, ENSMUSG00000004044,…	2	3.9e-05	3.5e-05
GOTERM_BP_DIRECT	GO:0007584~response to nutrient	41	0.5	1.6e-06	ENSMUSG00000063727, ENSMUSG00000028124, ENSMUSG00000032263, ENSMUSG00000027199, ENSMUSG00000024087, ENSMUSG00000076441, ENSMUSG00000027792, ENSMUSG00000027875, ENSMUSG00000027996, ENSMUSG00000027597, ENSMUSG00000022620, ENSMUSG00000022565, ENSMUSG00000015340, ENSMUSG00000037071, ENSMUSG00000018796, ENSMUSG00000024900, ENSMUSG00000022407, ENSMUSG00000042082, ENSMUSG00000053846, ENSMUSG00000030168,…	2	4e-05	3.5e-05
GOTERM_BP_DIRECT	GO:1900026~positive regulation of substrate adhesion-dependent cell spreading	29	0.3	1.7e-06	ENSMUSG00000006134, ENSMUSG00000033335, ENSMUSG00000041959, ENSMUSG00000032482, ENSMUSG00000025130, ENSMUSG00000002413, ENSMUSG00000025810, ENSMUSG00000006699, ENSMUSG00000022367, ENSMUSG00000022425, ENSMUSG00000020689, ENSMUSG00000021338, ENSMUSG00000057948, ENSMUSG00000037712, ENSMUSG00000019920, ENSMUSG00000074570, ENSMUSG00000058325, ENSMUSG00000033088, ENSMUSG00000022150, ENSMUSG00000026697,…	2.3	4e-05	3.6e-05
GOTERM_BP_DIRECT	GO:0032481~positive regulation of type I interferon production	29	0.3	1.7e-06	ENSMUSG00000029771, ENSMUSG00000032344, ENSMUSG00000003184, ENSMUSG00000053063, ENSMUSG00000057666, ENSMUSG00000074682, ENSMUSG00000025498, ENSMUSG00000042349, ENSMUSG00000042506, ENSMUSG00000056130, ENSMUSG00000021277, ENSMUSG00000021457, ENSMUSG00000024349, ENSMUSG00000031639, ENSMUSG00000032508, ENSMUSG00000018899, ENSMUSG00000027164, ENSMUSG00000025860, ENSMUSG00000029826, ENSMUSG00000022159,…	2.3	4e-05	3.6e-05
GOTERM_BP_DIRECT	GO:0000086~G2/M transition of mitotic cell cycle	29	0.3	1.7e-06	ENSMUSG00000004891, ENSMUSG00000019370, ENSMUSG00000029516, ENSMUSG00000024286, ENSMUSG00000042506, ENSMUSG00000043556, ENSMUSG00000000296, ENSMUSG00000040021, ENSMUSG00000028926, ENSMUSG00000035390, ENSMUSG00000027715, ENSMUSG00000040584, ENSMUSG00000020525, ENSMUSG00000030867, ENSMUSG00000052534, ENSMUSG00000054115, ENSMUSG00000019942, ENSMUSG00000038619, ENSMUSG00000036438, ENSMUSG00000032113,…	2.3	4e-05	3.6e-05
GOTERM_BP_DIRECT	GO:0050853~B cell receptor signaling pathway	29	0.3	1.7e-06	ENSMUSG00000028163, ENSMUSG00000022180, ENSMUSG00000005583, ENSMUSG00000024241, ENSMUSG00000042228, ENSMUSG00000058099, ENSMUSG00000040268, ENSMUSG00000029217, ENSMUSG00000022488, ENSMUSG00000021457, ENSMUSG00000029084, ENSMUSG00000031955, ENSMUSG00000035356, ENSMUSG00000059923, ENSMUSG00000039316, ENSMUSG00000057329, ENSMUSG00000005057, ENSMUSG00000031264, ENSMUSG00000026395, ENSMUSG00000027544,…	2.3	4e-05	3.6e-05
GOTERM_BP_DIRECT	GO:0032715~negative regulation of interleukin-6 production	34	0.4	1.7e-06	ENSMUSG00000034227, ENSMUSG00000006014, ENSMUSG00000031451, ENSMUSG00000055148, ENSMUSG00000030341, ENSMUSG00000028864, ENSMUSG00000112148, ENSMUSG00000026288, ENSMUSG00000022661, ENSMUSG00000028048, ENSMUSG00000112023, ENSMUSG00000005465, ENSMUSG00000060216, ENSMUSG00000024401, ENSMUSG00000022488, ENSMUSG00000022667, ENSMUSG00000047139, ENSMUSG00000062593, ENSMUSG00000038147, ENSMUSG00000030921,…	2.1	4e-05	3.6e-05
GOTERM_BP_DIRECT	GO:0032722~positive regulation of chemokine production	34	0.4	1.7e-06	ENSMUSG00000011008, ENSMUSG00000032860, ENSMUSG00000052593, ENSMUSG00000027995, ENSMUSG00000001741, ENSMUSG00000026069, ENSMUSG00000041135, ENSMUSG00000021994, ENSMUSG00000001123, ENSMUSG00000024401, ENSMUSG00000024621, ENSMUSG00000042682, ENSMUSG00000021678, ENSMUSG00000044583, ENSMUSG00000031639, ENSMUSG00000026928, ENSMUSG00000030748, ENSMUSG00000032508, ENSMUSG00000015568, ENSMUSG00000030793,…	2.1	4e-05	3.6e-05
GOTERM_BP_DIRECT	GO:0043488~regulation of mRNA stability	28	0.3	1.8e-06	ENSMUSG00000028580, ENSMUSG00000048271, ENSMUSG00000038848, ENSMUSG00000028546, ENSMUSG00000045817, ENSMUSG00000069806, ENSMUSG00000042109, ENSMUSG00000021012, ENSMUSG00000040423, ENSMUSG00000026728, ENSMUSG00000044786, ENSMUSG00000041530, ENSMUSG00000000838, ENSMUSG00000047213, ENSMUSG00000021838, ENSMUSG00000027680, ENSMUSG00000024472, ENSMUSG00000066800, ENSMUSG00000020594, ENSMUSG00000042650,…	2.3	4.4e-05	3.9e-05
GOTERM_BP_DIRECT	GO:0010212~response to ionizing radiation	33	0.4	1.9e-06	ENSMUSG00000033596, ENSMUSG00000031393, ENSMUSG00000020381, ENSMUSG00000026107, ENSMUSG00000025932, ENSMUSG00000098374, ENSMUSG00000020661, ENSMUSG00000028702, ENSMUSG00000030609, ENSMUSG00000025878, ENSMUSG00000040782, ENSMUSG00000026648, ENSMUSG00000024926, ENSMUSG00000014074, ENSMUSG00000035234, ENSMUSG00000052139, ENSMUSG00000031201, ENSMUSG00000028393, ENSMUSG00000034218, ENSMUSG00000030670,…	2.1	4.6e-05	4.1e-05
GOTERM_BP_DIRECT	GO:0097421~liver regeneration	27	0.3	2e-06	ENSMUSG00000057841, ENSMUSG00000027496, ENSMUSG00000040888, ENSMUSG00000006611, ENSMUSG00000020122, ENSMUSG00000020464, ENSMUSG00000024401, ENSMUSG00000017344, ENSMUSG00000024900, ENSMUSG00000021318, ENSMUSG00000038764, ENSMUSG00000018379, ENSMUSG00000070348, ENSMUSG00000030102, ENSMUSG00000056501, ENSMUSG00000033685, ENSMUSG00000027342, ENSMUSG00000063457, ENSMUSG00000006800, ENSMUSG00000029687,…	2.3	4.8e-05	4.3e-05
GOTERM_BP_DIRECT	GO:0032465~regulation of cytokinesis	27	0.3	2e-06	ENSMUSG00000004771, ENSMUSG00000011589, ENSMUSG00000027496, ENSMUSG00000019370, ENSMUSG00000021375, ENSMUSG00000116165, ENSMUSG00000037098, ENSMUSG00000020527, ENSMUSG00000030867, ENSMUSG00000036782, ENSMUSG00000035354, ENSMUSG00000070923, ENSMUSG00000038943, ENSMUSG00000011877, ENSMUSG00000036438, ENSMUSG00000026491, ENSMUSG00000032571, ENSMUSG00000017639, ENSMUSG00000032171, ENSMUSG00000007659,…	2.3	4.8e-05	4.3e-05
GOTERM_BP_DIRECT	GO:0071260~cellular response to mechanical stimulus	58	0.6	2.1e-06	ENSMUSG00000032487, ENSMUSG00000031077, ENSMUSG00000030341, ENSMUSG00000078566, ENSMUSG00000004655, ENSMUSG00000021476, ENSMUSG00000022565, ENSMUSG00000001506, ENSMUSG00000020941, ENSMUSG00000044583, ENSMUSG00000063065, ENSMUSG00000031639, ENSMUSG00000039952, ENSMUSG00000050953, ENSMUSG00000036006, ENSMUSG00000057789, ENSMUSG00000018899, ENSMUSG00000032113, ENSMUSG00000015957, ENSMUSG00000032350,…	1.7	4.9e-05	4.4e-05
GOTERM_BP_DIRECT	GO:0007204~positive regulation of cytosolic calcium ion concentration	83	0.9	2.2e-06	ENSMUSG00000021070, ENSMUSG00000023052, ENSMUSG00000029550, ENSMUSG00000027335, ENSMUSG00000022122, ENSMUSG00000061762, ENSMUSG00000043017, ENSMUSG00000006235, ENSMUSG00000022840, ENSMUSG00000042644, ENSMUSG00000038260, ENSMUSG00000047139, ENSMUSG00000019464, ENSMUSG00000024789, ENSMUSG00000021678, ENSMUSG00000020866, ENSMUSG00000037493, ENSMUSG00000062694, ENSMUSG00000029084, ENSMUSG00000050953,…	1.6	5.1e-05	4.6e-05
GOTERM_BP_DIRECT	GO:0060999~positive regulation of dendritic spine development	26	0.3	2.2e-06	ENSMUSG00000031393, ENSMUSG00000034708, ENSMUSG00000031292, ENSMUSG00000042323, ENSMUSG00000042688, ENSMUSG00000022521, ENSMUSG00000022864, ENSMUSG00000000838, ENSMUSG00000039652, ENSMUSG00000039671, ENSMUSG00000032827, ENSMUSG00000105340, ENSMUSG00000052135, ENSMUSG00000038668, ENSMUSG00000056201, ENSMUSG00000038738, ENSMUSG00000030272, ENSMUSG00000028991, ENSMUSG00000051790, ENSMUSG00000024431,…	2.4	5.1e-05	4.6e-05
GOTERM_BP_DIRECT	GO:0030838~positive regulation of actin filament polymerization	36	0.4	2.2e-06	ENSMUSG00000031078, ENSMUSG00000048096, ENSMUSG00000026341, ENSMUSG00000024381, ENSMUSG00000025372, ENSMUSG00000041734, ENSMUSG00000049521, ENSMUSG00000041598, ENSMUSG00000022488, ENSMUSG00000045038, ENSMUSG00000044147, ENSMUSG00000021338, ENSMUSG00000044042, ENSMUSG00000050310, ENSMUSG00000059923, ENSMUSG00000038524, ENSMUSG00000030793, ENSMUSG00000063838, ENSMUSG00000038859, ENSMUSG00000027002,…	2.1	5.1e-05	4.6e-05
GOTERM_BP_DIRECT	GO:0060173~limb development	36	0.4	2.2e-06	ENSMUSG00000027253, ENSMUSG00000075376, ENSMUSG00000028469, ENSMUSG00000001521, ENSMUSG00000006932, ENSMUSG00000041235, ENSMUSG00000027778, ENSMUSG00000021136, ENSMUSG00000001288, ENSMUSG00000006731, ENSMUSG00000048616, ENSMUSG00000045039, ENSMUSG00000027737, ENSMUSG00000020128, ENSMUSG00000019880, ENSMUSG00000021318, ENSMUSG00000044042, ENSMUSG00000040040, ENSMUSG00000036144, ENSMUSG00000037992,…	2.1	5.1e-05	4.6e-05
GOTERM_BP_DIRECT	GO:0046718~symbiont entry into host cell	36	0.4	2.2e-06	ENSMUSG00000031451, ENSMUSG00000025810, ENSMUSG00000022443, ENSMUSG00000041313, ENSMUSG00000006411, ENSMUSG00000026469, ENSMUSG00000027315, ENSMUSG00000047798, ENSMUSG00000020689, ENSMUSG00000029915, ENSMUSG00000010095, ENSMUSG00000039952, ENSMUSG00000035354, ENSMUSG00000021939, ENSMUSG00000034641, ENSMUSG00000037656, ENSMUSG00000038845, ENSMUSG00000034216, ENSMUSG00000032178, ENSMUSG00000037706,…	2.1	5.1e-05	4.6e-05
GOTERM_BP_DIRECT	GO:0008344~adult locomotory behavior	42	0.5	2.2e-06	ENSMUSG00000040907, ENSMUSG00000028580, ENSMUSG00000074121, ENSMUSG00000031393, ENSMUSG00000022681, ENSMUSG00000058153, ENSMUSG00000002771, ENSMUSG00000028328, ENSMUSG00000040389, ENSMUSG00000026826, ENSMUSG00000027859, ENSMUSG00000020644, ENSMUSG00000037370, ENSMUSG00000004319, ENSMUSG00000036560, ENSMUSG00000015766, ENSMUSG00000018217, ENSMUSG00000038718, ENSMUSG00000005054, ENSMUSG00000058665,…	1.9	5.2e-05	4.6e-05
GOTERM_BP_DIRECT	GO:0030890~positive regulation of B cell proliferation	32	0.4	2.2e-06	ENSMUSG00000031497, ENSMUSG00000005583, ENSMUSG00000029075, ENSMUSG00000027950, ENSMUSG00000028664, ENSMUSG00000040663, ENSMUSG00000020167, ENSMUSG00000005268, ENSMUSG00000022488, ENSMUSG00000022508, ENSMUSG00000029082, ENSMUSG00000029084, ENSMUSG00000057329, ENSMUSG00000031101, ENSMUSG00000031264, ENSMUSG00000037706, ENSMUSG00000026395, ENSMUSG00000027544, ENSMUSG00000023067, ENSMUSG00000025986,…	2.2	5.2e-05	4.6e-05
GOTERM_BP_DIRECT	GO:0051591~response to cAMP	32	0.4	2.2e-06	ENSMUSG00000025271, ENSMUSG00000057367, ENSMUSG00000032263, ENSMUSG00000032185, ENSMUSG00000027875, ENSMUSG00000003545, ENSMUSG00000025355, ENSMUSG00000026104, ENSMUSG00000023175, ENSMUSG00000041417, ENSMUSG00000002413, ENSMUSG00000063889, ENSMUSG00000020464, ENSMUSG00000025358, ENSMUSG00000001506, ENSMUSG00000019102, ENSMUSG00000053907, ENSMUSG00000004815, ENSMUSG00000078249, ENSMUSG00000032648,…	2.2	5.2e-05	4.6e-05
GOTERM_BP_DIRECT	GO:0001819~positive regulation of cytokine production	47	0.5	2.2e-06	ENSMUSG00000003184, ENSMUSG00000030142, ENSMUSG00000029377, ENSMUSG00000057666, ENSMUSG00000050395, ENSMUSG00000044827, ENSMUSG00000027995, ENSMUSG00000040722, ENSMUSG00000058099, ENSMUSG00000022982, ENSMUSG00000026922, ENSMUSG00000021994, ENSMUSG00000001123, ENSMUSG00000024401, ENSMUSG00000021457, ENSMUSG00000047810, ENSMUSG00000029915, ENSMUSG00000044583, ENSMUSG00000031639, ENSMUSG00000026928,…	1.9	5.2e-05	4.6e-05
GOTERM_BP_DIRECT	GO:0032526~response to retinoic acid	39	0.4	2.3e-06	ENSMUSG00000000093, ENSMUSG00000015846, ENSMUSG00000042548, ENSMUSG00000096472, ENSMUSG00000026222, ENSMUSG00000023830, ENSMUSG00000001288, ENSMUSG00000020647, ENSMUSG00000032806, ENSMUSG00000017548, ENSMUSG00000038268, ENSMUSG00000037992, ENSMUSG00000039656, ENSMUSG00000012396, ENSMUSG00000013584, ENSMUSG00000029084, ENSMUSG00000050953, ENSMUSG00000038007, ENSMUSG00000074207, ENSMUSG00000031740,…	2	5.3e-05	4.7e-05
GOTERM_BP_DIRECT	GO:0008045~motor neuron axon guidance	25	0.3	2.3e-06	ENSMUSG00000030067, ENSMUSG00000028883, ENSMUSG00000028266, ENSMUSG00000026764, ENSMUSG00000062312, ENSMUSG00000025810, ENSMUSG00000048616, ENSMUSG00000028969, ENSMUSG00000025219, ENSMUSG00000020902, ENSMUSG00000031558, ENSMUSG00000037868, ENSMUSG00000033004, ENSMUSG00000033220, ENSMUSG00000014704, ENSMUSG00000025020, ENSMUSG00000117406, ENSMUSG00000026235, ENSMUSG00000061353, ENSMUSG00000029765,…	2.4	5.4e-05	4.8e-05
GOTERM_BP_DIRECT	GO:0060038~cardiac muscle cell proliferation	25	0.3	2.3e-06	ENSMUSG00000010797, ENSMUSG00000015846, ENSMUSG00000050295, ENSMUSG00000048078, ENSMUSG00000006932, ENSMUSG00000045414, ENSMUSG00000022865, ENSMUSG00000026923, ENSMUSG00000030849, ENSMUSG00000020900, ENSMUSG00000036585, ENSMUSG00000039656, ENSMUSG00000039239, ENSMUSG00000029287, ENSMUSG00000038518, ENSMUSG00000046714, ENSMUSG00000020612, ENSMUSG00000021944, ENSMUSG00000005836, ENSMUSG00000029050,…	2.4	5.4e-05	4.8e-05
GOTERM_BP_DIRECT	GO:1900181~negative regulation of protein localization to nucleus	20	0.2	2.3e-06	ENSMUSG00000007411, ENSMUSG00000037815, ENSMUSG00000056692, ENSMUSG00000025151, ENSMUSG00000028078, ENSMUSG00000028991, ENSMUSG00000027797, ENSMUSG00000020063, ENSMUSG00000112148, ENSMUSG00000022892, ENSMUSG00000112023, ENSMUSG00000042557, ENSMUSG00000040021, ENSMUSG00000022812, ENSMUSG00000070056, ENSMUSG00000062593, ENSMUSG00000038495, ENSMUSG00000021959, ENSMUSG00000035342, ENSMUSG00000035413,…	2.7	5.4e-05	4.8e-05
GOTERM_BP_DIRECT	GO:0032418~lysosome localization	24	0.3	2.4e-06	ENSMUSG00000031255, ENSMUSG00000055553, ENSMUSG00000031161, ENSMUSG00000029571, ENSMUSG00000002059, ENSMUSG00000023990, ENSMUSG00000002345, ENSMUSG00000002017, ENSMUSG00000040746, ENSMUSG00000029434, ENSMUSG00000022443, ENSMUSG00000024862, ENSMUSG00000001018, ENSMUSG00000063077, ENSMUSG00000045176, ENSMUSG00000018736, ENSMUSG00000055407, ENSMUSG00000030842, ENSMUSG00000030534, ENSMUSG00000030105,…	2.4	5.6e-05	5e-05
GOTERM_BP_DIRECT	GO:0016601~Rac protein signal transduction	21	0.2	2.5e-06	ENSMUSG00000030265, ENSMUSG00000006154, ENSMUSG00000057315, ENSMUSG00000027002, ENSMUSG00000026782, ENSMUSG00000002489, ENSMUSG00000026024, ENSMUSG00000024397, ENSMUSG00000025555, ENSMUSG00000020476, ENSMUSG00000066571, ENSMUSG00000025504, ENSMUSG00000041112, ENSMUSG00000021910, ENSMUSG00000039960, ENSMUSG00000015766, ENSMUSG00000034066, ENSMUSG00000073982, ENSMUSG00000030447, ENSMUSG00000019831,…	2.6	5.7e-05	5.1e-05
GOTERM_BP_DIRECT	GO:1900242~regulation of synaptic vesicle endocytosis	21	0.2	2.5e-06	ENSMUSG00000062825, ENSMUSG00000022092, ENSMUSG00000029465, ENSMUSG00000024290, ENSMUSG00000029580, ENSMUSG00000034902, ENSMUSG00000070570, ENSMUSG00000040722, ENSMUSG00000026696, ENSMUSG00000062785, ENSMUSG00000062202, ENSMUSG00000003200, ENSMUSG00000002365, ENSMUSG00000039361, ENSMUSG00000022865, ENSMUSG00000026825, ENSMUSG00000036273, ENSMUSG00000004815, ENSMUSG00000021816, ENSMUSG00000035783,…	2.6	5.7e-05	5.1e-05
GOTERM_BP_DIRECT	GO:0042632~cholesterol homeostasis	57	0.6	2.5e-06	ENSMUSG00000028383, ENSMUSG00000037936, ENSMUSG00000039519, ENSMUSG00000022040, ENSMUSG00000020063, ENSMUSG00000004698, ENSMUSG00000026600, ENSMUSG00000047139, ENSMUSG00000062694, ENSMUSG00000019461, ENSMUSG00000030747, ENSMUSG00000031143, ENSMUSG00000028773, ENSMUSG00000024772, ENSMUSG00000032193, ENSMUSG00000024413, ENSMUSG00000027889, ENSMUSG00000007655, ENSMUSG00000023963, ENSMUSG00000038172,…	1.7	5.7e-05	5.1e-05
GOTERM_BP_DIRECT	GO:0060425~lung morphogenesis	23	0.3	2.5e-06	ENSMUSG00000024163, ENSMUSG00000032440, ENSMUSG00000015605, ENSMUSG00000042608, ENSMUSG00000063632, ENSMUSG00000042745, ENSMUSG00000063358, ENSMUSG00000022114, ENSMUSG00000061436, ENSMUSG00000021686, ENSMUSG00000046711, ENSMUSG00000048616, ENSMUSG00000025219, ENSMUSG00000021944, ENSMUSG00000004846, ENSMUSG00000063065, ENSMUSG00000021835, ENSMUSG00000001119, ENSMUSG00000004936, ENSMUSG00000045680,…	2.5	5.7e-05	5.1e-05
GOTERM_BP_DIRECT	GO:0045088~regulation of innate immune response	22	0.2	2.5e-06	ENSMUSG00000015839, ENSMUSG00000031652, ENSMUSG00000074151, ENSMUSG00000055994, ENSMUSG00000049871, ENSMUSG00000025498, ENSMUSG00000024300, ENSMUSG00000023992, ENSMUSG00000002985, ENSMUSG00000020263, ENSMUSG00000044734, ENSMUSG00000044811, ENSMUSG00000049734, ENSMUSG00000028613, ENSMUSG00000026029, ENSMUSG00000027843, ENSMUSG00000027639, ENSMUSG00000019850, ENSMUSG00000020707, ENSMUSG00000034652,…	2.6	5.7e-05	5.1e-05
GOTERM_BP_DIRECT	GO:0043069~negative regulation of programmed cell death	22	0.2	2.5e-06	ENSMUSG00000005672, ENSMUSG00000034659, ENSMUSG00000048482, ENSMUSG00000078566, ENSMUSG00000027684, ENSMUSG00000074121, ENSMUSG00000022051, ENSMUSG00000032393, ENSMUSG00000032194, ENSMUSG00000022010, ENSMUSG00000000126, ENSMUSG00000040234, ENSMUSG00000063931, ENSMUSG00000025027, ENSMUSG00000023951, ENSMUSG00000024736, ENSMUSG00000026923, ENSMUSG00000039542, ENSMUSG00000001229, ENSMUSG00000039474,…	2.6	5.7e-05	5.1e-05
GOTERM_BP_DIRECT	GO:0045921~positive regulation of exocytosis	22	0.2	2.5e-06	ENSMUSG00000032202, ENSMUSG00000031255, ENSMUSG00000032231, ENSMUSG00000041959, ENSMUSG00000026797, ENSMUSG00000033392, ENSMUSG00000028456, ENSMUSG00000064302, ENSMUSG00000007207, ENSMUSG00000042632, ENSMUSG00000041301, ENSMUSG00000022159, ENSMUSG00000024511, ENSMUSG00000021357, ENSMUSG00000025889, ENSMUSG00000072214, ENSMUSG00000019790, ENSMUSG00000062661, ENSMUSG00000057948, ENSMUSG00000079316,…	2.6	5.7e-05	5.1e-05
GOTERM_BP_DIRECT	GO:0048513~animal organ development	31	0.3	2.5e-06	ENSMUSG00000059327, ENSMUSG00000028344, ENSMUSG00000006932, ENSMUSG00000062312, ENSMUSG00000004872, ENSMUSG00000024985, ENSMUSG00000020122, ENSMUSG00000024620, ENSMUSG00000024621, ENSMUSG00000024427, ENSMUSG00000000838, ENSMUSG00000062991, ENSMUSG00000037211, ENSMUSG00000038248, ENSMUSG00000005672, ENSMUSG00000027680, ENSMUSG00000062209, ENSMUSG00000015619, ENSMUSG00000049691, ENSMUSG00000021381,…	2.2	5.7e-05	5.1e-05
GOTERM_BP_DIRECT	GO:0051898~negative regulation of phosphatidylinositol 3-kinase/protein kinase B signal transduction	41	0.5	2.7e-06	ENSMUSG00000007564, ENSMUSG00000028145, ENSMUSG00000020063, ENSMUSG00000026883, ENSMUSG00000024066, ENSMUSG00000023992, ENSMUSG00000040268, ENSMUSG00000043613, ENSMUSG00000025314, ENSMUSG00000021576, ENSMUSG00000026249, ENSMUSG00000025138, ENSMUSG00000026925, ENSMUSG00000061462, ENSMUSG00000024529, ENSMUSG00000039952, ENSMUSG00000090115, ENSMUSG00000031337, ENSMUSG00000053647, ENSMUSG00000035799,…	1.9	5.9e-05	5.3e-05
GOTERM_BP_DIRECT	GO:1902600~proton transmembrane transport	64	0.7	2.7e-06	ENSMUSG00000033379, ENSMUSG00000040907, ENSMUSG00000116207, ENSMUSG00000016319, ENSMUSG00000025393, ENSMUSG00000020261, ENSMUSG00000064356, ENSMUSG00000064357, ENSMUSG00000020264, ENSMUSG00000064351, ENSMUSG00000024349, ENSMUSG00000005949, ENSMUSG00000038462, ENSMUSG00000014294, ENSMUSG00000033938, ENSMUSG00000038023, ENSMUSG00000037455, ENSMUSG00000031633, ENSMUSG00000052459, ENSMUSG00000009876,…	1.7	6e-05	5.4e-05
GOTERM_BP_DIRECT	GO:0006457~protein folding	64	0.7	2.7e-06	ENSMUSG00000002190, ENSMUSG00000031197, ENSMUSG00000021270, ENSMUSG00000029198, ENSMUSG00000021831, ENSMUSG00000068039, ENSMUSG00000025757, ENSMUSG00000024944, ENSMUSG00000022844, ENSMUSG00000021713, ENSMUSG00000024309, ENSMUSG00000009030, ENSMUSG00000054836, ENSMUSG00000019428, ENSMUSG00000034024, ENSMUSG00000032525, ENSMUSG00000036327, ENSMUSG00000038503, ENSMUSG00000033684, ENSMUSG00000028410,…	1.7	6e-05	5.4e-05
GOTERM_BP_DIRECT	GO:0009725~response to hormone	38	0.4	2.7e-06	ENSMUSG00000056234, ENSMUSG00000008136, ENSMUSG00000030222, ENSMUSG00000040907, ENSMUSG00000054256, ENSMUSG00000015605, ENSMUSG00000034926, ENSMUSG00000028023, ENSMUSG00000028469, ENSMUSG00000025355, ENSMUSG00000042228, ENSMUSG00000022463, ENSMUSG00000061762, ENSMUSG00000020044, ENSMUSG00000000957, ENSMUSG00000001729, ENSMUSG00000024529, ENSMUSG00000038462, ENSMUSG00000053907, ENSMUSG00000029084,…	2	6e-05	5.4e-05
GOTERM_BP_DIRECT	GO:0046326~positive regulation of D-glucose import	30	0.3	2.9e-06	ENSMUSG00000004056, ENSMUSG00000030087, ENSMUSG00000055980, ENSMUSG00000024143, ENSMUSG00000026525, ENSMUSG00000020189, ENSMUSG00000021611, ENSMUSG00000068798, ENSMUSG00000001729, ENSMUSG00000030827, ENSMUSG00000052751, ENSMUSG00000030168, ENSMUSG00000015839, ENSMUSG00000062209, ENSMUSG00000032652, ENSMUSG00000055653, ENSMUSG00000025220, ENSMUSG00000029020, ENSMUSG00000066800, ENSMUSG00000020053,…	2.2	6.4e-05	5.7e-05
GOTERM_BP_DIRECT	GO:0046627~negative regulation of insulin receptor signaling pathway	30	0.3	2.9e-06	ENSMUSG00000041836, ENSMUSG00000029053, ENSMUSG00000042828, ENSMUSG00000033295, ENSMUSG00000055980, ENSMUSG00000045658, ENSMUSG00000040466, ENSMUSG00000025314, ENSMUSG00000024401, ENSMUSG00000037370, ENSMUSG00000050697, ENSMUSG00000032702, ENSMUSG00000059316, ENSMUSG00000039804, ENSMUSG00000053113, ENSMUSG00000057177, ENSMUSG00000026234, ENSMUSG00000041168, ENSMUSG00000006127, ENSMUSG00000020176,…	2.2	6.4e-05	5.7e-05
GOTERM_BP_DIRECT	GO:0000082~G1/S transition of mitotic cell cycle	43	0.5	3e-06	ENSMUSG00000033016, ENSMUSG00000049086, ENSMUSG00000079259, ENSMUSG00000027552, ENSMUSG00000041238, ENSMUSG00000031490, ENSMUSG00000000532, ENSMUSG00000025358, ENSMUSG00000040021, ENSMUSG00000019982, ENSMUSG00000027715, ENSMUSG00000041431, ENSMUSG00000020326, ENSMUSG00000051527, ENSMUSG00000021959, ENSMUSG00000034165, ENSMUSG00000032405, ENSMUSG00000033417, ENSMUSG00000054115, ENSMUSG00000070348,…	1.9	6.6e-05	5.9e-05
GOTERM_BP_DIRECT	GO:0150052~regulation of postsynapse assembly	34	0.4	3e-06	ENSMUSG00000035954, ENSMUSG00000031696, ENSMUSG00000038608, ENSMUSG00000036306, ENSMUSG00000031010, ENSMUSG00000027253, ENSMUSG00000026620, ENSMUSG00000027797, ENSMUSG00000020340, ENSMUSG00000021750, ENSMUSG00000023017, ENSMUSG00000047414, ENSMUSG00000063160, ENSMUSG00000041112, ENSMUSG00000039652, ENSMUSG00000068036, ENSMUSG00000036882, ENSMUSG00000036686, ENSMUSG00000032598, ENSMUSG00000037703,…	2.1	6.6e-05	5.9e-05
GOTERM_BP_DIRECT	GO:0030593~neutrophil chemotaxis	37	0.4	3.2e-06	ENSMUSG00000032383, ENSMUSG00000029373, ENSMUSG00000000290, ENSMUSG00000029417, ENSMUSG00000023175, ENSMUSG00000023078, ENSMUSG00000048534, ENSMUSG00000028525, ENSMUSG00000022488, ENSMUSG00000022865, ENSMUSG00000021699, ENSMUSG00000021457, ENSMUSG00000112449, ENSMUSG00000042284, ENSMUSG00000073079, ENSMUSG00000031778, ENSMUSG00000029380, ENSMUSG00000030786, ENSMUSG00000058715, ENSMUSG00000050335,…	2	7e-05	6.3e-05
GOTERM_BP_DIRECT	GO:0042832~defense response to protozoan	29	0.3	3.3e-06	ENSMUSG00000029298, ENSMUSG00000029373, ENSMUSG00000025499, ENSMUSG00000054072, ENSMUSG00000041515, ENSMUSG00000028268, ENSMUSG00000021356, ENSMUSG00000047810, ENSMUSG00000037370, ENSMUSG00000104713, ENSMUSG00000030748, ENSMUSG00000032508, ENSMUSG00000039699, ENSMUSG00000078922, ENSMUSG00000034266, ENSMUSG00000078921, ENSMUSG00000019726, ENSMUSG00000028270, ENSMUSG00000019987, ENSMUSG00000079363,…	2.2	7.2e-05	6.4e-05
GOTERM_BP_DIRECT	GO:0008277~regulation of G protein-coupled receptor signaling pathway	29	0.3	3.3e-06	ENSMUSG00000026360, ENSMUSG00000001240, ENSMUSG00000001521, ENSMUSG00000096255, ENSMUSG00000003228, ENSMUSG00000025437, ENSMUSG00000060216, ENSMUSG00000041633, ENSMUSG00000041890, ENSMUSG00000021699, ENSMUSG00000020689, ENSMUSG00000025813, ENSMUSG00000098557, ENSMUSG00000009030, ENSMUSG00000004815, ENSMUSG00000011877, ENSMUSG00000018909, ENSMUSG00000029101, ENSMUSG00000051177, ENSMUSG00000052087,…	2.2	7.2e-05	6.4e-05
GOTERM_BP_DIRECT	GO:0045814~negative regulation of gene expression, epigenetic	33	0.4	3.5e-06	ENSMUSG00000073490, ENSMUSG00000073491, ENSMUSG00000024240, ENSMUSG00000034748, ENSMUSG00000055660, ENSMUSG00000020086, ENSMUSG00000066677, ENSMUSG00000026646, ENSMUSG00000004698, ENSMUSG00000025138, ENSMUSG00000005609, ENSMUSG00000090272, ENSMUSG00000020525, ENSMUSG00000039231, ENSMUSG00000039997, ENSMUSG00000036202, ENSMUSG00000034543, ENSMUSG00000024193, ENSMUSG00000032113, ENSMUSG00000037849,…	2.1	7.6e-05	6.8e-05
GOTERM_BP_DIRECT	GO:0031334~positive regulation of protein-containing complex assembly	33	0.4	3.5e-06	ENSMUSG00000005362, ENSMUSG00000010517, ENSMUSG00000057440, ENSMUSG00000026021, ENSMUSG00000026883, ENSMUSG00000021573, ENSMUSG00000079293, ENSMUSG00000021597, ENSMUSG00000043613, ENSMUSG00000023951, ENSMUSG00000041974, ENSMUSG00000024401, ENSMUSG00000021457, ENSMUSG00000062991, ENSMUSG00000035992, ENSMUSG00000030744, ENSMUSG00000016758, ENSMUSG00000070867, ENSMUSG00000057789, ENSMUSG00000050335,…	2.1	7.6e-05	6.8e-05
GOTERM_BP_DIRECT	GO:0008333~endosome to lysosome transport	33	0.4	3.5e-06	ENSMUSG00000079477, ENSMUSG00000070939, ENSMUSG00000024381, ENSMUSG00000024781, ENSMUSG00000029434, ENSMUSG00000021375, ENSMUSG00000049502, ENSMUSG00000026028, ENSMUSG00000041236, ENSMUSG00000049969, ENSMUSG00000020903, ENSMUSG00000036661, ENSMUSG00000031337, ENSMUSG00000032127, ENSMUSG00000034216, ENSMUSG00000033885, ENSMUSG00000028572, ENSMUSG00000028136, ENSMUSG00000069539, ENSMUSG00000068747,…	2.1	7.6e-05	6.8e-05
GOTERM_BP_DIRECT	GO:0006508~proteolysis	230	2.5	3.5e-06	ENSMUSG00000038429, ENSMUSG00000030022, ENSMUSG00000025473, ENSMUSG00000041718, ENSMUSG00000025355, ENSMUSG00000028864, ENSMUSG00000024942, ENSMUSG00000022401, ENSMUSG00000022887, ENSMUSG00000043333, ENSMUSG00000051527, ENSMUSG00000029718, ENSMUSG00000047497, ENSMUSG00000079418, ENSMUSG00000020905, ENSMUSG00000074643, ENSMUSG00000033538, ENSMUSG00000032688, ENSMUSG00000053399, ENSMUSG00000022193,…	1.3	7.7e-05	6.8e-05
GOTERM_BP_DIRECT	GO:0006816~calcium ion transport	57	0.6	3.6e-06	ENSMUSG00000033016, ENSMUSG00000029234, ENSMUSG00000029470, ENSMUSG00000003161, ENSMUSG00000042644, ENSMUSG00000038260, ENSMUSG00000042682, ENSMUSG00000020788, ENSMUSG00000019982, ENSMUSG00000030707, ENSMUSG00000062694, ENSMUSG00000035352, ENSMUSG00000030987, ENSMUSG00000019943, ENSMUSG00000030102, ENSMUSG00000034656, ENSMUSG00000054640, ENSMUSG00000027365, ENSMUSG00000051331, ENSMUSG00000000982,…	1.7	7.8e-05	7e-05
GOTERM_BP_DIRECT	GO:0060041~retina development in camera-type eye	55	0.6	3.7e-06	ENSMUSG00000008575, ENSMUSG00000034708, ENSMUSG00000026840, ENSMUSG00000027378, ENSMUSG00000028785, ENSMUSG00000041235, ENSMUSG00000022843, ENSMUSG00000043059, ENSMUSG00000071379, ENSMUSG00000020900, ENSMUSG00000054836, ENSMUSG00000014773, ENSMUSG00000019986, ENSMUSG00000032796, ENSMUSG00000034777, ENSMUSG00000005871, ENSMUSG00000034739, ENSMUSG00000055254, ENSMUSG00000001751, ENSMUSG00000026478,…	1.7	7.9e-05	7.1e-05
GOTERM_BP_DIRECT	GO:2001234~negative regulation of apoptotic signaling pathway	28	0.3	3.7e-06	ENSMUSG00000029671, ENSMUSG00000023011, ENSMUSG00000023010, ENSMUSG00000006932, ENSMUSG00000022564, ENSMUSG00000024887, ENSMUSG00000040687, ENSMUSG00000024401, ENSMUSG00000048616, ENSMUSG00000026826, ENSMUSG00000018697, ENSMUSG00000018537, ENSMUSG00000032604, ENSMUSG00000031778, ENSMUSG00000057329, ENSMUSG00000000282, ENSMUSG00000031221, ENSMUSG00000028179, ENSMUSG00000048482, ENSMUSG00000010609,…	2.2	8e-05	7.1e-05
GOTERM_BP_DIRECT	GO:0001656~metanephros development	28	0.3	3.7e-06	ENSMUSG00000053040, ENSMUSG00000025352, ENSMUSG00000026768, ENSMUSG00000025932, ENSMUSG00000042942, ENSMUSG00000020644, ENSMUSG00000021217, ENSMUSG00000025219, ENSMUSG00000021318, ENSMUSG00000021835, ENSMUSG00000001504, ENSMUSG00000016458, ENSMUSG00000037211, ENSMUSG00000031558, ENSMUSG00000052516, ENSMUSG00000057329, ENSMUSG00000007872, ENSMUSG00000029202, ENSMUSG00000060969, ENSMUSG00000048387,…	2.2	8e-05	7.1e-05
GOTERM_BP_DIRECT	GO:0009749~response to glucose	44	0.5	3.9e-06	ENSMUSG00000055024, ENSMUSG00000002250, ENSMUSG00000026480, ENSMUSG00000029156, ENSMUSG00000031399, ENSMUSG00000024563, ENSMUSG00000034908, ENSMUSG00000020241, ENSMUSG00000024985, ENSMUSG00000041995, ENSMUSG00000027997, ENSMUSG00000021477, ENSMUSG00000026409, ENSMUSG00000070565, ENSMUSG00000067786, ENSMUSG00000015568, ENSMUSG00000078249, ENSMUSG00000047591, ENSMUSG00000050953, ENSMUSG00000003031,…	1.9	8.4e-05	7.5e-05
GOTERM_BP_DIRECT	GO:0048568~embryonic organ development	32	0.4	4.1e-06	ENSMUSG00000009569, ENSMUSG00000025571, ENSMUSG00000055320, ENSMUSG00000028821, ENSMUSG00000006932, ENSMUSG00000024986, ENSMUSG00000024620, ENSMUSG00000021796, ENSMUSG00000001761, ENSMUSG00000022306, ENSMUSG00000030849, ENSMUSG00000052534, ENSMUSG00000035478, ENSMUSG00000018678, ENSMUSG00000015619, ENSMUSG00000038718, ENSMUSG00000059552, ENSMUSG00000001036, ENSMUSG00000026675, ENSMUSG00000002249,…	2.1	8.7e-05	7.8e-05
GOTERM_BP_DIRECT	GO:0007249~canonical NF-kappaB signal transduction	27	0.3	4.1e-06	ENSMUSG00000055024, ENSMUSG00000028163, ENSMUSG00000025473, ENSMUSG00000020580, ENSMUSG00000000631, ENSMUSG00000025034, ENSMUSG00000041135, ENSMUSG00000027339, ENSMUSG00000027778, ENSMUSG00000022521, ENSMUSG00000040522, ENSMUSG00000020941, ENSMUSG00000001729, ENSMUSG00000044583, ENSMUSG00000031537, ENSMUSG00000032688, ENSMUSG00000018899, ENSMUSG00000028691, ENSMUSG00000004221, ENSMUSG00000024290,…	2.3	8.8e-05	7.9e-05
GOTERM_BP_DIRECT	GO:0032259~methylation	70	0.8	4.2e-06	ENSMUSG00000036009, ENSMUSG00000062937, ENSMUSG00000056770, ENSMUSG00000051285, ENSMUSG00000029913, ENSMUSG00000026646, ENSMUSG00000049327, ENSMUSG00000026723, ENSMUSG00000020661, ENSMUSG00000021311, ENSMUSG00000045555, ENSMUSG00000038384, ENSMUSG00000039231, ENSMUSG00000037134, ENSMUSG00000030505, ENSMUSG00000034269, ENSMUSG00000028053, ENSMUSG00000053470, ENSMUSG00000027684, ENSMUSG00000059851,…	1.6	9.1e-05	8.1e-05
GOTERM_BP_DIRECT	GO:0048839~inner ear development	41	0.5	4.3e-06	ENSMUSG00000033577, ENSMUSG00000030761, ENSMUSG00000036905, ENSMUSG00000027276, ENSMUSG00000048450, ENSMUSG00000054252, ENSMUSG00000019906, ENSMUSG00000022483, ENSMUSG00000027358, ENSMUSG00000000378, ENSMUSG00000028785, ENSMUSG00000021253, ENSMUSG00000049625, ENSMUSG00000079491, ENSMUSG00000044667, ENSMUSG00000071379, ENSMUSG00000021318, ENSMUSG00000010175, ENSMUSG00000038861, ENSMUSG00000038203,…	1.9	9.1e-05	8.1e-05
GOTERM_BP_DIRECT	GO:0007162~negative regulation of cell adhesion	35	0.4	4.4e-06	ENSMUSG00000060459, ENSMUSG00000057103, ENSMUSG00000030123, ENSMUSG00000053062, ENSMUSG00000028364, ENSMUSG00000030084, ENSMUSG00000054693, ENSMUSG00000000530, ENSMUSG00000056050, ENSMUSG00000024300, ENSMUSG00000021451, ENSMUSG00000041417, ENSMUSG00000028664, ENSMUSG00000026640, ENSMUSG00000001348, ENSMUSG00000022309, ENSMUSG00000074785, ENSMUSG00000036006, ENSMUSG00000053646, ENSMUSG00000056201,…	2	9.5e-05	8.5e-05
GOTERM_BP_DIRECT	GO:0032091~negative regulation of protein binding	40	0.4	5.1e-06	ENSMUSG00000054452, ENSMUSG00000004451, ENSMUSG00000004891, ENSMUSG00000026088, ENSMUSG00000027496, ENSMUSG00000032185, ENSMUSG00000023010, ENSMUSG00000023411, ENSMUSG00000025437, ENSMUSG00000044548, ENSMUSG00000028988, ENSMUSG00000044303, ENSMUSG00000045932, ENSMUSG00000023118, ENSMUSG00000001729, ENSMUSG00000017002, ENSMUSG00000062352, ENSMUSG00000021936, ENSMUSG00000043051, ENSMUSG00000039615,…	1.9	0.00011	9.6e-05
GOTERM_BP_DIRECT	GO:0006749~glutathione metabolic process	34	0.4	5.2e-06	ENSMUSG00000004032, ENSMUSG00000058135, ENSMUSG00000028124, ENSMUSG00000027890, ENSMUSG00000001663, ENSMUSG00000025950, ENSMUSG00000022562, ENSMUSG00000021033, ENSMUSG00000022982, ENSMUSG00000004035, ENSMUSG00000029919, ENSMUSG00000027737, ENSMUSG00000025934, ENSMUSG00000040562, ENSMUSG00000005949, ENSMUSG00000006818, ENSMUSG00000000811, ENSMUSG00000035199, ENSMUSG00000032348, ENSMUSG00000031245,…	2	0.00011	9.9e-05
GOTERM_BP_DIRECT	GO:0051781~positive regulation of cell division	30	0.3	5.4e-06	ENSMUSG00000004791, ENSMUSG00000029377, ENSMUSG00000029999, ENSMUSG00000004897, ENSMUSG00000021253, ENSMUSG00000023951, ENSMUSG00000024962, ENSMUSG00000025856, ENSMUSG00000025219, ENSMUSG00000030849, ENSMUSG00000029838, ENSMUSG00000024947, ENSMUSG00000042680, ENSMUSG00000062352, ENSMUSG00000036585, ENSMUSG00000015149, ENSMUSG00000082361, ENSMUSG00000032006, ENSMUSG00000039239, ENSMUSG00000056763,…	2.1	0.00011	0.0001
GOTERM_BP_DIRECT	GO:0046597~negative regulation of viral entry into host cell	24	0.3	5.4e-06	ENSMUSG00000025491, ENSMUSG00000059108, ENSMUSG00000034317, ENSMUSG00000057143, ENSMUSG00000025492, ENSMUSG00000020380, ENSMUSG00000057596, ENSMUSG00000000266, ENSMUSG00000060441, ENSMUSG00000028347, ENSMUSG00000025034, ENSMUSG00000028224, ENSMUSG00000024457, ENSMUSG00000000275, ENSMUSG00000022587, ENSMUSG00000024610, ENSMUSG00000027832, ENSMUSG00000026879, ENSMUSG00000066258, ENSMUSG00000060591,…	2.4	0.00011	0.0001
GOTERM_BP_DIRECT	GO:0051497~negative regulation of stress fiber assembly	24	0.3	5.4e-06	ENSMUSG00000031355, ENSMUSG00000031165, ENSMUSG00000030494, ENSMUSG00000037519, ENSMUSG00000032232, ENSMUSG00000035407, ENSMUSG00000024043, ENSMUSG00000041729, ENSMUSG00000032194, ENSMUSG00000028832, ENSMUSG00000026697, ENSMUSG00000033392, ENSMUSG00000018293, ENSMUSG00000064302, ENSMUSG00000009376, ENSMUSG00000041417, ENSMUSG00000006127, ENSMUSG00000026109, ENSMUSG00000032827, ENSMUSG00000030516,…	2.4	0.00011	0.0001
GOTERM_BP_DIRECT	GO:0001935~endothelial cell proliferation	24	0.3	5.4e-06	ENSMUSG00000034205, ENSMUSG00000005871, ENSMUSG00000035725, ENSMUSG00000037936, ENSMUSG00000006386, ENSMUSG00000054252, ENSMUSG00000078202, ENSMUSG00000000058, ENSMUSG00000026872, ENSMUSG00000056174, ENSMUSG00000024781, ENSMUSG00000022770, ENSMUSG00000020484, ENSMUSG00000027208, ENSMUSG00000007655, ENSMUSG00000023951, ENSMUSG00000016494, ENSMUSG00000066551, ENSMUSG00000000957, ENSMUSG00000067336,…	2.4	0.00011	0.0001
GOTERM_BP_DIRECT	GO:0007265~Ras protein signal transduction	42	0.5	5.6e-06	ENSMUSG00000030265, ENSMUSG00000004451, ENSMUSG00000024241, ENSMUSG00000049044, ENSMUSG00000034926, ENSMUSG00000026482, ENSMUSG00000028249, ENSMUSG00000025499, ENSMUSG00000022102, ENSMUSG00000029512, ENSMUSG00000067629, ENSMUSG00000026821, ENSMUSG00000025358, ENSMUSG00000022469, ENSMUSG00000018334, ENSMUSG00000027715, ENSMUSG00000041992, ENSMUSG00000062232, ENSMUSG00000036120, ENSMUSG00000020902,…	1.9	0.00012	0.0001
GOTERM_BP_DIRECT	GO:0032024~positive regulation of insulin secretion	42	0.5	5.6e-06	ENSMUSG00000006498, ENSMUSG00000031278, ENSMUSG00000031012, ENSMUSG00000034748, ENSMUSG00000057880, ENSMUSG00000049044, ENSMUSG00000041459, ENSMUSG00000026343, ENSMUSG00000024985, ENSMUSG00000021794, ENSMUSG00000045038, ENSMUSG00000026409, ENSMUSG00000047415, ENSMUSG00000024789, ENSMUSG00000009292, ENSMUSG00000067786, ENSMUSG00000021814, ENSMUSG00000020847, ENSMUSG00000020848, ENSMUSG00000034781,…	1.9	0.00012	0.0001
GOTERM_BP_DIRECT	GO:0071902~positive regulation of protein serine/threonine kinase activity	23	0.3	5.8e-06	ENSMUSG00000030376, ENSMUSG00000004451, ENSMUSG00000030272, ENSMUSG00000036707, ENSMUSG00000078853, ENSMUSG00000055320, ENSMUSG00000007815, ENSMUSG00000003423, ENSMUSG00000024014, ENSMUSG00000026883, ENSMUSG00000029687, ENSMUSG00000027835, ENSMUSG00000046879, ENSMUSG00000022414, ENSMUSG00000069874, ENSMUSG00000025889, ENSMUSG00000045730, ENSMUSG00000004936, ENSMUSG00000038412, ENSMUSG00000035027,…	2.4	0.00012	0.00011
GOTERM_BP_DIRECT	GO:0010332~response to gamma radiation	23	0.3	5.8e-06	ENSMUSG00000015619, ENSMUSG00000029521, ENSMUSG00000049086, ENSMUSG00000115338, ENSMUSG00000059552, ENSMUSG00000026395, ENSMUSG00000040613, ENSMUSG00000022672, ENSMUSG00000054051, ENSMUSG00000048787, ENSMUSG00000063856, ENSMUSG00000028933, ENSMUSG00000003873, ENSMUSG00000049717, ENSMUSG00000006818, ENSMUSG00000024947, ENSMUSG00000035373, ENSMUSG00000035385, ENSMUSG00000050697, ENSMUSG00000034342,…	2.4	0.00012	0.00011
GOTERM_BP_DIRECT	GO:0034097~response to cytokine	44	0.5	6e-06	ENSMUSG00000032487, ENSMUSG00000028163, ENSMUSG00000021091, ENSMUSG00000015605, ENSMUSG00000033373, ENSMUSG00000026043, ENSMUSG00000026104, ENSMUSG00000026222, ENSMUSG00000006932, ENSMUSG00000020044, ENSMUSG00000022146, ENSMUSG00000027997, ENSMUSG00000016496, ENSMUSG00000021756, ENSMUSG00000001348, ENSMUSG00000030707, ENSMUSG00000021816, ENSMUSG00000037992, ENSMUSG00000013584, ENSMUSG00000035356,…	1.9	0.00012	0.00011
GOTERM_BP_DIRECT	GO:0010592~positive regulation of lamellipodium assembly	22	0.2	6.1e-06	ENSMUSG00000033335, ENSMUSG00000029673, ENSMUSG00000056201, ENSMUSG00000027002, ENSMUSG00000026341, ENSMUSG00000026782, ENSMUSG00000029581, ENSMUSG00000033792, ENSMUSG00000033220, ENSMUSG00000028991, ENSMUSG00000023075, ENSMUSG00000021270, ENSMUSG00000025432, ENSMUSG00000004655, ENSMUSG00000026313, ENSMUSG00000020152, ENSMUSG00000023277, ENSMUSG00000041417, ENSMUSG00000006699, ENSMUSG00000006304,…	2.5	0.00012	0.00011
GOTERM_BP_DIRECT	GO:0060252~positive regulation of glial cell proliferation	22	0.2	6.1e-06	ENSMUSG00000030265, ENSMUSG00000031520, ENSMUSG00000003282, ENSMUSG00000028991, ENSMUSG00000031393, ENSMUSG00000042228, ENSMUSG00000029648, ENSMUSG00000020053, ENSMUSG00000041736, ENSMUSG00000020122, ENSMUSG00000060216, ENSMUSG00000024401, ENSMUSG00000004455, ENSMUSG00000046876, ENSMUSG00000026728, ENSMUSG00000040010, ENSMUSG00000019982, ENSMUSG00000021108, ENSMUSG00000020902, ENSMUSG00000037643,…	2.5	0.00012	0.00011
GOTERM_BP_DIRECT	GO:0022409~positive regulation of cell-cell adhesion	22	0.2	6.1e-06	ENSMUSG00000025880, ENSMUSG00000024593, ENSMUSG00000027111, ENSMUSG00000026494, ENSMUSG00000022272, ENSMUSG00000031391, ENSMUSG00000028517, ENSMUSG00000021872, ENSMUSG00000021994, ENSMUSG00000041351, ENSMUSG00000047139, ENSMUSG00000021699, ENSMUSG00000020325, ENSMUSG00000000303, ENSMUSG00000068036, ENSMUSG00000035385, ENSMUSG00000032419, ENSMUSG00000057706, ENSMUSG00000030830, ENSMUSG00000055447,…	2.5	0.00012	0.00011
GOTERM_BP_DIRECT	GO:0009953~dorsal/ventral pattern formation	33	0.4	6.1e-06	ENSMUSG00000052430, ENSMUSG00000027253, ENSMUSG00000000530, ENSMUSG00000006932, ENSMUSG00000042901, ENSMUSG00000021796, ENSMUSG00000001761, ENSMUSG00000048616, ENSMUSG00000025219, ENSMUSG00000052957, ENSMUSG00000021318, ENSMUSG00000006958, ENSMUSG00000040040, ENSMUSG00000018395, ENSMUSG00000030768, ENSMUSG00000038765, ENSMUSG00000019428, ENSMUSG00000053626, ENSMUSG00000047193, ENSMUSG00000005871,…	2.1	0.00013	0.00011
GOTERM_BP_DIRECT	GO:0033137~negative regulation of peptidyl-serine phosphorylation	20	0.2	6.2e-06	ENSMUSG00000005373, ENSMUSG00000026181, ENSMUSG00000021070, ENSMUSG00000025880, ENSMUSG00000028864, ENSMUSG00000020372, ENSMUSG00000022099, ENSMUSG00000006127, ENSMUSG00000027339, ENSMUSG00000007655, ENSMUSG00000003873, ENSMUSG00000050627, ENSMUSG00000024858, ENSMUSG00000021699, ENSMUSG00000045103, ENSMUSG00000034160, ENSMUSG00000034570, ENSMUSG00000055725, ENSMUSG00000057789, ENSMUSG00000015202	2.6	0.00013	0.00011
GOTERM_BP_DIRECT	GO:0072583~clathrin-dependent endocytosis	21	0.2	6.2e-06	ENSMUSG00000008036, ENSMUSG00000000194, ENSMUSG00000030691, ENSMUSG00000033066, ENSMUSG00000062234, ENSMUSG00000028478, ENSMUSG00000041685, ENSMUSG00000028528, ENSMUSG00000060279, ENSMUSG00000069539, ENSMUSG00000073725, ENSMUSG00000039361, ENSMUSG00000047547, ENSMUSG00000020368, ENSMUSG00000047126, ENSMUSG00000035152, ENSMUSG00000002957, ENSMUSG00000070000, ENSMUSG00000033855, ENSMUSG00000014773,…	2.5	0.00013	0.00011
GOTERM_BP_DIRECT	GO:0043388~positive regulation of DNA binding	21	0.2	6.2e-06	ENSMUSG00000008730, ENSMUSG00000032187, ENSMUSG00000027177, ENSMUSG00000028023, ENSMUSG00000050295, ENSMUSG00000020053, ENSMUSG00000028367, ENSMUSG00000005566, ENSMUSG00000001175, ENSMUSG00000021356, ENSMUSG00000061436, ENSMUSG00000066551, ENSMUSG00000027859, ENSMUSG00000024789, ENSMUSG00000022528, ENSMUSG00000046223, ENSMUSG00000054717, ENSMUSG00000015149, ENSMUSG00000029050, ENSMUSG00000017737,…	2.5	0.00013	0.00011
GOTERM_BP_DIRECT	GO:0002224~toll-like receptor signaling pathway	21	0.2	6.2e-06	ENSMUSG00000044827, ENSMUSG00000036908, ENSMUSG00000027995, ENSMUSG00000021277, ENSMUSG00000079164, ENSMUSG00000049625, ENSMUSG00000040522, ENSMUSG00000021686, ENSMUSG00000024912, ENSMUSG00000045322, ENSMUSG00000044583, ENSMUSG00000022901, ENSMUSG00000047123, ENSMUSG00000031639, ENSMUSG00000031309, ENSMUSG00000034330, ENSMUSG00000051498, ENSMUSG00000039005, ENSMUSG00000035356, ENSMUSG00000033777,…	2.5	0.00013	0.00011
GOTERM_BP_DIRECT	GO:0090200~positive regulation of release of cytochrome c from mitochondria	21	0.2	6.2e-06	ENSMUSG00000030793, ENSMUSG00000027381, ENSMUSG00000078566, ENSMUSG00000059552, ENSMUSG00000004446, ENSMUSG00000042632, ENSMUSG00000024521, ENSMUSG00000003873, ENSMUSG00000028756, ENSMUSG00000096458, ENSMUSG00000024778, ENSMUSG00000022789, ENSMUSG00000046223, ENSMUSG00000040093, ENSMUSG00000066643, ENSMUSG00000003955, ENSMUSG00000039304, ENSMUSG00000017737, ENSMUSG00000016758, ENSMUSG00000057789,…	2.5	0.00013	0.00011
GOTERM_BP_DIRECT	GO:0046856~phosphatidylinositol dephosphorylation	21	0.2	6.2e-06	ENSMUSG00000001173, ENSMUSG00000028894, ENSMUSG00000028221, ENSMUSG00000026288, ENSMUSG00000006127, ENSMUSG00000045934, ENSMUSG00000022973, ENSMUSG00000026925, ENSMUSG00000031918, ENSMUSG00000039431, ENSMUSG00000023805, ENSMUSG00000034570, ENSMUSG00000039458, ENSMUSG00000035078, ENSMUSG00000032737, ENSMUSG00000037940, ENSMUSG00000031337, ENSMUSG00000038417, ENSMUSG00000018401, ENSMUSG00000035953,…	2.5	0.00013	0.00011
GOTERM_BP_DIRECT	GO:0000380~alternative mRNA splicing, via spliceosome	21	0.2	6.2e-06	ENSMUSG00000084128, ENSMUSG00000040725, ENSMUSG00000029439, ENSMUSG00000028820, ENSMUSG00000002524, ENSMUSG00000027763, ENSMUSG00000024268, ENSMUSG00000042699, ENSMUSG00000022774, ENSMUSG00000041297, ENSMUSG00000046434, ENSMUSG00000039630, ENSMUSG00000016921, ENSMUSG00000020409, ENSMUSG00000020719, ENSMUSG00000071659, ENSMUSG00000092607, ENSMUSG00000018379, ENSMUSG00000034544, ENSMUSG00000059208,…	2.5	0.00013	0.00011
GOTERM_BP_DIRECT	GO:0001942~hair follicle development	36	0.4	6.3e-06	ENSMUSG00000059327, ENSMUSG00000024241, ENSMUSG00000027253, ENSMUSG00000028403, ENSMUSG00000041415, ENSMUSG00000026167, ENSMUSG00000000532, ENSMUSG00000003227, ENSMUSG00000020122, ENSMUSG00000001761, ENSMUSG00000025856, ENSMUSG00000046186, ENSMUSG00000050199, ENSMUSG00000015647, ENSMUSG00000039239, ENSMUSG00000034854, ENSMUSG00000005871, ENSMUSG00000011658, ENSMUSG00000060548, ENSMUSG00000039706,…	2	0.00013	0.00011
GOTERM_BP_DIRECT	GO:0043627~response to estrogen	41	0.5	6.7e-06	ENSMUSG00000004032, ENSMUSG00000055024, ENSMUSG00000036867, ENSMUSG00000063727, ENSMUSG00000037815, ENSMUSG00000021270, ENSMUSG00000004655, ENSMUSG00000006932, ENSMUSG00000028048, ENSMUSG00000021253, ENSMUSG00000000275, ENSMUSG00000022620, ENSMUSG00000047139, ENSMUSG00000000957, ENSMUSG00000063142, ENSMUSG00000021318, ENSMUSG00000034341, ENSMUSG00000050697, ENSMUSG00000070803, ENSMUSG00000042082,…	1.9	0.00013	0.00012
GOTERM_BP_DIRECT	GO:0051865~protein autoubiquitination	41	0.5	6.7e-06	ENSMUSG00000031751, ENSMUSG00000079259, ENSMUSG00000042607, ENSMUSG00000022120, ENSMUSG00000020184, ENSMUSG00000028423, ENSMUSG00000049502, ENSMUSG00000022684, ENSMUSG00000026942, ENSMUSG00000020387, ENSMUSG00000020521, ENSMUSG00000026429, ENSMUSG00000020448, ENSMUSG00000001228, ENSMUSG00000037990, ENSMUSG00000030966, ENSMUSG00000034342, ENSMUSG00000030921, ENSMUSG00000031930, ENSMUSG00000035235,…	1.9	0.00013	0.00012
[truncated: 383 more rows]

## Sheet: GO Term KO all significant 2HG
GO Terms Biological Processes
Category	Term	Count	%	PValue	Genes	Fold Enrichment	Benjamini	FDR
[truncated: 677 more rows]

## Sheet: GO term BP shared - UP 1,5x
GO Terms Biological Processes
Category	Term	Count	%	PValue	Genes	Fold Enrichment	Benjamini	FDR
[truncated: 103 more rows]

## Sheet: GO term BP shared - UP all
GO Terms Biological Processes (in red GO Terms used for ED Fig 4f)
Category	Term	Count	%	PValue	Genes	Fold Enrichment	Benjamini	FDR
[truncated: 425 more rows]

## Sheet: Go term CC shared - UP all
GO terms Cellular Compartment
[truncated: 133 more rows]

## Sheet: GO term BP shared - DOWN 1,5x
GO Terms Biological Processes
[truncated: 290 more rows]

[truncated: 2 more sheets: GO term BP shared - DOWN all, GO term CC shared- DOWN all]
