# Supplementary material for: 2-hydroxyglutarate mediates whitening of brown adipocytes coupled to nuclear softening upon mitochondrial dysfunction
Source: Nat Metab. 2025 Aug 1;7(8):1593–613. doi: 10.1038/s42255-025-01332-8 (PMC12373511; doi:10.1038/s42255-025-01332-8)
Supplement: Supplementary file 3 — Supplementary Tables 1–8 [file 42255_2025_1332_MOESM3_ESM.zip › Supplementary Table 6 -AT.xlsx]

## Sheet: Sheet1
WT vs KO vs KO+NCT mBA changes
Metabolite	Log2FC_WT_v_KO	p.val_WT_v_KO	Log2FC_WT_v_KO+NCT	p.val_WT_v_KO+NCT	Log2FC_KO_v_KO+NCT	p.val_KO_v_KO+NCT
2-Hydroxyglutarate	1.3747	1.3609e-05	-0.252054	0.099143	1.62676	3.95254e-06
2-Oxoglutarate	0.134897	0.0229021	-0.951214	8.41999e-05	1.08611	3.61299e-05
2-Phosphoglycerate	0.209158	0.0100747	1.10811	1.606e-05	-0.898947	4.75018e-05
3-Methylhistidine	-0.156017	0.000878445	-7.30462	2.8259e-12	7.14861	2.62852e-12
4-Hydroxyproline	-0.449291	0.000154843	-1.82024	4.05861e-08	1.37095	1.19333e-07
5'-Deoxyadenosine	3.3991	2.50674e-10	7.28957	3.95876e-12	-3.89047	6.84433e-12
5-Methyldeoxycytidine	-0.201789	0.0131611	6.63951	5.8039e-09	-6.8413	5.74347e-09
5-Oxoproline	0.839886	1.84772e-07	1.63005	4.16888e-10	-0.790167	5.20247e-08
Acetyl-Coa	-0.463456	9.49401e-05	-1.37733	5.97629e-08	0.913874	2.93506e-06
Acetylcarnitine	1.30123	1.87111e-10	1.13256	1.974e-08	0.168674	0.00074784
Aconitate	0.554122	7.13382e-05	0.316393	0.00147962	0.237729	0.00924876
Adenosine 3',5'-Diphosphate	-0.153683	0.00825226	0.119152	0.0428463	-0.272835	0.00209148
Alanine	0.0489601	0.114407	-0.53205	4.87944e-10	0.58101	6.34436e-08
Aminoadipate	-0.0342654	0.310923	-0.189411	0.0872978	0.155146	0.146426
AMP	0.0822011	0.248778	0.554865	0.000843408	-0.472664	0.00220992
Aspartate	-0.485861	7.51689e-06	-2.04839	7.9799e-11	1.56253	1.88839e-07
Beta-Alanine	0.620326	5.91672e-06	0.410189	1.49802e-05	0.210137	0.00341406
Beta-Tyrosine	-0.0926126	0.0259291	0.219524	8.5355e-05	-0.312137	1.79832e-05
Betaine	0.426873	1.1113e-05	-0.480201	7.26458e-07	0.907074	1.03526e-07
CDP-Ethanolamine	-0.225661	0.00154047	0.0012155	0.97421	-0.226876	0.000683407
Chiro-Inositol	-0.807064	6.97615e-05	-1.13482	6.54846e-06	0.327761	0.023648
Citicoline	-0.60886	1.95871e-06	-0.542899	3.09419e-06	-0.0659612	0.323181
CMP	0.449466	3.32378e-07	0.101888	0.122133	0.347578	4.58176e-05
CMP-N-Acetylneuraminate	0.342668	1.98908e-05	0.162447	0.00660894	0.18022	0.00209329
Creatine	0.043539	0.223885	0.470279	7.52067e-08	-0.42674	9.912e-07
Creatinine	0.0471433	0.280698	-0.259478	2.33957e-05	0.306621	0.00016062
Cyclic ADP-Ribose	-0.0731645	0.335636	0.0716652	0.329137	-0.14483	0.0787779
Cytidine	1.62089	8.71622e-07	5.66388	1.3308e-11	-4.04299	2.07497e-11
Deoxycarnitine	0.186389	0.00051886	-0.955215	1.53253e-09	1.1416	7.89662e-09
Deoxycytidine	0.939292	6.39248e-08	3.70594	7.65576e-12	-2.76664	1.72699e-11
Deoxyguanosine	0.740091	2.57218e-06	6.23865	7.45296e-13	-5.49856	8.07815e-13
Dihydrobiopterin	6.55884	3.57439e-12	4.69671	5.99271e-13	1.86213	5.09572e-11
FAD	0.0569675	0.323644	0.0356112	0.444437	0.0213562	0.651494
Formiminoglutamate	6.31371	7.00054e-16	5.74136	3.85448e-10	0.572347	1.32942e-07
Fructose 6-Phosphate	-1.18495	1.33774e-05	-1.22877	1.75e-05	0.0438156	0.770558
Galactitol	0.723829	0.0071475	3.37971	4.88246e-09	-2.65588	1.40752e-08
GDP-Fucose	0.102772	0.11224	0.490685	1.75271e-05	-0.387914	9.34107e-05
GDP-Mannose	-0.12031	0.0864114	0.742421	1.59401e-06	-0.862731	1.32613e-06
Gluconate	-0.215515	0.00318976	0.278045	0.0135503	-0.49356	0.000892368
Glucose 1-Phosphate	2.29695	0.000111217	2.0032	0.000111617	0.293749	0.233779
Glutamate	-0.347295	3.83167e-09	-0.913148	5.64574e-10	0.565852	4.4546e-08
Glutamine	-0.854893	5.02947e-12	-0.244192	6.66553e-08	-0.610701	2.49681e-11
Glutathione Reduced	-0.198302	3.70743e-05	-1.21046	4.13826e-10	1.01216	2.29543e-10
Glycerol 3-Phosphate	1.50065	2.75686e-07	3.53442	2.40208e-10	-2.03377	2.02688e-09
Glycerophosphocholine	0.746387	2.43741e-07	0.744084	1.22567e-05	0.00230346	0.97468
Glycolate	-0.134904	0.212683	0.304437	0.00279754	-0.439341	7.27015e-05
Glycyl-Aspartate	-0.332702	0.000209654	-0.76427	1.00101e-06	0.431568	0.000955262
Glycyl-Glutamate	-0.397734	7.01349e-06	-1.08952	3.18181e-09	0.691785	1.80034e-06
Glycyl-Glutamine	0.487383	7.28387e-05	0.0694284	0.522029	0.417954	0.00184124
Glycyl-Isoleucine	1.20935	0.00572046	-4.83139	2.16729e-09	6.04074	0.00018498
Glycylproline	-0.0260274	0.662456	-5.8938	4.55682e-11	5.86778	2.26655e-09
GMP	0.180994	0.000954868	-0.00295631	0.95478	0.18395	0.0130699
Guanosine	3.3277	1.14141e-08	9.37853	6.41185e-11	-6.05083	7.17072e-11
Hypoxanthine	-6.4203	4.31747e-07	-0.413315	0.00806694	-6.00698	1.49872e-09
Inosine	-0.27761	0.00184331	4.19911	1.58794e-10	-4.47672	1.47735e-10
Isobutyrylcarnitine	0.956277	5.43524e-08	0.728357	0.000900493	0.227919	0.0696614
Isoleucine	-0.289899	6.40954e-05	0.285724	3.27613e-05	-0.575622	2.22649e-07
Isovalerylcarnitine	2.6001	7.65652e-11	-4.45508	1.6356e-09	7.05518	1.40508e-11
L-Alpha-Aminobutyrate	-0.236769	0.0199783	0.00287	0.979348	-0.239639	0.0301899
L-Cartinine	-0.918849	5.0539e-09	-2.71408	2.72832e-11	1.79523	1.89194e-11
Leucine	-0.249626	2.85091e-05	0.158187	0.00046932	-0.407813	7.53741e-08
Malate	1.01883	4.04065e-06	0.741085	6.25247e-06	0.277745	0.00909822
Methionine Sulfone	-0.0355995	0.479622	-0.429121	5.25204e-05	0.393521	2.16311e-06
Methylthioadenosine	-0.0714931	0.504809	-5.93229	3.24443e-13	5.8608	7.81371e-07
N-Acetylglutamine	0.59398	1.12969e-05	1.01025	1.13721e-10	-0.416267	2.06154e-05
N-Acetylneuraminate	1.37604	8.79599e-08	0.208287	0.00094191	1.16775	1.56286e-07
N-Methyl-A-Aminoisobutyrate	-0.152665	0.000356315	0.258071	8.996e-06	-0.410736	5.65323e-08
N-Methylphenylalanine	-0.201789	0.0131611	4.94317	2.85966e-06	-5.14496	2.76614e-06
N6-Acetyllysine	0.846497	2.06327e-06	1.81422	2.34703e-09	-0.967722	8.17555e-08
NAD	-0.130475	0.0212119	0.0517529	0.149893	-0.182228	0.00283356
NADPH	0.0215787	0.757223	-1.11101	1.32073e-07	1.13259	6.08291e-07
Palmitoylcarnitine	5.54498	1.58408e-05	7.92627	5.69782e-12	-2.38128	1.29914e-09
Pantothenate	-0.0929986	0.00616345	-0.0081641	0.753347	-0.0848345	0.0337633
Phenylalanine	-0.198371	9.36873e-06	0.0251121	0.292203	-0.223483	5.51567e-05
Phosphocreatine	0.144029	0.00496504	-0.75995	2.17159e-08	0.903979	9.37443e-08
Phosphorylcholine	-0.263346	0.00516633	-1.43592	4.13243e-07	1.17257	8.06526e-06
Proline	0.0403316	0.27848	0.0781817	0.0111992	-0.0378501	0.287454
Propionylcarnitine	0.531194	3.09883e-06	-1.10292	1.98696e-07	1.63412	3.6613e-10
Pyridoxal	1.27554	6.39767e-10	1.19757	5.23352e-07	0.0779698	0.205974
S-(2-Succinyl)Cysteine	3.28729	2.92805e-07	3.3417	1.49149e-07	-0.0544101	0.642978
S-Adenosylhomocysteine	0.713513	6.18273e-07	0.306981	7.59695e-05	0.406533	3.59731e-05
Sarcosine	0.436138	0.00248073	1.44273	1.763e-07	-1.00659	1.83283e-06
Serine	-0.172794	0.00210012	-0.341205	2.20556e-05	0.168411	0.00173469
Taurine	-0.13608	0.00414752	0.00267338	0.93492	-0.138754	0.00142658
Threonine	-0.439172	2.00994e-06	-0.811126	9.27345e-08	0.371954	1.77648e-06
Tryptophan	-0.103285	0.0352122	0.188967	0.00207678	-0.292252	3.07571e-05
UDP	-0.0897193	0.0315107	-1.35286	3.36739e-09	1.26314	1.85767e-09
UDP-Galactose	-0.1217	0.0775743	-1.50805	1.27555e-08	1.38635	1.25052e-07
UDP-Glucuronate	0.545567	1.33117e-06	-0.961723	5.06128e-07	1.50729	1.05885e-08
UDP-N-Acetylgalactosamine	0.412055	0.000216032	0.422651	1.90616e-06	-0.0105966	0.852548
Urate	1.93379	8.74861e-06	2.04231	9.53774e-07	-0.108515	0.233696
Valyl-Glutamate	0.043469	0.805376	-4.56098	8.79634e-08	4.60445	1.62483e-05
		WT v KO		WT v KO+NCT	KO	KO v KO+NCT
		ttest		ttest	log2	ttest
		1.3609e-05		0.099143	1.62676	3.95254e-06
		0.0229021		8.41999e-05	1.08611	3.61299e-05
		0.0100747		1.606e-05	-0.898947	4.75018e-05
		0.000878445		2.8259e-12	7.14861	2.62852e-12
		0.000154843		4.05861e-08	1.37095	1.19333e-07
		2.50674e-10		3.95876e-12	-3.89047	6.84433e-12
		0.0131611		5.8039e-09	-6.8413	5.74347e-09
		1.84772e-07		4.16888e-10	-0.790167	5.20247e-08
		9.49401e-05		5.97629e-08	0.913874	2.93506e-06
		1.87111e-10		1.974e-08	0.168674	0.00074784
		7.13382e-05		0.00147962	0.237729	0.00924876
		0.00825226		0.0428463	-0.272835	0.00209148
		0.114407		4.87944e-10	0.58101	6.34436e-08
		0.310923		0.0872978	0.155146	0.146426
		0.248778		0.000843408	-0.472664	0.00220992
		7.51689e-06		7.9799e-11	1.56253	1.88839e-07
		5.91672e-06		1.49802e-05	0.210137	0.00341406
		0.0259291		8.5355e-05	-0.312137	1.79832e-05
		1.1113e-05		7.26458e-07	0.907074	1.03526e-07
		0.00154047		0.97421	-0.226876	0.000683407
		6.97615e-05		6.54846e-06	0.327761	0.023648
		1.95871e-06		3.09419e-06	-0.0659612	0.323181
		3.32378e-07		0.122133	0.347578	4.58176e-05
		1.98908e-05		0.00660894	0.18022	0.00209329
		0.223885		7.52067e-08	-0.42674	9.912e-07
		0.280698		2.33957e-05	0.306621	0.00016062
		0.335636		0.329137	-0.14483	0.0787779
		8.71622e-07		1.3308e-11	-4.04299	2.07497e-11
		0.00051886		1.53253e-09	1.1416	7.89662e-09
		6.39248e-08		7.65576e-12	-2.76664	1.72699e-11
		2.57218e-06		7.45296e-13	-5.49856	8.07815e-13
		3.57439e-12		5.99271e-13	1.86213	5.09572e-11
		0.323644		0.444437	0.0213562	0.651494
		7.00054e-16		3.85448e-10	0.572347	1.32942e-07
		1.33774e-05		1.75e-05	0.0438156	0.770558
		0.0071475		4.88246e-09	-2.65588	1.40752e-08
		0.11224		1.75271e-05	-0.387914	9.34107e-05
		0.0864114		1.59401e-06	-0.862731	1.32613e-06
		0.00318976		0.0135503	-0.49356	0.000892368
		0.000111217		0.000111617	0.293749	0.233779
		3.83167e-09		5.64574e-10	0.565852	4.4546e-08
		5.02947e-12		6.66553e-08	-0.610701	2.49681e-11
		3.70743e-05		4.13826e-10	1.01216	2.29543e-10
		2.75686e-07		2.40208e-10	-2.03377	2.02688e-09
		2.43741e-07		1.22567e-05	0.00230346	0.97468
		0.212683		0.00279754	-0.439341	7.27015e-05
		0.000209654		1.00101e-06	0.431568	0.000955262
		7.01349e-06		3.18181e-09	0.691785	1.80034e-06
		7.28387e-05		0.522029	0.417954	0.00184124
		0.00572046		2.16729e-09	6.04074	0.00018498
		0.662456		4.55682e-11	5.86778	2.26655e-09
		0.000954868		0.95478	0.18395	0.0130699
		1.14141e-08		6.41185e-11	-6.05083	7.17072e-11
		4.31747e-07		0.00806694	-6.00698	1.49872e-09
		0.00184331		1.58794e-10	-4.47672	1.47735e-10
		5.43524e-08		0.000900493	0.227919	0.0696614
		6.40954e-05		3.27613e-05	-0.575622	2.22649e-07
		7.65652e-11		1.6356e-09	7.05518	1.40508e-11
		0.0199783		0.979348	-0.239639	0.0301899
		5.0539e-09		2.72832e-11	1.79523	1.89194e-11
		2.85091e-05		0.00046932	-0.407813	7.53741e-08
		4.04065e-06		6.25247e-06	0.277745	0.00909822
		0.479622		5.25204e-05	0.393521	2.16311e-06
		0.504809		3.24443e-13	5.8608	7.81371e-07
		1.12969e-05		1.13721e-10	-0.416267	2.06154e-05
		8.79599e-08		0.00094191	1.16775	1.56286e-07
		0.000356315		8.996e-06	-0.410736	5.65323e-08
		0.0131611		2.85966e-06	-5.14496	2.76614e-06
		2.06327e-06		2.34703e-09	-0.967722	8.17555e-08
		0.0212119		0.149893	-0.182228	0.00283356
		0.757223		1.32073e-07	1.13259	6.08291e-07
		1.58408e-05		5.69782e-12	-2.38128	1.29914e-09
		0.00616345		0.753347	-0.0848345	0.0337633
		9.36873e-06		0.292203	-0.223483	5.51567e-05
		0.00496504		2.17159e-08	0.903979	9.37443e-08
		0.00516633		4.13243e-07	1.17257	8.06526e-06
		0.27848		0.0111992	-0.0378501	0.287454
		3.09883e-06		1.98696e-07	1.63412	3.6613e-10
		6.39767e-10		5.23352e-07	0.0779698	0.205974
		2.92805e-07		1.49149e-07	-0.0544101	0.642978
		6.18273e-07		7.59695e-05	0.406533	3.59731e-05
		0.00248073		1.763e-07	-1.00659	1.83283e-06
		0.00210012		2.20556e-05	0.168411	0.00173469
		0.00414752		0.93492	-0.138754	0.00142658
		2.00994e-06		9.27345e-08	0.371954	1.77648e-06
		0.0352122		0.00207678	-0.292252	3.07571e-05
		0.0315107		3.36739e-09	1.26314	1.85767e-09
		0.0775743		1.27555e-08	1.38635	1.25052e-07
		1.33117e-06		5.06128e-07	1.50729	1.05885e-08
		0.000216032		1.90616e-06	-0.0105966	0.852548
		8.74861e-06		9.53774e-07	-0.108515	0.233696
		0.805376		8.79634e-08	4.60445	1.62483e-05
		WT v KO		WT v KO+NCT	KO	KO v KO+NCT
		ttest		ttest	log2	ttest
		1.3609e-05		0.099143	1.62676	3.95254e-06
		0.0229021		8.41999e-05	1.08611	3.61299e-05
		0.0100747		1.606e-05	-0.898947	4.75018e-05
		0.000878445		2.8259e-12	7.14861	2.62852e-12
		0.000154843		4.05861e-08	1.37095	1.19333e-07
		2.50674e-10		3.95876e-12	-3.89047	6.84433e-12
		0.0131611		5.8039e-09	-6.8413	5.74347e-09
		1.84772e-07		4.16888e-10	-0.790167	5.20247e-08
		9.49401e-05		5.97629e-08	0.913874	2.93506e-06
		1.87111e-10		1.974e-08	0.168674	0.00074784
		7.13382e-05		0.00147962	0.237729	0.00924876
		0.00825226		0.0428463	-0.272835	0.00209148
		0.114407		4.87944e-10	0.58101	6.34436e-08
		0.310923		0.0872978	0.155146	0.146426
		0.248778		0.000843408	-0.472664	0.00220992
		7.51689e-06		7.9799e-11	1.56253	1.88839e-07
		5.91672e-06		1.49802e-05	0.210137	0.00341406
		0.0259291		8.5355e-05	-0.312137	1.79832e-05
		1.1113e-05		7.26458e-07	0.907074	1.03526e-07
		0.00154047		0.97421	-0.226876	0.000683407
		6.97615e-05		6.54846e-06	0.327761	0.023648
		1.95871e-06		3.09419e-06	-0.0659612	0.323181
		3.32378e-07		0.122133	0.347578	4.58176e-05
		1.98908e-05		0.00660894	0.18022	0.00209329
		0.223885		7.52067e-08	-0.42674	9.912e-07
		0.280698		2.33957e-05	0.306621	0.00016062
		0.335636		0.329137	-0.14483	0.0787779
		8.71622e-07		1.3308e-11	-4.04299	2.07497e-11
		0.00051886		1.53253e-09	1.1416	7.89662e-09
		6.39248e-08		7.65576e-12	-2.76664	1.72699e-11
		2.57218e-06		7.45296e-13	-5.49856	8.07815e-13
		3.57439e-12		5.99271e-13	1.86213	5.09572e-11
		0.323644		0.444437	0.0213562	0.651494
		7.00054e-16		3.85448e-10	0.572347	1.32942e-07
		1.33774e-05		1.75e-05	0.0438156	0.770558
		0.0071475		4.88246e-09	-2.65588	1.40752e-08
		0.11224		1.75271e-05	-0.387914	9.34107e-05
		0.0864114		1.59401e-06	-0.862731	1.32613e-06
		0.00318976		0.0135503	-0.49356	0.000892368
		0.000111217		0.000111617	0.293749	0.233779
		3.83167e-09		5.64574e-10	0.565852	4.4546e-08
		5.02947e-12		6.66553e-08	-0.610701	2.49681e-11
		3.70743e-05		4.13826e-10	1.01216	2.29543e-10
		2.75686e-07		2.40208e-10	-2.03377	2.02688e-09
		2.43741e-07		1.22567e-05	0.00230346	0.97468
		0.212683		0.00279754	-0.439341	7.27015e-05
		0.000209654		1.00101e-06	0.431568	0.000955262
		7.01349e-06		3.18181e-09	0.691785	1.80034e-06
		7.28387e-05		0.522029	0.417954	0.00184124
		0.00572046		2.16729e-09	6.04074	0.00018498
		0.662456		4.55682e-11	5.86778	2.26655e-09
		0.000954868		0.95478	0.18395	0.0130699
		1.14141e-08		6.41185e-11	-6.05083	7.17072e-11
		4.31747e-07		0.00806694	-6.00698	1.49872e-09
		0.00184331		1.58794e-10	-4.47672	1.47735e-10
		5.43524e-08		0.000900493	0.227919	0.0696614
		6.40954e-05		3.27613e-05	-0.575622	2.22649e-07
		7.65652e-11		1.6356e-09	7.05518	1.40508e-11
		0.0199783		0.979348	-0.239639	0.0301899
		5.0539e-09		2.72832e-11	1.79523	1.89194e-11
		2.85091e-05		0.00046932	-0.407813	7.53741e-08
		4.04065e-06		6.25247e-06	0.277745	0.00909822
		0.479622		5.25204e-05	0.393521	2.16311e-06
		0.504809		3.24443e-13	5.8608	7.81371e-07
		1.12969e-05		1.13721e-10	-0.416267	2.06154e-05
		8.79599e-08		0.00094191	1.16775	1.56286e-07
		0.000356315		8.996e-06	-0.410736	5.65323e-08
		0.0131611		2.85966e-06	-5.14496	2.76614e-06
		2.06327e-06		2.34703e-09	-0.967722	8.17555e-08
		0.0212119		0.149893	-0.182228	0.00283356
		0.757223		1.32073e-07	1.13259	6.08291e-07
		1.58408e-05		5.69782e-12	-2.38128	1.29914e-09
		0.00616345		0.753347	-0.0848345	0.0337633
		9.36873e-06		0.292203	-0.223483	5.51567e-05
		0.00496504		2.17159e-08	0.903979	9.37443e-08
		0.00516633		4.13243e-07	1.17257	8.06526e-06
		0.27848		0.0111992	-0.0378501	0.287454
		3.09883e-06		1.98696e-07	1.63412	3.6613e-10
		6.39767e-10		5.23352e-07	0.0779698	0.205974
		2.92805e-07		1.49149e-07	-0.0544101	0.642978
		6.18273e-07		7.59695e-05	0.406533	3.59731e-05
		0.00248073		1.763e-07	-1.00659	1.83283e-06
		0.00210012		2.20556e-05	0.168411	0.00173469
		0.00414752		0.93492	-0.138754	0.00142658
		2.00994e-06		9.27345e-08	0.371954	1.77648e-06
		0.0352122		0.00207678	-0.292252	3.07571e-05
		0.0315107		3.36739e-09	1.26314	1.85767e-09
		0.0775743		1.27555e-08	1.38635	1.25052e-07
		1.33117e-06		5.06128e-07	1.50729	1.05885e-08
		0.000216032		1.90616e-06	-0.0105966	0.852548
		8.74861e-06		9.53774e-07	-0.108515	0.233696
		0.805376		8.79634e-08	4.60445	1.62483e-05
		WT v KO		WT v KO+NCT	KO	KO v KO+NCT
		ttest		ttest	log2	ttest
		1.3609e-05		0.099143	1.62676	3.95254e-06
		0.0229021		8.41999e-05	1.08611	3.61299e-05
		0.0100747		1.606e-05	-0.898947	4.75018e-05
		0.000878445		2.8259e-12	7.14861	2.62852e-12
		0.000154843		4.05861e-08	1.37095	1.19333e-07
		2.50674e-10		3.95876e-12	-3.89047	6.84433e-12
		0.0131611		5.8039e-09	-6.8413	5.74347e-09
		1.84772e-07		4.16888e-10	-0.790167	5.20247e-08
		9.49401e-05		5.97629e-08	0.913874	2.93506e-06
		1.87111e-10		1.974e-08	0.168674	0.00074784
		7.13382e-05		0.00147962	0.237729	0.00924876
		0.00825226		0.0428463	-0.272835	0.00209148
		0.114407		4.87944e-10	0.58101	6.34436e-08
		0.310923		0.0872978	0.155146	0.146426
		0.248778		0.000843408	-0.472664	0.00220992
		7.51689e-06		7.9799e-11	1.56253	1.88839e-07
		5.91672e-06		1.49802e-05	0.210137	0.00341406
		0.0259291		8.5355e-05	-0.312137	1.79832e-05
		1.1113e-05		7.26458e-07	0.907074	1.03526e-07
		0.00154047		0.97421	-0.226876	0.000683407
		6.97615e-05		6.54846e-06	0.327761	0.023648
		1.95871e-06		3.09419e-06	-0.0659612	0.323181
		3.32378e-07		0.122133	0.347578	4.58176e-05
		1.98908e-05		0.00660894	0.18022	0.00209329
		0.223885		7.52067e-08	-0.42674	9.912e-07
		0.280698		2.33957e-05	0.306621	0.00016062
		0.335636		0.329137	-0.14483	0.0787779
		8.71622e-07		1.3308e-11	-4.04299	2.07497e-11
		0.00051886		1.53253e-09	1.1416	7.89662e-09
		6.39248e-08		7.65576e-12	-2.76664	1.72699e-11
		2.57218e-06		7.45296e-13	-5.49856	8.07815e-13
		3.57439e-12		5.99271e-13	1.86213	5.09572e-11
		0.323644		0.444437	0.0213562	0.651494
		7.00054e-16		3.85448e-10	0.572347	1.32942e-07
		1.33774e-05		1.75e-05	0.0438156	0.770558
		0.0071475		4.88246e-09	-2.65588	1.40752e-08
		0.11224		1.75271e-05	-0.387914	9.34107e-05
		0.0864114		1.59401e-06	-0.862731	1.32613e-06
		0.00318976		0.0135503	-0.49356	0.000892368
		0.000111217		0.000111617	0.293749	0.233779
		3.83167e-09		5.64574e-10	0.565852	4.4546e-08
		5.02947e-12		6.66553e-08	-0.610701	2.49681e-11
		3.70743e-05		4.13826e-10	1.01216	2.29543e-10
		2.75686e-07		2.40208e-10	-2.03377	2.02688e-09
		2.43741e-07		1.22567e-05	0.00230346	0.97468
		0.212683		0.00279754	-0.439341	7.27015e-05
		0.000209654		1.00101e-06	0.431568	0.000955262
		7.01349e-06		3.18181e-09	0.691785	1.80034e-06
		7.28387e-05		0.522029	0.417954	0.00184124
		0.00572046		2.16729e-09	6.04074	0.00018498
		0.662456		4.55682e-11	5.86778	2.26655e-09
		0.000954868		0.95478	0.18395	0.0130699
		1.14141e-08		6.41185e-11	-6.05083	7.17072e-11
		4.31747e-07		0.00806694	-6.00698	1.49872e-09
		0.00184331		1.58794e-10	-4.47672	1.47735e-10
		5.43524e-08		0.000900493	0.227919	0.0696614
		6.40954e-05		3.27613e-05	-0.575622	2.22649e-07
		7.65652e-11		1.6356e-09	7.05518	1.40508e-11
		0.0199783		0.979348	-0.239639	0.0301899
		5.0539e-09		2.72832e-11	1.79523	1.89194e-11
		2.85091e-05		0.00046932	-0.407813	7.53741e-08
		4.04065e-06		6.25247e-06	0.277745	0.00909822
		0.479622		5.25204e-05	0.393521	2.16311e-06
		0.504809		3.24443e-13	5.8608	7.81371e-07
		1.12969e-05		1.13721e-10	-0.416267	2.06154e-05
		8.79599e-08		0.00094191	1.16775	1.56286e-07
		0.000356315		8.996e-06	-0.410736	5.65323e-08
		0.0131611		2.85966e-06	-5.14496	2.76614e-06
		2.06327e-06		2.34703e-09	-0.967722	8.17555e-08
		0.0212119		0.149893	-0.182228	0.00283356
		0.757223		1.32073e-07	1.13259	6.08291e-07
		1.58408e-05		5.69782e-12	-2.38128	1.29914e-09
		0.00616345		0.753347	-0.0848345	0.0337633
		9.36873e-06		0.292203	-0.223483	5.51567e-05
		0.00496504		2.17159e-08	0.903979	9.37443e-08
		0.00516633		4.13243e-07	1.17257	8.06526e-06
		0.27848		0.0111992	-0.0378501	0.287454
		3.09883e-06		1.98696e-07	1.63412	3.6613e-10
		6.39767e-10		5.23352e-07	0.0779698	0.205974
		2.92805e-07		1.49149e-07	-0.0544101	0.642978
		6.18273e-07		7.59695e-05	0.406533	3.59731e-05
		0.00248073		1.763e-07	-1.00659	1.83283e-06
		0.00210012		2.20556e-05	0.168411	0.00173469
		0.00414752		0.93492	-0.138754	0.00142658
		2.00994e-06		9.27345e-08	0.371954	1.77648e-06
		0.0352122		0.00207678	-0.292252	3.07571e-05
		0.0315107		3.36739e-09	1.26314	1.85767e-09
		0.0775743		1.27555e-08	1.38635	1.25052e-07
		1.33117e-06		5.06128e-07	1.50729	1.05885e-08
		0.000216032		1.90616e-06	-0.0105966	0.852548
		8.74861e-06		9.53774e-07	-0.108515	0.233696
		0.805376		8.79634e-08	4.60445	1.62483e-05
		WT v KO		WT v KO+NCT	KO	KO v KO+NCT
		ttest		ttest	log2	ttest
		1.3609e-05		0.099143	1.62676	3.95254e-06
		0.0229021		8.41999e-05	1.08611	3.61299e-05
		0.0100747		1.606e-05	-0.898947	4.75018e-05
		0.000878445		2.8259e-12	7.14861	2.62852e-12
		0.000154843		4.05861e-08	1.37095	1.19333e-07
		2.50674e-10		3.95876e-12	-3.89047	6.84433e-12
		0.0131611		5.8039e-09	-6.8413	5.74347e-09
		1.84772e-07		4.16888e-10	-0.790167	5.20247e-08
		9.49401e-05		5.97629e-08	0.913874	2.93506e-06
		1.87111e-10		1.974e-08	0.168674	0.00074784
		7.13382e-05		0.00147962	0.237729	0.00924876
		0.00825226		0.0428463	-0.272835	0.00209148
		0.114407		4.87944e-10	0.58101	6.34436e-08
		0.310923		0.0872978	0.155146	0.146426
		0.248778		0.000843408	-0.472664	0.00220992
		7.51689e-06		7.9799e-11	1.56253	1.88839e-07
		5.91672e-06		1.49802e-05	0.210137	0.00341406
		0.0259291		8.5355e-05	-0.312137	1.79832e-05
		1.1113e-05		7.26458e-07	0.907074	1.03526e-07
		0.00154047		0.97421	-0.226876	0.000683407
		6.97615e-05		6.54846e-06	0.327761	0.023648
		1.95871e-06		3.09419e-06	-0.0659612	0.323181
		3.32378e-07		0.122133	0.347578	4.58176e-05
		1.98908e-05		0.00660894	0.18022	0.00209329
		0.223885		7.52067e-08	-0.42674	9.912e-07
		0.280698		2.33957e-05	0.306621	0.00016062
		0.335636		0.329137	-0.14483	0.0787779
		8.71622e-07		1.3308e-11	-4.04299	2.07497e-11
		0.00051886		1.53253e-09	1.1416	7.89662e-09
		6.39248e-08		7.65576e-12	-2.76664	1.72699e-11
		2.57218e-06		7.45296e-13	-5.49856	8.07815e-13
		3.57439e-12		5.99271e-13	1.86213	5.09572e-11
		0.323644		0.444437	0.0213562	0.651494
		7.00054e-16		3.85448e-10	0.572347	1.32942e-07
		1.33774e-05		1.75e-05	0.0438156	0.770558
		0.0071475		4.88246e-09	-2.65588	1.40752e-08
		0.11224		1.75271e-05	-0.387914	9.34107e-05
		0.0864114		1.59401e-06	-0.862731	1.32613e-06
		0.00318976		0.0135503	-0.49356	0.000892368
		0.000111217		0.000111617	0.293749	0.233779
		3.83167e-09		5.64574e-10	0.565852	4.4546e-08
		5.02947e-12		6.66553e-08	-0.610701	2.49681e-11
		3.70743e-05		4.13826e-10	1.01216	2.29543e-10
		2.75686e-07		2.40208e-10	-2.03377	2.02688e-09
		2.43741e-07		1.22567e-05	0.00230346	0.97468
		0.212683		0.00279754	-0.439341	7.27015e-05
		0.000209654		1.00101e-06	0.431568	0.000955262
		7.01349e-06		3.18181e-09	0.691785	1.80034e-06
		7.28387e-05		0.522029	0.417954	0.00184124
		0.00572046		2.16729e-09	6.04074	0.00018498
		0.662456		4.55682e-11	5.86778	2.26655e-09
		0.000954868		0.95478	0.18395	0.0130699
		1.14141e-08		6.41185e-11	-6.05083	7.17072e-11
		4.31747e-07		0.00806694	-6.00698	1.49872e-09
		0.00184331		1.58794e-10	-4.47672	1.47735e-10
		5.43524e-08		0.000900493	0.227919	0.0696614
		6.40954e-05		3.27613e-05	-0.575622	2.22649e-07
		7.65652e-11		1.6356e-09	7.05518	1.40508e-11
		0.0199783		0.979348	-0.239639	0.0301899
		5.0539e-09		2.72832e-11	1.79523	1.89194e-11
		2.85091e-05		0.00046932	-0.407813	7.53741e-08
		4.04065e-06		6.25247e-06	0.277745	0.00909822
		0.479622		5.25204e-05	0.393521	2.16311e-06
		0.504809		3.24443e-13	5.8608	7.81371e-07
		1.12969e-05		1.13721e-10	-0.416267	2.06154e-05
		8.79599e-08		0.00094191	1.16775	1.56286e-07
		0.000356315		8.996e-06	-0.410736	5.65323e-08
		0.0131611		2.85966e-06	-5.14496	2.76614e-06
		2.06327e-06		2.34703e-09	-0.967722	8.17555e-08
		0.0212119		0.149893	-0.182228	0.00283356
		0.757223		1.32073e-07	1.13259	6.08291e-07
		1.58408e-05		5.69782e-12	-2.38128	1.29914e-09
		0.00616345		0.753347	-0.0848345	0.0337633
		9.36873e-06		0.292203	-0.223483	5.51567e-05
		0.00496504		2.17159e-08	0.903979	9.37443e-08
		0.00516633		4.13243e-07	1.17257	8.06526e-06
		0.27848		0.0111992	-0.0378501	0.287454
		3.09883e-06		1.98696e-07	1.63412	3.6613e-10
		6.39767e-10		5.23352e-07	0.0779698	0.205974
		2.92805e-07		1.49149e-07	-0.0544101	0.642978
		6.18273e-07		7.59695e-05	0.406533	3.59731e-05
		0.00248073		1.763e-07	-1.00659	1.83283e-06
		0.00210012		2.20556e-05	0.168411	0.00173469
		0.00414752		0.93492	-0.138754	0.00142658
		2.00994e-06		9.27345e-08	0.371954	1.77648e-06
		0.0352122		0.00207678	-0.292252	3.07571e-05
		0.0315107		3.36739e-09	1.26314	1.85767e-09
		0.0775743		1.27555e-08	1.38635	1.25052e-07
		1.33117e-06		5.06128e-07	1.50729	1.05885e-08
		0.000216032		1.90616e-06	-0.0105966	0.852548
		8.74861e-06		9.53774e-07	-0.108515	0.233696
		0.805376		8.79634e-08	4.60445	1.62483e-05
		WT v KO		WT v KO+NCT	KO	KO v KO+NCT
		ttest		ttest	log2	ttest
		1.3609e-05		0.099143	1.62676	3.95254e-06
		0.0229021		8.41999e-05	1.08611	3.61299e-05
		0.0100747		1.606e-05	-0.898947	4.75018e-05
		0.000878445		2.8259e-12	7.14861	2.62852e-12
		0.000154843		4.05861e-08	1.37095	1.19333e-07
		2.50674e-10		3.95876e-12	-3.89047	6.84433e-12
		0.0131611		5.8039e-09	-6.8413	5.74347e-09
		1.84772e-07		4.16888e-10	-0.790167	5.20247e-08
		9.49401e-05		5.97629e-08	0.913874	2.93506e-06
		1.87111e-10		1.974e-08	0.168674	0.00074784
		7.13382e-05		0.00147962	0.237729	0.00924876
		0.00825226		0.0428463	-0.272835	0.00209148
		0.114407		4.87944e-10	0.58101	6.34436e-08
		0.310923		0.0872978	0.155146	0.146426
		0.248778		0.000843408	-0.472664	0.00220992
		7.51689e-06		7.9799e-11	1.56253	1.88839e-07
		5.91672e-06		1.49802e-05	0.210137	0.00341406
		0.0259291		8.5355e-05	-0.312137	1.79832e-05
		1.1113e-05		7.26458e-07	0.907074	1.03526e-07
		0.00154047		0.97421	-0.226876	0.000683407
		6.97615e-05		6.54846e-06	0.327761	0.023648
		1.95871e-06		3.09419e-06	-0.0659612	0.323181
		3.32378e-07		0.122133	0.347578	4.58176e-05
		1.98908e-05		0.00660894	0.18022	0.00209329
		0.223885		7.52067e-08	-0.42674	9.912e-07
		0.280698		2.33957e-05	0.306621	0.00016062
		0.335636		0.329137	-0.14483	0.0787779
		8.71622e-07		1.3308e-11	-4.04299	2.07497e-11
		0.00051886		1.53253e-09	1.1416	7.89662e-09
		6.39248e-08		7.65576e-12	-2.76664	1.72699e-11
		2.57218e-06		7.45296e-13	-5.49856	8.07815e-13
		3.57439e-12		5.99271e-13	1.86213	5.09572e-11
		0.323644		0.444437	0.0213562	0.651494
		7.00054e-16		3.85448e-10	0.572347	1.32942e-07
		1.33774e-05		1.75e-05	0.0438156	0.770558
		0.0071475		4.88246e-09	-2.65588	1.40752e-08
		0.11224		1.75271e-05	-0.387914	9.34107e-05
		0.0864114		1.59401e-06	-0.862731	1.32613e-06
		0.00318976		0.0135503	-0.49356	0.000892368
		0.000111217		0.000111617	0.293749	0.233779
		3.83167e-09		5.64574e-10	0.565852	4.4546e-08
		5.02947e-12		6.66553e-08	-0.610701	2.49681e-11
		3.70743e-05		4.13826e-10	1.01216	2.29543e-10
		2.75686e-07		2.40208e-10	-2.03377	2.02688e-09
		2.43741e-07		1.22567e-05	0.00230346	0.97468
		0.212683		0.00279754	-0.439341	7.27015e-05
		0.000209654		1.00101e-06	0.431568	0.000955262
		7.01349e-06		3.18181e-09	0.691785	1.80034e-06
		7.28387e-05		0.522029	0.417954	0.00184124
		0.00572046		2.16729e-09	6.04074	0.00018498
		0.662456		4.55682e-11	5.86778	2.26655e-09
		0.000954868		0.95478	0.18395	0.0130699
		1.14141e-08		6.41185e-11	-6.05083	7.17072e-11
		4.31747e-07		0.00806694	-6.00698	1.49872e-09
		0.00184331		1.58794e-10	-4.47672	1.47735e-10
		5.43524e-08		0.000900493	0.227919	0.0696614
		6.40954e-05		3.27613e-05	-0.575622	2.22649e-07
		7.65652e-11		1.6356e-09	7.05518	1.40508e-11
		0.0199783		0.979348	-0.239639	0.0301899
		5.0539e-09		2.72832e-11	1.79523	1.89194e-11
		2.85091e-05		0.00046932	-0.407813	7.53741e-08
		4.04065e-06		6.25247e-06	0.277745	0.00909822
		0.479622		5.25204e-05	0.393521	2.16311e-06
		0.504809		3.24443e-13	5.8608	7.81371e-07
		1.12969e-05		1.13721e-10	-0.416267	2.06154e-05
		8.79599e-08		0.00094191	1.16775	1.56286e-07
		0.000356315		8.996e-06	-0.410736	5.65323e-08
		0.0131611		2.85966e-06	-5.14496	2.76614e-06
		2.06327e-06		2.34703e-09	-0.967722	8.17555e-08
		0.0212119		0.149893	-0.182228	0.00283356
		0.757223		1.32073e-07	1.13259	6.08291e-07
		1.58408e-05		5.69782e-12	-2.38128	1.29914e-09
		0.00616345		0.753347	-0.0848345	0.0337633
		9.36873e-06		0.292203	-0.223483	5.51567e-05
		0.00496504		2.17159e-08	0.903979	9.37443e-08
		0.00516633		4.13243e-07	1.17257	8.06526e-06
		0.27848		0.0111992	-0.0378501	0.287454
		3.09883e-06		1.98696e-07	1.63412	3.6613e-10
		6.39767e-10		5.23352e-07	0.0779698	0.205974
		2.92805e-07		1.49149e-07	-0.0544101	0.642978
		6.18273e-07		7.59695e-05	0.406533	3.59731e-05
		0.00248073		1.763e-07	-1.00659	1.83283e-06
		0.00210012		2.20556e-05	0.168411	0.00173469
		0.00414752		0.93492	-0.138754	0.00142658
		2.00994e-06		9.27345e-08	0.371954	1.77648e-06
		0.0352122		0.00207678	-0.292252	3.07571e-05
		0.0315107		3.36739e-09	1.26314	1.85767e-09
		0.0775743		1.27555e-08	1.38635	1.25052e-07
		1.33117e-06		5.06128e-07	1.50729	1.05885e-08
		0.000216032		1.90616e-06	-0.0105966	0.852548
		8.74861e-06		9.53774e-07	-0.108515	0.233696
		0.805376		8.79634e-08	4.60445	1.62483e-05
		WT v KO		WT v KO+NCT	KO	KO v KO+NCT
		ttest		ttest	log2	ttest
		1.3609e-05		0.099143	1.62676	3.95254e-06
		0.0229021		8.41999e-05	1.08611	3.61299e-05
		0.0100747		1.606e-05	-0.898947	4.75018e-05
		0.000878445		2.8259e-12	7.14861	2.62852e-12
		0.000154843		4.05861e-08	1.37095	1.19333e-07
		2.50674e-10		3.95876e-12	-3.89047	6.84433e-12
		0.0131611		5.8039e-09	-6.8413	5.74347e-09
		1.84772e-07		4.16888e-10	-0.790167	5.20247e-08
		9.49401e-05		5.97629e-08	0.913874	2.93506e-06
		1.87111e-10		1.974e-08	0.168674	0.00074784
		7.13382e-05		0.00147962	0.237729	0.00924876
		0.00825226		0.0428463	-0.272835	0.00209148
		0.114407		4.87944e-10	0.58101	6.34436e-08
		0.310923		0.0872978	0.155146	0.146426
		0.248778		0.000843408	-0.472664	0.00220992
		7.51689e-06		7.9799e-11	1.56253	1.88839e-07
		5.91672e-06		1.49802e-05	0.210137	0.00341406
		0.0259291		8.5355e-05	-0.312137	1.79832e-05
		1.1113e-05		7.26458e-07	0.907074	1.03526e-07
		0.00154047		0.97421	-0.226876	0.000683407
		6.97615e-05		6.54846e-06	0.327761	0.023648
		1.95871e-06		3.09419e-06	-0.0659612	0.323181
		3.32378e-07		0.122133	0.347578	4.58176e-05
		1.98908e-05		0.00660894	0.18022	0.00209329
		0.223885		7.52067e-08	-0.42674	9.912e-07
		0.280698		2.33957e-05	0.306621	0.00016062
		0.335636		0.329137	-0.14483	0.0787779
		8.71622e-07		1.3308e-11	-4.04299	2.07497e-11
		0.00051886		1.53253e-09	1.1416	7.89662e-09
		6.39248e-08		7.65576e-12	-2.76664	1.72699e-11
		2.57218e-06		7.45296e-13	-5.49856	8.07815e-13
		3.57439e-12		5.99271e-13	1.86213	5.09572e-11
		0.323644		0.444437	0.0213562	0.651494
		7.00054e-16		3.85448e-10	0.572347	1.32942e-07
		1.33774e-05		1.75e-05	0.0438156	0.770558
		0.0071475		4.88246e-09	-2.65588	1.40752e-08
		0.11224		1.75271e-05	-0.387914	9.34107e-05
		0.0864114		1.59401e-06	-0.862731	1.32613e-06
		0.00318976		0.0135503	-0.49356	0.000892368
		0.000111217		0.000111617	0.293749	0.233779
		3.83167e-09		5.64574e-10	0.565852	4.4546e-08
		5.02947e-12		6.66553e-08	-0.610701	2.49681e-11
		3.70743e-05		4.13826e-10	1.01216	2.29543e-10
		2.75686e-07		2.40208e-10	-2.03377	2.02688e-09
		2.43741e-07		1.22567e-05	0.00230346	0.97468
		0.212683		0.00279754	-0.439341	7.27015e-05
		0.000209654		1.00101e-06	0.431568	0.000955262
		7.01349e-06		3.18181e-09	0.691785	1.80034e-06
		7.28387e-05		0.522029	0.417954	0.00184124
		0.00572046		2.16729e-09	6.04074	0.00018498
		0.662456		4.55682e-11	5.86778	2.26655e-09
		0.000954868		0.95478	0.18395	0.0130699
		1.14141e-08		6.41185e-11	-6.05083	7.17072e-11
		4.31747e-07		0.00806694	-6.00698	1.49872e-09
		0.00184331		1.58794e-10	-4.47672	1.47735e-10
		5.43524e-08		0.000900493	0.227919	0.0696614
		6.40954e-05		3.27613e-05	-0.575622	2.22649e-07
		7.65652e-11		1.6356e-09	7.05518	1.40508e-11
		0.0199783		0.979348	-0.239639	0.0301899
		5.0539e-09		2.72832e-11	1.79523	1.89194e-11
		2.85091e-05		0.00046932	-0.407813	7.53741e-08
		4.04065e-06		6.25247e-06	0.277745	0.00909822
		0.479622		5.25204e-05	0.393521	2.16311e-06
		0.504809		3.24443e-13	5.8608	7.81371e-07
		1.12969e-05		1.13721e-10	-0.416267	2.06154e-05
		8.79599e-08		0.00094191	1.16775	1.56286e-07
		0.000356315		8.996e-06	-0.410736	5.65323e-08
		0.0131611		2.85966e-06	-5.14496	2.76614e-06
		2.06327e-06		2.34703e-09	-0.967722	8.17555e-08
		0.0212119		0.149893	-0.182228	0.00283356
		0.757223		1.32073e-07	1.13259	6.08291e-07
		1.58408e-05		5.69782e-12	-2.38128	1.29914e-09
		0.00616345		0.753347	-0.0848345	0.0337633
		9.36873e-06		0.292203	-0.223483	5.51567e-05
		0.00496504		2.17159e-08	0.903979	9.37443e-08
		0.00516633		4.13243e-07	1.17257	8.06526e-06
		0.27848		0.0111992	-0.0378501	0.287454
		3.09883e-06		1.98696e-07	1.63412	3.6613e-10
		6.39767e-10		5.23352e-07	0.0779698	0.205974
		2.92805e-07		1.49149e-07	-0.0544101	0.642978
		6.18273e-07		7.59695e-05	0.406533	3.59731e-05
		0.00248073		1.763e-07	-1.00659	1.83283e-06
		0.00210012		2.20556e-05	0.168411	0.00173469
		0.00414752		0.93492	-0.138754	0.00142658
		2.00994e-06		9.27345e-08	0.371954	1.77648e-06
		0.0352122		0.00207678	-0.292252	3.07571e-05
		0.0315107		3.36739e-09	1.26314	1.85767e-09
		0.0775743		1.27555e-08	1.38635	1.25052e-07
		1.33117e-06		5.06128e-07	1.50729	1.05885e-08
		0.000216032		1.90616e-06	-0.0105966	0.852548
		8.74861e-06		9.53774e-07	-0.108515	0.233696
		0.805376		8.79634e-08	4.60445	1.62483e-05
		WT v KO		WT v KO+NCT	KO	KO v KO+NCT
		ttest		ttest	log2	ttest
		1.3609e-05		0.099143	1.62676	3.95254e-06
		0.0229021		8.41999e-05	1.08611	3.61299e-05
		0.0100747		1.606e-05	-0.898947	4.75018e-05
		0.000878445		2.8259e-12	7.14861	2.62852e-12
		0.000154843		4.05861e-08	1.37095	1.19333e-07
		2.50674e-10		3.95876e-12	-3.89047	6.84433e-12
		0.0131611		5.8039e-09	-6.8413	5.74347e-09
		1.84772e-07		4.16888e-10	-0.790167	5.20247e-08
		9.49401e-05		5.97629e-08	0.913874	2.93506e-06
		1.87111e-10		1.974e-08	0.168674	0.00074784
		7.13382e-05		0.00147962	0.237729	0.00924876
		0.00825226		0.0428463	-0.272835	0.00209148
		0.114407		4.87944e-10	0.58101	6.34436e-08
		0.310923		0.0872978	0.155146	0.146426
		0.248778		0.000843408	-0.472664	0.00220992
		7.51689e-06		7.9799e-11	1.56253	1.88839e-07
		5.91672e-06		1.49802e-05	0.210137	0.00341406
		0.0259291		8.5355e-05	-0.312137	1.79832e-05
		1.1113e-05		7.26458e-07	0.907074	1.03526e-07
		0.00154047		0.97421	-0.226876	0.000683407
		6.97615e-05		6.54846e-06	0.327761	0.023648
		1.95871e-06		3.09419e-06	-0.0659612	0.323181
		3.32378e-07		0.122133	0.347578	4.58176e-05
		1.98908e-05		0.00660894	0.18022	0.00209329
		0.223885		7.52067e-08	-0.42674	9.912e-07
		0.280698		2.33957e-05	0.306621	0.00016062
		0.335636		0.329137	-0.14483	0.0787779
		8.71622e-07		1.3308e-11	-4.04299	2.07497e-11
		0.00051886		1.53253e-09	1.1416	7.89662e-09
		6.39248e-08		7.65576e-12	-2.76664	1.72699e-11
		2.57218e-06		7.45296e-13	-5.49856	8.07815e-13
		3.57439e-12		5.99271e-13	1.86213	5.09572e-11
		0.323644		0.444437	0.0213562	0.651494
		7.00054e-16		3.85448e-10	0.572347	1.32942e-07
		1.33774e-05		1.75e-05	0.0438156	0.770558
		0.0071475		4.88246e-09	-2.65588	1.40752e-08
		0.11224		1.75271e-05	-0.387914	9.34107e-05
		0.0864114		1.59401e-06	-0.862731	1.32613e-06
		0.00318976		0.0135503	-0.49356	0.000892368
		0.000111217		0.000111617	0.293749	0.233779
		3.83167e-09		5.64574e-10	0.565852	4.4546e-08
		5.02947e-12		6.66553e-08	-0.610701	2.49681e-11
		3.70743e-05		4.13826e-10	1.01216	2.29543e-10
		2.75686e-07		2.40208e-10	-2.03377	2.02688e-09
		2.43741e-07		1.22567e-05	0.00230346	0.97468
		0.212683		0.00279754	-0.439341	7.27015e-05
		0.000209654		1.00101e-06	0.431568	0.000955262
		7.01349e-06		3.18181e-09	0.691785	1.80034e-06
		7.28387e-05		0.522029	0.417954	0.00184124
		0.00572046		2.16729e-09	6.04074	0.00018498
		0.662456		4.55682e-11	5.86778	2.26655e-09
		0.000954868		0.95478	0.18395	0.0130699
		1.14141e-08		6.41185e-11	-6.05083	7.17072e-11
		4.31747e-07		0.00806694	-6.00698	1.49872e-09
		0.00184331		1.58794e-10	-4.47672	1.47735e-10
		5.43524e-08		0.000900493	0.227919	0.0696614
		6.40954e-05		3.27613e-05	-0.575622	2.22649e-07
		7.65652e-11		1.6356e-09	7.05518	1.40508e-11
		0.0199783		0.979348	-0.239639	0.0301899
		5.0539e-09		2.72832e-11	1.79523	1.89194e-11
		2.85091e-05		0.00046932	-0.407813	7.53741e-08
		4.04065e-06		6.25247e-06	0.277745	0.00909822
		0.479622		5.25204e-05	0.393521	2.16311e-06
		0.504809		3.24443e-13	5.8608	7.81371e-07
		1.12969e-05		1.13721e-10	-0.416267	2.06154e-05
		8.79599e-08		0.00094191	1.16775	1.56286e-07
		0.000356315		8.996e-06	-0.410736	5.65323e-08
		0.0131611		2.85966e-06	-5.14496	2.76614e-06
		2.06327e-06		2.34703e-09	-0.967722	8.17555e-08
		0.0212119		0.149893	-0.182228	0.00283356
		0.757223		1.32073e-07	1.13259	6.08291e-07
		1.58408e-05		5.69782e-12	-2.38128	1.29914e-09
		0.00616345		0.753347	-0.0848345	0.0337633
		9.36873e-06		0.292203	-0.223483	5.51567e-05
		0.00496504		2.17159e-08	0.903979	9.37443e-08
		0.00516633		4.13243e-07	1.17257	8.06526e-06
		0.27848		0.0111992	-0.0378501	0.287454
		3.09883e-06		1.98696e-07	1.63412	3.6613e-10
		6.39767e-10		5.23352e-07	0.0779698	0.205974
		2.92805e-07		1.49149e-07	-0.0544101	0.642978
		6.18273e-07		7.59695e-05	0.406533	3.59731e-05
		0.00248073		1.763e-07	-1.00659	1.83283e-06
		0.00210012		2.20556e-05	0.168411	0.00173469
		0.00414752		0.93492	-0.138754	0.00142658
		2.00994e-06		9.27345e-08	0.371954	1.77648e-06
		0.0352122		0.00207678	-0.292252	3.07571e-05
		0.0315107		3.36739e-09	1.26314	1.85767e-09
		0.0775743		1.27555e-08	1.38635	1.25052e-07
		1.33117e-06		5.06128e-07	1.50729	1.05885e-08
		0.000216032		1.90616e-06	-0.0105966	0.852548
		8.74861e-06		9.53774e-07	-0.108515	0.233696
		0.805376		8.79634e-08	4.60445	1.62483e-05
		WT v KO		WT v KO+NCT	KO	KO v KO+NCT
		ttest		ttest	log2	ttest
		1.3609e-05		0.099143	1.62676	3.95254e-06
		0.0229021		8.41999e-05	1.08611	3.61299e-05
		0.0100747		1.606e-05	-0.898947	4.75018e-05
		0.000878445		2.8259e-12	7.14861	2.62852e-12
		0.000154843		4.05861e-08	1.37095	1.19333e-07
		2.50674e-10		3.95876e-12	-3.89047	6.84433e-12
		0.0131611		5.8039e-09	-6.8413	5.74347e-09
		1.84772e-07		4.16888e-10	-0.790167	5.20247e-08
		9.49401e-05		5.97629e-08	0.913874	2.93506e-06
		1.87111e-10		1.974e-08	0.168674	0.00074784
		7.13382e-05		0.00147962	0.237729	0.00924876
		0.00825226		0.0428463	-0.272835	0.00209148
		0.114407		4.87944e-10	0.58101	6.34436e-08
		0.310923		0.0872978	0.155146	0.146426
		0.248778		0.000843408	-0.472664	0.00220992
		7.51689e-06		7.9799e-11	1.56253	1.88839e-07
		5.91672e-06		1.49802e-05	0.210137	0.00341406
		0.0259291		8.5355e-05	-0.312137	1.79832e-05
		1.1113e-05		7.26458e-07	0.907074	1.03526e-07
		0.00154047		0.97421	-0.226876	0.000683407
		6.97615e-05		6.54846e-06	0.327761	0.023648
		1.95871e-06		3.09419e-06	-0.0659612	0.323181
		3.32378e-07		0.122133	0.347578	4.58176e-05
		1.98908e-05		0.00660894	0.18022	0.00209329
		0.223885		7.52067e-08	-0.42674	9.912e-07
		0.280698		2.33957e-05	0.306621	0.00016062
		0.335636		0.329137	-0.14483	0.0787779
		8.71622e-07		1.3308e-11	-4.04299	2.07497e-11
		0.00051886		1.53253e-09	1.1416	7.89662e-09
		6.39248e-08		7.65576e-12	-2.76664	1.72699e-11
		2.57218e-06		7.45296e-13	-5.49856	8.07815e-13
		3.57439e-12		5.99271e-13	1.86213	5.09572e-11
		0.323644		0.444437	0.0213562	0.651494
		7.00054e-16		3.85448e-10	0.572347	1.32942e-07
		1.33774e-05		1.75e-05	0.0438156	0.770558
		0.0071475		4.88246e-09	-2.65588	1.40752e-08
		0.11224		1.75271e-05	-0.387914	9.34107e-05
		0.0864114		1.59401e-06	-0.862731	1.32613e-06
		0.00318976		0.0135503	-0.49356	0.000892368
		0.000111217		0.000111617	0.293749	0.233779
		3.83167e-09		5.64574e-10	0.565852	4.4546e-08
		5.02947e-12		6.66553e-08	-0.610701	2.49681e-11
		3.70743e-05		4.13826e-10	1.01216	2.29543e-10
		2.75686e-07		2.40208e-10	-2.03377	2.02688e-09
		2.43741e-07		1.22567e-05	0.00230346	0.97468
		0.212683		0.00279754	-0.439341	7.27015e-05
		0.000209654		1.00101e-06	0.431568	0.000955262
		7.01349e-06		3.18181e-09	0.691785	1.80034e-06
		7.28387e-05		0.522029	0.417954	0.00184124
		0.00572046		2.16729e-09	6.04074	0.00018498
		0.662456		4.55682e-11	5.86778	2.26655e-09
		0.000954868		0.95478	0.18395	0.0130699
		1.14141e-08		6.41185e-11	-6.05083	7.17072e-11
		4.31747e-07		0.00806694	-6.00698	1.49872e-09
		0.00184331		1.58794e-10	-4.47672	1.47735e-10
		5.43524e-08		0.000900493	0.227919	0.0696614
		6.40954e-05		3.27613e-05	-0.575622	2.22649e-07
		7.65652e-11		1.6356e-09	7.05518	1.40508e-11
		0.0199783		0.979348	-0.239639	0.0301899
		5.0539e-09		2.72832e-11	1.79523	1.89194e-11
		2.85091e-05		0.00046932	-0.407813	7.53741e-08
		4.04065e-06		6.25247e-06	0.277745	0.00909822
		0.479622		5.25204e-05	0.393521	2.16311e-06
		0.504809		3.24443e-13	5.8608	7.81371e-07
		1.12969e-05		1.13721e-10	-0.416267	2.06154e-05
		8.79599e-08		0.00094191	1.16775	1.56286e-07
		0.000356315		8.996e-06	-0.410736	5.65323e-08
		0.0131611		2.85966e-06	-5.14496	2.76614e-06
		2.06327e-06		2.34703e-09	-0.967722	8.17555e-08
		0.0212119		0.149893	-0.182228	0.00283356
		0.757223		1.32073e-07	1.13259	6.08291e-07
		1.58408e-05		5.69782e-12	-2.38128	1.29914e-09
		0.00616345		0.753347	-0.0848345	0.0337633
		9.36873e-06		0.292203	-0.223483	5.51567e-05
		0.00496504		2.17159e-08	0.903979	9.37443e-08
		0.00516633		4.13243e-07	1.17257	8.06526e-06
		0.27848		0.0111992	-0.0378501	0.287454
		3.09883e-06		1.98696e-07	1.63412	3.6613e-10
		6.39767e-10		5.23352e-07	0.0779698	0.205974
		2.92805e-07		1.49149e-07	-0.0544101	0.642978
		6.18273e-07		7.59695e-05	0.406533	3.59731e-05
		0.00248073		1.763e-07	-1.00659	1.83283e-06
		0.00210012		2.20556e-05	0.168411	0.00173469
		0.00414752		0.93492	-0.138754	0.00142658
		2.00994e-06		9.27345e-08	0.371954	1.77648e-06
		0.0352122		0.00207678	-0.292252	3.07571e-05
		0.0315107		3.36739e-09	1.26314	1.85767e-09
		0.0775743		1.27555e-08	1.38635	1.25052e-07
		1.33117e-06		5.06128e-07	1.50729	1.05885e-08
		0.000216032		1.90616e-06	-0.0105966	0.852548
		8.74861e-06		9.53774e-07	-0.108515	0.233696
		0.805376		8.79634e-08	4.60445	1.62483e-05
		WT v KO		WT v KO+NCT	KO	KO v KO+NCT
		ttest		ttest	log2	ttest
		1.3609e-05		0.099143	1.62676	3.95254e-06
		0.0229021		8.41999e-05	1.08611	3.61299e-05
		0.0100747		1.606e-05	-0.898947	4.75018e-05
		0.000878445		2.8259e-12	7.14861	2.62852e-12
		0.000154843		4.05861e-08	1.37095	1.19333e-07
		2.50674e-10		3.95876e-12	-3.89047	6.84433e-12
		0.0131611		5.8039e-09	-6.8413	5.74347e-09
		1.84772e-07		4.16888e-10	-0.790167	5.20247e-08
		9.49401e-05		5.97629e-08	0.913874	2.93506e-06
		1.87111e-10		1.974e-08	0.168674	0.00074784
		7.13382e-05		0.00147962	0.237729	0.00924876
		0.00825226		0.0428463	-0.272835	0.00209148
		0.114407		4.87944e-10	0.58101	6.34436e-08
		0.310923		0.0872978	0.155146	0.146426
		0.248778		0.000843408	-0.472664	0.00220992
		7.51689e-06		7.9799e-11	1.56253	1.88839e-07
		5.91672e-06		1.49802e-05	0.210137	0.00341406
		0.0259291		8.5355e-05	-0.312137	1.79832e-05
		1.1113e-05		7.26458e-07	0.907074	1.03526e-07
		0.00154047		0.97421	-0.226876	0.000683407
		6.97615e-05		6.54846e-06	0.327761	0.023648
		1.95871e-06		3.09419e-06	-0.0659612	0.323181
		3.32378e-07		0.122133	0.347578	4.58176e-05
		1.98908e-05		0.00660894	0.18022	0.00209329
		0.223885		7.52067e-08	-0.42674	9.912e-07
		0.280698		2.33957e-05	0.306621	0.00016062
		0.335636		0.329137	-0.14483	0.0787779
		8.71622e-07		1.3308e-11	-4.04299	2.07497e-11
		0.00051886		1.53253e-09	1.1416	7.89662e-09
		6.39248e-08		7.65576e-12	-2.76664	1.72699e-11
		2.57218e-06		7.45296e-13	-5.49856	8.07815e-13
		3.57439e-12		5.99271e-13	1.86213	5.09572e-11
		0.323644		0.444437	0.0213562	0.651494
		7.00054e-16		3.85448e-10	0.572347	1.32942e-07
		1.33774e-05		1.75e-05	0.0438156	0.770558
		0.0071475		4.88246e-09	-2.65588	1.40752e-08
		0.11224		1.75271e-05	-0.387914	9.34107e-05
		0.0864114		1.59401e-06	-0.862731	1.32613e-06
		0.00318976		0.0135503	-0.49356	0.000892368
		0.000111217		0.000111617	0.293749	0.233779
		3.83167e-09		5.64574e-10	0.565852	4.4546e-08
		5.02947e-12		6.66553e-08	-0.610701	2.49681e-11
		3.70743e-05		4.13826e-10	1.01216	2.29543e-10
		2.75686e-07		2.40208e-10	-2.03377	2.02688e-09
		2.43741e-07		1.22567e-05	0.00230346	0.97468
		0.212683		0.00279754	-0.439341	7.27015e-05
		0.000209654		1.00101e-06	0.431568	0.000955262
		7.01349e-06		3.18181e-09	0.691785	1.80034e-06
		7.28387e-05		0.522029	0.417954	0.00184124
		0.00572046		2.16729e-09	6.04074	0.00018498
		0.662456		4.55682e-11	5.86778	2.26655e-09
		0.000954868		0.95478	0.18395	0.0130699
		1.14141e-08		6.41185e-11	-6.05083	7.17072e-11
		4.31747e-07		0.00806694	-6.00698	1.49872e-09
		0.00184331		1.58794e-10	-4.47672	1.47735e-10
		5.43524e-08		0.000900493	0.227919	0.0696614
		6.40954e-05		3.27613e-05	-0.575622	2.22649e-07
		7.65652e-11		1.6356e-09	7.05518	1.40508e-11
		0.0199783		0.979348	-0.239639	0.0301899
		5.0539e-09		2.72832e-11	1.79523	1.89194e-11
		2.85091e-05		0.00046932	-0.407813	7.53741e-08
		4.04065e-06		6.25247e-06	0.277745	0.00909822
		0.479622		5.25204e-05	0.393521	2.16311e-06
		0.504809		3.24443e-13	5.8608	7.81371e-07
		1.12969e-05		1.13721e-10	-0.416267	2.06154e-05
		8.79599e-08		0.00094191	1.16775	1.56286e-07
		0.000356315		8.996e-06	-0.410736	5.65323e-08
		0.0131611		2.85966e-06	-5.14496	2.76614e-06
		2.06327e-06		2.34703e-09	-0.967722	8.17555e-08
		0.0212119		0.149893	-0.182228	0.00283356
		0.757223		1.32073e-07	1.13259	6.08291e-07
		1.58408e-05		5.69782e-12	-2.38128	1.29914e-09
		0.00616345		0.753347	-0.0848345	0.0337633
		9.36873e-06		0.292203	-0.223483	5.51567e-05
		0.00496504		2.17159e-08	0.903979	9.37443e-08
		0.00516633		4.13243e-07	1.17257	8.06526e-06
		0.27848		0.0111992	-0.0378501	0.287454
		3.09883e-06		1.98696e-07	1.63412	3.6613e-10
		6.39767e-10		5.23352e-07	0.0779698	0.205974
		2.92805e-07		1.49149e-07	-0.0544101	0.642978
		6.18273e-07		7.59695e-05	0.406533	3.59731e-05
		0.00248073		1.763e-07	-1.00659	1.83283e-06
		0.00210012		2.20556e-05	0.168411	0.00173469
		0.00414752		0.93492	-0.138754	0.00142658
		2.00994e-06		9.27345e-08	0.371954	1.77648e-06
		0.0352122		0.00207678	-0.292252	3.07571e-05
		0.0315107		3.36739e-09	1.26314	1.85767e-09
		0.0775743		1.27555e-08	1.38635	1.25052e-07
		1.33117e-06		5.06128e-07	1.50729	1.05885e-08
		0.000216032		1.90616e-06	-0.0105966	0.852548
		8.74861e-06		9.53774e-07	-0.108515	0.233696
		0.805376		8.79634e-08	4.60445	1.62483e-05
		WT v KO		WT v KO+NCT	KO	KO v KO+NCT
		ttest		ttest	log2	ttest
		1.3609e-05		0.099143	1.62676	3.95254e-06
		0.0229021		8.41999e-05	1.08611	3.61299e-05
		0.0100747		1.606e-05	-0.898947	4.75018e-05
		0.000878445		2.8259e-12	7.14861	2.62852e-12
		0.000154843		4.05861e-08	1.37095	1.19333e-07
		2.50674e-10		3.95876e-12	-3.89047	6.84433e-12
		0.0131611		5.8039e-09	-6.8413	5.74347e-09
		1.84772e-07		4.16888e-10	-0.790167	5.20247e-08
		9.49401e-05		5.97629e-08	0.913874	2.93506e-06
		1.87111e-10		1.974e-08	0.168674	0.00074784
		7.13382e-05		0.00147962	0.237729	0.00924876
		0.00825226		0.0428463	-0.272835	0.00209148
		0.114407		4.87944e-10	0.58101	6.34436e-08
		0.310923		0.0872978	0.155146	0.146426
		0.248778		0.000843408	-0.472664	0.00220992
		7.51689e-06		7.9799e-11	1.56253	1.88839e-07
		5.91672e-06		1.49802e-05	0.210137	0.00341406
		0.0259291		8.5355e-05	-0.312137	1.79832e-05
		1.1113e-05		7.26458e-07	0.907074	1.03526e-07
		0.00154047		0.97421	-0.226876	0.000683407
		6.97615e-05		6.54846e-06	0.327761	0.023648
		1.95871e-06		3.09419e-06	-0.0659612	0.323181
		3.32378e-07		0.122133	0.347578	4.58176e-05
		1.98908e-05		0.00660894	0.18022	0.00209329
		0.223885		7.52067e-08	-0.42674	9.912e-07
		0.280698		2.33957e-05	0.306621	0.00016062
		0.335636		0.329137	-0.14483	0.0787779
		8.71622e-07		1.3308e-11	-4.04299	2.07497e-11
		0.00051886		1.53253e-09	1.1416	7.89662e-09
		6.39248e-08		7.65576e-12	-2.76664	1.72699e-11
		2.57218e-06		7.45296e-13	-5.49856	8.07815e-13
		3.57439e-12		5.99271e-13	1.86213	5.09572e-11
		0.323644		0.444437	0.0213562	0.651494
		7.00054e-16		3.85448e-10	0.572347	1.32942e-07
		1.33774e-05		1.75e-05	0.0438156	0.770558
		0.0071475		4.88246e-09	-2.65588	1.40752e-08
		0.11224		1.75271e-05	-0.387914	9.34107e-05
		0.0864114		1.59401e-06	-0.862731	1.32613e-06
		0.00318976		0.0135503	-0.49356	0.000892368
		0.000111217		0.000111617	0.293749	0.233779
		3.83167e-09		5.64574e-10	0.565852	4.4546e-08
		5.02947e-12		6.66553e-08	-0.610701	2.49681e-11
		3.70743e-05		4.13826e-10	1.01216	2.29543e-10
		2.75686e-07		2.40208e-10	-2.03377	2.02688e-09
		2.43741e-07		1.22567e-05	0.00230346	0.97468
		0.212683		0.00279754	-0.439341	7.27015e-05
		0.000209654		1.00101e-06	0.431568	0.000955262
		7.01349e-06		3.18181e-09	0.691785	1.80034e-06
		7.28387e-05		0.522029	0.417954	0.00184124
		0.00572046		2.16729e-09	6.04074	0.00018498
		0.662456		4.55682e-11	5.86778	2.26655e-09
		0.000954868		0.95478	0.18395	0.0130699
		1.14141e-08		6.41185e-11	-6.05083	7.17072e-11
		4.31747e-07		0.00806694	-6.00698	1.49872e-09
		0.00184331		1.58794e-10	-4.47672	1.47735e-10
		5.43524e-08		0.000900493	0.227919	0.0696614
		6.40954e-05		3.27613e-05	-0.575622	2.22649e-07
		7.65652e-11		1.6356e-09	7.05518	1.40508e-11
		0.0199783		0.979348	-0.239639	0.0301899
		5.0539e-09		2.72832e-11	1.79523	1.89194e-11
		2.85091e-05		0.00046932	-0.407813	7.53741e-08
		4.04065e-06		6.25247e-06	0.277745	0.00909822
		0.479622		5.25204e-05	0.393521	2.16311e-06
		0.504809		3.24443e-13	5.8608	7.81371e-07
		1.12969e-05		1.13721e-10	-0.416267	2.06154e-05
		8.79599e-08		0.00094191	1.16775	1.56286e-07
		0.000356315		8.996e-06	-0.410736	5.65323e-08
		0.0131611		2.85966e-06	-5.14496	2.76614e-06
		2.06327e-06		2.34703e-09	-0.967722	8.17555e-08
		0.0212119		0.149893	-0.182228	0.00283356
		0.757223		1.32073e-07	1.13259	6.08291e-07
		1.58408e-05		5.69782e-12	-2.38128	1.29914e-09
		0.00616345		0.753347	-0.0848345	0.0337633
		9.36873e-06		0.292203	-0.223483	5.51567e-05
		0.00496504		2.17159e-08	0.903979	9.37443e-08
		0.00516633		4.13243e-07	1.17257	8.06526e-06
		0.27848		0.0111992	-0.0378501	0.287454
		3.09883e-06		1.98696e-07	1.63412	3.6613e-10
		6.39767e-10		5.23352e-07	0.0779698	0.205974
		2.92805e-07		1.49149e-07	-0.0544101	0.642978
		6.18273e-07		7.59695e-05	0.406533	3.59731e-05
		0.00248073		1.763e-07	-1.00659	1.83283e-06
		0.00210012		2.20556e-05	0.168411	0.00173469
		0.00414752		0.93492	-0.138754	0.00142658
		2.00994e-06		9.27345e-08	0.371954	1.77648e-06
		0.0352122		0.00207678	-0.292252	3.07571e-05
		0.0315107		3.36739e-09	1.26314	1.85767e-09
		0.0775743		1.27555e-08	1.38635	1.25052e-07
		1.33117e-06		5.06128e-07	1.50729	1.05885e-08
		0.000216032		1.90616e-06	-0.0105966	0.852548
		8.74861e-06		9.53774e-07	-0.108515	0.233696
		0.805376		8.79634e-08	4.60445	1.62483e-05
		WT v KO		WT v KO+NCT	KO	KO v KO+NCT
		ttest		ttest	log2	ttest
		1.3609e-05		0.099143	1.62676	3.95254e-06
		0.0229021		8.41999e-05	1.08611	3.61299e-05
		0.0100747		1.606e-05	-0.898947	4.75018e-05
		0.000878445		2.8259e-12	7.14861	2.62852e-12
		0.000154843		4.05861e-08	1.37095	1.19333e-07
		2.50674e-10		3.95876e-12	-3.89047	6.84433e-12
		0.0131611		5.8039e-09	-6.8413	5.74347e-09
		1.84772e-07		4.16888e-10	-0.790167	5.20247e-08
		9.49401e-05		5.97629e-08	0.913874	2.93506e-06
		1.87111e-10		1.974e-08	0.168674	0.00074784
		7.13382e-05		0.00147962	0.237729	0.00924876
		0.00825226		0.0428463	-0.272835	0.00209148
		0.114407		4.87944e-10	0.58101	6.34436e-08
		0.310923		0.0872978	0.155146	0.146426
		0.248778		0.000843408	-0.472664	0.00220992
		7.51689e-06		7.9799e-11	1.56253	1.88839e-07
		5.91672e-06		1.49802e-05	0.210137	0.00341406
		0.0259291		8.5355e-05	-0.312137	1.79832e-05
		1.1113e-05		7.26458e-07	0.907074	1.03526e-07
		0.00154047		0.97421	-0.226876	0.000683407
		6.97615e-05		6.54846e-06	0.327761	0.023648
		1.95871e-06		3.09419e-06	-0.0659612	0.323181
		3.32378e-07		0.122133	0.347578	4.58176e-05
		1.98908e-05		0.00660894	0.18022	0.00209329
		0.223885		7.52067e-08	-0.42674	9.912e-07
		0.280698		2.33957e-05	0.306621	0.00016062
		0.335636		0.329137	-0.14483	0.0787779
		8.71622e-07		1.3308e-11	-4.04299	2.07497e-11
		0.00051886		1.53253e-09	1.1416	7.89662e-09
		6.39248e-08		7.65576e-12	-2.76664	1.72699e-11
		2.57218e-06		7.45296e-13	-5.49856	8.07815e-13
		3.57439e-12		5.99271e-13	1.86213	5.09572e-11
		0.323644		0.444437	0.0213562	0.651494
		7.00054e-16		3.85448e-10	0.572347	1.32942e-07
		1.33774e-05		1.75e-05	0.0438156	0.770558
		0.0071475		4.88246e-09	-2.65588	1.40752e-08
		0.11224		1.75271e-05	-0.387914	9.34107e-05
		0.0864114		1.59401e-06	-0.862731	1.32613e-06
		0.00318976		0.0135503	-0.49356	0.000892368
		0.000111217		0.000111617	0.293749	0.233779
		3.83167e-09		5.64574e-10	0.565852	4.4546e-08
		5.02947e-12		6.66553e-08	-0.610701	2.49681e-11
		3.70743e-05		4.13826e-10	1.01216	2.29543e-10
		2.75686e-07		2.40208e-10	-2.03377	2.02688e-09
		2.43741e-07		1.22567e-05	0.00230346	0.97468
		0.212683		0.00279754	-0.439341	7.27015e-05
		0.000209654		1.00101e-06	0.431568	0.000955262
		7.01349e-06		3.18181e-09	0.691785	1.80034e-06
		7.28387e-05		0.522029	0.417954	0.00184124
		0.00572046		2.16729e-09	6.04074	0.00018498
		0.662456		4.55682e-11	5.86778	2.26655e-09
		0.000954868		0.95478	0.18395	0.0130699
		1.14141e-08		6.41185e-11	-6.05083	7.17072e-11
		4.31747e-07		0.00806694	-6.00698	1.49872e-09
		0.00184331		1.58794e-10	-4.47672	1.47735e-10
		5.43524e-08		0.000900493	0.227919	0.0696614
		6.40954e-05		3.27613e-05	-0.575622	2.22649e-07
		7.65652e-11		1.6356e-09	7.05518	1.40508e-11
		0.0199783		0.979348	-0.239639	0.0301899
		5.0539e-09		2.72832e-11	1.79523	1.89194e-11
		2.85091e-05		0.00046932	-0.407813	7.53741e-08
		4.04065e-06		6.25247e-06	0.277745	0.00909822
		0.479622		5.25204e-05	0.393521	2.16311e-06
		0.504809		3.24443e-13	5.8608	7.81371e-07
		1.12969e-05		1.13721e-10	-0.416267	2.06154e-05
		8.79599e-08		0.00094191	1.16775	1.56286e-07
		0.000356315		8.996e-06	-0.410736	5.65323e-08
		0.0131611		2.85966e-06	-5.14496	2.76614e-06
		2.06327e-06		2.34703e-09	-0.967722	8.17555e-08
		0.0212119		0.149893	-0.182228	0.00283356
		0.757223		1.32073e-07	1.13259	6.08291e-07
		1.58408e-05		5.69782e-12	-2.38128	1.29914e-09
		0.00616345		0.753347	-0.0848345	0.0337633
		9.36873e-06		0.292203	-0.223483	5.51567e-05
		0.00496504		2.17159e-08	0.903979	9.37443e-08
		0.00516633		4.13243e-07	1.17257	8.06526e-06
		0.27848		0.0111992	-0.0378501	0.287454
		3.09883e-06		1.98696e-07	1.63412	3.6613e-10
		6.39767e-10		5.23352e-07	0.0779698	0.205974
		2.92805e-07		1.49149e-07	-0.0544101	0.642978
		6.18273e-07		7.59695e-05	0.406533	3.59731e-05
		0.00248073		1.763e-07	-1.00659	1.83283e-06
		0.00210012		2.20556e-05	0.168411	0.00173469
		0.00414752		0.93492	-0.138754	0.00142658
		2.00994e-06		9.27345e-08	0.371954	1.77648e-06
		0.0352122		0.00207678	-0.292252	3.07571e-05
		0.0315107		3.36739e-09	1.26314	1.85767e-09
		0.0775743		1.27555e-08	1.38635	1.25052e-07
		1.33117e-06		5.06128e-07	1.50729	1.05885e-08
		0.000216032		1.90616e-06	-0.0105966	0.852548
		8.74861e-06		9.53774e-07	-0.108515	0.233696
		0.805376		8.79634e-08	4.60445	1.62483e-05
		WT v KO		WT v KO+NCT	KO	KO v KO+NCT
		ttest		ttest	log2	ttest
		1.3609e-05		0.099143	1.62676	3.95254e-06
		0.0229021		8.41999e-05	1.08611	3.61299e-05
		0.0100747		1.606e-05	-0.898947	4.75018e-05
		0.000878445		2.8259e-12	7.14861	2.62852e-12
		0.000154843		4.05861e-08	1.37095	1.19333e-07
		2.50674e-10		3.95876e-12	-3.89047	6.84433e-12
		0.0131611		5.8039e-09	-6.8413	5.74347e-09
		1.84772e-07		4.16888e-10	-0.790167	5.20247e-08
		9.49401e-05		5.97629e-08	0.913874	2.93506e-06
		1.87111e-10		1.974e-08	0.168674	0.00074784
		7.13382e-05		0.00147962	0.237729	0.00924876
		0.00825226		0.0428463	-0.272835	0.00209148
		0.114407		4.87944e-10	0.58101	6.34436e-08
		0.310923		0.0872978	0.155146	0.146426
		0.248778		0.000843408	-0.472664	0.00220992
		7.51689e-06		7.9799e-11	1.56253	1.88839e-07
		5.91672e-06		1.49802e-05	0.210137	0.00341406
		0.0259291		8.5355e-05	-0.312137	1.79832e-05
		1.1113e-05		7.26458e-07	0.907074	1.03526e-07
		0.00154047		0.97421	-0.226876	0.000683407
		6.97615e-05		6.54846e-06	0.327761	0.023648
		1.95871e-06		3.09419e-06	-0.0659612	0.323181
		3.32378e-07		0.122133	0.347578	4.58176e-05
		1.98908e-05		0.00660894	0.18022	0.00209329
		0.223885		7.52067e-08	-0.42674	9.912e-07
		0.280698		2.33957e-05	0.306621	0.00016062
		0.335636		0.329137	-0.14483	0.0787779
		8.71622e-07		1.3308e-11	-4.04299	2.07497e-11
		0.00051886		1.53253e-09	1.1416	7.89662e-09
		6.39248e-08		7.65576e-12	-2.76664	1.72699e-11
		2.57218e-06		7.45296e-13	-5.49856	8.07815e-13
		3.57439e-12		5.99271e-13	1.86213	5.09572e-11
		0.323644		0.444437	0.0213562	0.651494
		7.00054e-16		3.85448e-10	0.572347	1.32942e-07
		1.33774e-05		1.75e-05	0.0438156	0.770558
		0.0071475		4.88246e-09	-2.65588	1.40752e-08
		0.11224		1.75271e-05	-0.387914	9.34107e-05
		0.0864114		1.59401e-06	-0.862731	1.32613e-06
		0.00318976		0.0135503	-0.49356	0.000892368
		0.000111217		0.000111617	0.293749	0.233779
		3.83167e-09		5.64574e-10	0.565852	4.4546e-08
		5.02947e-12		6.66553e-08	-0.610701	2.49681e-11
		3.70743e-05		4.13826e-10	1.01216	2.29543e-10
		2.75686e-07		2.40208e-10	-2.03377	2.02688e-09
		2.43741e-07		1.22567e-05	0.00230346	0.97468
		0.212683		0.00279754	-0.439341	7.27015e-05
		0.000209654		1.00101e-06	0.431568	0.000955262
		7.01349e-06		3.18181e-09	0.691785	1.80034e-06
		7.28387e-05		0.522029	0.417954	0.00184124
		0.00572046		2.16729e-09	6.04074	0.00018498
		0.662456		4.55682e-11	5.86778	2.26655e-09
		0.000954868		0.95478	0.18395	0.0130699
		1.14141e-08		6.41185e-11	-6.05083	7.17072e-11
		4.31747e-07		0.00806694	-6.00698	1.49872e-09
		0.00184331		1.58794e-10	-4.47672	1.47735e-10
		5.43524e-08		0.000900493	0.227919	0.0696614
		6.40954e-05		3.27613e-05	-0.575622	2.22649e-07
		7.65652e-11		1.6356e-09	7.05518	1.40508e-11
		0.0199783		0.979348	-0.239639	0.0301899
		5.0539e-09		2.72832e-11	1.79523	1.89194e-11
		2.85091e-05		0.00046932	-0.407813	7.53741e-08
		4.04065e-06		6.25247e-06	0.277745	0.00909822
		0.479622		5.25204e-05	0.393521	2.16311e-06
		0.504809		3.24443e-13	5.8608	7.81371e-07
		1.12969e-05		1.13721e-10	-0.416267	2.06154e-05
		8.79599e-08		0.00094191	1.16775	1.56286e-07
		0.000356315		8.996e-06	-0.410736	5.65323e-08
		0.0131611		2.85966e-06	-5.14496	2.76614e-06
		2.06327e-06		2.34703e-09	-0.967722	8.17555e-08
		0.0212119		0.149893	-0.182228	0.00283356
		0.757223		1.32073e-07	1.13259	6.08291e-07
		1.58408e-05		5.69782e-12	-2.38128	1.29914e-09
		0.00616345		0.753347	-0.0848345	0.0337633
		9.36873e-06		0.292203	-0.223483	5.51567e-05
		0.00496504		2.17159e-08	0.903979	9.37443e-08
		0.00516633		4.13243e-07	1.17257	8.06526e-06
		0.27848		0.0111992	-0.0378501	0.287454
		3.09883e-06		1.98696e-07	1.63412	3.6613e-10
		6.39767e-10		5.23352e-07	0.0779698	0.205974
		2.92805e-07		1.49149e-07	-0.0544101	0.642978
		6.18273e-07		7.59695e-05	0.406533	3.59731e-05
		0.00248073		1.763e-07	-1.00659	1.83283e-06
		0.00210012		2.20556e-05	0.168411	0.00173469
		0.00414752		0.93492	-0.138754	0.00142658
		2.00994e-06		9.27345e-08	0.371954	1.77648e-06
		0.0352122		0.00207678	-0.292252	3.07571e-05
		0.0315107		3.36739e-09	1.26314	1.85767e-09
		0.0775743		1.27555e-08	1.38635	1.25052e-07
		1.33117e-06		5.06128e-07	1.50729	1.05885e-08
		0.000216032		1.90616e-06	-0.0105966	0.852548
		8.74861e-06		9.53774e-07	-0.108515	0.233696
		0.805376		8.79634e-08	4.60445	1.62483e-05
		WT v KO		WT v KO+NCT	KO	KO v KO+NCT
		ttest		ttest	log2	ttest
		1.3609e-05		0.099143	1.62676	3.95254e-06
		0.0229021		8.41999e-05	1.08611	3.61299e-05
		0.0100747		1.606e-05	-0.898947	4.75018e-05
		0.000878445		2.8259e-12	7.14861	2.62852e-12
		0.000154843		4.05861e-08	1.37095	1.19333e-07
		2.50674e-10		3.95876e-12	-3.89047	6.84433e-12
		0.0131611		5.8039e-09	-6.8413	5.74347e-09
		1.84772e-07		4.16888e-10	-0.790167	5.20247e-08
		9.49401e-05		5.97629e-08	0.913874	2.93506e-06
		1.87111e-10		1.974e-08	0.168674	0.00074784
		7.13382e-05		0.00147962	0.237729	0.00924876
		0.00825226		0.0428463	-0.272835	0.00209148
		0.114407		4.87944e-10	0.58101	6.34436e-08
		0.310923		0.0872978	0.155146	0.146426
		0.248778		0.000843408	-0.472664	0.00220992
		7.51689e-06		7.9799e-11	1.56253	1.88839e-07
		5.91672e-06		1.49802e-05	0.210137	0.00341406
		0.0259291		8.5355e-05	-0.312137	1.79832e-05
		1.1113e-05		7.26458e-07	0.907074	1.03526e-07
		0.00154047		0.97421	-0.226876	0.000683407
		6.97615e-05		6.54846e-06	0.327761	0.023648
		1.95871e-06		3.09419e-06	-0.0659612	0.323181
		3.32378e-07		0.122133	0.347578	4.58176e-05
		1.98908e-05		0.00660894	0.18022	0.00209329
		0.223885		7.52067e-08	-0.42674	9.912e-07
		0.280698		2.33957e-05	0.306621	0.00016062
		0.335636		0.329137	-0.14483	0.0787779
		8.71622e-07		1.3308e-11	-4.04299	2.07497e-11
		0.00051886		1.53253e-09	1.1416	7.89662e-09
		6.39248e-08		7.65576e-12	-2.76664	1.72699e-11
		2.57218e-06		7.45296e-13	-5.49856	8.07815e-13
		3.57439e-12		5.99271e-13	1.86213	5.09572e-11
		0.323644		0.444437	0.0213562	0.651494
		7.00054e-16		3.85448e-10	0.572347	1.32942e-07
		1.33774e-05		1.75e-05	0.0438156	0.770558
		0.0071475		4.88246e-09	-2.65588	1.40752e-08
		0.11224		1.75271e-05	-0.387914	9.34107e-05
		0.0864114		1.59401e-06	-0.862731	1.32613e-06
		0.00318976		0.0135503	-0.49356	0.000892368
		0.000111217		0.000111617	0.293749	0.233779
		3.83167e-09		5.64574e-10	0.565852	4.4546e-08
		5.02947e-12		6.66553e-08	-0.610701	2.49681e-11
		3.70743e-05		4.13826e-10	1.01216	2.29543e-10
		2.75686e-07		2.40208e-10	-2.03377	2.02688e-09
		2.43741e-07		1.22567e-05	0.00230346	0.97468
		0.212683		0.00279754	-0.439341	7.27015e-05
		0.000209654		1.00101e-06	0.431568	0.000955262
		7.01349e-06		3.18181e-09	0.691785	1.80034e-06
		7.28387e-05		0.522029	0.417954	0.00184124
		0.00572046		2.16729e-09	6.04074	0.00018498
		0.662456		4.55682e-11	5.86778	2.26655e-09
		0.000954868		0.95478	0.18395	0.0130699
		1.14141e-08		6.41185e-11	-6.05083	7.17072e-11
		4.31747e-07		0.00806694	-6.00698	1.49872e-09
		0.00184331		1.58794e-10	-4.47672	1.47735e-10
		5.43524e-08		0.000900493	0.227919	0.0696614
		6.40954e-05		3.27613e-05	-0.575622	2.22649e-07
		7.65652e-11		1.6356e-09	7.05518	1.40508e-11
		0.0199783		0.979348	-0.239639	0.0301899
		5.0539e-09		2.72832e-11	1.79523	1.89194e-11
		2.85091e-05		0.00046932	-0.407813	7.53741e-08
		4.04065e-06		6.25247e-06	0.277745	0.00909822
		0.479622		5.25204e-05	0.393521	2.16311e-06
		0.504809		3.24443e-13	5.8608	7.81371e-07
		1.12969e-05		1.13721e-10	-0.416267	2.06154e-05
		8.79599e-08		0.00094191	1.16775	1.56286e-07
		0.000356315		8.996e-06	-0.410736	5.65323e-08
		0.0131611		2.85966e-06	-5.14496	2.76614e-06
		2.06327e-06		2.34703e-09	-0.967722	8.17555e-08
		0.0212119		0.149893	-0.182228	0.00283356
		0.757223		1.32073e-07	1.13259	6.08291e-07
		1.58408e-05		5.69782e-12	-2.38128	1.29914e-09
		0.00616345		0.753347	-0.0848345	0.0337633
		9.36873e-06		0.292203	-0.223483	5.51567e-05
		0.00496504		2.17159e-08	0.903979	9.37443e-08
		0.00516633		4.13243e-07	1.17257	8.06526e-06
		0.27848		0.0111992	-0.0378501	0.287454
		3.09883e-06		1.98696e-07	1.63412	3.6613e-10
		6.39767e-10		5.23352e-07	0.0779698	0.205974
		2.92805e-07		1.49149e-07	-0.0544101	0.642978
		6.18273e-07		7.59695e-05	0.406533	3.59731e-05
		0.00248073		1.763e-07	-1.00659	1.83283e-06
		0.00210012		2.20556e-05	0.168411	0.00173469
		0.00414752		0.93492	-0.138754	0.00142658
		2.00994e-06		9.27345e-08	0.371954	1.77648e-06
		0.0352122		0.00207678	-0.292252	3.07571e-05
		0.0315107		3.36739e-09	1.26314	1.85767e-09
		0.0775743		1.27555e-08	1.38635	1.25052e-07
		1.33117e-06		5.06128e-07	1.50729	1.05885e-08
		0.000216032		1.90616e-06	-0.0105966	0.852548
		8.74861e-06		9.53774e-07	-0.108515	0.233696
		0.805376		8.79634e-08	4.60445	1.62483e-05
		WT v KO		WT v KO+NCT	KO	KO v KO+NCT
		ttest		ttest	log2	ttest
		1.3609e-05		0.099143	1.62676	3.95254e-06
		0.0229021		8.41999e-05	1.08611	3.61299e-05
		0.0100747		1.606e-05	-0.898947	4.75018e-05
		0.000878445		2.8259e-12	7.14861	2.62852e-12
		0.000154843		4.05861e-08	1.37095	1.19333e-07
		2.50674e-10		3.95876e-12	-3.89047	6.84433e-12
		0.0131611		5.8039e-09	-6.8413	5.74347e-09
		1.84772e-07		4.16888e-10	-0.790167	5.20247e-08
		9.49401e-05		5.97629e-08	0.913874	2.93506e-06
		1.87111e-10		1.974e-08	0.168674	0.00074784
		7.13382e-05		0.00147962	0.237729	0.00924876
		0.00825226		0.0428463	-0.272835	0.00209148
		0.114407		4.87944e-10	0.58101	6.34436e-08
		0.310923		0.0872978	0.155146	0.146426
		0.248778		0.000843408	-0.472664	0.00220992
		7.51689e-06		7.9799e-11	1.56253	1.88839e-07
		5.91672e-06		1.49802e-05	0.210137	0.00341406
		0.0259291		8.5355e-05	-0.312137	1.79832e-05
		1.1113e-05		7.26458e-07	0.907074	1.03526e-07
		0.00154047		0.97421	-0.226876	0.000683407
		6.97615e-05		6.54846e-06	0.327761	0.023648
		1.95871e-06		3.09419e-06	-0.0659612	0.323181
		3.32378e-07		0.122133	0.347578	4.58176e-05
		1.98908e-05		0.00660894	0.18022	0.00209329
		0.223885		7.52067e-08	-0.42674	9.912e-07
		0.280698		2.33957e-05	0.306621	0.00016062
		0.335636		0.329137	-0.14483	0.0787779
		8.71622e-07		1.3308e-11	-4.04299	2.07497e-11
		0.00051886		1.53253e-09	1.1416	7.89662e-09
		6.39248e-08		7.65576e-12	-2.76664	1.72699e-11
		2.57218e-06		7.45296e-13	-5.49856	8.07815e-13
		3.57439e-12		5.99271e-13	1.86213	5.09572e-11
		0.323644		0.444437	0.0213562	0.651494
		7.00054e-16		3.85448e-10	0.572347	1.32942e-07
		1.33774e-05		1.75e-05	0.0438156	0.770558
		0.0071475		4.88246e-09	-2.65588	1.40752e-08
		0.11224		1.75271e-05	-0.387914	9.34107e-05
		0.0864114		1.59401e-06	-0.862731	1.32613e-06
		0.00318976		0.0135503	-0.49356	0.000892368
		0.000111217		0.000111617	0.293749	0.233779
		3.83167e-09		5.64574e-10	0.565852	4.4546e-08
		5.02947e-12		6.66553e-08	-0.610701	2.49681e-11
		3.70743e-05		4.13826e-10	1.01216	2.29543e-10
		2.75686e-07		2.40208e-10	-2.03377	2.02688e-09
		2.43741e-07		1.22567e-05	0.00230346	0.97468
		0.212683		0.00279754	-0.439341	7.27015e-05
		0.000209654		1.00101e-06	0.431568	0.000955262
		7.01349e-06		3.18181e-09	0.691785	1.80034e-06
		7.28387e-05		0.522029	0.417954	0.00184124
		0.00572046		2.16729e-09	6.04074	0.00018498
		0.662456		4.55682e-11	5.86778	2.26655e-09
		0.000954868		0.95478	0.18395	0.0130699
		1.14141e-08		6.41185e-11	-6.05083	7.17072e-11
		4.31747e-07		0.00806694	-6.00698	1.49872e-09
		0.00184331		1.58794e-10	-4.47672	1.47735e-10
		5.43524e-08		0.000900493	0.227919	0.0696614
		6.40954e-05		3.27613e-05	-0.575622	2.22649e-07
		7.65652e-11		1.6356e-09	7.05518	1.40508e-11
		0.0199783		0.979348	-0.239639	0.0301899
		5.0539e-09		2.72832e-11	1.79523	1.89194e-11
		2.85091e-05		0.00046932	-0.407813	7.53741e-08
		4.04065e-06		6.25247e-06	0.277745	0.00909822
		0.479622		5.25204e-05	0.393521	2.16311e-06
		0.504809		3.24443e-13	5.8608	7.81371e-07
		1.12969e-05		1.13721e-10	-0.416267	2.06154e-05
		8.79599e-08		0.00094191	1.16775	1.56286e-07
		0.000356315		8.996e-06	-0.410736	5.65323e-08
		0.0131611		2.85966e-06	-5.14496	2.76614e-06
		2.06327e-06		2.34703e-09	-0.967722	8.17555e-08
		0.0212119		0.149893	-0.182228	0.00283356
		0.757223		1.32073e-07	1.13259	6.08291e-07
		1.58408e-05		5.69782e-12	-2.38128	1.29914e-09
		0.00616345		0.753347	-0.0848345	0.0337633
		9.36873e-06		0.292203	-0.223483	5.51567e-05
		0.00496504		2.17159e-08	0.903979	9.37443e-08
		0.00516633		4.13243e-07	1.17257	8.06526e-06
		0.27848		0.0111992	-0.0378501	0.287454
		3.09883e-06		1.98696e-07	1.63412	3.6613e-10
		6.39767e-10		5.23352e-07	0.0779698	0.205974
		2.92805e-07		1.49149e-07	-0.0544101	0.642978
		6.18273e-07		7.59695e-05	0.406533	3.59731e-05
		0.00248073		1.763e-07	-1.00659	1.83283e-06
		0.00210012		2.20556e-05	0.168411	0.00173469
		0.00414752		0.93492	-0.138754	0.00142658
		2.00994e-06		9.27345e-08	0.371954	1.77648e-06
		0.0352122		0.00207678	-0.292252	3.07571e-05
		0.0315107		3.36739e-09	1.26314	1.85767e-09
		0.0775743		1.27555e-08	1.38635	1.25052e-07
		1.33117e-06		5.06128e-07	1.50729	1.05885e-08
		0.000216032		1.90616e-06	-0.0105966	0.852548
		8.74861e-06		9.53774e-07	-0.108515	0.233696
		0.805376		8.79634e-08	4.60445	1.62483e-05
		WT v KO		WT v KO+NCT	KO	KO v KO+NCT
		ttest		ttest	log2	ttest
		1.3609e-05		0.099143	1.62676	3.95254e-06
		0.0229021		8.41999e-05	1.08611	3.61299e-05
		0.0100747		1.606e-05	-0.898947	4.75018e-05
		0.000878445		2.8259e-12	7.14861	2.62852e-12
		0.000154843		4.05861e-08	1.37095	1.19333e-07
		2.50674e-10		3.95876e-12	-3.89047	6.84433e-12
		0.0131611		5.8039e-09	-6.8413	5.74347e-09
		1.84772e-07		4.16888e-10	-0.790167	5.20247e-08
		9.49401e-05		5.97629e-08	0.913874	2.93506e-06
		1.87111e-10		1.974e-08	0.168674	0.00074784
		7.13382e-05		0.00147962	0.237729	0.00924876
		0.00825226		0.0428463	-0.272835	0.00209148
		0.114407		4.87944e-10	0.58101	6.34436e-08
		0.310923		0.0872978	0.155146	0.146426
		0.248778		0.000843408	-0.472664	0.00220992
		7.51689e-06		7.9799e-11	1.56253	1.88839e-07
		5.91672e-06		1.49802e-05	0.210137	0.00341406
		0.0259291		8.5355e-05	-0.312137	1.79832e-05
		1.1113e-05		7.26458e-07	0.907074	1.03526e-07
		0.00154047		0.97421	-0.226876	0.000683407
		6.97615e-05		6.54846e-06	0.327761	0.023648
		1.95871e-06		3.09419e-06	-0.0659612	0.323181
		3.32378e-07		0.122133	0.347578	4.58176e-05
		1.98908e-05		0.00660894	0.18022	0.00209329
		0.223885		7.52067e-08	-0.42674	9.912e-07
		0.280698		2.33957e-05	0.306621	0.00016062
		0.335636		0.329137	-0.14483	0.0787779
		8.71622e-07		1.3308e-11	-4.04299	2.07497e-11
		0.00051886		1.53253e-09	1.1416	7.89662e-09
		6.39248e-08		7.65576e-12	-2.76664	1.72699e-11
		2.57218e-06		7.45296e-13	-5.49856	8.07815e-13
		3.57439e-12		5.99271e-13	1.86213	5.09572e-11
		0.323644		0.444437	0.0213562	0.651494
		7.00054e-16		3.85448e-10	0.572347	1.32942e-07
		1.33774e-05		1.75e-05	0.0438156	0.770558
		0.0071475		4.88246e-09	-2.65588	1.40752e-08
		0.11224		1.75271e-05	-0.387914	9.34107e-05
		0.0864114		1.59401e-06	-0.862731	1.32613e-06
		0.00318976		0.0135503	-0.49356	0.000892368
		0.000111217		0.000111617	0.293749	0.233779
		3.83167e-09		5.64574e-10	0.565852	4.4546e-08
		5.02947e-12		6.66553e-08	-0.610701	2.49681e-11
		3.70743e-05		4.13826e-10	1.01216	2.29543e-10
		2.75686e-07		2.40208e-10	-2.03377	2.02688e-09
		2.43741e-07		1.22567e-05	0.00230346	0.97468
		0.212683		0.00279754	-0.439341	7.27015e-05
		0.000209654		1.00101e-06	0.431568	0.000955262
		7.01349e-06		3.18181e-09	0.691785	1.80034e-06
		7.28387e-05		0.522029	0.417954	0.00184124
		0.00572046		2.16729e-09	6.04074	0.00018498
		0.662456		4.55682e-11	5.86778	2.26655e-09
		0.000954868		0.95478	0.18395	0.0130699
		1.14141e-08		6.41185e-11	-6.05083	7.17072e-11
		4.31747e-07		0.00806694	-6.00698	1.49872e-09
		0.00184331		1.58794e-10	-4.47672	1.47735e-10
		5.43524e-08		0.000900493	0.227919	0.0696614
		6.40954e-05		3.27613e-05	-0.575622	2.22649e-07
		7.65652e-11		1.6356e-09	7.05518	1.40508e-11
		0.0199783		0.979348	-0.239639	0.0301899
		5.0539e-09		2.72832e-11	1.79523	1.89194e-11
		2.85091e-05		0.00046932	-0.407813	7.53741e-08
		4.04065e-06		6.25247e-06	0.277745	0.00909822
		0.479622		5.25204e-05	0.393521	2.16311e-06
		0.504809		3.24443e-13	5.8608	7.81371e-07
		1.12969e-05		1.13721e-10	-0.416267	2.06154e-05
		8.79599e-08		0.00094191	1.16775	1.56286e-07
		0.000356315		8.996e-06	-0.410736	5.65323e-08
		0.0131611		2.85966e-06	-5.14496	2.76614e-06
		2.06327e-06		2.34703e-09	-0.967722	8.17555e-08
		0.0212119		0.149893	-0.182228	0.00283356
		0.757223		1.32073e-07	1.13259	6.08291e-07
		1.58408e-05		5.69782e-12	-2.38128	1.29914e-09
		0.00616345		0.753347	-0.0848345	0.0337633
		9.36873e-06		0.292203	-0.223483	5.51567e-05
		0.00496504		2.17159e-08	0.903979	9.37443e-08
		0.00516633		4.13243e-07	1.17257	8.06526e-06
		0.27848		0.0111992	-0.0378501	0.287454
		3.09883e-06		1.98696e-07	1.63412	3.6613e-10
		6.39767e-10		5.23352e-07	0.0779698	0.205974
		2.92805e-07		1.49149e-07	-0.0544101	0.642978
		6.18273e-07		7.59695e-05	0.406533	3.59731e-05
		0.00248073		1.763e-07	-1.00659	1.83283e-06
		0.00210012		2.20556e-05	0.168411	0.00173469
		0.00414752		0.93492	-0.138754	0.00142658
		2.00994e-06		9.27345e-08	0.371954	1.77648e-06
		0.0352122		0.00207678	-0.292252	3.07571e-05
		0.0315107		3.36739e-09	1.26314	1.85767e-09
		0.0775743		1.27555e-08	1.38635	1.25052e-07
		1.33117e-06		5.06128e-07	1.50729	1.05885e-08
		0.000216032		1.90616e-06	-0.0105966	0.852548
		8.74861e-06		9.53774e-07	-0.108515	0.233696
		0.805376		8.79634e-08	4.60445	1.62483e-05
		WT v KO		WT v KO+NCT	KO	KO v KO+NCT
		ttest		ttest	log2	ttest
		1.3609e-05		0.099143	1.62676	3.95254e-06
		0.0229021		8.41999e-05	1.08611	3.61299e-05
		0.0100747		1.606e-05	-0.898947	4.75018e-05
		0.000878445		2.8259e-12	7.14861	2.62852e-12
		0.000154843		4.05861e-08	1.37095	1.19333e-07
		2.50674e-10		3.95876e-12	-3.89047	6.84433e-12
		0.0131611		5.8039e-09	-6.8413	5.74347e-09
		1.84772e-07		4.16888e-10	-0.790167	5.20247e-08
		9.49401e-05		5.97629e-08	0.913874	2.93506e-06
		1.87111e-10		1.974e-08	0.168674	0.00074784
		7.13382e-05		0.00147962	0.237729	0.00924876
		0.00825226		0.0428463	-0.272835	0.00209148
		0.114407		4.87944e-10	0.58101	6.34436e-08
		0.310923		0.0872978	0.155146	0.146426
		0.248778		0.000843408	-0.472664	0.00220992
		7.51689e-06		7.9799e-11	1.56253	1.88839e-07
		5.91672e-06		1.49802e-05	0.210137	0.00341406
		0.0259291		8.5355e-05	-0.312137	1.79832e-05
		1.1113e-05		7.26458e-07	0.907074	1.03526e-07
		0.00154047		0.97421	-0.226876	0.000683407
		6.97615e-05		6.54846e-06	0.327761	0.023648
		1.95871e-06		3.09419e-06	-0.0659612	0.323181
		3.32378e-07		0.122133	0.347578	4.58176e-05
		1.98908e-05		0.00660894	0.18022	0.00209329
		0.223885		7.52067e-08	-0.42674	9.912e-07
		0.280698		2.33957e-05	0.306621	0.00016062
		0.335636		0.329137	-0.14483	0.0787779
		8.71622e-07		1.3308e-11	-4.04299	2.07497e-11
		0.00051886		1.53253e-09	1.1416	7.89662e-09
		6.39248e-08		7.65576e-12	-2.76664	1.72699e-11
		2.57218e-06		7.45296e-13	-5.49856	8.07815e-13
		3.57439e-12		5.99271e-13	1.86213	5.09572e-11
		0.323644		0.444437	0.0213562	0.651494
		7.00054e-16		3.85448e-10	0.572347	1.32942e-07
		1.33774e-05		1.75e-05	0.0438156	0.770558
		0.0071475		4.88246e-09	-2.65588	1.40752e-08
		0.11224		1.75271e-05	-0.387914	9.34107e-05
		0.0864114		1.59401e-06	-0.862731	1.32613e-06
		0.00318976		0.0135503	-0.49356	0.000892368
		0.000111217		0.000111617	0.293749	0.233779
		3.83167e-09		5.64574e-10	0.565852	4.4546e-08
		5.02947e-12		6.66553e-08	-0.610701	2.49681e-11
		3.70743e-05		4.13826e-10	1.01216	2.29543e-10
		2.75686e-07		2.40208e-10	-2.03377	2.02688e-09
		2.43741e-07		1.22567e-05	0.00230346	0.97468
		0.212683		0.00279754	-0.439341	7.27015e-05
		0.000209654		1.00101e-06	0.431568	0.000955262
		7.01349e-06		3.18181e-09	0.691785	1.80034e-06
		7.28387e-05		0.522029	0.417954	0.00184124
		0.00572046		2.16729e-09	6.04074	0.00018498
		0.662456		4.55682e-11	5.86778	2.26655e-09
		0.000954868		0.95478	0.18395	0.0130699
		1.14141e-08		6.41185e-11	-6.05083	7.17072e-11
		4.31747e-07		0.00806694	-6.00698	1.49872e-09
		0.00184331		1.58794e-10	-4.47672	1.47735e-10
		5.43524e-08		0.000900493	0.227919	0.0696614
		6.40954e-05		3.27613e-05	-0.575622	2.22649e-07
		7.65652e-11		1.6356e-09	7.05518	1.40508e-11
		0.0199783		0.979348	-0.239639	0.0301899
		5.0539e-09		2.72832e-11	1.79523	1.89194e-11
		2.85091e-05		0.00046932	-0.407813	7.53741e-08
		4.04065e-06		6.25247e-06	0.277745	0.00909822
		0.479622		5.25204e-05	0.393521	2.16311e-06
		0.504809		3.24443e-13	5.8608	7.81371e-07
		1.12969e-05		1.13721e-10	-0.416267	2.06154e-05
		8.79599e-08		0.00094191	1.16775	1.56286e-07
		0.000356315		8.996e-06	-0.410736	5.65323e-08
		0.0131611		2.85966e-06	-5.14496	2.76614e-06
		2.06327e-06		2.34703e-09	-0.967722	8.17555e-08
		0.0212119		0.149893	-0.182228	0.00283356
		0.757223		1.32073e-07	1.13259	6.08291e-07
		1.58408e-05		5.69782e-12	-2.38128	1.29914e-09
		0.00616345		0.753347	-0.0848345	0.0337633
		9.36873e-06		0.292203	-0.223483	5.51567e-05
		0.00496504		2.17159e-08	0.903979	9.37443e-08
		0.00516633		4.13243e-07	1.17257	8.06526e-06
		0.27848		0.0111992	-0.0378501	0.287454
		3.09883e-06		1.98696e-07	1.63412	3.6613e-10
		6.39767e-10		5.23352e-07	0.0779698	0.205974
		2.92805e-07		1.49149e-07	-0.0544101	0.642978
		6.18273e-07		7.59695e-05	0.406533	3.59731e-05
		0.00248073		1.763e-07	-1.00659	1.83283e-06
		0.00210012		2.20556e-05	0.168411	0.00173469
		0.00414752		0.93492	-0.138754	0.00142658
		2.00994e-06		9.27345e-08	0.371954	1.77648e-06
		0.0352122		0.00207678	-0.292252	3.07571e-05
		0.0315107		3.36739e-09	1.26314	1.85767e-09
		0.0775743		1.27555e-08	1.38635	1.25052e-07
		1.33117e-06		5.06128e-07	1.50729	1.05885e-08
		0.000216032		1.90616e-06	-0.0105966	0.852548
		8.74861e-06		9.53774e-07	-0.108515	0.233696
		0.805376		8.79634e-08	4.60445	1.62483e-05
		WT v KO		WT v KO+NCT	KO	KO v KO+NCT
		ttest		ttest	log2	ttest
		1.3609e-05		0.099143	1.62676	3.95254e-06
		0.0229021		8.41999e-05	1.08611	3.61299e-05
		0.0100747		1.606e-05	-0.898947	4.75018e-05
		0.000878445		2.8259e-12	7.14861	2.62852e-12
		0.000154843		4.05861e-08	1.37095	1.19333e-07
		2.50674e-10		3.95876e-12	-3.89047	6.84433e-12
		0.0131611		5.8039e-09	-6.8413	5.74347e-09
		1.84772e-07		4.16888e-10	-0.790167	5.20247e-08
		9.49401e-05		5.97629e-08	0.913874	2.93506e-06
		1.87111e-10		1.974e-08	0.168674	0.00074784
		7.13382e-05		0.00147962	0.237729	0.00924876
		0.00825226		0.0428463	-0.272835	0.00209148
		0.114407		4.87944e-10	0.58101	6.34436e-08
		0.310923		0.0872978	0.155146	0.146426
		0.248778		0.000843408	-0.472664	0.00220992
		7.51689e-06		7.9799e-11	1.56253	1.88839e-07
		5.91672e-06		1.49802e-05	0.210137	0.00341406
		0.0259291		8.5355e-05	-0.312137	1.79832e-05
		1.1113e-05		7.26458e-07	0.907074	1.03526e-07
		0.00154047		0.97421	-0.226876	0.000683407
		6.97615e-05		6.54846e-06	0.327761	0.023648
		1.95871e-06		3.09419e-06	-0.0659612	0.323181
		3.32378e-07		0.122133	0.347578	4.58176e-05
		1.98908e-05		0.00660894	0.18022	0.00209329
		0.223885		7.52067e-08	-0.42674	9.912e-07
		0.280698		2.33957e-05	0.306621	0.00016062
		0.335636		0.329137	-0.14483	0.0787779
		8.71622e-07		1.3308e-11	-4.04299	2.07497e-11
		0.00051886		1.53253e-09	1.1416	7.89662e-09
		6.39248e-08		7.65576e-12	-2.76664	1.72699e-11
		2.57218e-06		7.45296e-13	-5.49856	8.07815e-13
		3.57439e-12		5.99271e-13	1.86213	5.09572e-11
		0.323644		0.444437	0.0213562	0.651494
		7.00054e-16		3.85448e-10	0.572347	1.32942e-07
		1.33774e-05		1.75e-05	0.0438156	0.770558
		0.0071475		4.88246e-09	-2.65588	1.40752e-08
		0.11224		1.75271e-05	-0.387914	9.34107e-05
		0.0864114		1.59401e-06	-0.862731	1.32613e-06
		0.00318976		0.0135503	-0.49356	0.000892368
		0.000111217		0.000111617	0.293749	0.233779
		3.83167e-09		5.64574e-10	0.565852	4.4546e-08
		5.02947e-12		6.66553e-08	-0.610701	2.49681e-11
		3.70743e-05		4.13826e-10	1.01216	2.29543e-10
		2.75686e-07		2.40208e-10	-2.03377	2.02688e-09
		2.43741e-07		1.22567e-05	0.00230346	0.97468
		0.212683		0.00279754	-0.439341	7.27015e-05
		0.000209654		1.00101e-06	0.431568	0.000955262
		7.01349e-06		3.18181e-09	0.691785	1.80034e-06
		7.28387e-05		0.522029	0.417954	0.00184124
		0.00572046		2.16729e-09	6.04074	0.00018498
		0.662456		4.55682e-11	5.86778	2.26655e-09
		0.000954868		0.95478	0.18395	0.0130699
		1.14141e-08		6.41185e-11	-6.05083	7.17072e-11
		4.31747e-07		0.00806694	-6.00698	1.49872e-09
		0.00184331		1.58794e-10	-4.47672	1.47735e-10
		5.43524e-08		0.000900493	0.227919	0.0696614
		6.40954e-05		3.27613e-05	-0.575622	2.22649e-07
		7.65652e-11		1.6356e-09	7.05518	1.40508e-11
		0.0199783		0.979348	-0.239639	0.0301899
		5.0539e-09		2.72832e-11	1.79523	1.89194e-11
		2.85091e-05		0.00046932	-0.407813	7.53741e-08
		4.04065e-06		6.25247e-06	0.277745	0.00909822
		0.479622		5.25204e-05	0.393521	2.16311e-06
		0.504809		3.24443e-13	5.8608	7.81371e-07
		1.12969e-05		1.13721e-10	-0.416267	2.06154e-05
		8.79599e-08		0.00094191	1.16775	1.56286e-07
		0.000356315		8.996e-06	-0.410736	5.65323e-08
		0.0131611		2.85966e-06	-5.14496	2.76614e-06
		2.06327e-06		2.34703e-09	-0.967722	8.17555e-08
		0.0212119		0.149893	-0.182228	0.00283356
		0.757223		1.32073e-07	1.13259	6.08291e-07
		1.58408e-05		5.69782e-12	-2.38128	1.29914e-09
		0.00616345		0.753347	-0.0848345	0.0337633
		9.36873e-06		0.292203	-0.223483	5.51567e-05
		0.00496504		2.17159e-08	0.903979	9.37443e-08
		0.00516633		4.13243e-07	1.17257	8.06526e-06
		0.27848		0.0111992	-0.0378501	0.287454
		3.09883e-06		1.98696e-07	1.63412	3.6613e-10
		6.39767e-10		5.23352e-07	0.0779698	0.205974
		2.92805e-07		1.49149e-07	-0.0544101	0.642978
		6.18273e-07		7.59695e-05	0.406533	3.59731e-05
		0.00248073		1.763e-07	-1.00659	1.83283e-06
		0.00210012		2.20556e-05	0.168411	0.00173469
		0.00414752		0.93492	-0.138754	0.00142658
		2.00994e-06		9.27345e-08	0.371954	1.77648e-06
		0.0352122		0.00207678	-0.292252	3.07571e-05
		0.0315107		3.36739e-09	1.26314	1.85767e-09
		0.0775743		1.27555e-08	1.38635	1.25052e-07
		1.33117e-06		5.06128e-07	1.50729	1.05885e-08
		0.000216032		1.90616e-06	-0.0105966	0.852548
		8.74861e-06		9.53774e-07	-0.108515	0.233696
		0.805376		8.79634e-08	4.60445	1.62483e-05
		WT v KO		WT v KO+NCT	KO	KO v KO+NCT
		ttest		ttest	log2	ttest
		1.3609e-05		0.099143	1.62676	3.95254e-06
		0.0229021		8.41999e-05	1.08611	3.61299e-05
		0.0100747		1.606e-05	-0.898947	4.75018e-05
		0.000878445		2.8259e-12	7.14861	2.62852e-12
		0.000154843		4.05861e-08	1.37095	1.19333e-07
		2.50674e-10		3.95876e-12	-3.89047	6.84433e-12
		0.0131611		5.8039e-09	-6.8413	5.74347e-09
		1.84772e-07		4.16888e-10	-0.790167	5.20247e-08
		9.49401e-05		5.97629e-08	0.913874	2.93506e-06
		1.87111e-10		1.974e-08	0.168674	0.00074784
		7.13382e-05		0.00147962	0.237729	0.00924876
		0.00825226		0.0428463	-0.272835	0.00209148
		0.114407		4.87944e-10	0.58101	6.34436e-08
		0.310923		0.0872978	0.155146	0.146426
		0.248778		0.000843408	-0.472664	0.00220992
		7.51689e-06		7.9799e-11	1.56253	1.88839e-07
		5.91672e-06		1.49802e-05	0.210137	0.00341406
		0.0259291		8.5355e-05	-0.312137	1.79832e-05
		1.1113e-05		7.26458e-07	0.907074	1.03526e-07
		0.00154047		0.97421	-0.226876	0.000683407
		6.97615e-05		6.54846e-06	0.327761	0.023648
		1.95871e-06		3.09419e-06	-0.0659612	0.323181
		3.32378e-07		0.122133	0.347578	4.58176e-05
		1.98908e-05		0.00660894	0.18022	0.00209329
		0.223885		7.52067e-08	-0.42674	9.912e-07
		0.280698		2.33957e-05	0.306621	0.00016062
		0.335636		0.329137	-0.14483	0.0787779
		8.71622e-07		1.3308e-11	-4.04299	2.07497e-11
		0.00051886		1.53253e-09	1.1416	7.89662e-09
		6.39248e-08		7.65576e-12	-2.76664	1.72699e-11
		2.57218e-06		7.45296e-13	-5.49856	8.07815e-13
		3.57439e-12		5.99271e-13	1.86213	5.09572e-11
		0.323644		0.444437	0.0213562	0.651494
		7.00054e-16		3.85448e-10	0.572347	1.32942e-07
		1.33774e-05		1.75e-05	0.0438156	0.770558
		0.0071475		4.88246e-09	-2.65588	1.40752e-08
		0.11224		1.75271e-05	-0.387914	9.34107e-05
		0.0864114		1.59401e-06	-0.862731	1.32613e-06
		0.00318976		0.0135503	-0.49356	0.000892368
		0.000111217		0.000111617	0.293749	0.233779
		3.83167e-09		5.64574e-10	0.565852	4.4546e-08
		5.02947e-12		6.66553e-08	-0.610701	2.49681e-11
		3.70743e-05		4.13826e-10	1.01216	2.29543e-10
		2.75686e-07		2.40208e-10	-2.03377	2.02688e-09
		2.43741e-07		1.22567e-05	0.00230346	0.97468
		0.212683		0.00279754	-0.439341	7.27015e-05
		0.000209654		1.00101e-06	0.431568	0.000955262
		7.01349e-06		3.18181e-09	0.691785	1.80034e-06
		7.28387e-05		0.522029	0.417954	0.00184124
		0.00572046		2.16729e-09	6.04074	0.00018498
		0.662456		4.55682e-11	5.86778	2.26655e-09
		0.000954868		0.95478	0.18395	0.0130699
		1.14141e-08		6.41185e-11	-6.05083	7.17072e-11
		4.31747e-07		0.00806694	-6.00698	1.49872e-09
		0.00184331		1.58794e-10	-4.47672	1.47735e-10
		5.43524e-08		0.000900493	0.227919	0.0696614
		6.40954e-05		3.27613e-05	-0.575622	2.22649e-07
		7.65652e-11		1.6356e-09	7.05518	1.40508e-11
		0.0199783		0.979348	-0.239639	0.0301899
		5.0539e-09		2.72832e-11	1.79523	1.89194e-11
		2.85091e-05		0.00046932	-0.407813	7.53741e-08
		4.04065e-06		6.25247e-06	0.277745	0.00909822
		0.479622		5.25204e-05	0.393521	2.16311e-06
		0.504809		3.24443e-13	5.8608	7.81371e-07
		1.12969e-05		1.13721e-10	-0.416267	2.06154e-05
		8.79599e-08		0.00094191	1.16775	1.56286e-07
		0.000356315		8.996e-06	-0.410736	5.65323e-08
		0.0131611		2.85966e-06	-5.14496	2.76614e-06
		2.06327e-06		2.34703e-09	-0.967722	8.17555e-08
		0.0212119		0.149893	-0.182228	0.00283356
		0.757223		1.32073e-07	1.13259	6.08291e-07
		1.58408e-05		5.69782e-12	-2.38128	1.29914e-09
		0.00616345		0.753347	-0.0848345	0.0337633
		9.36873e-06		0.292203	-0.223483	5.51567e-05
		0.00496504		2.17159e-08	0.903979	9.37443e-08
		0.00516633		4.13243e-07	1.17257	8.06526e-06
		0.27848		0.0111992	-0.0378501	0.287454
		3.09883e-06		1.98696e-07	1.63412	3.6613e-10
		6.39767e-10		5.23352e-07	0.0779698	0.205974
		2.92805e-07		1.49149e-07	-0.0544101	0.642978
		6.18273e-07		7.59695e-05	0.406533	3.59731e-05
		0.00248073		1.763e-07	-1.00659	1.83283e-06
		0.00210012		2.20556e-05	0.168411	0.00173469
		0.00414752		0.93492	-0.138754	0.00142658
		2.00994e-06		9.27345e-08	0.371954	1.77648e-06
		0.0352122		0.00207678	-0.292252	3.07571e-05
		0.0315107		3.36739e-09	1.26314	1.85767e-09
		0.0775743		1.27555e-08	1.38635	1.25052e-07
		1.33117e-06		5.06128e-07	1.50729	1.05885e-08
		0.000216032		1.90616e-06	-0.0105966	0.852548
		8.74861e-06		9.53774e-07	-0.108515	0.233696
		0.805376		8.79634e-08	4.60445	1.62483e-05
		WT v KO		WT v KO+NCT	KO	KO v KO+NCT
		ttest		ttest	log2	ttest
		1.3609e-05		0.099143	1.62676	3.95254e-06
		0.0229021		8.41999e-05	1.08611	3.61299e-05
		0.0100747		1.606e-05	-0.898947	4.75018e-05
		0.000878445		2.8259e-12	7.14861	2.62852e-12
		0.000154843		4.05861e-08	1.37095	1.19333e-07
		2.50674e-10		3.95876e-12	-3.89047	6.84433e-12
		0.0131611		5.8039e-09	-6.8413	5.74347e-09
		1.84772e-07		4.16888e-10	-0.790167	5.20247e-08
		9.49401e-05		5.97629e-08	0.913874	2.93506e-06
		1.87111e-10		1.974e-08	0.168674	0.00074784
		7.13382e-05		0.00147962	0.237729	0.00924876
		0.00825226		0.0428463	-0.272835	0.00209148
		0.114407		4.87944e-10	0.58101	6.34436e-08
		0.310923		0.0872978	0.155146	0.146426
		0.248778		0.000843408	-0.472664	0.00220992
		7.51689e-06		7.9799e-11	1.56253	1.88839e-07
		5.91672e-06		1.49802e-05	0.210137	0.00341406
		0.0259291		8.5355e-05	-0.312137	1.79832e-05
		1.1113e-05		7.26458e-07	0.907074	1.03526e-07
		0.00154047		0.97421	-0.226876	0.000683407
		6.97615e-05		6.54846e-06	0.327761	0.023648
		1.95871e-06		3.09419e-06	-0.0659612	0.323181
		3.32378e-07		0.122133	0.347578	4.58176e-05
		1.98908e-05		0.00660894	0.18022	0.00209329
		0.223885		7.52067e-08	-0.42674	9.912e-07
		0.280698		2.33957e-05	0.306621	0.00016062
		0.335636		0.329137	-0.14483	0.0787779
		8.71622e-07		1.3308e-11	-4.04299	2.07497e-11
		0.00051886		1.53253e-09	1.1416	7.89662e-09
		6.39248e-08		7.65576e-12	-2.76664	1.72699e-11
		2.57218e-06		7.45296e-13	-5.49856	8.07815e-13
		3.57439e-12		5.99271e-13	1.86213	5.09572e-11
		0.323644		0.444437	0.0213562	0.651494
		7.00054e-16		3.85448e-10	0.572347	1.32942e-07
		1.33774e-05		1.75e-05	0.0438156	0.770558
		0.0071475		4.88246e-09	-2.65588	1.40752e-08
		0.11224		1.75271e-05	-0.387914	9.34107e-05
		0.0864114		1.59401e-06	-0.862731	1.32613e-06
		0.00318976		0.0135503	-0.49356	0.000892368
		0.000111217		0.000111617	0.293749	0.233779
		3.83167e-09		5.64574e-10	0.565852	4.4546e-08
		5.02947e-12		6.66553e-08	-0.610701	2.49681e-11
		3.70743e-05		4.13826e-10	1.01216	2.29543e-10
		2.75686e-07		2.40208e-10	-2.03377	2.02688e-09
		2.43741e-07		1.22567e-05	0.00230346	0.97468
		0.212683		0.00279754	-0.439341	7.27015e-05
		0.000209654		1.00101e-06	0.431568	0.000955262
		7.01349e-06		3.18181e-09	0.691785	1.80034e-06
		7.28387e-05		0.522029	0.417954	0.00184124
		0.00572046		2.16729e-09	6.04074	0.00018498
		0.662456		4.55682e-11	5.86778	2.26655e-09
		0.000954868		0.95478	0.18395	0.0130699
		1.14141e-08		6.41185e-11	-6.05083	7.17072e-11
		4.31747e-07		0.00806694	-6.00698	1.49872e-09
		0.00184331		1.58794e-10	-4.47672	1.47735e-10
		5.43524e-08		0.000900493	0.227919	0.0696614
		6.40954e-05		3.27613e-05	-0.575622	2.22649e-07
		7.65652e-11		1.6356e-09	7.05518	1.40508e-11
		0.0199783		0.979348	-0.239639	0.0301899
		5.0539e-09		2.72832e-11	1.79523	1.89194e-11
		2.85091e-05		0.00046932	-0.407813	7.53741e-08
		4.04065e-06		6.25247e-06	0.277745	0.00909822
		0.479622		5.25204e-05	0.393521	2.16311e-06
		0.504809		3.24443e-13	5.8608	7.81371e-07
		1.12969e-05		1.13721e-10	-0.416267	2.06154e-05
		8.79599e-08		0.00094191	1.16775	1.56286e-07
		0.000356315		8.996e-06	-0.410736	5.65323e-08
		0.0131611		2.85966e-06	-5.14496	2.76614e-06
		2.06327e-06		2.34703e-09	-0.967722	8.17555e-08
		0.0212119		0.149893	-0.182228	0.00283356
		0.757223		1.32073e-07	1.13259	6.08291e-07
		1.58408e-05		5.69782e-12	-2.38128	1.29914e-09
		0.00616345		0.753347	-0.0848345	0.0337633
		9.36873e-06		0.292203	-0.223483	5.51567e-05
		0.00496504		2.17159e-08	0.903979	9.37443e-08
		0.00516633		4.13243e-07	1.17257	8.06526e-06
		0.27848		0.0111992	-0.0378501	0.287454
		3.09883e-06		1.98696e-07	1.63412	3.6613e-10
		6.39767e-10		5.23352e-07	0.0779698	0.205974
		2.92805e-07		1.49149e-07	-0.0544101	0.642978
		6.18273e-07		7.59695e-05	0.406533	3.59731e-05
		0.00248073		1.763e-07	-1.00659	1.83283e-06
		0.00210012		2.20556e-05	0.168411	0.00173469
		0.00414752		0.93492	-0.138754	0.00142658
		2.00994e-06		9.27345e-08	0.371954	1.77648e-06
		0.0352122		0.00207678	-0.292252	3.07571e-05
		0.0315107		3.36739e-09	1.26314	1.85767e-09
		0.0775743		1.27555e-08	1.38635	1.25052e-07
		1.33117e-06		5.06128e-07	1.50729	1.05885e-08
		0.000216032		1.90616e-06	-0.0105966	0.852548
		8.74861e-06		9.53774e-07	-0.108515	0.233696
		0.805376		8.79634e-08	4.60445	1.62483e-05
		WT v KO		WT v KO+NCT	KO	KO v KO+NCT
		ttest		ttest	log2	ttest
		1.3609e-05		0.099143	1.62676	3.95254e-06
		0.0229021		8.41999e-05	1.08611	3.61299e-05
		0.0100747		1.606e-05	-0.898947	4.75018e-05
		0.000878445		2.8259e-12	7.14861	2.62852e-12
		0.000154843		4.05861e-08	1.37095	1.19333e-07
		2.50674e-10		3.95876e-12	-3.89047	6.84433e-12
		0.0131611		5.8039e-09	-6.8413	5.74347e-09
		1.84772e-07		4.16888e-10	-0.790167	5.20247e-08
		9.49401e-05		5.97629e-08	0.913874	2.93506e-06
		1.87111e-10		1.974e-08	0.168674	0.00074784
		7.13382e-05		0.00147962	0.237729	0.00924876
		0.00825226		0.0428463	-0.272835	0.00209148
		0.114407		4.87944e-10	0.58101	6.34436e-08
		0.310923		0.0872978	0.155146	0.146426
		0.248778		0.000843408	-0.472664	0.00220992
		7.51689e-06		7.9799e-11	1.56253	1.88839e-07
		5.91672e-06		1.49802e-05	0.210137	0.00341406
		0.0259291		8.5355e-05	-0.312137	1.79832e-05
		1.1113e-05		7.26458e-07	0.907074	1.03526e-07
		0.00154047		0.97421	-0.226876	0.000683407
		6.97615e-05		6.54846e-06	0.327761	0.023648
		1.95871e-06		3.09419e-06	-0.0659612	0.323181
		3.32378e-07		0.122133	0.347578	4.58176e-05
		1.98908e-05		0.00660894	0.18022	0.00209329
		0.223885		7.52067e-08	-0.42674	9.912e-07
		0.280698		2.33957e-05	0.306621	0.00016062
		0.335636		0.329137	-0.14483	0.0787779
		8.71622e-07		1.3308e-11	-4.04299	2.07497e-11
		0.00051886		1.53253e-09	1.1416	7.89662e-09
		6.39248e-08		7.65576e-12	-2.76664	1.72699e-11
		2.57218e-06		7.45296e-13	-5.49856	8.07815e-13
		3.57439e-12		5.99271e-13	1.86213	5.09572e-11
		0.323644		0.444437	0.0213562	0.651494
		7.00054e-16		3.85448e-10	0.572347	1.32942e-07
		1.33774e-05		1.75e-05	0.0438156	0.770558
		0.0071475		4.88246e-09	-2.65588	1.40752e-08
		0.11224		1.75271e-05	-0.387914	9.34107e-05
		0.0864114		1.59401e-06	-0.862731	1.32613e-06
		0.00318976		0.0135503	-0.49356	0.000892368
		0.000111217		0.000111617	0.293749	0.233779
		3.83167e-09		5.64574e-10	0.565852	4.4546e-08
		5.02947e-12		6.66553e-08	-0.610701	2.49681e-11
		3.70743e-05		4.13826e-10	1.01216	2.29543e-10
		2.75686e-07		2.40208e-10	-2.03377	2.02688e-09
		2.43741e-07		1.22567e-05	0.00230346	0.97468
		0.212683		0.00279754	-0.439341	7.27015e-05
		0.000209654		1.00101e-06	0.431568	0.000955262
		7.01349e-06		3.18181e-09	0.691785	1.80034e-06
		7.28387e-05		0.522029	0.417954	0.00184124
		0.00572046		2.16729e-09	6.04074	0.00018498
		0.662456		4.55682e-11	5.86778	2.26655e-09
		0.000954868		0.95478	0.18395	0.0130699
		1.14141e-08		6.41185e-11	-6.05083	7.17072e-11
		4.31747e-07		0.00806694	-6.00698	1.49872e-09
		0.00184331		1.58794e-10	-4.47672	1.47735e-10
		5.43524e-08		0.000900493	0.227919	0.0696614
		6.40954e-05		3.27613e-05	-0.575622	2.22649e-07
		7.65652e-11		1.6356e-09	7.05518	1.40508e-11
		0.0199783		0.979348	-0.239639	0.0301899
		5.0539e-09		2.72832e-11	1.79523	1.89194e-11
		2.85091e-05		0.00046932	-0.407813	7.53741e-08
		4.04065e-06		6.25247e-06	0.277745	0.00909822
		0.479622		5.25204e-05	0.393521	2.16311e-06
		0.504809		3.24443e-13	5.8608	7.81371e-07
		1.12969e-05		1.13721e-10	-0.416267	2.06154e-05
		8.79599e-08		0.00094191	1.16775	1.56286e-07
		0.000356315		8.996e-06	-0.410736	5.65323e-08
		0.0131611		2.85966e-06	-5.14496	2.76614e-06
		2.06327e-06		2.34703e-09	-0.967722	8.17555e-08
		0.0212119		0.149893	-0.182228	0.00283356
		0.757223		1.32073e-07	1.13259	6.08291e-07
		1.58408e-05		5.69782e-12	-2.38128	1.29914e-09
		0.00616345		0.753347	-0.0848345	0.0337633
		9.36873e-06		0.292203	-0.223483	5.51567e-05
		0.00496504		2.17159e-08	0.903979	9.37443e-08
		0.00516633		4.13243e-07	1.17257	8.06526e-06
		0.27848		0.0111992	-0.0378501	0.287454
		3.09883e-06		1.98696e-07	1.63412	3.6613e-10
		6.39767e-10		5.23352e-07	0.0779698	0.205974
		2.92805e-07		1.49149e-07	-0.0544101	0.642978
		6.18273e-07		7.59695e-05	0.406533	3.59731e-05
		0.00248073		1.763e-07	-1.00659	1.83283e-06
		0.00210012		2.20556e-05	0.168411	0.00173469
		0.00414752		0.93492	-0.138754	0.00142658
		2.00994e-06		9.27345e-08	0.371954	1.77648e-06
		0.0352122		0.00207678	-0.292252	3.07571e-05
		0.0315107		3.36739e-09	1.26314	1.85767e-09
		0.0775743		1.27555e-08	1.38635	1.25052e-07
		1.33117e-06		5.06128e-07	1.50729	1.05885e-08
		0.000216032		1.90616e-06	-0.0105966	0.852548
		8.74861e-06		9.53774e-07	-0.108515	0.233696
		0.805376		8.79634e-08	4.60445	1.62483e-05
		WT v KO		WT v KO+NCT	KO	KO v KO+NCT
		ttest		ttest	log2	ttest
		1.3609e-05		0.099143	1.62676	3.95254e-06
		0.0229021		8.41999e-05	1.08611	3.61299e-05
		0.0100747		1.606e-05	-0.898947	4.75018e-05
		0.000878445		2.8259e-12	7.14861	2.62852e-12
		0.000154843		4.05861e-08	1.37095	1.19333e-07
		2.50674e-10		3.95876e-12	-3.89047	6.84433e-12
		0.0131611		5.8039e-09	-6.8413	5.74347e-09
		1.84772e-07		4.16888e-10	-0.790167	5.20247e-08
		9.49401e-05		5.97629e-08	0.913874	2.93506e-06
		1.87111e-10		1.974e-08	0.168674	0.00074784
		7.13382e-05		0.00147962	0.237729	0.00924876
		0.00825226		0.0428463	-0.272835	0.00209148
		0.114407		4.87944e-10	0.58101	6.34436e-08
		0.310923		0.0872978	0.155146	0.146426
		0.248778		0.000843408	-0.472664	0.00220992
		7.51689e-06		7.9799e-11	1.56253	1.88839e-07
		5.91672e-06		1.49802e-05	0.210137	0.00341406
		0.0259291		8.5355e-05	-0.312137	1.79832e-05
		1.1113e-05		7.26458e-07	0.907074	1.03526e-07
		0.00154047		0.97421	-0.226876	0.000683407
		6.97615e-05		6.54846e-06	0.327761	0.023648
		1.95871e-06		3.09419e-06	-0.0659612	0.323181
		3.32378e-07		0.122133	0.347578	4.58176e-05
		1.98908e-05		0.00660894	0.18022	0.00209329
[truncated: 4,016 more rows]
