# Supplementary material for: 2-hydroxyglutarate mediates whitening of brown adipocytes coupled to nuclear softening upon mitochondrial dysfunction
Source: Nat Metab. 2025 Aug 1;7(8):1593–613. doi: 10.1038/s42255-025-01332-8 (PMC12373511; doi:10.1038/s42255-025-01332-8)
Supplement: Supplementary file 3 — Supplementary Tables 1–8 [file 42255_2025_1332_MOESM3_ESM.zip › Supplementary Table 1 -AT.xlsx]

## Sheet: Transcriptome AKO,BKO,KO vs WT
	Transcriptome changes in AKO BKO and WT vs WT control (n=4)
gene_id	AKO_vs_WT_log2FoldChange	AKO_vs_WT_pvalue	BKO_vs_WT_log2FoldChange	BKO_vs_WT_pvalue	KO_vs_WT_log2FoldChange	KO_vs_WT_pvalue	SYMBOL
ENSMUSG00000007777	-0.505547	3.72324e-05	-0.294132	0.0612814	-0.503474	0.000163329	0610009B22Rik
ENSMUSG00000086714	0.353262	0.0631518	0.288296	0.118751	0.359253	0.0417789	0610009E02Rik		Significantly upregulated trascripts across all three genotypes
ENSMUSG00000043644	0.415381	0.15037			-0.0255986	0.821617	0610009L18Rik
ENSMUSG00000042208	-0.327916	0.0358367	-0.254191	0.118682	-0.0243919	0.858793	0610010F05Rik		Significantly downregulated trascripts across all three genotypes
ENSMUSG00000020831	0.0896485	0.58768	-0.0891039	0.566171	-0.000884003	0.993273	0610010K14Rik
ENSMUSG00000107002	-0.575594	1.09132e-07	-0.530389	0.000304569	-0.389249	0.00345472	0610012G03Rik		p value less then 0,05
ENSMUSG00000058706	-0.0475602	0.688063	-0.0401384	0.766067	0.0781434	0.486964	0610030E20Rik
ENSMUSG00000089889	-0.121886	0.629018	0.0717729	0.606161	-0.0746963	0.583765	0610040B10Rik
ENSMUSG00000090066	-0.448363	0.0566462	0.0194813	0.901021	-0.0314302	0.651334	1110002E22Rik
ENSMUSG00000071456	-0.112689	0.610318	-0.0569288	0.710441	-0.0798087	0.554452	1110002L01Rik
ENSMUSG00000030663	0.0601884	0.604763	-0.0148888	0.906931	-0.109628	0.331335	1110004F10Rik
ENSMUSG00000039195	0.193762	0.129134	0.133124	0.321299	-0.294235	0.0827195	1110008P14Rik
ENSMUSG00000085151	-0.282008	0.310253			0.00607256	0.961185	1110018N20Rik
ENSMUSG00000097616	-0.00317192	0.988138	0.015949	0.911958	-0.18077	0.154835	1110019D14Rik
ENSMUSG00000037971	-0.567037	1.55246e-05	-0.641002	0.000180735	-0.244871	0.0539854	1110032A03Rik
ENSMUSG00000099098	0.124916	0.631194			0.0793393	0.545311	1110035H17Rik
ENSMUSG00000092203	0.307651	0.184786	0.177089	0.286194	0.092025	0.52303	1110038B12Rik
ENSMUSG00000063236	-0.00293497	0.982142	-0.0223756	0.879211	-0.019355	0.878248	1110038F14Rik
ENSMUSG00000040591	-0.0358091	0.735892	-0.0301853	0.818312	0.213025	0.0373246	1110051M20Rik
ENSMUSG00000035171	-0.313258	0.0822361	-0.0701552	0.651833	-0.0862169	0.522136	1110059E24Rik
ENSMUSG00000032551	-0.0655624	0.746	-0.00387864	0.977973	-0.10407	0.461688	1110059G10Rik
ENSMUSG00000078570	-0.444233	0.00126426	-0.0772235	0.60279	-0.211021	0.13935	1110065P20Rik
ENSMUSG00000043687	-0.559329	0.000119214	-0.349671	0.0305474	0.0830419	0.51668	1190005I06Rik
ENSMUSG00000063320	-0.664007	0.000404334	-0.187895	0.243171	-0.140277	0.320256	1190007I07Rik
ENSMUSG00000097290	-0.57639	0.00293189	-0.323322	0.0735905	-0.372114	0.0131033	1300002E11Rik
ENSMUSG00000096221	0.0010309	0.996507	-0.0725318	0.63991	0.204769	0.181667	1500002C15Rik
ENSMUSG00000098912	0.153302	0.375497	0.190967	0.219641	0.268578	0.0567633	1500004A13Rik
ENSMUSG00000072694	0.880422	0.00300859	0.123316	0.394468	0.285708	0.090001	1500011B03Rik
ENSMUSG00000098702	-0.102904	0.686275			-0.0266544	0.837206	1500015A07Rik
ENSMUSG00000097383	-1.03761	0.00388941	-0.119712	0.354173	0.0494786	0.705044	1500026H17Rik
ENSMUSG00000050088	-0.0750278	0.536598	0.00574049	0.969678	-0.0910568	0.473449	1600012H06Rik
ENSMUSG00000054676	-0.379524	0.0004171	-0.496306	0.000402338	-0.506008	0.000209293	1600014C10Rik
ENSMUSG00000097048	-0.157942	0.474601	-0.137822	0.389956	0.29122	0.0712452	1600020E01Rik
ENSMUSG00000097318	-0.0210336	0.933426					1700007L15Rik
ENSMUSG00000101225	-0.507086	0.0112557	-0.808957	0.00349519	-0.263231	0.111165	1700008J07Rik
ENSMUSG00000110424	0.0911671	0.706267			0.0797108	0.485164	1700012D14Rik
ENSMUSG00000085609	0.0525303	0.814283	-0.136974	0.36816	-0.160059	0.288127	1700016P03Rik
ENSMUSG00000032300	-0.103601	0.565568	0.0387959	0.806595	-0.0860956	0.534397	1700017B05Rik
ENSMUSG00000100075	-0.259246	0.118409	-0.2248	0.171327	-0.178358	0.210735	1700018L02Rik
ENSMUSG00000035085	0.957638	5.8357e-05	1.23988	3.59246e-05	0.741803	0.00091126	1700020L24Rik
ENSMUSG00000028451	-0.090406	0.48345	-0.191934	0.219206	-0.260306	0.0647568	1700022I11Rik
ENSMUSG00000097523	-0.231474	0.349148	-0.0901128	0.488259	-0.0997636	0.46645	1700022N22Rik
ENSMUSG00000117050	0.275421	0.3029			0.0609554	0.570353	1700023B13Rik
ENSMUSG00000032666	0.0222276	0.923275	0.321831	0.0747126	-0.144105	0.293091	1700025G04Rik
ENSMUSG00000044916	-0.00208154	0.991825	-0.0590715	0.649275	0.0552794	0.6428	1700029I15Rik
ENSMUSG00000071103	-0.0010988	0.995055	0.0637305	0.626524	0.325715	0.0699494	1700029J07Rik
ENSMUSG00000052794	0.0719196	0.653954	-0.0764588	0.621999	-0.20936	0.145058	1700030K09Rik
ENSMUSG00000055833	-0.0250647	0.915963			0.0256211	0.851166	1700034H15Rik
ENSMUSG00000097893	0.0121892	0.954134	-0.139857	0.365768	-0.064197	0.648247	1700034P13Rik
ENSMUSG00000005983	-0.148354	0.440644	0.0919909	0.562369	0.0472838	0.738256	1700037C18Rik
ENSMUSG00000027327	-0.579028	6.22177e-08	-0.697622	1.37136e-07	-0.450746	0.000693167	1700037H04Rik
ENSMUSG00000099681	-0.637333	0.00216018	-0.436336	0.0361139	-0.620094	0.00148461	1700052K11Rik
ENSMUSG00000070997	-1.19492	0.0012954			-0.0437742	0.688783	1700055D18Rik
ENSMUSG00000044854	-0.324088	0.156798	-0.0633839	0.668444	-0.325729	0.0708383	1700056E22Rik
ENSMUSG00000038323	-0.307253	0.247214	-0.0409003	0.76601	-0.187873	0.196437	1700066M21Rik
ENSMUSG00000097080	-0.323239	0.144615	0.0102643	0.946964	-0.115186	0.424727	1700086O06Rik
ENSMUSG00000115099	-0.703363	0.0161678	-0.738965	0.0121281	-0.198286	0.166287	1700087I21Rik
ENSMUSG00000033029	0.00623304	0.970811	0.285692	0.0784414	-0.047202	0.713783	1700088E04Rik
ENSMUSG00000118506	0.120865	0.634433					1700094D03Rik
ENSMUSG00000101856	-0.392128	0.0767404	-0.209369	0.216301	-0.0886958	0.527168	1700096K18Rik
ENSMUSG00000097675	0.190938	0.200272	0.0674332	0.653894	0.0805543	0.521588	1700101I11Rik
ENSMUSG00000008307	0.231654	0.382804			0.0834111	0.487424	1700109H08Rik
ENSMUSG00000096935	-0.242045	0.24168	-0.25797	0.146432	-0.119531	0.411871	1700113A16Rik
ENSMUSG00000040822	-0.110071	0.402588	-0.115846	0.434523	-0.32447	0.0447097	1700123O20Rik
ENSMUSG00000071653	-0.326267	0.0207137	-0.269527	0.110673	-0.420333	0.00412697	1810009A15Rik
ENSMUSG00000078607	-0.307444	0.27459			0.0999307	0.388924	1810010H24Rik
ENSMUSG00000087595	-0.409959	0.0527033	-0.203522	0.22909	-0.350203	0.0490564	1810012K08Rik
ENSMUSG00000022507	-0.246634	0.0401782	0.00878541	0.950188	0.0207817	0.867203	1810013L24Rik
ENSMUSG00000097412	0.00727112	0.965401	0.0458934	0.765887	-0.0344862	0.804454	1810014B01Rik
ENSMUSG00000087331	0.187989	0.461883	0.128377	0.382786	0.489838	0.0235067	1810021B22Rik
ENSMUSG00000044145	-0.032822	0.898327					1810024B03Rik
ENSMUSG00000044148	-0.0911032	0.479977	-0.0758108	0.614261	-0.0171721	0.890549	1810030O07Rik
ENSMUSG00000097101	-0.298899	0.195942	-0.278258	0.11929	-0.20211	0.195638	1810034E14Rik
ENSMUSG00000054091	-0.381426	0.00206091	-0.232187	0.110791	-0.155975	0.165577	1810037I17Rik
ENSMUSG00000097221	-0.0196742	0.903476	-0.226838	0.178424	-0.0753307	0.574024	1810049J17Rik
ENSMUSG00000035372	-0.164811	0.376954	0.0324923	0.835907	-0.159665	0.287207	1810055G02Rik
ENSMUSG00000073155	0.18488	0.0920658	0.369643	0.0146261	-0.143616	0.219038	1810058I24Rik
ENSMUSG00000108207	-0.547192	0.0787923	0.0368442	0.764408	-0.0252386	0.837826	1810059H22Rik
ENSMUSG00000087165	-0.292328	0.285292	-0.104196	0.457503	-0.227967	0.151553	2010001A14Rik
ENSMUSG00000042041	-0.182293	0.228381	0.105172	0.498602	-0.500594	0.01214	2010003K11Rik
ENSMUSG00000044694	-0.549775	0.0164204	0.448207	0.0394623	0.204708	0.192224	2010007H06Rik
ENSMUSG00000091575	0.539598	0.0888432			0.106406	0.353615	2010016I18Rik
ENSMUSG00000074829	-0.525093	0.0227609	-0.366763	0.0600841	-0.309435	0.0733762	2010315B03Rik
ENSMUSG00000100691	-0.292951	0.171858	0.000377181	0.999345	-0.102832	0.47569	2010320M18Rik
ENSMUSG00000030587	-0.150188	0.435233	-0.0508975	0.741321	-0.0599204	0.669174	2200002D01Rik
ENSMUSG00000021550	-0.261377	0.0238172	-0.179992	0.198612	-0.201053	0.145155	2210016F16Rik
ENSMUSG00000029559	0.278472	0.179583	0.0426645	0.7831	0.0207382	0.878238	2210016L21Rik
ENSMUSG00000087380	-0.304957	0.0662453	0.0235806	0.878713	-0.00272288	0.986701	2210408F21Rik
ENSMUSG00000071252	-0.497314	0.0672539	-1.2134	0.00121543	-0.0921354	0.449208	2210408I21Rik
ENSMUSG00000078894	-0.199549	0.336872			-0.314349	0.0619998	2210418O10Rik
ENSMUSG00000032403	-0.552239	0.00054964	-0.311293	0.0708616	-0.136227	0.345902	2300009A05Rik
ENSMUSG00000097354	0.0813338	0.75668	-0.0400725	0.760276	-0.0685606	0.556282	2310001H17Rik
ENSMUSG00000053353	-0.0384025	0.845318	-0.216968	0.196544	-0.145325	0.321557	2310001K24Rik
ENSMUSG00000028396	0.363713	0.194785	0.408101	0.055274	-0.00651468	0.917376	2310002L09Rik
ENSMUSG00000079283	-0.461623	0.0199435	-0.203768	0.230454	-0.526537	0.00615614	2310009B15Rik
ENSMUSG00000097162	-0.0677404	0.790534			-0.00425	0.972563	2310010J17Rik
ENSMUSG00000020133	-0.0135497	0.920783	-0.002942	0.982253	-0.105203	0.419865	2310011J03Rik
ENSMUSG00000097729	-0.282209	0.195943	0.0411595	0.788341	0.0588263	0.678341	2310015A10Rik
ENSMUSG00000049643	0.570393	0.0165957	-0.0228947	0.879738	-0.0514045	0.712821	2310022A10Rik
ENSMUSG00000031983	0.0482029	0.744315	0.117478	0.429536	-0.135658	0.319497	2310022B05Rik
ENSMUSG00000020441	-0.106459	0.575686	-0.154979	0.342959	-0.0334969	0.810635	2310033P09Rik
ENSMUSG00000062619	-0.370193	0.0106708	-0.311472	0.0671515	-0.221859	0.101575	2310039H08Rik
ENSMUSG00000101655	0.0141676	0.957353	0.00969458	0.94414	-0.0425099	0.704285	2310040G24Rik
ENSMUSG00000040177	0.520227	0.00398198	-0.194983	0.24063	-0.0999935	0.427813	2310057M21Rik
ENSMUSG00000085379	-0.00756761	0.975143					2310058D17Rik
ENSMUSG00000050705	-0.41618	0.000252964	-0.271927	0.0466142	0.0347228	0.785916	2310061I04Rik
ENSMUSG00000087410	0.0977147	0.710521					2310065F04Rik
ENSMUSG00000100291	-0.693691	0.00767518	-0.305459	0.10116	-0.40356	0.036469	2310069B03Rik
ENSMUSG00000045411	0.222016	0.15847	0.0943821	0.531099	0.276387	0.0583537	2410002F23Rik
ENSMUSG00000036873	-0.446495	0.0307006	-0.130383	0.410724	-0.249527	0.110043	2410004B18Rik
ENSMUSG00000086841	1.22419	1.52878e-06	0.696463	0.0103664	1.03002	0.000353394	2410006H16Rik
ENSMUSG00000100017	-0.103507	0.605411	-0.102584	0.512707	-0.182636	0.232436	2410022M11Rik
ENSMUSG00000096917	-0.937907	0.00269893			-0.195043	0.144558	2500002B13Rik
ENSMUSG00000073236	-0.197515	0.448282			0.0145492	0.90697	2500004C02Rik
ENSMUSG00000071632	-0.283848	0.141166	0.157765	0.325816	0.145006	0.2898	2510002D24Rik
ENSMUSG00000043391	0.462431	0.00204605	0.385708	0.0245067	-0.0331215	0.805694	2510009E07Rik
ENSMUSG00000106825	-0.112413	0.667435	0.00887638	0.93975	0.0258154	0.82132	2510016D11Rik
ENSMUSG00000044496	0.0604951	0.5312	-0.121066	0.347272	-0.0712508	0.531009	2510039O18Rik
ENSMUSG00000066175	-0.623638	0.0616419			-0.061085	0.583539	2510046G10Rik
ENSMUSG00000052419	-0.00773575	0.954689	-0.0217834	0.881109	-0.17347	0.173269	2610001J05Rik
ENSMUSG00000031242	0.274934	0.124648	0.24614	0.158913	0.124438	0.388329	2610002M06Rik
ENSMUSG00000071793	-0.00907584	0.954585	0.025884	0.863891	0.189186	0.202114	2610005L07Rik
ENSMUSG00000060301	0.0725877	0.740105	-0.012561	0.934072	0.0886064	0.536496	2610008E11Rik
ENSMUSG00000101089	0.0678619	0.781478	0.166773	0.282952	0.0939387	0.487089	2610016A17Rik
ENSMUSG00000091474	0.0273531	0.9015	0.324233	0.0856288	-0.203814	0.184899	2610021A01Rik
ENSMUSG00000087259	0.190326	0.463308	0.09892	0.47521	0.328103	0.0645977	2610035D17Rik
ENSMUSG00000097536	0.379332	0.113879	0.0755906	0.609192	0.344445	0.0598053	2610037D02Rik
ENSMUSG00000071302	0.491402	0.0267128	0.918838	0.00108318	0.728848	0.00284036	2610044O15Rik8
ENSMUSG00000079671	-0.055929	0.828377					2610203C22Rik
ENSMUSG00000059482	-0.341358	0.107245	0.0723866	0.63905	0.119528	0.411561	2610301B20Rik
ENSMUSG00000100164	-0.651606	0.00640114	-0.406212	0.0533147	-0.434681	0.0323808	2610306M01Rik
ENSMUSG00000010277	-0.361224	0.00480654	-0.220227	0.108492	-0.161967	0.19197	2610507B11Rik
ENSMUSG00000085882	-0.889061	7.5258e-06	-0.731288	0.00208819	-0.262377	0.0688268	2610507I01Rik
ENSMUSG00000097787	-0.275374	0.311399			-0.0738845	0.511371	2700046G09Rik
ENSMUSG00000034601	0.0999661	0.63262	0.0655471	0.669208	0.108641	0.455718	2700049A03Rik
ENSMUSG00000024273	-0.197097	0.316835	-0.175158	0.288887	-0.178132	0.234392	2700062C07Rik
ENSMUSG00000053080	-0.286409	0.0476891	-0.227477	0.111929	-0.270613	0.101738	2700081O15Rik
ENSMUSG00000062198	-0.504882	0.00263569	-0.249342	0.139994	-0.00105649	0.992459	2700097O09Rik
ENSMUSG00000087497	-0.0925829	0.707749	-0.0271349	0.834587	0.0609599	0.637739	2810001G20Rik
ENSMUSG00000045464	-0.443021	0.0702799	0.0431047	0.772853	-0.0443462	0.751127	2810002D19Rik
ENSMUSG00000031984	-0.142246	0.295616	-0.0945144	0.496907	-0.411844	0.000986871	2810004N23Rik
ENSMUSG00000047635	-0.275752	0.136448	-0.151861	0.341358	-0.246387	0.108764	2810006K23Rik
ENSMUSG00000099881	-0.683854	5.22292e-06	-0.616396	0.00138482	-0.102727	0.404077	2810013P06Rik
ENSMUSG00000020491	-0.249226	0.327019	0.00958898	0.948345	-0.0906357	0.474058	2810021J22Rik
ENSMUSG00000049881	0.995544	4.12065e-05	0.656486	0.00944147	0.232082	0.151863	2810025M15Rik
ENSMUSG00000099338	-0.949518	0.00431845	-0.148019	0.317276	0.0138516	0.924406	2810030D12Rik
ENSMUSG00000099034	-0.49084	0.109839			-0.077274	0.552897	2810039B14Rik
ENSMUSG00000099966	-0.694826	0.000311396	-0.263742	0.129812	-0.164387	0.2664	2810402E24Rik
ENSMUSG00000101493	-0.211084	0.434968			0.0266145	0.823581	2810405F17Rik
ENSMUSG00000075389	-0.0376162	0.882455	0.100333	0.473919			2810410L24Rik
ENSMUSG00000100594	-0.703585	0.00234591	-0.305131	0.100991	-0.31172	0.0734935	2810414N06Rik
ENSMUSG00000100876					-0.0933732	0.410432	2810454H06Rik
ENSMUSG00000043833	-0.469406	0.0608066	-0.0259152	0.859246	0.0773404	0.578706	2900005J15Rik
ENSMUSG00000051339	0.160998	0.289824	0.434153	0.0123937	-0.00383947	0.976159	2900026A02Rik
ENSMUSG00000043993	-0.673167	0.0244314	-0.0642976	0.645104	-0.731139	0.00897981	2900052L18Rik
ENSMUSG00000099696	0.0460195	0.851927	0.04332	0.749149			2900052N01Rik
ENSMUSG00000097277	-0.0398134	0.846303	-0.0589327	0.693894	-0.0378895	0.782266	2900076A07Rik
ENSMUSG00000087484	-0.293867	0.280064	-0.234414	0.106388	-0.0398949	0.72746	2900089D17Rik
ENSMUSG00000079737	-0.484155	0.0578241	-0.235046	0.159534	0.00454184	0.974422	3110001I22Rik
ENSMUSG00000094958	-0.208703	0.389762			-0.117072	0.407831	3110021N24Rik
ENSMUSG00000025102	-0.44646	0.0230889	-0.108118	0.493592	-0.219056	0.169544	3110040N11Rik
ENSMUSG00000085622	0.046204	0.841934	0.0857241	0.573824	0.16637	0.274589	3110056K07Rik
ENSMUSG00000053553	0.0693188	0.75668	0.0321669	0.830567	-0.0370325	0.790698	3110082I17Rik
ENSMUSG00000073590	0.0469769	0.859145			-0.187077	0.157302	3222401L13Rik
ENSMUSG00000071540	0.193295	0.475672	0.233799	0.187082	0.00698687	0.916889	3425401B19Rik
ENSMUSG00000033111	-0.32015	0.0267012	-0.335579	0.0364658	-0.0283039	0.815872	3830406C13Rik
ENSMUSG00000038917	-0.0933719	0.719968	-0.772436	0.0104177	0.490385	0.0212973	3930402G23Rik
ENSMUSG00000042579	-0.335698	0.0533696	-0.234413	0.170378	-0.121293	0.406702	4632404H12Rik
ENSMUSG00000048106	0.356503	0.0974627	-0.0984264	0.530414	-0.0729614	0.606809	4632415L05Rik
ENSMUSG00000111605	-0.201336	0.440252			0.237152	0.124557	4632418H02Rik
ENSMUSG00000074024	-0.863773	1.21385e-05	0.0976771	0.537901	0.117169	0.402592	4632427E13Rik
ENSMUSG00000097184	0.162648	0.544112			0.050816	0.662655	4632428C04Rik
ENSMUSG00000097004	0.446871	0.0191448	0.538013	0.0157239	0.0689553	0.626082	4731419I09Rik
ENSMUSG00000090031	-0.825141	0.00660079	-0.15794	0.282791	-0.0250763	0.835475	4732440D04Rik
ENSMUSG00000097762	0.161391	0.544991	-0.146504	0.339247	0.916651	0.00161149	4732463B04Rik
ENSMUSG00000053714	-0.464229	0.00188372	-0.480633	0.00815247	-0.117179	0.361525	4732471J01Rik
ENSMUSG00000097488	0.368641	0.146037	0.109729	0.457154	0.130483	0.366743	4732487G21Rik
ENSMUSG00000097350	-0.0189947	0.938946	0.0190564	0.886813	-0.0287415	0.828313	4732491K20Rik
ENSMUSG00000109089	-0.318156	0.259997					4833411C07Rik
ENSMUSG00000104950	-0.318484	0.151778	-0.0934666	0.541633	0.0162137	0.909267	4833413G10Rik
ENSMUSG00000062822	0.0299861	0.851804	0.0368046	0.801896	0.151115	0.212629	4833420G17Rik
ENSMUSG00000118087	-0.720354	0.00825476	-0.366885	0.064964	0.097673	0.488295	4833438C02Rik
ENSMUSG00000025871	-0.549126	1.00275e-11	-0.540443	1.02174e-05	-0.291441	0.00379219	4833439L19Rik
ENSMUSG00000029828	-0.428859	0.126225	-0.116092	0.38171	0.278299	0.104981	4921507P07Rik
ENSMUSG00000097620	-0.351476	0.216492			-0.102583	0.419195	4921514A10Rik
ENSMUSG00000112652	0.234564	0.0639956	0.0789072	0.569648	0.335439	0.0238089	4921516A02Rik
ENSMUSG00000036934	-0.0283664	0.888088	-0.0484078	0.752868	-0.0499572	0.721341	4921524J17Rik
ENSMUSG00000085704	-1.12615	7.26076e-08	-0.508438	0.015784	-0.589403	0.00585158	4921531C22Rik
ENSMUSG00000020434	-0.19424	0.455877			-0.0657212	0.617514	4921536K21Rik
ENSMUSG00000027309	-0.163366	0.127076	-0.231167	0.0537177	0.0194548	0.859942	4930402H24Rik
ENSMUSG00000106082	0.0190214	0.926696	-0.078381	0.608338	-0.00339381	0.979233	4930404A12Rik
ENSMUSG00000087354	0.0370477	0.862819	-0.0230749	0.876556	0.00520251	0.971213	4930404I05Rik
ENSMUSG00000020234	1.02305	4.10064e-07	0.0863177	0.581217	-0.0487477	0.729113	4930404N11Rik
ENSMUSG00000085558	-0.301335	0.198067	0.613411	0.0122919	0.139631	0.346974	4930412C18Rik
ENSMUSG00000086918	0.203835	0.453009	-0.0215361	0.849153			4930429F24Rik
ENSMUSG00000046567	-0.69912	0.000644851	-0.581091	0.00870192	-0.549988	0.000776677	4930430F08Rik
ENSMUSG00000109147					0.0289063	0.790129	4930431P19Rik
ENSMUSG00000022543	-0.646365	0.0581043			-0.0557839	0.657429	4930451G09Rik
ENSMUSG00000059920	-0.389085	0.000240841	-0.0928352	0.481062	-0.111998	0.373373	4930453N24Rik
ENSMUSG00000112654	-0.271542	0.282655	-0.0294683	0.824568	-0.135316	0.347982	4930455C13Rik
ENSMUSG00000087611	0.679544	0.0127821	0.548912	0.0288245	0.548583	0.0158403	4930458D05Rik
ENSMUSG00000085788	-0.233202	0.202254	-0.233915	0.167622	0.0218603	0.862491	4930470G03Rik
ENSMUSG00000087109	0.537395	0.0712772			0.00700404	0.952917	4930474H06Rik
ENSMUSG00000086938	-0.587148	0.000787683	-0.776138	0.000484734	-0.421383	0.0229465	4930481A15Rik
ENSMUSG00000044306	-0.142436	0.590141					4930500M09Rik
ENSMUSG00000044906	0.428873	0.040088	0.191116	0.257226	0.386268	0.0281192	4930503L19Rik
ENSMUSG00000087478	-0.306506	0.242444	-0.171078	0.239376	-0.102235	0.46061	4930506C21Rik
ENSMUSG00000074629	0.135907	0.610893					4930518I15Rik
ENSMUSG00000090394	-0.350549	0.0438365	0.107291	0.492474	0.0680511	0.633495	4930523C07Rik
ENSMUSG00000107012					0.0549946	0.661398	4930528J11Rik
ENSMUSG00000097761	-0.184882	0.434601	-0.0422615	0.764274	-0.230494	0.154076	4930534D22Rik
ENSMUSG00000026729	-0.419422	0.150933			-0.0280358	0.82168	4930562F07Rik
ENSMUSG00000084834	0.136192	0.604896			0.148829	0.277014	4930565N06Rik
ENSMUSG00000087440	0.214207	0.41343			0.0287535	0.817341	4930577N17Rik
ENSMUSG00000027811	0.0377745	0.874538	0.133602	0.381434	-0.268156	0.112668	4930579G24Rik
ENSMUSG00000070315	0.022255	0.933048	0.0727334	0.591045	0.856946	0.00267751	4930581F22Rik
ENSMUSG00000031938	-0.362051	0.00898577	-0.443243	0.0045244	-0.140963	0.333853	4931406C07Rik
ENSMUSG00000022179	-0.0501736	0.840515	-0.0467356	0.7185	-0.0644646	0.607087	4931414P19Rik
ENSMUSG00000014837	-0.56458	3.14446e-05	-0.35274	0.0242288	-0.356841	0.0102277	4931428F04Rik
ENSMUSG00000074580	-0.393213	0.148709	-0.0843778	0.489074	-0.210983	0.16239	4931440P22Rik
ENSMUSG00000105881	-0.770403	0.00017019	-0.293027	0.106015	-0.192684	0.213612	4932422M17Rik
ENSMUSG00000037270	-0.241484	0.0798706	-0.234413	0.112368	0.0299777	0.811865	4932438A13Rik
ENSMUSG00000097216	0.402666	0.124414	0.312124	0.0990001	-0.0560098	0.659471	4932441J04Rik
ENSMUSG00000104443	-0.354929	0.192287			-0.0347044	0.795406	4932442E05Rik
ENSMUSG00000086805	-0.19258	0.398761			0.124242	0.393645	4932443L11Rik
ENSMUSG00000086796	-0.378351	0.142936	-0.162434	0.275215	-0.0686392	0.60397	4932702P03Rik
ENSMUSG00000097908	-0.0276047	0.911342	-0.139189	0.309474	0.133742	0.287152	4933404O12Rik
ENSMUSG00000097494	-0.13472	0.610923			0.0282514	0.807704	4933406C10Rik
ENSMUSG00000087475	-0.435272	0.151779			-0.107637	0.381803	4933406I18Rik
ENSMUSG00000087396	0.123617	0.634636	0.0766867	0.554256	0.122416	0.368013	4933407K13Rik
ENSMUSG00000043623	0.0564202	0.830412			-0.0737164	0.554307	4933412A08Rik
ENSMUSG00000112627	0.455117	0.128575			0.103969	0.410442	4933412E12Rik
ENSMUSG00000085037	0.05143	0.802572	-0.0537596	0.72516	-0.00749172	0.956009	4933421O10Rik
ENSMUSG00000020807	-0.127275	0.616449	-0.0124574	0.932988	0.0505012	0.708166	4933427D14Rik
ENSMUSG00000105203	-0.124427	0.554154			-0.312049	0.0750301	4933428P19Rik
ENSMUSG00000108923					-0.00335524	0.975878	4933431C10Rik
ENSMUSG00000086968	-0.048681	0.844748	0.171047	0.283037	0.136888	0.345022	4933431E20Rik
ENSMUSG00000103715	0.0392017	0.881566			0.0370448	0.769832	4933431K14Rik
ENSMUSG00000027942	0.0931907	0.492557	-0.133999	0.364071	-0.169451	0.19316	4933434E20Rik
ENSMUSG00000072893	0.144502	0.554004	0.127308	0.414834	0.330022	0.0680957	4933439C10Rik
ENSMUSG00000042087	-0.354103	0.0877968	-0.0958005	0.540272	-0.113286	0.431622	4933440N22Rik
ENSMUSG00000073147	-0.245464	0.107838	-0.0537629	0.717813	0.0535669	0.687268	5031425E22Rik
ENSMUSG00000097885	-0.283829	0.300408	-0.104651	0.41312	0.0361498	0.777112	5031434O11Rik
ENSMUSG00000036046	0.292852	0.00439776	0.0278897	0.823268	-0.114353	0.335353	5031439G07Rik
ENSMUSG00000038152	-0.234645	0.386907					5033430I15Rik
ENSMUSG00000052291	-0.0703512	0.784322	-0.0193162	0.867397	0.01888	0.870553	5330438D12Rik
ENSMUSG00000085741	-0.0232127	0.906724	-0.265832	0.13917	0.0718814	0.61097	5430405H02Rik
ENSMUSG00000097772	1.02499	0.00206893			1.05661	0.00162102	5430416N02Rik
ENSMUSG00000109953	-0.0766363	0.752732	-0.213901	0.180879	-0.505232	0.0226722	5430430B14Rik
ENSMUSG00000087174	-0.192289	0.422031	0.147933	0.349089	-0.0758933	0.585854	5530601H04Rik
ENSMUSG00000073755	-0.00396629	0.97742	0.0162087	0.915201	-0.243438	0.0775383	5730409E04Rik
ENSMUSG00000057181	-0.202279	0.0927132	-0.0457653	0.72222	-0.244725	0.044816	5730455P16Rik
ENSMUSG00000029089	0.0661148	0.749055	0.200653	0.232	-0.048116	0.730057	5730480H06Rik
ENSMUSG00000078684	0.0998536	0.525428	0.0498371	0.740613	0.13493	0.308252	5830417I10Rik
ENSMUSG00000115007	-0.0751358	0.767096	-0.0859979	0.479408	-0.159121	0.246559	5830448L01Rik
ENSMUSG00000091102	-0.36659	0.118627	-0.208825	0.205642	-0.0951005	0.508456	5830462I19Rik
ENSMUSG00000106951	0.0150946	0.944439	0.0131815	0.931047	0.070168	0.623144	5930430L01Rik
ENSMUSG00000022195	0.0358916	0.780539	0.0142463	0.922755	-0.0350682	0.768822	6030458C11Rik
ENSMUSG00000097577	-0.078016	0.745143	0.130917	0.383404	-0.0178025	0.888976	6230400D17Rik
ENSMUSG00000075585	-0.56365	0.000321902	-0.268473	0.107882	0.0775232	0.581746	6330403L08Rik
ENSMUSG00000085227	-0.505912	0.0875784			-0.820373	0.00734716	6330418K02Rik
ENSMUSG00000102555	-0.21026	0.318662	-0.185636	0.267695	-0.0488648	0.726625	6430511E19Rik
ENSMUSG00000031824	0.573238	0.00147862	0.512802	0.0146732	0.186335	0.228715	6430548M08Rik
ENSMUSG00000074646	-1.70951	1.36678e-06	-1.66767	2.57334e-05	-0.279942	0.0892651	6430550D23Rik
ENSMUSG00000097828	-0.197334	0.385772	-0.0736984	0.622357	0.0466305	0.736456	6430562O15Rik
ENSMUSG00000037977	0.00886269	0.971533	0.953446	9.4336e-05	0.469504	0.00804412	6430571L13Rik
ENSMUSG00000097583	-0.221659	0.411924			-0.0959863	0.430511	6430590A07Rik
ENSMUSG00000079499	0.199423	0.331135	-0.0434118	0.778729	-0.658931	0.00221913	6530402F18Rik
ENSMUSG00000097375	0.645115	0.00558575	0.639978	0.0137992	0.890103	8.93889e-05	6720427I07Rik
ENSMUSG00000071796	0.104321	0.24941	0.074922	0.529577	0.290656	0.00826523	6820431F20Rik
ENSMUSG00000116338	-0.745365	0.0235726					7530414M10Rik
ENSMUSG00000047466	-0.118896	0.384287	-0.26482	0.0887508	-0.332422	0.0168347	8030462N17Rik
ENSMUSG00000105095	-0.577684	0.0230123			-0.41544	0.0359197	8430422M14Rik
ENSMUSG00000034587					0.0799943	0.485137	8430429K09Rik
ENSMUSG00000116953	-0.103284	0.577601	-0.0276299	0.85735	0.14626	0.321533	9030025P20Rik
ENSMUSG00000097343	0.106975	0.673992	-0.0278344	0.825986	0.105798	0.432408	9030407P20Rik
ENSMUSG00000054951	0.409862	0.159568					9130008F23Rik
ENSMUSG00000030823	-0.361182	0.133416	0.0284854	0.84597	-0.0844677	0.553978	9130019O22Rik
ENSMUSG00000062944	-0.0282453	0.884985	-0.133387	0.401566	-0.0475833	0.733971	9130023H24Rik
ENSMUSG00000109237	-2.3911	8.02977e-23	-1.5635	1.28672e-08	-1.30744	1.93069e-05	9130214F15Rik
ENSMUSG00000090330	-0.0226667	0.870122	-0.122681	0.420518	-0.0468748	0.705586	9130221H12Rik
ENSMUSG00000101892	0.933249	6.21885e-10	0.562328	0.00291583	0.161272	0.284084	9130401M01Rik
ENSMUSG00000070461	-0.28876	0.131157	-0.0327581	0.831452	-0.138573	0.345338	9230112E08Rik
ENSMUSG00000097145	-0.375132	0.191616	-0.0631907	0.584193	-0.151978	0.226483	9230114K14Rik
ENSMUSG00000097403					0.134419	0.276523	9230116N13Rik
ENSMUSG00000091050	-0.282658	0.286254			-0.137924	0.328997	9330020H09Rik
ENSMUSG00000107879	-0.243803	0.289112	-0.458382	0.0367259	-0.354703	0.0486325	9330102E08Rik
ENSMUSG00000097842					0.049398	0.679844	9330104G04Rik
ENSMUSG00000097098					0.0134065	0.91617	9330111N05Rik
ENSMUSG00000097061	-0.20939	0.360972	-0.0472552	0.744173	0.0474932	0.73572	9330151L19Rik
ENSMUSG00000004360	0.0136319	0.958293	0.0804326	0.574369	-0.0653202	0.520608	9330159F19Rik
ENSMUSG00000097177	-1.50697	3.26667e-13	-0.357472	0.0393867	-0.101528	0.447263	9330159M07Rik
ENSMUSG00000072809	-0.0985992	0.619072	0.0697533	0.655399	-0.00962155	0.943907	9330160F10Rik
ENSMUSG00000086448	-0.586774	0.0587051	0.0131984	0.918439	0.0835786	0.5326	9330162012Rik
ENSMUSG00000109536	-0.00733828	0.962422	-0.305552	0.0945822	-0.187968	0.216506	9330162G02Rik
ENSMUSG00000097194	2.17348	1.65786e-05			2.01539	2.6531e-05	9330175E14Rik
ENSMUSG00000115149	-0.21786	0.415045			0.259517	0.114059	9330188P03Rik
ENSMUSG00000059939	0.11806	0.631488	-0.0702881	0.611608	-0.0227041	0.855578	9430015G10Rik
ENSMUSG00000102964					0.0494342	0.664088	9430034N14Rik
ENSMUSG00000097073	-2.10225	1.44114e-12	-0.15454	0.334989	-0.192241	0.215453	9430037G07Rik
ENSMUSG00000040139	0.0919718	0.672563	0.237458	0.173394	-0.0316853	0.814598	9430038I01Rik
ENSMUSG00000108402	-0.543971	0.00630843	-0.361947	0.05496	-0.420338	0.0143055	9430064I24Rik
ENSMUSG00000085479	0.658943	0.037322	0.243236	0.121433	-0.0229153	0.74235	9430073C21Rik
ENSMUSG00000112150			-0.158149	0.241682	-0.0732247	0.590595	9530018F02Rik
ENSMUSG00000097462	-1.0141	0.000875362	-0.167075	0.282454	0.113389	0.423386	9530026P05Rik
ENSMUSG00000036275	0.0749499	0.383153	0.0029243	0.980058	-0.00577775	0.949713	9530068E07Rik
ENSMUSG00000097006	0.138816	0.306001	0.032348	0.817821	0.102764	0.380242	9530082P21Rik
ENSMUSG00000107742	-0.673959	0.0449456			-0.0431014	0.73146	9530085L11Rik
ENSMUSG00000059027	-0.888142	8.27542e-05	-1.09832	4.67172e-05	-0.653764	0.0133853	9630013D21Rik
ENSMUSG00000087528	0.137095	0.604443			0.0733059	0.535234	9830144P21Rik
ENSMUSG00000097493	-0.261852	0.300798	-0.0492767	0.738003	0.0242166	0.862804	9930014A18Rik
ENSMUSG00000046138	-0.1689	0.254062	-0.110453	0.46459	-0.14599	0.284823	9930021J03Rik
ENSMUSG00000044730	-0.0614359	0.772416	-0.0192669	0.900018	0.114524	0.416618	9930104L06Rik
ENSMUSG00000069893	1.97454	2.19816e-13	0.177487	0.267328	0.730247	0.00192508	9930111J21Rik1
ENSMUSG00000069892	1.93031	1.08752e-39	0.780009	0.000362128	0.543186	0.0084401	9930111J21Rik2
ENSMUSG00000110357	0.117886	0.599576	0.316036	0.101582	0.420015	0.0345208	A030001D20Rik
ENSMUSG00000079144	-0.13117	0.599724	-0.0167643	0.905951	-0.178464	0.241073	A130010J15Rik
ENSMUSG00000097944	0.00345218	0.990868			-0.032514	0.797598	A130014A01Rik
ENSMUSG00000097643	-0.103163	0.686287			0.12091	0.3884	A130051J06Rik
ENSMUSG00000087612	-0.176642	0.392736	-0.280044	0.124624	-0.498417	0.0241001	A230005M16Rik
ENSMUSG00000097845	-0.214057	0.344101	-0.209281	0.209484	0.417645	0.026841	A230020J21Rik
ENSMUSG00000087178	-0.745206	0.0117104	-0.425978	0.0365304	-0.716869	0.00814356	A230056P14Rik
ENSMUSG00000092071	-0.33469	0.178414	-4.58058e-05	0.998563	0.240658	0.138386	A230065N10Rik
ENSMUSG00000086877	-0.380484	0.160997	0.0351037	0.808034	-0.121922	0.395327	A230072C01Rik
ENSMUSG00000084771	-0.0755375	0.770674			0.04802	0.702812	A230072E10Rik
ENSMUSG00000097381	-0.0329432	0.81998	-0.0306719	0.836026	0.0481399	0.712666	A230087F16Rik
ENSMUSG00000087026	-0.273323	0.307379	0.0519798	0.693291	-0.0770133	0.543456	A230103J11Rik
ENSMUSG00000096929	0.636505	0.00246549	0.19126	0.260734	0.812677	0.000279172	A330023F24Rik
ENSMUSG00000085615	-0.736672	0.00716585	-0.383683	0.0531937	-0.139271	0.346528	A330035P11Rik
ENSMUSG00000114210					0.0685677	0.534622	A330084C13Rik
ENSMUSG00000047613	0.188777	0.252854	0.0326363	0.83337	-0.0502801	0.706061	A430005L14Rik
ENSMUSG00000085315	-0.778066	0.00193894	-0.180292	0.259033	-0.235373	0.14471	A430018G15Rik
ENSMUSG00000056014	-0.366759	0.13593	-0.191655	0.245252	-0.0449221	0.740828	A430033K04Rik
ENSMUSG00000087305	-0.854297	0.00471236	-0.115841	0.425663	-0.222987	0.137299	A430035B10Rik
ENSMUSG00000090564	0.559055	0.0101245	0.0865529	0.576082	0.100158	0.476898	A430057M04Rik
ENSMUSG00000047878	0.149099	0.570334	0.0406941	0.740797	-0.279454	0.0644974	A4galt
ENSMUSG00000006462	-0.382833	0.179459	0.143805	0.309281	0.0863294	0.511092	A530013C23Rik
ENSMUSG00000043122	-1.47177	4.66574e-07	-0.357996	0.0472233	-0.903434	0.000394965	A530016L24Rik
ENSMUSG00000072847	0.156007	0.504707	0.136888	0.366218	0.153966	0.303184	A530017D24Rik
ENSMUSG00000097124	-0.182964	0.398546	0.416045	0.0471477	0.253665	0.12401	A530020G20Rik
ENSMUSG00000104973	-0.241244	0.362164			0.174206	0.236977	A530041M06Rik
ENSMUSG00000046764	-0.378559	0.0275803	-0.285019	0.0843852	-0.29679	0.0584513	A530053G22Rik
ENSMUSG00000114531	-0.674063	0.0383173	-0.0065621	0.958851	0.633664	0.0115825	A530065N20Rik
ENSMUSG00000114968	0.0208791	0.933717	0.0876427	0.581314	-0.0344774	0.586638	A630019I02Rik
ENSMUSG00000086725	-0.277105	0.295491	0.0511727	0.701823	-0.00745736	0.953334	A630052C17Rik
ENSMUSG00000101013	-0.146667	0.389738	-0.119027	0.45104	-0.266618	0.0769741	A630072M18Rik
ENSMUSG00000085566	-0.142148	0.347475	-0.161995	0.30862	-0.250105	0.0901105	A730017L22Rik
ENSMUSG00000044522	-0.241349	0.342492	-0.00172598	0.988582	-0.233158	0.111521	A730020M07Rik
ENSMUSG00000093598	-0.447748	0.00101077	-0.2627	0.0968524	-1.14074	6.71089e-08	A730085K08Rik
ENSMUSG00000057715	-0.3434	0.131813	-0.0611627	0.683734	-0.235535	0.134864	A830018L16Rik
ENSMUSG00000111329	-0.427361	0.0610361	-0.223824	0.191946	0.0843861	0.556019	A830035O19Rik
ENSMUSG00000097413	0.0463799	0.85731			-0.149707	0.238979	A830052D11Rik
ENSMUSG00000112280	0.382778	0.187483			0.142088	0.199502	A830082N09Rik
ENSMUSG00000087132	-0.867915	0.00563661	-0.136934	0.381292	-0.664198	0.00289728	A930001C03Rik
ENSMUSG00000054057	0.00703765	0.979518	-0.0674545	0.588292	0.144054	0.253402	A930004D18Rik
ENSMUSG00000102602	0.0855294	0.676343	0.0706176	0.650688	0.147622	0.323906	A930004J17Rik
ENSMUSG00000054426	-0.058716	0.805055	-0.0280009	0.844491	0.0789892	0.572869	A930005H10Rik
ENSMUSG00000118559	-0.23206	0.378007	-0.00314	0.98046	0.00915354	0.947647	A930007A09Rik
ENSMUSG00000097610	0.176132	0.503625					A930012L18Rik
ENSMUSG00000054181	-0.775518	0.0183105	-0.0552288	0.668405	-0.0190384	0.870199	A930012O16Rik
ENSMUSG00000040705	0.337145	0.150962	0.302718	0.0787689	-0.0280181	0.696379	A930016O22Rik
ENSMUSG00000090622	0.135414	0.513095	-0.14392	0.352054	0.0827112	0.562364	A930033H14Rik
ENSMUSG00000109408	0.78648	0.00520304	-0.100988	0.482272	0.387676	0.0462156	A930037H05Rik
ENSMUSG00000103149	0.057716	0.82491	-0.0197794	0.880081	-0.045137	0.721631	AA914427
ENSMUSG00000042510	-0.268125	0.242991	-0.180842	0.256449	0.34254	0.0562554	AA986860
ENSMUSG00000036678	0.696617	0.0032502	0.559457	0.0196814	0.427268	0.0337365	Aaas
ENSMUSG00000029482	-0.839976	6.72265e-05	-0.518298	0.00150938	-0.279031	0.0920115	Aacs
ENSMUSG00000037257	0.168094	0.338584	-0.345327	0.0271122	0.0138276	0.911371	Aagab
ENSMUSG00000057230	-0.294645	0.0137153	-0.402366	0.00373931	-0.283475	0.0213962	Aak1
ENSMUSG00000035642	-0.605925	1.02222e-08	-0.360319	0.0104455	-0.213443	0.0352255	Aamdc
ENSMUSG00000006299	-0.100748	0.266183	-0.0384385	0.738162	-0.11397	0.259355	Aamp
ENSMUSG00000027628	-0.0902914	0.573897	-0.0898715	0.548132	-0.19246	0.158142	Aar2
ENSMUSG00000031960	0.480854	5.06395e-05	0.233835	0.0932874	0.145518	0.242544	Aars
ENSMUSG00000023938	-0.288869	0.0209135	-0.168172	0.227031	-0.0915819	0.472132	Aars2
ENSMUSG00000075528	7.96788e-05	0.999573	-0.0106711	0.939203	0.0402748	0.730001	Aarsd1
ENSMUSG00000055923	-0.384103	0.0594479	0.00955503	0.951913	-0.0110065	0.935234	Aasdh
ENSMUSG00000025894	-0.222365	0.0588086	-0.0911027	0.511485	0.0321717	0.778361	Aasdhppt
ENSMUSG00000018697	0.380285	0.019121	0.387388	0.0379405	0.221224	0.129486	Aatf
ENSMUSG00000025375	-0.798403	4.43502e-05	-0.673802	0.000299626	-0.970591	3.43906e-08	Aatk
ENSMUSG00000057880	0.595322	0.0595113	0.0564941	0.68193	0.175182	0.237318	Abat
ENSMUSG00000015243	0.0402399	0.721633	-0.137115	0.283812	-0.06649	0.620285	Abca1
ENSMUSG00000026944	-0.527488	0.000142175	-0.381925	0.00585057	-0.194696	0.176821	Abca2
ENSMUSG00000024130	0.108526	0.405431	-0.0155738	0.910722	0.160682	0.224954	Abca3
ENSMUSG00000018800	0.250142	0.126336	0.605857	0.00283519	0.45587	0.0039037	Abca5
ENSMUSG00000044749	0.623526	0.00525597	0.0891534	0.566636	0.13242	0.360268	Abca6
ENSMUSG00000035722	-0.0412797	0.690176	-0.132222	0.339445	-0.00475085	0.970011	Abca7
ENSMUSG00000041828	0.347569	0.104933	-0.000748175	0.996818	0.413129	0.0328467	Abca8a
ENSMUSG00000020620	0.902597	7.42584e-10	0.632414	0.00154644	0.355889	0.0220816	Abca8b
ENSMUSG00000041797	0.862811	2.1635e-06	0.206946	0.218991	0.0986307	0.487232	Abca9
ENSMUSG00000031974	-0.773806	3.09598e-12	-0.48331	0.00123132	-0.237281	0.0314957	Abcb10
ENSMUSG00000040584	0.673559	0.00354334	0.183905	0.276171	0.105831	0.466524	Abcb1a
ENSMUSG00000028970	0.636645	0.00197623	0.376399	0.0577547	0.0978414	0.496906	Abcb1b
ENSMUSG00000042476	0.227396	0.323057	0.236266	0.18443	-0.04181	0.737766	Abcb4
ENSMUSG00000026198	-0.208992	0.125747	-0.212397	0.139077	-0.0408449	0.752277	Abcb6
ENSMUSG00000031333	0.0578985	0.637355	-0.071361	0.61946	-0.0769676	0.571677	Abcb7
ENSMUSG00000028973	-0.637471	1.45653e-09	-0.484066	0.000159375	-0.357707	0.00636165	Abcb8
ENSMUSG00000029408	-0.570257	0.000134308	-0.333062	0.0456262	-0.0978807	0.495677	Abcb9
ENSMUSG00000023088	0.709881	0.000363119	0.84855	8.85369e-06	0.631896	0.000372971	Abcc1
ENSMUSG00000032842	-0.581318	7.50895e-05	-0.452686	0.0100596	-0.106839	0.419089	Abcc10
ENSMUSG00000020865	2.14067	3.75281e-08			0.22527	0.129415	Abcc3
ENSMUSG00000032849	1.22403	8.86341e-06	1.37473	3.32741e-18	0.743404	2.38564e-07	Abcc4
ENSMUSG00000022822	0.423251	0.0128984	-0.0938526	0.519111	-0.099121	0.482482	Abcc5
ENSMUSG00000030249	0.0745411	0.590889	0.103442	0.406571	-0.00775573	0.934786	Abcc9
ENSMUSG00000031378	-0.189215	0.0436531	-0.587539	5.08613e-05	-0.0048664	0.981166	Abcd1
ENSMUSG00000055782	-0.544723	0.00177908	-0.180373	0.231319	-0.86712	8.80329e-05	Abcd2
ENSMUSG00000028127	-0.536479	1.49764e-06	-0.764536	1.99953e-08	-0.136168	0.353028	Abcd3
ENSMUSG00000021240	-0.674661	7.96468e-08	-0.746845	0.000187358	-0.330428	0.015038	Abcd4
ENSMUSG00000058355	0.00656746	0.941656	0.0632424	0.578657	-0.0183436	0.840812	Abce1
ENSMUSG00000038762	0.241343	0.0409568	0.32893	0.00756005	-0.0671297	0.455561	Abcf1
ENSMUSG00000028953	0.0588821	0.550334	0.0545286	0.659271	-0.123953	0.225976	Abcf2
ENSMUSG00000003234	-0.0259823	0.867048	-0.362941	0.0227668	0.0188692	0.89327	Abcf3
ENSMUSG00000024030	1.46269	4.71449e-08	0.751243	0.00328219	0.35434	0.0589986	Abcg1
ENSMUSG00000029802	0.945869	6.45595e-09	1.0978	1.01445e-06	0.788179	5.18635e-06	Abcg2
ENSMUSG00000006638	-0.198929	0.399206	-0.0262333	0.851653	0.208778	0.188248	Abhd1
ENSMUSG00000033157	-0.139006	0.519323	0.087794	0.576632	-0.0385539	0.778459	Abhd10
ENSMUSG00000040532	-0.30484	0.00256783	-0.15561	0.225875	-0.0726105	0.540736	Abhd11
ENSMUSG00000032046	0.308133	0.0187515	0.156089	0.281971	-0.0103077	0.92862	Abhd12
ENSMUSG00000040396	-0.377056	0.00154731	-0.325776	0.0288059	-0.263473	0.0375258	Abhd13
ENSMUSG00000042210	-0.000966384	0.994408	-0.000858381	0.994579	-0.17536	0.223335	Abhd14a
ENSMUSG00000042073	-0.439945	0.00399992	-0.17267	0.268406	0.0427617	0.733067	Abhd14b
ENSMUSG00000000686	-0.448705	0.00815065	-0.375411	0.0330384	-0.230281	0.153043	Abhd15
ENSMUSG00000007036	-0.227759	0.033117	-0.229324	0.0724862	0.0969098	0.368151	Abhd16a
ENSMUSG00000003346	-0.322648	0.000605994	-0.195041	0.115189	-0.176884	0.111795	Abhd17a
ENSMUSG00000047368	-0.0209156	0.855861	0.0503668	0.719142	0.0147702	0.910205	Abhd17b
ENSMUSG00000038459	-0.168335	0.31861	-0.127933	0.39932	-0.228525	0.131485	Abhd17c
ENSMUSG00000037818	-0.0643997	0.777034	-0.0407556	0.789817	-0.0761456	0.582656	Abhd18
ENSMUSG00000039202	0.678576	2.65184e-10	0.494222	0.00182188	0.233373	0.106334	Abhd2
ENSMUSG00000002475	0.0348137	0.886603	-0.0632602	0.647184	-0.243806	0.117121	Abhd3
ENSMUSG00000040997	-0.151983	0.201569	-0.0801298	0.533332	-0.13852	0.239315	Abhd4
ENSMUSG00000032540	-0.545397	0.000586685	-0.593401	0.0014528	-0.943323	2.84284e-06	Abhd5
ENSMUSG00000025277	0.162124	0.274027	0.0331706	0.799207	0.094025	0.492427	Abhd6
ENSMUSG00000007950	0.620077	0.00157231	0.514789	0.0219317	0.0522174	0.713134	Abhd8
ENSMUSG00000058835	0.242183	0.0426125	-0.144183	0.276698	0.0388905	0.762209	Abi1
ENSMUSG00000026782	-0.0913533	0.653419	0.164459	0.316897	0.0876356	0.542482	Abi2
ENSMUSG00000018381	0.0732364	0.619928	-0.245904	0.0855925	-0.0426515	0.750603	Abi3
ENSMUSG00000035258	-0.199298	0.327919	0.025038	0.871543	-0.259788	0.119112	Abi3bp
ENSMUSG00000038827	0.383586	0.0418408	0.193783	0.245882	0.130419	0.357584	Abitram
ENSMUSG00000026842	0.134277	0.286264	0.000494174	0.998444	-0.0291672	0.801843	Abl1
ENSMUSG00000026596	0.466276	0.000828703	0.2576	0.119606	0.152781	0.252566	Abl2
ENSMUSG00000025085	0.0941702	0.289379	0.0551362	0.633416	-0.148078	0.184684	Ablim1
ENSMUSG00000029095	0.401235	0.0872706	0.929395	0.000170365	0.151718	0.311263	Ablim2
ENSMUSG00000032735	0.516441	3.85311e-05	0.833637	5.77914e-07	0.332126	0.0285048	Ablim3
ENSMUSG00000017631	1.46795	3.60347e-15	0.96383	1.57542e-06	0.0948002	0.468434	Abr
ENSMUSG00000042895	0.45109	0.0976651	0.333651	0.0915028	-0.0444042	0.502056	Abra
ENSMUSG00000078453	0.116396	0.586432	0.0568175	0.71696	0.413908	0.0237711	Abracl
ENSMUSG00000035234	0.374131	0.0855361	0.0246534	0.873947	0.147309	0.324786	Abraxas1
ENSMUSG00000030965	-0.00799865	0.959223	-0.168782	0.283356	-0.0339907	0.794475	Abraxas2
ENSMUSG00000036376	-0.0217458	0.886499	-0.10335	0.505764	-0.225896	0.117935	Abt1
ENSMUSG00000030083	-0.237266	0.115008	-0.247266	0.118879	-0.141305	0.307248	Abtb1
ENSMUSG00000032724	0.345145	0.150114	0.100431	0.525946	0.113466	0.436494	Abtb2
ENSMUSG00000118669	0.822854	0.00107442	0.657785	0.0102243	0.793864	0.00192229	AC084822.1
ENSMUSG00000118665	-0.461129	0.018554	-0.258261	0.143028	-0.010898	0.936382	AC109196.1
ENSMUSG00000118671	1.15931	0.000312581	1.29446	0.000262431	1.29978	8.41475e-06	AC110211.1
ENSMUSG00000118668	0.307417	0.0451273	0.166172	0.261037	0.17945	0.161069	AC120557.1
ENSMUSG00000095041	0.335958	0.0184097	0.0286475	0.84149	0.0128111	0.924266	AC149090.1
ENSMUSG00000115801	-0.740571	4.36328e-06	-0.261201	0.0707337	-0.0940245	0.443391	AC160336.1
ENSMUSG00000118664	0.608042	0.000624412	0.929494	2.21194e-05	1.38484	6.68033e-06	AC168314.1
ENSMUSG00000036138	-0.506311	4.19418e-09	-0.51563	8.58576e-06	-0.104813	0.263479	Acaa1a
ENSMUSG00000010651	-0.332299	0.0567963	-0.145257	0.349838	-0.0925404	0.516429	Acaa1b
ENSMUSG00000036880	-0.701045	5.68559e-10	-0.467723	8.0314e-05	-0.0773226	0.468408	Acaa2
ENSMUSG00000020532	-1.22083	2.21856e-28	-1.17802	2.9726e-17	-0.921322	2.64719e-07	Acaca
ENSMUSG00000042010	-1.06024	7.1271e-32	-1.11058	1.99725e-21	-0.430047	0.000487029	Acacb
ENSMUSG00000029456	-0.694502	9.5824e-08	-0.321743	0.0347906	0.318342	0.0420038	Acad10
ENSMUSG00000090150	-0.494551	0.00153021	-0.59613	0.000901118	-0.06447	0.641192	Acad11
ENSMUSG00000042647	-0.725197	5.92793e-06	-0.452908	0.000846194	-0.0501007	0.683411	Acad12
ENSMUSG00000031969	-0.664046	1.83373e-06	-0.546166	0.000297299	0.000472709	0.997673	Acad8
ENSMUSG00000027710	-0.301544	0.0212132	-0.46473	0.00174536	-0.0397318	0.753671	Acad9
ENSMUSG00000026003	-0.660649	2.62566e-12	-0.696106	5.24373e-09	-0.202338	0.0767716	Acadl
ENSMUSG00000062908	-0.75637	1.86627e-08	-0.653894	1.46222e-06	-0.226431	0.106532	Acadm
ENSMUSG00000029545	-0.547942	3.41132e-10	-0.543185	1.15844e-06	-0.283634	0.00655361	Acads
ENSMUSG00000030861	-0.66139	8.23352e-13	-0.560273	1.25904e-05	-0.236905	0.0278363	Acadsb
ENSMUSG00000018574	-0.655454	4.13727e-11	-0.633674	3.7926e-08	-0.164421	0.178535	Acadvl
ENSMUSG00000001588	1.83821	1.09038e-08			1.18422	0.000767136	Acap1
ENSMUSG00000049076	0.423275	0.000219279	0.395158	0.0058543	0.31044	0.0112307	Acap2
ENSMUSG00000029033	-0.22655	0.269118	-0.245639	0.15973	-0.0310609	0.823328	Acap3
ENSMUSG00000032047	-0.826981	2.8504e-13	-0.628963	2.88412e-06	-0.448425	0.000830662	Acat1
ENSMUSG00000023832	-1.18771	8.36092e-13	-0.994389	1.58702e-08	-0.437694	0.00380439	Acat2
ENSMUSG00000062480	-0.466242	0.00122898	-0.117134	0.405055	0.113259	0.410533	Acat3
ENSMUSG00000026499	0.0516788	0.699403	-0.176125	0.207483	0.0881647	0.487982	Acbd3
ENSMUSG00000056938	-0.608022	3.13057e-07	-0.736737	4.76234e-06	-0.935518	1.10101e-07	Acbd4
ENSMUSG00000026781	-0.423125	7.84831e-06	-0.511582	9.42847e-05	-0.32648	0.00631312	Acbd5
ENSMUSG00000033701	-0.29537	0.0180336	-0.389547	0.0185427	-0.151327	0.254258	Acbd6
ENSMUSG00000040272	0.301794	0.0600075	0.277924	0.11347	0.352091	0.0569255	Accs
ENSMUSG00000038000	-0.125271	0.469882	-0.0240999	0.872131	-0.031642	0.807743	Acd
ENSMUSG00000020681	0.499977	0.00703016	0.452725	0.00486296	0.00978303	0.945881	Ace
ENSMUSG00000038007	-0.219159	0.117153	-0.0631045	0.643716	0.0971817	0.502561	Acer2
ENSMUSG00000030760	1.15316	7.46535e-07	0.780572	0.00299437	0.844045	0.000236775	Acer3
ENSMUSG00000023328	-0.0586287	0.820787	0.0247291	0.849985	-0.0398543	0.717592	Ache
ENSMUSG00000022185	0.207672	0.0632162	0.163895	0.181639	0.0630725	0.58399	Acin1
ENSMUSG00000037872					0.120365	0.314282	Ackr1
ENSMUSG00000044534	0.379635	0.194633					Ackr2
ENSMUSG00000044337	-0.784364	1.11723e-05	-1.34163	1.72237e-14	-0.120352	0.354484	Ackr3
ENSMUSG00000079355	-0.43878	0.0284505	-0.374294	0.0503055	-0.143867	0.333242	Ackr4
ENSMUSG00000020917	-1.2555	1.48805e-08	-1.16514	2.52954e-07	-0.601959	0.00628317	Acly
ENSMUSG00000028405	-0.825056	7.60206e-13	-0.624356	2.26088e-06	-0.259117	0.0478816	Aco1
ENSMUSG00000022477	-0.599062	1.47398e-10	-0.523276	2.56802e-06	-0.071751	0.538068	Aco2
ENSMUSG00000072949	0.200182	0.440089	-1.55471	4.65832e-05	0.101461	0.166239	Acot1
ENSMUSG00000034853	-0.789488	4.1104e-08	-1.16403	4.65083e-12	-0.292902	0.0933448	Acot11
ENSMUSG00000006717	-0.448126	7.5528e-05	-0.131828	0.298707	0.00668175	0.959819	Acot13
ENSMUSG00000021226	1.41375	5.61805e-13	0.646191	0.000212809	1.2839	1.45824e-11	Acot2
ENSMUSG00000052392	0.0889857	0.736248	-0.222338	0.187911	0.805016	0.00232176	Acot4
ENSMUSG00000043487	0.279495	0.199666	0.260434	0.151896	0.0740965	0.603043	Acot6
ENSMUSG00000028937	0.0865124	0.542084	0.0228995	0.873648	0.191102	0.1263	Acot7
ENSMUSG00000017307	-0.026188	0.875927	-0.132099	0.403151	-0.0301543	0.828283	Acot8
ENSMUSG00000025287	0.189192	0.11874	0.19306	0.155389	0.0612821	0.572963	Acot9
ENSMUSG00000020777	-0.437724	0.000743872	-0.6109	8.9232e-05	-0.293799	0.0245964	Acox1
ENSMUSG00000021751	1.28667	0.0027324			0.194888	0.122638	Acox2
ENSMUSG00000029098	-0.384405	0.000568746	-0.251251	0.0626906	0.0751902	0.500908	Acox3
ENSMUSG00000044573	-0.235373	0.053348	-0.109353	0.411311	-0.00479404	0.968504	Acp1
ENSMUSG00000002103	0.199487	0.0958154	-0.0966641	0.448959	-0.293278	0.0192621	Acp2
ENSMUSG00000001348	-0.62129	0.000199677	-0.489415	0.00415335	-0.834924	1.53721e-05	Acp5
ENSMUSG00000028093	-0.32625	0.0214794	-0.0466554	0.738388	-0.0433179	0.706837	Acp6
ENSMUSG00000072770	-0.450336	0.0489263	-0.0656605	0.665094	-0.01877	0.890891	Acrbp
ENSMUSG00000076435	-0.0215857	0.834659	-0.439599	0.000845036	-0.0760646	0.509145	Acsf2
ENSMUSG00000015016	-0.648233	2.7321e-07	-0.718254	1.90239e-06	-0.423813	0.00220949	Acsf3
ENSMUSG00000018796	-0.477122	0.00318541	-0.640304	8.13059e-05	-0.54806	0.00567855	Acsl1
ENSMUSG00000032883	-0.490543	0.0232714	-1.00552	1.40006e-05	-0.433894	0.025499	Acsl3
ENSMUSG00000031278	0.0152722	0.886442	-0.147177	0.266818	-0.132007	0.196493	Acsl4
ENSMUSG00000024981	-0.490185	0.00494498	-0.96921	4.18241e-05	-0.0634857	0.594394	Acsl5
ENSMUSG00000030935	-1.0616	4.00316e-06	-0.0978541	0.531567	0.346328	0.0538299	Acsm3
ENSMUSG00000030972	-0.48581	0.0661382	0.0764582	0.601088	-0.0449662	0.745011	Acsm5
ENSMUSG00000027452	-0.801742	3.66847e-14	-0.637198	7.06876e-06	0.0831139	0.50643	Acss1
ENSMUSG00000027605	-1.32617	5.32572e-09	-1.25883	2.94247e-07	-1.26377	5.58887e-06	Acss2
ENSMUSG00000035948	-0.963617	2.39666e-09	-1.04982	5.9295e-08	-0.556187	0.00354951	Acss3
ENSMUSG00000031972	0.158417	0.546775	0.253172	0.122363	-0.0243957	0.708638	Acta1
ENSMUSG00000035783	0.59343	0.0001162	0.592771	0.000674884	0.0064654	0.96124	Acta2
ENSMUSG00000029580	0.806015	3.34948e-11	0.743714	4.92875e-08	0.538909	0.00478246	Actb
ENSMUSG00000068614	0.0721138	0.786308	-0.138813	0.331428	-0.169693	0.153285	Actc1
ENSMUSG00000062825	1.00163	5.15557e-19	1.09459	3.94881e-16	1.00027	6.71488e-07	Actg1
ENSMUSG00000059430	0.580172	0.0571382	0.116832	0.363472	-0.0228989	0.836827	Actg2
ENSMUSG00000027671	0.0145058	0.922712	-0.0192959	0.896179	-0.0489371	0.703888	Actl6a
ENSMUSG00000015143	1.23139	3.53682e-19	1.09647	3.32018e-09	0.335611	0.0584575	Actn1
ENSMUSG00000052374	0.240391	0.383082	0.238349	0.156388	-0.0199892	0.764416	Actn2
ENSMUSG00000006457	0.293225	0.193692	0.229247	0.131437	-0.0212957	0.760987	Actn3
ENSMUSG00000054808	0.147765	0.0549907	0.295571	0.00996971	0.268889	0.0379432	Actn4
ENSMUSG00000021076	-0.266474	0.0138004	-0.225174	0.0908806	-0.322448	0.00610651	Actr10
ENSMUSG00000025228	0.0426279	0.588095	0.0511682	0.630074	-0.135689	0.141824	Actr1a
ENSMUSG00000037351	-0.470018	4.76641e-08	-0.516589	1.71324e-05	-0.239112	0.0115409	Actr1b
ENSMUSG00000020152	0.450423	1.29706e-07	0.100372	0.394568	0.0605384	0.535656	Actr2
ENSMUSG00000026341	0.389028	2.12717e-06	0.17304	0.122009	0.236073	0.0139218	Actr3
ENSMUSG00000056367	0.820178	0.0163879			-0.0767901	0.50841	Actr3b
ENSMUSG00000037761	0.296232	0.246653	0.0272945	0.859653	0.190241	0.216532	Actr5
ENSMUSG00000019948	-0.160383	0.272559	-0.377501	0.0274864	-0.26294	0.0556711	Actr6
ENSMUSG00000015971	-0.181078	0.151653	-0.174856	0.218904	-0.161385	0.146848	Actr8
ENSMUSG00000026836	-0.036509	0.856153	0.0817729	0.605229	0.0890692	0.535087	Acvr1
ENSMUSG00000000532	0.74937	4.37392e-05	0.748486	0.00105383	0.52487	0.00411357	Acvr1b
ENSMUSG00000026834	-0.809004	0.000245252	-0.834399	6.96504e-05	-0.476506	0.00666735	Acvr1c
ENSMUSG00000052155	-0.0945481	0.487863	0.0472777	0.748199	-0.0761236	0.572355	Acvr2a
ENSMUSG00000061393	-0.19821	0.401198	0.167515	0.286821	0.0104477	0.940704	Acvr2b
ENSMUSG00000000530	0.489032	7.80663e-05	0.367728	0.0207478	0.0044569	0.972982	Acvrl1
ENSMUSG00000023262	0.166105	0.459881	0.13104	0.408463	0.210717	0.183919	Acy1
ENSMUSG00000024866	-0.0299294	0.841169	-0.100656	0.513489	0.415741	0.0157348	Acy3
ENSMUSG00000008822	-0.316379	0.0601543	-0.12423	0.429547	-0.141474	0.307425	Acyp1
ENSMUSG00000060923	-0.526624	3.81512e-05	-0.378857	0.022471	-0.386544	0.0265963	Acyp2
ENSMUSG00000017697	1.1176	0.00488907					Ada
ENSMUSG00000027259	0.0970152	0.658302	0.0287565	0.853167	-0.497264	0.0149307	Adal
ENSMUSG00000054693	0.350423	7.94325e-05	0.137839	0.276925	-0.00504449	0.965565	Adam10
ENSMUSG00000020926	1.11923	0.000200576	0.689973	0.010383	0.120841	0.365672	Adam11
ENSMUSG00000054555	0.0906673	0.73297	-0.0311891	0.780079	-0.260477	0.0656451	Adam12
ENSMUSG00000028041	0.661047	9.28222e-08	0.75246	3.48595e-05	0.407051	0.00479801	Adam15
ENSMUSG00000052593	0.529981	0.000146335	0.169631	0.250621	0.0324614	0.791705	Adam17
ENSMUSG00000011256	1.53764	7.51958e-15	0.679744	0.00423141	0.26841	0.109734	Adam19
ENSMUSG00000072647	-0.318319	0.202893	0.0664402	0.65694	0.175083	0.253047	Adam1a
ENSMUSG00000040537	0.404282	0.144396	0.0439401	0.767498	0.11986	0.405436	Adam22
ENSMUSG00000025964	1.27106	3.60185e-10	0.322756	0.0962012	0.274394	0.10197	Adam23
ENSMUSG00000027318	0.522736	0.0760686	0.0775206	0.584884	0.228191	0.133412	Adam33
ENSMUSG00000025473	5.01794	2.5515e-12			2.51392	0.000349313	Adam8
ENSMUSG00000031555	0.11605	0.312003	0.0852438	0.509312	-0.142806	0.186481	Adam9
ENSMUSG00000022893	0.0335054	0.810082	0.303685	0.0390873	0.567514	0.0106894	Adamts1
ENSMUSG00000024299	0.0877726	0.565531	-0.0766397	0.60638	-0.148373	0.304086	Adamts10
ENSMUSG00000047497	1.51719	4.08098e-19	0.728811	0.00119415	0.271273	0.106377	Adamts12
ENSMUSG00000059901	0.54258	0.0654099			0.0197574	0.865286	Adamts14
ENSMUSG00000033453	1.62018	2.16913e-11	1.18817	0.000175441	0.128633	0.350445	Adamts15
ENSMUSG00000036545	0.6774	6.18874e-05	0.588838	0.00126794	0.357307	0.04861	Adamts2
ENSMUSG00000006403	-0.0182873	0.941954	0.115557	0.430323	0.143697	0.206412	Adamts4
ENSMUSG00000022894	0.331703	0.039882	0.229816	0.161595	-0.0880652	0.530472	Adamts5
ENSMUSG00000046169	0.355295	0.17976			-0.00803733	0.946546	Adamts6
ENSMUSG00000032363	0.402556	0.135179	0.148299	0.336292	-0.0194389	0.865234	Adamts7
ENSMUSG00000030022	-0.260115	0.212517	-0.134245	0.402143	0.156174	0.293525	Adamts9
ENSMUSG00000066113	0.489186	0.0464432	0.109606	0.46904	0.330206	0.0692176	Adamtsl1
ENSMUSG00000070469	0.0661398	0.74882	0.185483	0.270099	0.846723	0.00241028	Adamtsl3
ENSMUSG00000015850	0.60443	0.00253854	1.11997	5.77426e-05	-0.0708232	0.60349	Adamtsl4
ENSMUSG00000043822	0.944114	2.01499e-05	0.23328	0.186081	0.059713	0.671212	Adamtsl5
ENSMUSG00000056413	0.158591	0.492236	0.0349278	0.820024	0.0192482	0.886183	Adap1
ENSMUSG00000020709	1.04724	2.72484e-06	0.191115	0.260631	0.133789	0.362148	Adap2
ENSMUSG00000027951	1.555	5.79678e-15	0.7461	0.00151685	1.19711	7.74412e-10	Adar
ENSMUSG00000020262	0.324043	0.0561527	0.349333	0.0410688	0.135083	0.325554	Adarb1
ENSMUSG00000031949	-0.0699609	0.761528	-0.0361023	0.804104	-0.0100344	0.941567	Adat1
ENSMUSG00000019808	0.0715414	0.740911	-0.0252697	0.854689	-0.121947	0.404848	Adat2
ENSMUSG00000021044	-0.489315	3.30069e-06	-0.438692	0.00274977	-0.165697	0.216152	Adck1
ENSMUSG00000046947	-0.660227	2.99637e-05	-0.962638	4.17576e-05	-0.052929	0.667094	Adck2
ENSMUSG00000022550	0.273787	0.287285	0.0613606	0.682926	0.330352	0.0687479	Adck5
ENSMUSG00000026567	-0.394121	0.0514238	-0.103484	0.500901	-1.14534	0.00190437	Adcy10
ENSMUSG00000021536	0.785031	0.0136638	0.261812	0.138494	-0.0215834	0.801431	Adcy2
ENSMUSG00000020654	-0.634189	0.00663573	-0.591976	0.0177815	-0.206083	0.187489	Adcy3
ENSMUSG00000022220	0.346704	0.0193934	0.463596	0.00943938	0.171364	0.262293	Adcy4
ENSMUSG00000022840	-0.0684656	0.757658	-0.111015	0.481554	-1.07864	7.99421e-05	Adcy5
ENSMUSG00000022994	-0.808499	8.18633e-13	-0.71491	1.10139e-07	-0.345735	0.0259087	Adcy6
ENSMUSG00000031659	2.54863	7.42425e-50	1.42119	5.88872e-09	1.17455	3.94557e-05	Adcy7
ENSMUSG00000005580	-0.603515	1.90042e-05	-0.216113	0.127084	0.246232	0.0631298	Adcy9
ENSMUSG00000029778	0.595684	0.0188807	1.05957	6.72976e-05	0.610439	0.000617731	Adcyap1r1
ENSMUSG00000029106	0.127845	0.26834	0.0885609	0.471838	0.152175	0.216412	Add1
ENSMUSG00000025026	-0.154194	0.169423	-0.145382	0.252554	0.260071	0.0235595	Add3
ENSMUSG00000031486	0.979598	1.05488e-06	0.208568	0.218342	0.153526	0.297647	Adgra2
ENSMUSG00000029090	-0.380583	0.0302837	-0.270361	0.0835975	-0.414128	0.0045379	Adgra3
ENSMUSG00000044017	-0.291736	0.16391	-0.00807134	0.957329	-0.0281299	0.836527	Adgrd1
ENSMUSG00000004730	3.36264	3.61773e-65	1.88245	1.54226e-10	1.82815	2.90536e-09	Adgre1
ENSMUSG00000032915	0.199838	0.46057					Adgre4
ENSMUSG00000002885	0.847639	5.79994e-09	0.794437	8.89332e-07	0.20738	0.0889659	Adgre5
ENSMUSG00000056492	0.311087	0.0128669	0.3085	0.0347084	0.0796318	0.536574	Adgrf5
ENSMUSG00000031785	0.450803	0.000200221	0.578562	0.00013872	0.318281	0.0517529	Adgrg1
ENSMUSG00000031298	-0.766314	0.00341398	0.136237	0.403124	-0.156476	0.298015	Adgrg2
ENSMUSG00000060470	0.262794	0.328858			0.0647242	0.581299	Adgrg3
ENSMUSG00000039116	1.92625	9.89669e-07			1.48597	0.000849301	Adgrg6
ENSMUSG00000013033	0.181336	0.438923	0.331204	0.0912464	0.19166	0.212856	Adgrl1
ENSMUSG00000028184	0.187649	0.242302	0.504983	0.0126049	0.302161	0.0410678	Adgrl2
ENSMUSG00000037605	0.137488	0.602122					Adgrl3
ENSMUSG00000039167	0.310549	0.0365409	0.253122	0.103751	-0.0312916	0.812337	Adgrl4
ENSMUSG00000074207	0.162022	0.182878	0.310376	0.0416064	0.297295	0.0391736	Adh1
ENSMUSG00000028138	-0.306705	0.00436357	-0.0517537	0.662783	0.0954446	0.366646	Adh5
ENSMUSG00000025911	-0.502032	7.73124e-06	-0.236467	0.0507469	0.134987	0.270718	Adhfe1
ENSMUSG00000020629	-0.358847	0.000607298	-0.251124	0.0672813	0.0176228	0.866827	Adi1
ENSMUSG00000044405	-0.777603	2.06864e-21	-0.363911	0.00225802	-0.217195	0.0535458	Adig
ENSMUSG00000022878	-0.710724	1.56458e-09	-0.401754	7.61347e-05	-0.201508	0.0436227	Adipoq
ENSMUSG00000026457	-0.171671	0.0381652	-0.0979328	0.387785	-0.0749204	0.39116	Adipor1
ENSMUSG00000030168	-0.576297	1.26037e-14	-0.53474	1.135e-06	-0.31894	0.00334748	Adipor2
ENSMUSG00000039197	-0.983256	2.99263e-13	-0.728299	6.94887e-06	-0.368008	0.0126688	Adk
ENSMUSG00000030790	0.289874	0.287517	0.306906	0.0910797	0.249768	0.112091	Adm
ENSMUSG00000051149	-0.0594647	0.805641	0.0106393	0.943097	0.0507112	0.701216	Adnp
ENSMUSG00000053950	-0.0234969	0.878097	-0.153849	0.31966	0.155158	0.302657	Adnp2
ENSMUSG00000057134	0.0403968	0.742071	-0.127466	0.353983	-0.30513	0.0122188	Ado
ENSMUSG00000042429	-0.418915	0.00791021	-0.271849	0.0698731	-0.0334698	0.786594	Adora1
ENSMUSG00000020178	-0.671814	0.0010782	-0.737612	0.00333476	-0.0848042	0.551682	Adora2a
ENSMUSG00000025236	0.244073	0.0453591	0.088744	0.530428	-0.0137627	0.90424	Adpgk
ENSMUSG00000002844	0.258361	0.0617556	0.28977	0.0596064	0.0438791	0.704409	Adprh
ENSMUSG00000031448	-0.958712	1.64593e-07	-1.05682	4.13006e-06	-1.87255	1.61422e-05	Adprhl1
ENSMUSG00000020910	-0.335339	0.087197	-0.164608	0.312693	-0.0671254	0.628421	Adprm
ENSMUSG00000042558	0.0136287	0.909046	-0.0691047	0.625283	0.223702	0.0722133	Adprs
ENSMUSG00000045875	-0.757217	9.76042e-06	-0.510106	0.00373978	-0.165543	0.269332	Adra1a
ENSMUSG00000027335	-0.51576	0.047961	0.0158067	0.919063	0.0715864	0.609109	Adra1d
ENSMUSG00000035283	-0.00977435	0.952886	-0.144511	0.33009	0.145297	0.326644	Adrb1
ENSMUSG00000045730	-0.109062	0.65173	0.227702	0.196218	1.45593	0.00289286	Adrb2
ENSMUSG00000031489	-1.58298	2.69221e-30	-2.61438	3.57811e-51	-2.32481	9.48859e-49	Adrb3
ENSMUSG00000039041	-0.225001	0.00211869	-0.322195	0.00557305	-0.478629	2.11873e-06	Adrm1
ENSMUSG00000022407	-0.0921976	0.415621	-0.0050353	0.967178	-0.035369	0.75176	Adsl
ENSMUSG00000015961	-0.0302704	0.766697	0.0989694	0.442142	-0.0522855	0.66449	Adss
ENSMUSG00000011148	0.104507	0.596136	0.0526785	0.716065	0.00658324	0.96315	Adssl1
ENSMUSG00000058022	0.0144845	0.945319	-0.114949	0.469126	-0.0838641	0.547811	Adtrp
ENSMUSG00000020473	1.13516	9.56954e-10	0.814315	6.80943e-06	0.203497	0.194325	Aebp1
ENSMUSG00000030232	0.0981703	0.416678	-0.0161108	0.903111	0.04296	0.731633	Aebp2
ENSMUSG00000118663	-0.0573759	0.717093	9.65144e-05	0.997819	0.0661382	0.611966	AEKR01077154.1
ENSMUSG00000030609	0.538266	0.000489511	0.606788	0.000854958	0.069775	0.581843	Aen
ENSMUSG00000029094	-0.180735	0.376439	-0.0191678	0.898271	0.0652133	0.647338	Afap1
ENSMUSG00000033032	0.325563	0.00823766	0.705548	5.0028e-05	0.239325	0.0759163	Afap1l1
ENSMUSG00000025083	0.351521	0.120497	0.363344	0.0738731	0.141362	0.342908	Afap1l2
ENSMUSG00000068036	-0.212333	0.263079	0.202454	0.115328	0.0382882	0.769676	Afdn
ENSMUSG00000029313	0.812034	7.40653e-12	0.357691	0.0169456	0.17043	0.16433	Aff1
ENSMUSG00000037138	1.26639	0.00195761			0.343192	0.0336195	Aff3
ENSMUSG00000049470	-0.342432	0.0250175	-0.482602	0.00504009	-0.0788391	0.575144	Aff4
ENSMUSG00000038302	-0.651079	1.48798e-05	-0.823525	1.12222e-05	-0.381081	0.0198855	Afg1l
ENSMUSG00000031967	-0.184451	0.0360322	-0.266119	0.0451236	-0.0991983	0.442988	Afg3l1
ENSMUSG00000024527	-0.384525	0.000410013	-0.355901	0.00654135	0.0242992	0.851804	Afg3l2
ENSMUSG00000017718	0.712658	0.0276412			0.0584762	0.590265	Afmid
ENSMUSG00000049659	0.137235	0.215218	-0.0506661	0.69596	0.0930094	0.396488	Aftph
ENSMUSG00000031521	-0.026623	0.823201	-0.167316	0.245922	-0.112398	0.327446	Aga
ENSMUSG00000055013	0.851405	7.03262e-09	0.681309	0.000426036	0.416559	0.00928672	Agap1
ENSMUSG00000025422	1.0875	3.45164e-06	1.07659	0.000151858	0.120737	0.400994	Agap2
ENSMUSG00000023353	-0.0374634	0.718586	-0.0314157	0.807075	-0.123469	0.294529	Agap3
ENSMUSG00000025754	0.180252	0.504476					Agbl1
ENSMUSG00000038836	-0.535925	0.00791586	-0.13706	0.394436	-0.217483	0.157117	Agbl3
ENSMUSG00000029165	-0.269838	0.103374	0.0294372	0.849692	0.0551375	0.685948	Agbl5
ENSMUSG00000026159	0.37515	0.00135239	0.337061	0.021129	0.286143	0.0251804	Agfg1
ENSMUSG00000029722	0.117059	0.402719	0.731917	0.000152984	0.286125	0.0309158	Agfg2
ENSMUSG00000021681	-0.0948484	0.505547	-0.177677	0.238009	-0.27242	0.0637145	Aggf1
ENSMUSG00000029916	-0.101165	0.498568	0.068943	0.643197	0.0631015	0.619402	Agk
ENSMUSG00000033400	-0.382487	0.000930762	-0.290839	0.0289764	-0.168333	0.198916	Agl
ENSMUSG00000050103	-0.364306	0.00156397	-0.214497	0.126107	0.159747	0.218656	Agmo
ENSMUSG00000041530	-0.0835507	0.561555	-0.175754	0.189421	-0.0368382	0.711644	Ago1
ENSMUSG00000036698	-0.291798	0.00127331	-0.194076	0.119031	-0.284087	0.0123877	Ago2
ENSMUSG00000028842	0.157835	0.372204	0.323097	0.0670277	-0.190448	0.187794	Ago3
ENSMUSG00000042500	-0.0274591	0.87993	-0.120419	0.454555	-0.110831	0.436582	Ago4
ENSMUSG00000034254	-0.489214	0.00352776	-0.45709	0.00392767	-0.141435	0.320965	Agpat1
ENSMUSG00000026922	-0.597683	1.04835e-09	-1.03452	2.32394e-13	-0.57384	0.00847523	Agpat2
ENSMUSG00000001211	-0.443298	0.000145113	-0.563337	0.00013643	-0.147415	0.267768	Agpat3
ENSMUSG00000023827	0.878913	0.00104346	0.703568	0.0122666	0.155788	0.238413	Agpat4
ENSMUSG00000031467	-0.145959	0.268208	0.0224559	0.882652	-0.11025	0.420462	Agpat5
ENSMUSG00000042410	-0.207108	0.245051	-0.137832	0.386618	0.0363481	0.795286	Agps
ENSMUSG00000041936	0.529984	2.55147e-05	0.475606	0.000597181	0.76025	1.32226e-09	Agrn
ENSMUSG00000031980	0.0266447	0.91541	-0.00445437	0.971041	-0.0551121	0.654191	Agt
ENSMUSG00000021557	-0.350039	0.0128947	-0.0442528	0.764131	-0.0441334	0.739672	Agtpbp1
ENSMUSG00000049115	0.735485	0.00178248	0.974828	0.000665689	0.860936	0.000275878	Agtr1a
ENSMUSG00000029007	0.562252	4.06603e-05	0.291643	0.0748441	0.542985	0.000174053	Agtrap
ENSMUSG00000026491	0.0303891	0.837155	0.106287	0.412249	0.0336712	0.776302	Ahctf1
ENSMUSG00000027597	-0.195851	0.247387	-0.125551	0.397977	-0.349642	0.0160822	Ahcy
ENSMUSG00000027893	-0.629196	6.6395e-14	-0.406577	0.000238065	0.21296	0.0696329	Ahcyl1
ENSMUSG00000029772	-0.170566	0.31499	-0.0049444	0.971891	0.572894	0.012712	Ahcyl2
ENSMUSG00000037692	-0.0487074	0.824099	0.00351391	0.983268	-0.0143096	0.916186	Ahdc1
ENSMUSG00000019986	-0.13368	0.539415	-0.162478	0.317398	-0.182396	0.232249	Ahi1
ENSMUSG00000069833	0.108691	0.494622	0.354818	0.0125675	0.00279852	0.983277	Ahnak
ENSMUSG00000118667	1.98076	1.07299e-18	1.54786	3.01501e-07	0.322076	0.0746084	Ahnak2
ENSMUSG00000019256	0.156341	0.38153	0.00261444	0.987619	-0.129477	0.378313	Ahr
ENSMUSG00000021037	-0.381795	0.00640301	-0.426408	0.00779641	-0.722458	2.11103e-06	Ahsa1
ENSMUSG00000020288	-1.1362	4.77072e-10	-1.01281	8.79878e-06	-0.912631	3.10825e-07	Ahsa2
ENSMUSG00000062753	0.523674	0.0170268	0.158775	0.330473	0.365242	0.0474975	AI413582
ENSMUSG00000074384	-0.0810225	0.755019			-0.124643	0.299595	AI429214
ENSMUSG00000045165	2.02347	1.7938e-11	0.233531	0.138918	0.608567	0.0172076	AI467606
ENSMUSG00000090086	-0.608821	0.00173597	-0.18683	0.254018	-0.216319	0.153656	AI480526
ENSMUSG00000105987	1.24395	9.28735e-17	1.40547	6.11134e-12	0.0458082	0.740608	AI506816
ENSMUSG00000010290	-0.283376	0.0460403	-0.16409	0.28097	-0.269352	0.0476331	AI597479
ENSMUSG00000087107	2.3468	1.56384e-12			0.859505	0.00846748	AI662270
ENSMUSG00000047423	-0.0769263	0.542746	0.0503632	0.714221	-0.0863908	0.433989	AI837181
ENSMUSG00000053297	-1.88295	2.94083e-09	-1.223	0.000849146	-0.146778	0.26361	AI854703
ENSMUSG00000056383	0.109783	0.551147	0.118251	0.459195	-0.00801672	0.952828	AI987944
ENSMUSG00000042901	0.339447	0.019062	0.133361	0.332454	-0.0426438	0.712484	Aida
ENSMUSG00000001864	0.301992	0.252893	-0.00982098	0.940503	0.338097	0.0542869	Aif1l
ENSMUSG00000036932	-0.646392	6.56685e-07	-0.467013	0.00066573	-0.14442	0.239112	Aifm1
ENSMUSG00000020085	-0.34629	0.0012988	-0.31684	0.00796871	-0.0506814	0.645786	Aifm2
ENSMUSG00000019806	0.0544078	0.758196	-0.0696038	0.647915	0.0891266	0.528505	Aig1
ENSMUSG00000028029	0.0345678	0.766116	0.0730207	0.587519	-0.12596	0.236611	Aimp1
ENSMUSG00000029610	0.299142	0.123856	0.474492	0.019453	0.0973944	0.491679	Aimp2
ENSMUSG00000024847	-0.0658283	0.577086	-0.227545	0.089306	-0.140629	0.221038	Aip
ENSMUSG00000078247	-0.14208	0.574927	0.086496	0.55368	0.403127	0.0425162	Airn
ENSMUSG00000022178	0.696881	0.000855009	1.35231	1.18872e-09	0.208592	0.176949	Ajuba
ENSMUSG00000026817	0.193095	0.2106	0.133121	0.300064	-0.0612527	0.661997	Ak1
ENSMUSG00000028792	-0.315167	0.000349003	-0.272294	0.0148854	0.0357257	0.716898	Ak2
ENSMUSG00000024782	-0.449581	9.60652e-05	-0.259468	0.0247854	-0.152363	0.253063	Ak3
ENSMUSG00000028527	0.0173171	0.949258	-0.250671	0.0817803	0.0507542	0.67174	Ak4
ENSMUSG00000078941	0.0300572	0.752855	0.0437477	0.735136	-0.109384	0.375306	Ak6
ENSMUSG00000018428	-0.986245	4.1997e-16	-0.922614	1.96649e-11	-0.232167	0.130654	Akap1
ENSMUSG00000047804	0.0304666	0.826904	-0.0768481	0.579439	0.0419292	0.720185	Akap10
ENSMUSG00000022016	-0.345545	0.0101202	-0.0538354	0.697506	-0.30396	0.0343698	Akap11
ENSMUSG00000038587	0.059177	0.69881	0.206955	0.135159	1.01717	0.000190603	Akap12
ENSMUSG00000066406	0.0442209	0.775584	-0.357046	0.0266898	0.1136	0.409923	Akap13
ENSMUSG00000059708	0.146931	0.577156	0.228863	0.171427	0.0981034	0.47106	Akap17b
ENSMUSG00000021057			-0.0160596	0.903992	-0.0483888	0.651869	Akap5
ENSMUSG00000061603	0.363234	0.202213	0.0247683	0.860114	-0.0632417	0.521139	Akap6
ENSMUSG00000039166	-0.229737	0.107921	-0.0481162	0.730982	0.108288	0.429312	Akap7
ENSMUSG00000024045	-0.0405739	0.736626	0.063534	0.605913	0.199487	0.0526085	Akap8
ENSMUSG00000002625	-0.116777	0.398011	-0.177704	0.226666	0.00226221	0.986638	Akap8l
ENSMUSG00000040407	-0.276135	0.0948069	0.0172331	0.897265	0.0418592	0.760627	Akap9
ENSMUSG00000031023	-0.0818145	0.67777	0.0600683	0.702012	0.167201	0.249096	Akip1
ENSMUSG00000023075	-0.15579	0.323503	-0.186175	0.231582	-0.396746	0.0122768	Akirin1
ENSMUSG00000028291	0.102759	0.396403	0.0323137	0.821424	-0.181003	0.126882	Akirin2
ENSMUSG00000039158	1.74226	9.74756e-22	0.461491	0.0311812	0.985873	9.34204e-05	Akna
ENSMUSG00000028692	0.304863	1.98087e-05	0.123087	0.247928	0.140776	0.0857657	Akr1a1
ENSMUSG00000061758	0.0679243	0.633707	-0.188605	0.183304	-0.0732282	0.574859	Akr1b10
ENSMUSG00000001642	0.354871	0.000561714	0.127639	0.269329	0.143704	0.122027	Akr1b3
ENSMUSG00000029762	1.13259	1.57833e-09	0.607922	0.00296709	0.131984	0.354776	Akr1b8
ENSMUSG00000021213	0.562565	0.0223144	0.277044	0.125791	-0.060213	0.658989	Akr1c13
ENSMUSG00000033715	0.679508	0.0309584					Akr1c14
ENSMUSG00000045410	-0.336787	0.0801584	-0.218772	0.189877	-0.225862	0.145459	Akr1e1
ENSMUSG00000028743	-0.631904	4.88002e-06	-0.582678	0.000211589	-0.182486	0.118025	Akr7a5
ENSMUSG00000001729	0.165988	0.088565	0.217933	0.0715869	0.120592	0.311605	Akt1
ENSMUSG00000011096	-0.205269	0.0363751	-0.358642	0.00382392	-0.516669	7.63532e-07	Akt1s1
ENSMUSG00000004056	-0.675037	4.37283e-14	-0.753163	3.52088e-10	-0.190641	0.0500234	Akt2
ENSMUSG00000019699	1.06079	3.71311e-07	0.795385	0.00167185	0.287097	0.092581	Akt3
ENSMUSG00000031667	-0.359499	0.00322584	-0.224016	0.107086	-0.242861	0.0578953	Aktip
ENSMUSG00000115423	-0.0471054	0.732786	-0.0223386	0.87638	-0.100593	0.469696	AL731706.1
ENSMUSG00000028393	-0.543585	2.86672e-05	-0.266028	0.0542746	0.0133555	0.911887	Alad
ENSMUSG00000032786	-0.407171	0.0202586	-0.41015	0.0188336	-0.0397903	0.772942	Alas1
ENSMUSG00000025270	0.390309	0.0258507	0.709175	0.00244505	0.321243	0.0597856	Alas2
ENSMUSG00000029368	0.374483		-0.0580384	0.66679	-0.0230857	0.859729	Alb
ENSMUSG00000022636	3.33064	9.81983e-71	2.12933	8.44488e-12	1.96417	6.73928e-11	Alcam
ENSMUSG00000007833	-0.208161	0.264987	0.0173831	0.910349	-0.0210305	0.870462	Aldh16a1
ENSMUSG00000025007	1.76711	1.24184e-08	1.69903	3.46571e-06	1.2269	1.40116e-05	Aldh18a1
ENSMUSG00000053279	0.724109	0.0026897	0.67786	0.00678525	-0.00340627	0.969183	Aldh1a1
ENSMUSG00000015134	-0.0470513	0.851755			0.0762818	0.535113	Aldh1a3
ENSMUSG00000024747	-0.445339	0.00372705	-0.358223	0.0248034	-0.578765	0.00224478	Aldh1a7
ENSMUSG00000030088	-0.158787	0.252215	-0.0213444	0.877298	-0.101654	0.471574	Aldh1l1
ENSMUSG00000020256	3.00501	1.5111e-16			1.98347	5.89082e-07	Aldh1l2
ENSMUSG00000029455	-0.507269	3.61121e-08	-0.32317	0.00251174	-0.365015	0.00125946	Aldh2
ENSMUSG00000010025	0.197003	0.136	0.112846	0.410045	0.143849	0.242641	Aldh3a2
ENSMUSG00000024885	2.5702	5.99336e-15			0.537238	0.0229767	Aldh3b1
ENSMUSG00000075296	0.686917	4.64531e-05	0.305404	0.0844703	0.859741	6.5952e-05	Aldh3b2
ENSMUSG00000028737	-0.781407	1.00116e-09	-0.560284	8.05212e-05	-0.111136	0.334045	Aldh4a1
ENSMUSG00000035936	-0.653952	6.13808e-06	-0.299823	0.0256946	-0.369126	0.00555826	Aldh5a1
ENSMUSG00000021238	-0.813256	8.24501e-16	-0.501966	4.98938e-06	0.0139488	0.890218	Aldh6a1
ENSMUSG00000053644	-0.242304	0.0774352	-0.261072	0.0677246	-0.133401	0.288587	Aldh7a1
ENSMUSG00000026687	-0.81658	9.05191e-17	-0.798128	5.93908e-10	-0.278044	0.0108063	Aldh9a1
ENSMUSG00000030695	-0.391839	0.00029512	-0.422331	0.00113902	-0.310583	0.0385719	Aldoa
ENSMUSG00000017390	0.245267	0.372257			1.76776	3.1246e-05	Aldoc
ENSMUSG00000039427	-0.220052	0.105093	-0.289216	0.0678254	-0.194749	0.129835	Alg1
ENSMUSG00000075470	-0.0452431	0.736944	-0.078557	0.574929	-0.147786	0.247477	Alg10b
ENSMUSG00000063362	-0.0210654	0.915194	-0.245326	0.146798	-0.210839	0.149571	Alg11
ENSMUSG00000035845	-0.0658199	0.674399	-0.0715089	0.643181	0.0188299	0.89064	Alg12
ENSMUSG00000041718	0.242453	0.266057	0.122728	0.446694	-0.00378291	0.97587	Alg13
ENSMUSG00000039887	-0.477703	0.0194122	-0.284064	0.105312	-0.210028	0.149574	Alg14
ENSMUSG00000039740	0.281125	0.0198216	0.23935	0.114599	0.0518086	0.640565	Alg2
ENSMUSG00000033809	0.270041	0.135513	0.0196517	0.900242	0.0875643	0.536413	Alg3
ENSMUSG00000036632	-0.300464	0.0209482	-0.123338	0.393122	-0.172871	0.149922	Alg5
ENSMUSG00000073792	0.105608	0.67399	0.032195	0.820825	0.0799303	0.563768	Alg6
ENSMUSG00000035704	0.970008	3.15909e-05	0.402373	0.0562968	0.104142	0.461401	Alg8
ENSMUSG00000032059	-0.529035	0.00301582	-0.328104	0.053234	-0.542164	0.00125099	Alg9
ENSMUSG00000079036	-0.0683731	0.722263	-0.0919016	0.554618	0.132104	0.36221	Alkbh1
ENSMUSG00000044339	0.186378	0.436076	-0.167308	0.274115	0.0401824	0.772977	Alkbh2
ENSMUSG00000040174	-0.0213556	0.870855	0.0341577	0.817942	-0.0576738	0.675606	Alkbh3
ENSMUSG00000039754	-0.203774	0.393232	-0.00949449	0.948561	-0.0362445	0.791185	Alkbh4
ENSMUSG00000042650	-0.289742	0.00155668	-0.357398	0.00337949	-0.358379	0.000559283	Alkbh5
ENSMUSG00000042831	-0.251905	0.0829998	-0.136354	0.369723	-0.019996	0.878509	Alkbh6
ENSMUSG00000002661	-0.360893	0.0127275	-0.228875	0.142437	0.0999907	0.458562	Alkbh7
ENSMUSG00000025899	-0.38984	0.0267488	-0.316431	0.0757281	-0.122287	0.402305	Alkbh8
ENSMUSG00000063810	0.326442	0.202748	0.129053	0.406463	0.0791354	0.544159	Alms1
ENSMUSG00000000320	-0.0294625	0.907873	0.187332	0.21113	0.109659	0.353443	Alox12
ENSMUSG00000025701	0.240547	0.368695					Alox5
ENSMUSG00000060063	3.17637	3.99148e-39	1.99791	1.14165e-08	1.50964	2.44572e-05	Alox5ap
ENSMUSG00000028028	0.74475	0.00351302	0.188392	0.244523	0.229324	0.149151	Alpk1
ENSMUSG00000032845	0.0946095	0.684947	0.122338	0.447242	-0.117173	0.120557	Alpk2
ENSMUSG00000038763	0.186943	0.490455	0.208802	0.225708	-0.0483961	0.529066	Alpk3
ENSMUSG00000028766	0.198326	0.269272	-0.151171	0.34033	-0.181409	0.229498	Alpl
ENSMUSG00000026024	-0.0126199	0.940795	-0.39165	0.0189871	-0.110941	0.384809	Als2
ENSMUSG00000044037	0.0243385	0.874973	-0.0727889	0.631578	-0.0747258	0.492684	Als2cl
ENSMUSG00000025134	-0.111331	0.522686	-0.0921103	0.547143	-0.148074	0.314364	Alyref
ENSMUSG00000060244	-0.0459742	0.849821			-0.235508	0.134109	Alyref2
ENSMUSG00000022244	0.026701	0.877874	0.0117138	0.938315	0.0908572	0.528982	Amacr
ENSMUSG00000040506	0.190275	0.128082	0.0368635	0.79624	-0.0703155	0.554103	Ambra1
ENSMUSG00000075232	0.0438804	0.701524	0.263241	0.0491646	-0.0917503	0.445233	Amd1
ENSMUSG00000036820	0.333069	0.025824	0.123083	0.424391	0.0563961	0.677374	Amdhd2
ENSMUSG00000050332	0.309887	0.120588	0.185745	0.267944	0.0522181	0.710208	Amer1
ENSMUSG00000031751	-0.0606849	0.527793	-0.120031	0.316442	-0.158298	0.0926807	Amfr
ENSMUSG00000050947	-0.419861	0.00908923	-0.543724	0.00113924	-0.732718	1.65052e-07	Amigo1
ENSMUSG00000048218	0.309541	0.0978509	0.116398	0.469352	-0.172088	0.251045	Amigo2
ENSMUSG00000032593	-0.0959087	0.688801	0.0901148	0.53979	0.139655	0.338038	Amigo3
ENSMUSG00000042225	0.205846	0.380993	0.160629	0.308906	0.0583104	0.672091	Ammecr1
ENSMUSG00000041915	-0.111956	0.360009	-0.0299449	0.830581	-0.0708679	0.54732	Ammecr1l
ENSMUSG00000068250	-0.323404	0.0436406	0.0402485	0.789941	0.597926	4.62702e-05	Amn1
ENSMUSG00000041688	0.618646	0.00251853	0.210605	0.225559	0.0993351	0.47603	Amot
ENSMUSG00000013076	-0.247679	0.0339001	-0.165206	0.195098	-0.417061	0.00868054	Amotl1
ENSMUSG00000032531	0.773062	0.000262225	0.81842	6.30463e-05	0.537439	0.00166315	Amotl2
ENSMUSG00000070385	0.361923	0.138946	0.370711	0.0478381	-0.0161367	0.818558	Ampd1
ENSMUSG00000027889	-0.39422	0.0446779	-0.261969	0.0982331	0.256595	0.0663139	Ampd2
ENSMUSG00000005686	0.315652	0.0715871	0.904263	4.44963e-06	0.0676818	0.618132	Ampd3
ENSMUSG00000032607	-0.668741	0.010098	-0.104736	0.483231	-0.694662	0.00586782	Amt
ENSMUSG00000074264	-0.603399	1.818e-05	-0.196216	0.138007	-0.38535	0.000845629	Amy1
ENSMUSG00000050022	0.438096	0.017068	0.103854	0.513928	0.456403	0.00904325	Amz1
ENSMUSG00000020610	-0.243744	0.0358341	-0.194343	0.160231	-0.145109	0.185912	Amz2
ENSMUSG00000014355	-0.278449	0.0226302	-0.495607	0.000375754	-0.0507135	0.669378	Anapc1
ENSMUSG00000036977	-0.463612	0.0685394	-0.061039	0.683714	-0.391092	0.0424027	Anapc10
ENSMUSG00000025135	0.0138024	0.907888	-0.0074522	0.956023	-0.258529	0.0375258	Anapc11
ENSMUSG00000035048	-0.896103	8.58407e-17	-0.794292	3.72921e-07	-0.819042	7.50847e-10	Anapc13
ENSMUSG00000030649	-0.118911	0.459602	0.0315253	0.836041	-0.192417	0.170429	Anapc15
ENSMUSG00000020107	-0.0886348	0.470577	-0.104137	0.451407	-0.373124	0.00227652	Anapc16
ENSMUSG00000026965	-0.160206	0.0963445	-0.24387	0.0659359	-0.285384	0.0261147	Anapc2
ENSMUSG00000029176	0.150413	0.398504	0.0253298	0.864792	0.0618659	0.663375	Anapc4
ENSMUSG00000029472	-0.028447	0.743469	0.00977892	0.930833	-0.10487	0.264808	Anapc5
ENSMUSG00000029466	-0.0727687	0.538926	0.190111	0.183857	0.223148	0.0547014	Anapc7
ENSMUSG00000072115	1.5353	1.45691e-05					Ang
ENSMUSG00000021257	0.00236537	0.992655	0.0927284	0.548923	0.179652	0.242075	Angel1
ENSMUSG00000026634	-0.200611	0.0555367	-0.189784	0.163544	-0.00603992	0.962026	Angel2
ENSMUSG00000022309	-0.875009	9.41778e-06	-0.253928	0.131453	0.316735	0.062324	Angpt1
ENSMUSG00000031465	0.134473	0.601026	0.0947011	0.484814	0.12755	0.271933	Angpt2
ENSMUSG00000033544	-0.0669974	0.762734	0.0737821	0.631287	-0.563333	0.01498	Angptl1
ENSMUSG00000004105	0.201709	0.225867	0.553806	0.0027723	0.548794	0.000764633	Angptl2
ENSMUSG00000002289	-0.433413	0.00121744	-0.119167	0.423515	0.193281	0.217783	Angptl4
ENSMUSG00000038742	0.62951	0.0206522	0.611022	0.0214954	0.222094	0.165275	Angptl6
ENSMUSG00000047822	-0.00616152	0.966899	0.159625	0.332551	-0.100794	0.47405	Angptl8
ENSMUSG00000022265	-0.15912	0.149434	-0.0370954	0.761845	0.13584	0.340843	Ank
ENSMUSG00000031543	0.162716	0.438024	0.270251	0.113889	-0.024386	0.754923	Ank1
ENSMUSG00000032826	0.25886	0.145967	0.405484	0.0062746	0.36447	0.0118451	Ank2
ENSMUSG00000069601	0.362878	0.15158	0.392872	0.0494183	-0.0445268	0.736033	Ank3
ENSMUSG00000074771	-0.703344	3.99902e-07	-0.698045	8.00116e-05	-0.571373	3.26535e-05	Ankef1
ENSMUSG00000020790	0.556942	1.10439e-05	0.142038	0.300906	0.190587	0.100132	Ankfy1
ENSMUSG00000024483	-0.124253	0.330134	-0.314109	0.0244429	-0.227706	0.075612	Ankhd1
ENSMUSG00000040351	-0.131054	0.248299	-0.227224	0.105216	-0.257344	0.0227294	Ankib1
ENSMUSG00000029501	0.372513	0.00512908	-0.160351	0.279364	0.175474	0.201653	Ankle2
ENSMUSG00000034212	0.488612	0.0823046	0.185606	0.235841	-0.126208	0.352018	Ankmy1
ENSMUSG00000036188	-0.0387265	0.787849	-0.115224	0.436778	0.226672	0.0962792	Ankmy2
ENSMUSG00000021661	0.0576504	0.796088	-0.0557516	0.713327	-0.0220749	0.873277	Ankra2
ENSMUSG00000031508	-0.309736	0.0124598	-0.102407	0.468166	0.185061	0.137861	Ankrd10
ENSMUSG00000035569	0.0294908	0.751933	0.0169672	0.882721	0.134983	0.15902	Ankrd11
ENSMUSG00000034647	0.278394	0.115062	0.157533	0.273377	0.138142	0.339297	Ankrd12
ENSMUSG00000041870	0.105553	0.294382	0.0597611	0.60946	-0.00857342	0.928686	Ankrd13a
ENSMUSG00000037907	0.825399	0.00126812	0.373944	0.0682747	0.0565099	0.689249	Ankrd13b
ENSMUSG00000039988	-0.298564	0.00104082	-0.325781	0.0171501	-0.349733	0.000261215	Ankrd13c
ENSMUSG00000047909	-0.0213162	0.910428	-0.0757281	0.607687	0.165685	0.193497	Ankrd16
ENSMUSG00000055204	-0.0375413	0.695821	-0.224004	0.0711455	-0.0540751	0.633566	Ankrd17
ENSMUSG00000025172	0.78027	0.012285	1.08589	0.000230784	0.0032072	0.963413	Ankrd2
ENSMUSG00000067653	0.36092	0.126275	0.350483	0.0709755	-0.0479019	0.625061	Ankrd23
ENSMUSG00000054708	-0.362813	0.0658583	-0.0909425	0.56147	0.163912	0.259154	Ankrd24
ENSMUSG00000007827	0.568732	0.0206014	0.716819	0.0125905	-0.049606	0.724137	Ankrd26
ENSMUSG00000034867	0.2428	0.12044	0.0462902	0.750666	0.240973	0.0751321	Ankrd27
ENSMUSG00000014496	-0.240729	0.0277823	-0.0997012	0.439383	0.0450969	0.689741	Ankrd28
ENSMUSG00000022237	0.555665	0.0431592	0.139128	0.381181	0.0490224	0.688411	Ankrd33b
ENSMUSG00000079610	-0.0423635	0.811504	0.0140841	0.928399	0.282773	0.0955217	Ankrd39
ENSMUSG00000020864	-0.307121	0.000812582	-0.281411	0.0122937	-0.250599	0.00851033	Ankrd40
ENSMUSG00000041343	0.0844955	0.709698	-0.00567268	0.968735	-0.111178	0.441805	Ankrd42
ENSMUSG00000052331	0.575524	0.000861444	0.0679606	0.660594	0.175298	0.227212	Ankrd44
ENSMUSG00000048307	-0.61384	2.20145e-09	-0.421799	0.00206434	-0.230526	0.0329735	Ankrd46
ENSMUSG00000031931	-0.309296	0.165835	-0.243633	0.150338	-0.0881575	0.506374	Ankrd49
ENSMUSG00000044864	-0.407092	0.11059	-0.200994	0.228987	-0.127612	0.370137	Ankrd50
ENSMUSG00000014498	-0.902232	2.46575e-14	-0.750286	7.06008e-08	-0.473183	6.92319e-06	Ankrd52
ENSMUSG00000033055	-0.241241	0.176613	-0.249356	0.149437	0.0143433	0.914711	Ankrd54
ENSMUSG00000040183	0.388809	0.180644			0.0325081	0.771831	Ankrd6
ENSMUSG00000037904	-0.218334	0.268499	-0.223209	0.157964	0.171257	0.262861	Ankrd9
ENSMUSG00000024219	-0.101506	0.499183	0.177958	0.227908	0.302382	0.0554613	Anks1
ENSMUSG00000022515	-0.223839	0.208414	-0.284681	0.0876094	-0.113122	0.386731	Anks3
ENSMUSG00000066191	1.54345	0.000103959			0.403644	0.0349613	Anks6
ENSMUSG00000026199	-0.416254	0.0141351	-0.507884	0.00509183	-0.446336	0.0032752	Ankzf1
ENSMUSG00000036777	0.911614	0.0024177	0.132971	0.374252	0.215048	0.152657	Anln
ENSMUSG00000031075	-1.50018	1.36176e-09	-0.635212	0.00103589	0.0126165	0.92654	Ano1
ENSMUSG00000037949	0.0760036	0.397473	0.00196915	0.998551	0.043902	0.684097	Ano10
ENSMUSG00000055489	-0.081293	0.732085	-0.0611212	0.69016	-0.0512016	0.396877	Ano5
ENSMUSG00000064210	0.219815	0.0803741	0.447979	0.00270044	-0.064471	0.573751	Ano6
ENSMUSG00000034863	-0.274712	0.0231418	-0.380909	0.0241255	-0.154939	0.207508	Ano8
ENSMUSG00000032249	-0.652065	0.000134029	-0.337725	0.0426892	-0.261828	0.0741479	Anp32a
ENSMUSG00000028333	0.173468	0.0414068	0.206926	0.0982534	0.0567529	0.575831	Anp32b
ENSMUSG00000015749	-0.282386	0.0106524	-0.246822	0.0650271	-0.141489	0.234855	Anp32e
ENSMUSG00000039062	3.59982	1.45759e-97	2.53127	1.00325e-19	1.54827	6.8391e-10	Anpep
ENSMUSG00000057411	-0.100225	0.38976	0.042588	0.758313	0.0858066	0.492332	Antkmt
ENSMUSG00000033420	0.959829	2.62846e-05	0.145385	0.375361	0.238436	0.14446	Antxr1
ENSMUSG00000029338	0.898139	6.60626e-12	0.46986	0.00632917	0.0542607	0.70256	Antxr2
ENSMUSG00000024659	2.65254	4.34942e-107	1.76263	5.05616e-25	0.505519	0.0208644	Anxa1
ENSMUSG00000021866	-0.0682875	0.453	-0.00295225	0.979504	0.0355212	0.711632	Anxa11
ENSMUSG00000032231	-0.0397021	0.794204	0.0950911	0.520797	-0.16091	0.248608	Anxa2
ENSMUSG00000029484	1.0546	2.56943e-08	0.806753	0.000113093	0.111711	0.444617	Anxa3
ENSMUSG00000029994	1.21352	5.44417e-29	0.852028	3.60173e-08	0.57937	0.000214732	Anxa4
ENSMUSG00000027712	-0.216823	0.0403962	-0.154167	0.230324	-0.253091	0.0371642	Anxa5
ENSMUSG00000018340	-0.208049	0.0232294	-0.190929	0.10148	-0.323831	0.00160835	Anxa6
ENSMUSG00000021814	0.101014	0.426081	0.0985376	0.45694	0.0389501	0.748945	Anxa7
ENSMUSG00000021950	1.04536	0.00201953			0.220346	0.0914488	Anxa8
ENSMUSG00000078651	-0.0874068	0.71106	0.00302617	0.984152	0.0807608	0.564595	Aoc2
ENSMUSG00000019326	-0.119763	0.335884	0.0128719	0.923654	-0.341895	0.00671533	Aoc3
ENSMUSG00000021458	0.824639	2.91306e-07	1.02307	4.61092e-06	0.334291	0.0475013	Aopep
ENSMUSG00000063558	-0.241626	0.0639241	-0.172024	0.184145	-0.209881	0.0917014	Aox1
ENSMUSG00000074238	-0.040407	0.811158	0.319427	0.0928747	0.0776867	0.564382	Ap1ar
ENSMUSG00000009090	-0.109583	0.436783	-0.356609	0.0257988	-0.185468	0.173248	Ap1b1
ENSMUSG00000031731	-0.00871132	0.921997	-0.0501417	0.6695	-0.0956145	0.284244	Ap1g1
ENSMUSG00000040701	-0.175961	0.305908	-0.152779	0.334813	-0.17531	0.243247	Ap1g2
ENSMUSG00000003033	-0.144196	0.248763	-0.2404	0.0963359	0.0937677	0.451887	Ap1m1
ENSMUSG00000004849	-0.266171	0.0107063	-0.352025	0.0193173	-0.0676981	0.588777	Ap1s1
ENSMUSG00000031367	0.596699	0.00145307	0.192846	0.246462	-0.00299405	0.981562	Ap1s2
ENSMUSG00000060279	-0.0565054	0.720537	-0.151926	0.303905	-0.224474	0.0929112	Ap2a1
ENSMUSG00000002957	-0.133619	0.120121	-0.0795663	0.488113	-0.217432	0.0485383	Ap2a2
ENSMUSG00000035152	0.0306541	0.737652	5.7859e-05	0.999956	0.0371366	0.752888	Ap2b1
ENSMUSG00000022841	0.272081	0.0013675	0.101819	0.379841	0.116357	0.211961	Ap2m1
ENSMUSG00000081272	0.0890352	0.638531	0.170311	0.298817	0.128868	0.361679	Ap2m1-ps
ENSMUSG00000008036	0.0515544	0.61563	-0.00331118	0.9787	-0.0868644	0.471108	Ap2s1
ENSMUSG00000021686	0.156981	0.153234	-0.121177	0.373321	-0.0605841	0.592578	Ap3b1
ENSMUSG00000020198	-0.179627	0.102735	-0.331762	0.00890889	-0.287218	0.00292917	Ap3d1
ENSMUSG00000021824	-0.189379	0.0386468	0.0714005	0.54508	-0.0796884	0.456327	Ap3m1
ENSMUSG00000031539	0.61795	0.00238458	0.378658	0.0592893	0.567219	0.00623674	Ap3m2
ENSMUSG00000024480	-0.395802	0.000182433	-0.624684	8.63715e-06	-0.326484	0.00435994	Ap3s1
ENSMUSG00000085611	-0.218741	0.259551	-0.275807	0.130254	-0.318354	0.0709534	Ap3s1-ps1
ENSMUSG00000063801	0.149162	0.210583	0.163385	0.238691	-0.0453321	0.687685	Ap3s2
ENSMUSG00000032952	-0.000530977	0.993991	-0.0233745	0.870517	-0.288004	0.0292532	Ap4b1
ENSMUSG00000001998	0.0918238	0.570553	-0.0897725	0.560988	0.052107	0.677443	Ap4e1
ENSMUSG00000019518	-0.208641	0.106068	-0.161948	0.266732	-0.030224	0.79406	Ap4m1
ENSMUSG00000020955	-0.8483	1.27102e-12	-0.517806	0.00123434	-0.747118	3.63439e-08	Ap4s1
ENSMUSG00000049562	-0.0693232	0.738046	-0.106702	0.483776	0.0467129	0.741965	Ap5b1
ENSMUSG00000036291	-0.167567	0.146267	-0.331413	0.0289255	-0.0740615	0.509367	Ap5m1
ENSMUSG00000068264	0.166384	0.263196	-0.051379	0.731969	-0.00654254	0.957742	Ap5s1
ENSMUSG00000039623	0.0488912	0.817646	-0.150364	0.350387	-0.0877582	0.538241	Ap5z1
ENSMUSG00000019979	0.895758	0.00143546	0.185749	0.252804	0.247219	0.127127	Apaf1
ENSMUSG00000024897	0.654362	0.00605276	0.259233	0.144646	0.0576643	0.659541	Apba1
ENSMUSG00000004931	-0.581527	0.000391281	-0.774445	2.81308e-05	-0.511091	0.000421674	Apba3
ENSMUSG00000037032	0.0763964	0.698314	0.242043	0.174835	0.0294618	0.832811	Apbb1
ENSMUSG00000026786	2.55326	3.14045e-31	1.68693	4.55927e-07	1.36246	2.79859e-07	Apbb1ip
ENSMUSG00000029207	0.253627	0.117284	0.595208	0.00432276	0.279255	0.0552793	Apbb2
ENSMUSG00000117679	-0.497694	0.0281244	-0.0252306	0.869062	-0.156375	0.293822	Apbb3
ENSMUSG00000005871	0.50789	0.000222344	0.32486	0.0295103	0.210611	0.113705	Apc
ENSMUSG00000020135	-0.132257	0.599157	0.181597	0.21823	-0.15166	0.267955	Apc2
ENSMUSG00000071847	-0.195199	0.420525	0.241481	0.176217	0.0898343	0.512052	Apcdd1
ENSMUSG00000032590	-0.307205	0.0105461	-0.223783	0.0936813	-0.0400746	0.732844	Apeh
ENSMUSG00000035960	0.0506884	0.714655	-0.110416	0.462813	-0.311432	0.0622678	Apex1
ENSMUSG00000025269	0.0865334	0.653242	-0.0540543	0.726265	-0.126432	0.390939	Apex2
ENSMUSG00000015750	-0.607511	3.23923e-08	-0.57152	6.12612e-05	-0.340448	0.0255206	Aph1a
ENSMUSG00000032375	-0.558088	0.0120889	-0.0701842	0.649913	-0.177768	0.240578	Aph1b
ENSMUSG00000053040	2.6427	0.000246186			0.278747	0.0288382	Aph1c
ENSMUSG00000027193	-0.0524011	0.654463	-0.118902	0.379607	-0.220163	0.0611594	Api5
ENSMUSG00000010911	-0.429622	0.000139725	-0.133172	0.32857	-0.0866293	0.466953	Apip
ENSMUSG00000030051	0.30112	0.196129	-0.00238227	0.985628	0.128978	0.381016	Aplf
ENSMUSG00000037010	-0.164743	0.532303	0.0746683	0.59654	-0.0121082	0.920887	Apln
ENSMUSG00000044338	0.395407	0.151812	0.795172	0.00234894	-0.246864	0.112213	Aplnr
ENSMUSG00000006651	0.747913	0.00970554	0.430633	0.0468196	-0.0380379	0.761469	Aplp1
ENSMUSG00000031996	-0.0972336	0.330692	0.155886	0.168694	0.465853	0.00111916	Aplp2
ENSMUSG00000033096	-0.171299	0.352928	-0.403893	0.0196823	-0.0927204	0.517027	Apmap
ENSMUSG00000040613	2.94319	1.48814e-37	1.31081	1.24653e-05	0.737088	0.00440242	Apobec1
ENSMUSG00000040694	0.351624	0.222321	0.442379	0.0343084	-0.0224463	0.723974	Apobec2
ENSMUSG00000009585	1.96553	1.56044e-28	1.15486	1.47693e-06	0.912106	5.07257e-05	Apobec3
ENSMUSG00000042759	0.73663	0.00108785	0.111349	0.486606	0.110983	0.444145	Apobr
ENSMUSG00000040564	-1.32023	1.5949e-19	-1.15472	2.01664e-11	-0.669073	5.32508e-06	Apoc1
ENSMUSG00000022548	1.52539	3.76588e-06	0.185235	0.268902	1.28673	2.71834e-05	Apod
ENSMUSG00000002985	0.178732	0.26393	0.0322203	0.822816	0.333211	0.0468419	Apoe
ENSMUSG00000050014	0.660092	0.0126955	0.375468	0.0675247	1.17252	0.000259184	Apol10b
ENSMUSG00000033576	0.480372	0.00354142	0.295252	0.0673692	-0.155282	0.273251	Apol6
ENSMUSG00000090698	0.0733201	0.762988	-0.170516	0.296093	0.167315	0.125575	Apold1
ENSMUSG00000079508	-0.544597	5.22624e-06	-0.339266	0.0109282	-0.0844234	0.520571	Apoo
ENSMUSG00000025525	-0.518724	0.000159457	-0.304261	0.029288	-0.0610147	0.649759	Apool
ENSMUSG00000022892	1.24069	2.58344e-26	0.874992	1.39349e-10	0.377649	0.00990771	App
ENSMUSG00000018481	-0.0601303	0.544069	-0.0209462	0.844476	-0.0496746	0.686295	Appbp2
ENSMUSG00000040760	-0.0839891	0.719339	0.0419348	0.788677	0.0475892	0.737652	Appl1
ENSMUSG00000020263	0.270408	0.0662382	0.257016	0.10611	0.246599	0.11078	Appl2
ENSMUSG00000006589	1.22057	1.11528e-11	0.649276	0.00434715	0.413573	0.020648	Aprt
ENSMUSG00000028411	0.0114391	0.939317	-0.127374	0.397106	0.0175663	0.887223	Aptx
ENSMUSG00000004655	-0.0271896	0.769506	0.495298	2.64183e-05	0.188568	0.161382	Aqp1
ENSMUSG00000042797	0.238629	0.276106	0.500312	0.0297383	-0.112306	0.413228	Aqp11
ENSMUSG00000024411	0.175536	0.495321	0.198652	0.243182	-0.0954783	0.289046	Aqp4
ENSMUSG00000028427	-0.595691	0.000715841	-0.429798	0.0126696	-0.0162547	0.905326	Aqp7
ENSMUSG00000040383	-0.150008	0.147946	-0.169104	0.184668	-0.0451005	0.637144	Aqr
ENSMUSG00000046532	0.0784278	0.705444	0.0295133	0.850091	-0.201958	0.167444	Ar
ENSMUSG00000001127	-0.192186	0.049316	-0.0713427	0.558963	0.134658	0.177688	Araf
ENSMUSG00000032812	0.870864	0.000148635	-0.0801918	0.604639	1.22025	6.27594e-07	Arap1
ENSMUSG00000037999	0.479449	0.00242663	0.722411	0.00223165	0.718861	0.00490236	Arap2
ENSMUSG00000024451	0.00447425	0.976692	0.128356	0.3498	0.0578863	0.67598	Arap3
ENSMUSG00000022602	-0.0578114	0.820471	0.687278	0.0184422	0.825363	0.010199	Arc
ENSMUSG00000032096	-0.00542515	0.963645	-0.0380359	0.772148	-0.00642267	0.964165	Arcn1
ENSMUSG00000042350	-0.491464	2.73695e-07	-0.42242	0.00247178	-0.390164	0.000344721	Arel1
ENSMUSG00000048076	0.0899495	0.185501	0.063728	0.539849	-0.0463713	0.541649	Arf1
ENSMUSG00000062421	0.260121	0.10167	0.347988	0.0465418	0.185721	0.177434	Arf2
ENSMUSG00000051853	0.0471415	0.69408	-0.0315905	0.808789	-0.00863199	0.939783	Arf3
ENSMUSG00000021877	-0.077102	0.378189	-0.0289932	0.798795	0.0889191	0.424943	Arf4
ENSMUSG00000020440	-0.133352	0.172418	-0.215598	0.111383	-0.286617	0.026731	Arf5
ENSMUSG00000044147	0.24876	0.0918314	0.0641182	0.665507	0.0347108	0.784274	Arf6
ENSMUSG00000027575	0.130608	0.20771	0.0463424	0.728222	-0.0130759	0.918156	Arfgap1
ENSMUSG00000027255	-0.0767171	0.526327	-0.0343335	0.761958	-0.0073729	0.94125	Arfgap2
ENSMUSG00000054277	0.310143	0.126406	0.0912124	0.565616	0.1751	0.251535	Arfgap3
ENSMUSG00000067851	-0.241367	0.00774031	-0.20668	0.0896221	0.0257943	0.778624	Arfgef1
ENSMUSG00000074582	-0.0958367	0.452385	-0.225664	0.102159	-0.120529	0.341581	Arfgef2
ENSMUSG00000074513	-0.0707467	0.610458	-0.0547194	0.693211	-0.234711	0.0708459	Arfip1
ENSMUSG00000030881	-0.0935363	0.436674	-0.0850785	0.529532	-0.151762	0.21144	Arfip2
ENSMUSG00000038671	-0.230339	0.0673148	-0.171664	0.197819	0.0010255	0.994101	Arfrp1
ENSMUSG00000040459	0.0545929	0.65393	0.0758437	0.522149	0.029004	0.760928	Arglu1
ENSMUSG00000027247	0.126404	0.357789	0.490372	0.00158975	0.147962	0.295566	Arhgap1
ENSMUSG00000037148	0.511776	0.00318466	0.15944	0.326571	-0.0368024	0.784771	Arhgap10
ENSMUSG00000041219	2.01556	3.0893e-10			1.54019	5.50877e-05	Arhgap11a
ENSMUSG00000041225	0.052043	0.69494	-0.00103853	0.992524	0.209895	0.0771596	Arhgap12
ENSMUSG00000030766	0.293394	0.0237309	0.207147	0.210878	0.0955873	0.476758	Arhgap17
ENSMUSG00000039031	0.371395	0.0190922	0.559391	0.00270939	0.763614	7.213e-07	Arhgap18
ENSMUSG00000025154	0.278005	0.139176	0.125392	0.438848	0.0464615	0.742988	Arhgap19
ENSMUSG00000053199	0.176011	0.474431	0.189144	0.228133	-0.166378	0.236367	Arhgap20
ENSMUSG00000036591	-0.323013	0.0151659	-0.127575	0.344054	0.220393	0.105419	Arhgap21
ENSMUSG00000049807	-0.370535	0.000919686	-0.0844106	0.550146	-0.159671	0.261997	Arhgap23
ENSMUSG00000057315	0.288237	0.115727	0.655722	0.00175288	-0.361996	0.0385294	Arhgap24
ENSMUSG00000030047	3.03977	2.39814e-33	2.05791	4.52849e-09	1.74692	6.05273e-07	Arhgap25
ENSMUSG00000036452	-0.328263	0.0219831	-0.243548	0.0996271	0.196958	0.199889	Arhgap26
ENSMUSG00000034255	0.358256	0.0294653	0.35788	0.0258137	0.0489245	0.715981	Arhgap27
ENSMUSG00000085360	0.236523	0.368715	0.124103	0.378487	0.0372887	0.757752	Arhgap27os2
ENSMUSG00000024043	0.310226	0.257709	0.127429	0.357425	0.386636	0.0426237	Arhgap28
ENSMUSG00000039831	-0.355361	0.00203817	0.0447896	0.718934	0.114021	0.363844	Arhgap29
ENSMUSG00000048865	2.92896	3.49543e-47	1.73814	2.82935e-10	1.89638	9.73103e-09	Arhgap30
ENSMUSG00000022799	0.449924	5.75893e-05	0.328043	0.011388	0.147701	0.186899	Arhgap31
ENSMUSG00000041444	-0.529239	0.0173453	-0.0415089	0.786694	-0.190517	0.216175	Arhgap32
ENSMUSG00000036882	1.63391	1.91388e-05					Arhgap33
ENSMUSG00000058230	-0.281513	0.0214129	-0.321529	0.0055536	-0.385791	3.31877e-05	Arhgap35
ENSMUSG00000033697	0.496501	0.00477221	-0.169216	0.300351	0.107808	0.450564	Arhgap39
ENSMUSG00000031389	1.07911	0.00037855	-0.0691857	0.614969	0.441841	0.0329854	Arhgap4
ENSMUSG00000050730	0.311744	0.174003	0.0858204	0.577989	0.275262	0.071041	Arhgap42
ENSMUSG00000033389	0.352021	0.21909					Arhgap44
ENSMUSG00000035697	2.38715	4.54195e-25	1.00135	0.000164545	1.43529	3.81721e-06	Arhgap45
ENSMUSG00000035133	-0.270812	0.00238418	-0.207095	0.0811279	-0.232764	0.055967	Arhgap5
ENSMUSG00000031355	1.2909	7.43931e-06	0.649081	0.0187486	0.100583	0.475367	Arhgap6
ENSMUSG00000040345	3.35565	3.61183e-35	1.75632	3.473e-05	1.92603	1.39982e-06	Arhgap9
ENSMUSG00000025132	0.474363	2.02312e-10	0.40897	0.000295308	0.127602	0.205358	Arhgdia
ENSMUSG00000030220	2.03143	1.37348e-32	1.02505	2.10563e-05	1.15716	1.83418e-06	Arhgdib
ENSMUSG00000073433	0.583581	0.0781168			1.08367	0.005901	Arhgdig
ENSMUSG00000040940	-0.0635505	0.549051	-0.0888315	0.469107	-0.00998236	0.928288	Arhgef1
ENSMUSG00000071176	0.150398	0.376013	0.0683916	0.655284	-0.185629	0.189858	Arhgef10
ENSMUSG00000040964	0.900665	0.000354126	0.337157	0.0859162	-0.0484253	0.717888	Arhgef10l
ENSMUSG00000041977	-0.223911	0.0159326	-0.0739798	0.53131	-0.0731002	0.435771	Arhgef11
ENSMUSG00000059495	-0.161471	0.199859	-0.161809	0.221875	-0.218863	0.0617464	Arhgef12
ENSMUSG00000052921	-0.158344	0.173336	0.154632	0.260109	-0.20436	0.143179	Arhgef15
ENSMUSG00000032875	0.529118	0.00280754	0.674697	0.00153659	0.248953	0.112157	Arhgef17
ENSMUSG00000004568	0.128254	0.409362	0.0325471	0.825783	0.338798	0.031827	Arhgef18
ENSMUSG00000028919	-0.0869287	0.73616	-0.0600793	0.597947	-0.0679832	0.500085	Arhgef19
ENSMUSG00000028059	1.98131	5.64624e-35	1.37914	6.97658e-12	0.884473	1.40417e-06	Arhgef2
ENSMUSG00000019467	0.436022	0.0185361	0.344458	0.068854	0.147132	0.312877	Arhgef25
ENSMUSG00000036885	0.645075	0.045778	0.339193	0.060622	0.0962364	0.479589	Arhgef26
ENSMUSG00000021662	-0.506437	5.18411e-05	-0.437494	0.0021317	-0.0441479	0.703926	Arhgef28
ENSMUSG00000021895	0.620783	0.00156423	0.452797	0.0239407	0.473804	0.00798773	Arhgef3
ENSMUSG00000045094	0.9212	0.0075563	1.26202	0.000659011	0.0401677	0.767345	Arhgef37
ENSMUSG00000004562	-0.882216	1.74015e-07	-0.487885	0.00316779	-0.327476	0.0333917	Arhgef40
ENSMUSG00000033542	0.589039	0.00422349	0.759715	0.00233429	0.414045	0.018073	Arhgef5
ENSMUSG00000031133	1.01253	3.04075e-07	0.794313	0.000210698	0.243586	0.127824	Arhgef6
ENSMUSG00000031511	0.0213463	0.853717	0.17088	0.194045	0.0527348	0.648832	Arhgef7
ENSMUSG00000025656	-0.636761	0.00346132	-0.333277	0.0730894	0.0338201	0.810287	Arhgef9
ENSMUSG00000007880	-0.12003	0.339349	-0.178165	0.19237	-0.087434	0.460217	Arid1a
ENSMUSG00000069729	-0.0212667	0.851224	-0.301926	0.0301591	-0.3015	0.0060621	Arid1b
ENSMUSG00000033237	-0.212254	0.0304092	-0.138099	0.291474	-0.00150338	0.98828	Arid2
ENSMUSG00000019564	0.158042	0.431887	-0.0871745	0.573048	-0.03186	0.819182	Arid3a
ENSMUSG00000004661	0.203195	0.336647	-0.181776	0.247183	0.203926	0.194333	Arid3b
ENSMUSG00000048118	0.224561	0.13251	-0.117679	0.43759	0.229362	0.11801	Arid4a
ENSMUSG00000039219	-0.305208	0.0287441	-0.283524	0.0633525	0.0270987	0.84031	Arid4b
ENSMUSG00000037447	0.609112	0.0173006	0.037512	0.807564	0.39828	0.0423131	Arid5a
ENSMUSG00000019947	0.20617	0.200245	0.0110809	0.940579	-0.00254594	0.981342	Arid5b
ENSMUSG00000025234	-0.0436618	0.627609	-0.0751688	0.528069	-0.152091	0.115399	Arih1
ENSMUSG00000064145	-0.197794	0.0633565	-0.215008	0.107815	0.0183449	0.868218	Arih2
ENSMUSG00000060904	-0.255226	0.00343768	-0.045343	0.692511	-0.119458	0.167139	Arl1
ENSMUSG00000025870	-0.122262	0.592598	-0.255438	0.146881	-0.0818073	0.562827	Arl10
ENSMUSG00000022911	-0.297539	0.0606588	0.0122836	0.93735	0.132458	0.369321	Arl13b
ENSMUSG00000027122	0.686129	4.75423e-06	0.223765	0.167512	0.378494	0.00829027	Arl14ep
ENSMUSG00000042348	0.378142	0.0802607	-0.00879971	0.953772	-0.042354	0.761447	Arl15
ENSMUSG00000057594	-0.40238	0.074835	-0.063203	0.683785	-0.114244	0.42425	Arl16
ENSMUSG00000024944	-0.00289482	0.974977	-0.134706	0.325188	-0.0723737	0.513137	Arl2
ENSMUSG00000031776	-0.196269	0.339097	-0.2945	0.0903857	-0.1889	0.20424	Arl2bp
ENSMUSG00000025035	-0.251486	0.083127	-0.108747	0.473345	-0.166522	0.218305	Arl3
ENSMUSG00000047446	-0.323777	0.0893722	-0.260667	0.0630027	-0.342792	0.0198332	Arl4a
ENSMUSG00000049866	2.2001	8.04951e-17	0.88976	0.00744002	1.736	4.26928e-06	Arl4c
ENSMUSG00000034936	0.462767	0.0431747	0.172948	0.301762	-0.198302	0.205569	Arl4d
ENSMUSG00000036093	-0.361334	0.000617715	-0.259379	0.0467754	-0.27463	0.0108155	Arl5a
ENSMUSG00000017418	-0.171597	0.308143	-0.370571	0.0386172	0.101697	0.482224	Arl5b
ENSMUSG00000022722	0.113342	0.569751	-0.0307078	0.837008	0.048034	0.732468	Arl6
ENSMUSG00000030654	-0.102528	0.257587	-0.344738	0.00497799	0.350331	0.00804039	Arl6ip1
ENSMUSG00000029404	-0.101571	0.573891	-0.100578	0.515868	-0.162858	0.2603	Arl6ip4
ENSMUSG00000035199	0.417061	0.0029601	0.302507	0.0317329	0.00824689	0.947476	Arl6ip5
ENSMUSG00000026960	-0.253114	0.217767	-0.286245	0.108106	-0.212846	0.166663	Arl6ip6
ENSMUSG00000026426	0.508634	7.85024e-07	0.13233	0.323928	0.0625852	0.616015	Arl8a
ENSMUSG00000030105	-0.143386	0.122213	-0.0691094	0.567193	-0.00768208	0.939565	Arl8b
ENSMUSG00000027599	-0.0882246	0.449632	-0.0834555	0.534958	-0.184881	0.190463	Armc1
ENSMUSG00000038525	-0.241785	0.122504	-0.0568259	0.709518	-0.0832696	0.544433	Armc10
ENSMUSG00000042178	0.195844	0.176022	0.285414	0.0979219	0.00205566	0.988324	Armc5
ENSMUSG00000002343	-0.0499339	0.775308	0.132836	0.409439	-0.134153	0.36185	Armc6
ENSMUSG00000057219	0.89869	0.00026544	0.412955	0.053403	0.185688	0.217187	Armc7
ENSMUSG00000032468	0.00499742	0.967091	-0.0160845	0.905269	-0.00197388	0.984041	Armc8
ENSMUSG00000062590	-0.0524448	0.826632	-0.00855505	0.952183	-0.155892	0.291634	Armc9
ENSMUSG00000033460	0.592235	0.0174267	0.598969	0.0146541	0.350023	0.0550595	Armcx1
ENSMUSG00000033436	0.479536	0.0399599	0.0732418	0.629964	0.0931468	0.518536	Armcx2
ENSMUSG00000049047	0.684495	0.000336427	0.436244	0.0277325	0.502236	0.0066616	Armcx3
ENSMUSG00000049804	0.302696	0.0945668	0.241932	0.168504	-0.0801735	0.5744	Armcx4
ENSMUSG00000072969	0.113393	0.56553	0.169408	0.306026	0.438737	0.0238111	Armcx5
ENSMUSG00000039901	-0.0256708	0.852404	0.0591466	0.689544	0.0794078	0.571265	Armh3
ENSMUSG00000036242	0.846198	0.0103988					Armh4
ENSMUSG00000061759	-0.173239	0.332041	-0.253924	0.134423	-0.177433	0.238778	Armt1
ENSMUSG00000015522	-0.109835	0.302537	-0.180308	0.165727	-0.0245902	0.81293	Arnt
ENSMUSG00000055116	-0.364637	0.191884	-0.141411	0.306913	-0.137247	0.239761	Arntl
ENSMUSG00000040187	-0.0856796	0.708182	-0.0330197	0.773594	0.0532972	0.630556	Arntl2
ENSMUSG00000029621	-0.485194	6.28151e-05	-0.376043	0.00328456	-0.259091	0.030031	Arpc1a
ENSMUSG00000029622	0.569275	0.0020174	0.243948	0.141318	0.0904815	0.531593	Arpc1b
ENSMUSG00000006304	0.509175	5.38198e-11	0.346711	0.00332669	0.192109	0.0745801	Arpc2
ENSMUSG00000029465	0.194859	0.0821752	0.106583	0.424305	0.108159	0.316802	Arpc3
ENSMUSG00000079426	0.208241	0.0310174	0.217717	0.0842121	-0.0136427	0.887352	Arpc4
ENSMUSG00000008475	0.428656	4.46574e-05	0.230186	0.0656383	0.25921	0.00926569	Arpc5
ENSMUSG00000026755	0.0898605	0.409317	0.0128464	0.925993	-0.062852	0.61164	Arpc5l
ENSMUSG00000039043	-0.31693	0.0825418	-0.0292324	0.844316	-0.034272	0.800489	Arpin
ENSMUSG00000007656	-0.00446409	0.965309	0.0371132	0.762668	0.0103863	0.928597	Arpp19
ENSMUSG00000032503	-0.115487	0.659838	0.0951109	0.456223	-0.0398434	0.586892	Arpp21
ENSMUSG00000018909	0.285296	0.162923	0.367638	0.0435887	0.122231	0.40218	Arrb1
ENSMUSG00000060216	1.55763	6.3886e-12	0.515695	0.0192867	0.973523	0.000799489	Arrb2
ENSMUSG00000026972	0.597373	0.0243407	0.0427967	0.765439	0.259157	0.0940787	Arrdc1
ENSMUSG00000002910	0.841469	0.00493981	0.564396	0.0167125	0.0709582	0.614428	Arrdc2
ENSMUSG00000074794	-0.285769	0.0779695	-0.478344	0.00986363	-0.378856	0.0302986	Arrdc3
ENSMUSG00000042659	0.31005	0.103584	0.0581297	0.708929	0.408042	0.0255897	Arrdc4
ENSMUSG00000022620	-0.0939832	0.372422	0.0835195	0.53559	0.423047	0.000897644	Arsa
ENSMUSG00000042082	-0.0756532	0.509342	-0.147793	0.250698	-0.0805319	0.468516	Arsb
ENSMUSG00000020604	0.356081	0.143885	0.000339645	0.999521	0.239361	0.144562	Arsg
ENSMUSG00000036412	-0.321363	0.241659	0.293231	0.106015	0.0446654	0.673588	Arsi
ENSMUSG00000021592	0.267337	0.146335	0.212553	0.208895	0.187724	0.211697	Arsk
ENSMUSG00000030996	0.338718	0.207333	0.424574	0.0383115	-0.0262245	0.699593	Art1
ENSMUSG00000034842	-0.0999706	0.524131	0.0456947	0.734094	0.355048	0.00651603	Art3
ENSMUSG00000070424	0.281337	0.312054	0.119216	0.354862	-0.0751548	0.383337	Art5
ENSMUSG00000031982	0.00432127	0.98684	-0.0521755	0.711436	-0.0389597	0.769373	Arv1
ENSMUSG00000048355	0.270847	0.0475505	0.055358	0.702314	-0.314477	0.0466352	Arxes1
ENSMUSG00000048040	-0.0776986	0.658331	-0.220886	0.147792	-0.160047	0.270892	Arxes2
ENSMUSG00000003559	0.505748	0.00182301	0.253411	0.13896	0.164388	0.276869	As3mt
ENSMUSG00000031591	0.826745	3.13611e-11	0.380798	0.010539	0.381034	0.00114044	Asah1
ENSMUSG00000024887	0.207047	0.187687	-0.018499	0.899994	0.19755	0.152344	Asah2
ENSMUSG00000022377	0.22007	0.058105	0.475224	0.00106673	0.165351	0.16664	Asap1
ENSMUSG00000052632	0.0919305	0.60319	0.228515	0.175776	0.0447072	0.747633	Asap2
ENSMUSG00000036995	0.879503	0.000322048	0.481309	0.0378887	0.151927	0.309243	Asap3
ENSMUSG00000026311	-0.516008	0.00100387	-0.166827	0.289132	-0.203652	0.1786	Asb1
ENSMUSG00000038204	0.222638	0.415676	-0.000297814	0.996633	-0.0340022	0.735704	Asb10
ENSMUSG00000031382	0.567513	0.0406041	0.237394	0.181575	-0.00600788	0.920062	Asb11
ENSMUSG00000031204	0.30521	0.280245					Asb12
ENSMUSG00000033781	-0.303619	0.076199	-0.141219	0.360632	-0.0736951	0.575081	Asb13
ENSMUSG00000021898	0.451039	0.123372	0.254328	0.153463	-0.0244518	0.680137	Asb14
ENSMUSG00000029685	1.22147	0.00167042	0.397658	0.0597665	0.00409905	0.96546	Asb15
ENSMUSG00000034768	0.218239	0.397502	0.0553049	0.711439	-0.0648367	0.497569	Asb16
ENSMUSG00000067081	0.143691	0.590387					Asb18
ENSMUSG00000021200	0.0386072	0.876509	-0.0826531	0.594346	-0.149938	0.133837	Asb2
ENSMUSG00000020305	0.114683	0.591957	0.131056	0.415879	-0.0259487	0.852053	Asb3
ENSMUSG00000042607	0.209441	0.42664			-0.048311	0.671432	Asb4
ENSMUSG00000031519	0.487243	0.0797012	0.573134	0.0145916	-0.0302153	0.711412	Asb5
ENSMUSG00000039483	0.223258	0.193036	0.0587669	0.705377	-0.0184743	0.892195	Asb6
ENSMUSG00000030509	-0.0702852	0.68792	-0.144277	0.35759	-0.113037	0.420779	Asb7
ENSMUSG00000048175	-0.303801	0.00337387	-0.206533	0.14853	-0.168651	0.191855	Asb8
ENSMUSG00000044475	-0.192801	0.214864	-0.0963766	0.526263	-0.0828611	0.522413	Ascc1
ENSMUSG00000020412	0.327464	0.0060395	0.111066	0.436761	-0.0935906	0.42696	Ascc2
ENSMUSG00000038774	0.621793	0.000134796	0.0762389	0.584768	0.0856391	0.48573	Ascc3
ENSMUSG00000019857	-0.256805	0.122586	-0.0953287	0.539305	-0.162211	0.217353	Asf1a
ENSMUSG00000005470	0.227069	0.31053	-0.162053	0.285127	-0.299578	0.0730084	Asf1b
ENSMUSG00000028053	-0.36707	4.51121e-05	-0.309308	0.0130644	-0.07676	0.465593	Ash1l
ENSMUSG00000031575	0.000314535	0.998889	-0.00560239	0.966969	-0.10036	0.378814	Ash2l
ENSMUSG00000023017	-0.172043	0.385071	-0.0105716	0.943693	-0.087856	0.534328	Asic1
ENSMUSG00000025533	0.289478	0.153676	0.235228	0.172868	0.173952	0.237322	Asl
ENSMUSG00000029752	0.100646	0.415976	0.225893	0.113921	0.35195	0.0242741	Asns
ENSMUSG00000026095	-0.267587	0.0135467	-0.220106	0.0893533	-0.249852	0.0259326	Asnsd1
ENSMUSG00000020774	-0.336281	0.0153603	-0.316753	0.0385823	-0.171859	0.190194	Aspa
ENSMUSG00000037686	-1.46986	1.07644e-41	-1.4145	1.10155e-26	-0.223129	0.160267	Aspg
ENSMUSG00000028207	0.343482	0.037292	0.698049	3.41843e-05	-0.0513103	0.713015	Asph
ENSMUSG00000021388	0.856184	8.60527e-06	0.669136	0.00249457	0.172848	0.241092	Aspn
ENSMUSG00000025142	0.0664771	0.632653	0.00459591	0.974811	-0.0946461	0.473643	Aspscr1
ENSMUSG00000024654	-0.350819	0.0365188	0.0535321	0.729091	-0.0282979	0.836422	Asrgl1
ENSMUSG00000076441	1.63975	5.10906e-13	0.828474	0.00393308	0.699152	0.00238691	Ass1
ENSMUSG00000032567	-0.200862	0.215894	-0.154372	0.318953	-0.407037	0.0131465	Aste1
ENSMUSG00000028373	1.10886	0.00137394					Astn2
ENSMUSG00000042548	0.142601	0.31937	0.163499	0.284376	0.0516447	0.702393	Asxl1
ENSMUSG00000037486	0.236224	0.0428771	0.289504	0.0527969	0.228072	0.052126	Asxl2
ENSMUSG00000013662	-0.00556531	0.965171	-0.0388888	0.782814	-0.00102512	0.992017	Atad1
ENSMUSG00000022360	0.718304	0.0010076	0.115663	0.465397	0.177684	0.244479	Atad2
ENSMUSG00000052812	-0.095762	0.462176	-0.339177	0.0360839	0.0452579	0.733004	Atad2b
ENSMUSG00000029036	-0.216496	0.110592	-0.232318	0.103087	0.0323512	0.807922	Atad3a
ENSMUSG00000017550	0.27927	0.250344	0.0811912	0.563831	0.0741944	0.584345	Atad5
ENSMUSG00000024426	-0.658102	4.8513e-05	-0.811485	0.000154992	-0.868816	1.63672e-05	Atat1
ENSMUSG00000085779	0.824678	0.0267413	0.77359	0.0134858	0.041865	0.619673	Atcayos
ENSMUSG00000030850	-0.062544	0.685857	-0.0523333	0.686391	0.0230995	0.856469	Ate1
ENSMUSG00000023027	0.0886815	0.503865	-0.0884359	0.52135	0.0094546	0.942672	Atf1
ENSMUSG00000027104	-0.257161	0.0539368	-0.426971	0.00377787	-0.0904824	0.426793	Atf2
ENSMUSG00000026628	2.17289	1.83214e-13	0.39216	0.0574973	1.69889	0.00240044	Atf3
ENSMUSG00000042406	0.722384	1.3648e-05	0.372303	0.0227224	0.558879	0.00219222	Atf4
ENSMUSG00000038539	0.668949	0.00017829	0.556302	0.0015673	0.289627	0.0873073	Atf5
ENSMUSG00000026663	0.597197	3.65758e-09	0.509154	0.000172039	0.24723	0.0273555	Atf6
ENSMUSG00000015461	-0.156429	0.293429	0.0103198	0.945264	0.0411517	0.771715	Atf6b
ENSMUSG00000099083	0.108989	0.493939	0.186552	0.197017	0.150744	0.307884	Atf7
ENSMUSG00000030213	0.493017	0.0131838	0.220678	0.158876	0.363822	0.0167489	Atf7ip
ENSMUSG00000021619	-0.47906	0.000356531	-0.18715	0.212721	-0.153088	0.213615	Atg10
ENSMUSG00000037204	-0.10779	0.557885	-0.237669	0.150788	0.171729	0.261076	Atg101
ENSMUSG00000032905	-0.13286	0.282961	-0.421063	0.0079471	-0.16188	0.205257	Atg12
ENSMUSG00000027244	0.150152	0.151628	-0.140555	0.282671	-0.203848	0.0682109	Atg13
ENSMUSG00000037526	-0.10089	0.529952	-0.205686	0.210199	-0.16861	0.228939	Atg14
ENSMUSG00000026289	-0.273094	0.00497815	-0.207142	0.110353	-0.034575	0.73815	Atg16l1
ENSMUSG00000047767	-0.561084	0.0156601	-0.469581	0.0325375	-0.22816	0.147287	Atg16l2
ENSMUSG00000024773	-0.126334	0.286985	-0.202982	0.13636	-0.143231	0.204559	Atg2a
ENSMUSG00000041341	-0.226977	0.0425067	-0.335437	0.0203698	-0.0535338	0.666563	Atg2b
ENSMUSG00000022663	-0.138531	0.198295	0.00923891	0.944966	-0.0521317	0.659917	Atg3
ENSMUSG00000079418	-0.207267	0.200452	-0.0726389	0.635034	-0.0910081	0.507812	Atg4a
ENSMUSG00000026280	-0.475768	0.00430192	-0.302624	0.0634472	-0.205464	0.104926	Atg4b
ENSMUSG00000028550	-0.0877673	0.533359	-0.0460085	0.759047	0.0309926	0.819379	Atg4c
ENSMUSG00000002820	-0.368165	0.0220784	-0.49283	0.00571862	-0.205257	0.185491	Atg4d
ENSMUSG00000038160	0.204768	0.147076	0.00142943	0.993051	-0.0688698	0.576578	Atg5
ENSMUSG00000030314	-0.133509	0.31831	-0.20436	0.15081	-0.147757	0.215816	Atg7
ENSMUSG00000033124	-0.332493	0.0136225	-0.0383466	0.764722	-0.122632	0.274651	Atg9a
ENSMUSG00000038295	-2.19027	1.441e-13	-1.50025	6.41848e-06	-1.20434	2.54838e-05	Atg9b
ENSMUSG00000026192	0.0545676	0.708066	0.0920165	0.510437	0.0549839	0.65379	Atic
ENSMUSG00000021066	0.0223482	0.862285	-0.364187	0.0262568	-0.13206	0.267781	Atl1
ENSMUSG00000059811	-0.0150201	0.937565	-0.288019	0.0335748	-0.260568	0.0501415	Atl2
ENSMUSG00000024759	-0.290436	0.000983238	-0.286391	0.016504	-0.0802159	0.414499	Atl3
ENSMUSG00000034218	0.0570385	0.745013	0.0326998	0.833066	0.010292	0.942539	Atm
ENSMUSG00000047388	-0.152629	0.202806	-0.22375	0.123755	-0.147869	0.268972	Atmin
ENSMUSG00000004263	0.00516677	0.954036	-0.0337213	0.787501	-0.0549526	0.608444	Atn1
ENSMUSG00000037621	0.251188	0.287854	0.894182	0.0018626	0.1771	0.249273	Atoh8
ENSMUSG00000018585	-0.190228	0.10194	-0.340288	0.0199128	-0.287077	0.0343555	Atox1
ENSMUSG00000025324	0.536611	0.00391498	0.0771256	0.626072	-0.166492	0.269043	Atp10a
ENSMUSG00000046808	0.434559	0.0608769	0.300643	0.112884	0.0365827	0.794527	Atp10d
ENSMUSG00000031441	-0.232531	0.210356	-0.0441386	0.772576	-0.194484	0.205926	Atp11a
ENSMUSG00000037400	-0.191657	0.0355838	-0.0553682	0.650713	0.0486148	0.657482	Atp11b
ENSMUSG00000062949	-0.336158	0.0015789	-0.226908	0.10274	-0.0322044	0.761044	Atp11c
ENSMUSG00000031862	-0.0835061	0.532542	-0.0437529	0.75646	0.0285836	0.814928	Atp13a1
ENSMUSG00000036622	0.926194	4.60148e-11	0.225972	0.139539	0.211317	0.131407	Atp13a2
ENSMUSG00000022533	-0.467089	7.52514e-05	-0.178109	0.13213	-0.443093	0.00154512	Atp13a3
ENSMUSG00000033161	0.891162	2.46076e-16	0.904425	3.93909e-11	0.552939	2.09838e-07	Atp1a1
ENSMUSG00000007097	-0.521562	5.20974e-10	-0.408801	0.000648235	-0.0236684	0.842692	Atp1a2
ENSMUSG00000040907	0.524734	0.0508717	0.0451149	0.7143	-0.177717	0.200007	Atp1a3
ENSMUSG00000026576	0.20551	0.303155	0.356399	0.0525645	0.246633	0.134786	Atp1b1
ENSMUSG00000041329	-0.0425424	0.790053	0.0869651	0.541573	-0.185573	0.198137	Atp1b2
ENSMUSG00000032412	-0.103862	0.250453	0.00643038	0.951173	0.239817	0.00652893	Atp1b3
ENSMUSG00000025436	-0.435298	0.0602534	-0.326491	0.0883026	0.0983348	0.494751	Atp23
ENSMUSG00000030730	0.201686	0.438384	0.264083	0.118282	-0.0402898	0.568647	Atp2a1
ENSMUSG00000029467	0.0744938	0.672896	0.11312	0.427847	-0.0847399	0.539747	Atp2a2
ENSMUSG00000020788	1.31732	2.61081e-18	0.943581	1.22924e-06	0.340761	0.0221031	Atp2a3
ENSMUSG00000019943	0.371013	0.0384102	0.307323	0.0819414	0.0506996	0.711458	Atp2b1
ENSMUSG00000026463	-0.0605569	0.657587	0.36128	0.0189788	-0.276118	0.0517128	Atp2b4
ENSMUSG00000032570	-0.175262	0.252753	-0.107678	0.461816	-2.93431e-05	0.998353	Atp2c1
ENSMUSG00000031449	-0.301384	0.239621	-0.264269	0.118997	-0.0520095	0.697787	Atp4b
ENSMUSG00000025428	-0.611803	7.79454e-11	-0.480983	1.2894e-05	-0.205392	0.0814255	Atp5a1
ENSMUSG00000025393	-0.509309	4.03125e-11	-0.355763	0.000428776	-0.196663	0.0298412	Atp5b
ENSMUSG00000025781	-0.479827	1.74895e-08	-0.288688	0.00607803	-0.164413	0.057921	Atp5c1
ENSMUSG00000003072	-0.569374	1.22185e-09	-0.459624	8.83084e-05	-0.179681	0.120591	Atp5d
ENSMUSG00000016252	-0.832877	7.27685e-34	-0.6921	4.70762e-10	-0.499217	5.6897e-05	Atp5e
ENSMUSG00000006057	0.714586	0.00117945	0.62713	0.00316208	-0.015739	0.892356	Atp5g1
ENSMUSG00000062683	-0.383281	0.00101313	-0.352729	0.0122261	-0.147784	0.262269	Atp5g2
ENSMUSG00000018770	-0.182895	0.0432576	-0.0999463	0.329129	-0.229052	0.0567826	Atp5g3
ENSMUSG00000034566	-0.536046	2.75035e-09	-0.260514	0.0237109	0.0205273	0.854729	Atp5h
ENSMUSG00000022890	-0.418958	1.74035e-05	-0.282997	0.0126788	-0.186877	0.0777374	Atp5j
ENSMUSG00000038690	-0.75314	2.82976e-14	-0.577802	2.07021e-06	-0.420216	0.00133089	Atp5j2
ENSMUSG00000050856	-0.731249	4.64081e-13	-0.559145	4.61813e-05	-0.339857	0.0115519	Atp5k
ENSMUSG00000038717	-0.718492	4.98285e-22	-0.488568	5.04072e-06	-0.312525	0.00845631	Atp5l
ENSMUSG00000071528	-0.687473	2.0312e-12	-0.606308	1.32437e-06	-0.268357	0.0497288	Atp5md
ENSMUSG00000021290	-0.582857	2.90959e-08	-0.490832	0.000130614	-0.274362	0.051683	Atp5mpl
ENSMUSG00000022956	-0.556387	3.42067e-09	-0.344178	0.00221824	-0.134689	0.225147	Atp5o
ENSMUSG00000000563	-0.48734	5.94839e-07	-0.306166	0.00699504	-0.105476	0.417479	Atp5pb
ENSMUSG00000019087	0.498302	3.23204e-06	0.1521	0.235948	-0.00405297	0.96411	Atp6ap1
ENSMUSG00000031007	0.721256	1.7128e-14	0.456405	0.00137508	0.402354	8.33128e-05	Atp6ap2
ENSMUSG00000019302	0.386237	0.0058512	0.168743	0.229333	0.113021	0.386262	Atp6v0a1
ENSMUSG00000038023	-0.395724	0.0274185	-0.379504	0.0381375	-0.379654	0.0412949	Atp6v0a2
ENSMUSG00000033379	0.0922296	0.389924	-0.086379	0.480935	-0.0959552	0.327751	Atp6v0b
ENSMUSG00000024121	0.491132	8.82781e-14	0.275621	0.0110408	0.214891	0.00532014	Atp6v0c
ENSMUSG00000013160	0.157236	0.11001	0.00415293	0.975452	-0.177283	0.0960806	Atp6v0d1
ENSMUSG00000015575	-0.0479161	0.629547	-0.128176	0.294393	-0.0837557	0.495754	Atp6v0e
ENSMUSG00000039347	0.642974	0.00330305	0.386267	0.0653047	0.231564	0.152014	Atp6v0e2
ENSMUSG00000052459	0.261563	0.00548581	-0.0264982	0.815321	-0.00339806	0.970582	Atp6v1a
ENSMUSG00000006273	0.246329	0.00143909	0.0494697	0.642026	0.0511714	0.509684	Atp6v1b2
ENSMUSG00000022295	-0.00865793	0.941593	-0.137542	0.325071	-0.0665417	0.56617	Atp6v1c1
ENSMUSG00000021114	-0.0397485	0.724585	-0.0518012	0.680213	0.0439506	0.726204	Atp6v1d
ENSMUSG00000019210	0.147437	0.172557	0.000949067	0.994898	0.107388	0.358065	Atp6v1e1
ENSMUSG00000004285	-0.0809727	0.422182	-0.198285	0.134489	-0.0947636	0.409829	Atp6v1f
ENSMUSG00000039105	0.181898	0.0969104	0.0884257	0.493239	0.137744	0.198685	Atp6v1g1
ENSMUSG00000024403	-0.2176	0.410767			0.0536197	0.674715	Atp6v1g2
ENSMUSG00000033793	0.293221	0.0113238	0.242223	0.0776475	-0.0740479	0.524183	Atp6v1h
ENSMUSG00000033792	0.337278	0.0487403	-0.0691696	0.648544	0.0251132	0.860385	Atp7a
ENSMUSG00000037685	-0.601712	5.19678e-06	-0.873421	1.10547e-06	-0.155863	0.254392	Atp8a1
ENSMUSG00000039529	0.654316	0.0287164	0.210482	0.193072	-0.0336465	0.77599	Atp8b1
ENSMUSG00000060671	0.333814	0.127734	0.597323	0.00532992	0.289102	0.0915129	Atp8b2
ENSMUSG00000027546	-0.328633	4.62503e-06	-0.465061	7.10474e-05	-0.63188	6.63825e-09	Atp9a
ENSMUSG00000024566	0.142703	0.154111	-0.0324661	0.794135	0.109304	0.286971	Atp9b
ENSMUSG00000028710	-0.189412	0.162228	-0.369178	0.00841353	0.0331295	0.750186	Atpaf1
ENSMUSG00000042709	-0.603581	1.03372e-06	-0.53762	4.69101e-05	-0.0842955	0.538585	Atpaf2
ENSMUSG00000054428	1.27508	1.71213e-11	1.05566	1.55475e-05	0.449486	0.0116816	Atpif1
ENSMUSG00000039065	-0.237545	0.0693093	-0.469139	0.00868863	-0.323915	0.0367649	Atpsckmt
ENSMUSG00000032409	0.303188	0.0359477	0.0595943	0.684622	0.28987	0.0523316	Atr
ENSMUSG00000013622	-0.38321	0.000184933	-0.153195	0.232658	-0.0672145	0.517616	Atraid
ENSMUSG00000025646	0.270069	0.11595	0.230025	0.160104	0.0441736	0.742349	Atrip
ENSMUSG00000027312	-0.0331314	0.769583	-0.0274025	0.821647	-0.203479	0.0804099	Atrn
ENSMUSG00000054843	-0.0216614	0.864187	-0.0174415	0.899334	-0.203021	0.122036	Atrnl1
ENSMUSG00000031229	-0.0155902	0.884172	0.0768225	0.53231	0.462822	0.00404747	Atrx
ENSMUSG00000046876	-0.384213	0.12342	-0.267576	0.130235	-0.010664	0.935834	Atxn1
ENSMUSG00000016541	0.226606	0.104864	0.248831	0.0925031	0.146922	0.247867	Atxn10
ENSMUSG00000069895	0.0335504	0.831137	-0.107285	0.392813	-0.117132	0.32672	Atxn1l
ENSMUSG00000042605	-0.228072	0.134149	-0.216751	0.153611	-0.112529	0.386462	Atxn2
ENSMUSG00000032637	-0.0915	0.311707	-0.128475	0.263149	0.0453948	0.705326	Atxn2l
ENSMUSG00000021189	0.103669	0.474888	-0.178522	0.257999	0.0695746	0.600169	Atxn3
ENSMUSG00000021738	-0.127502	0.414931	-0.0138242	0.925732	0.152594	0.259858	Atxn7
ENSMUSG00000020564	0.329635	0.0213466	0.112708	0.457659	0.240013	0.088315	Atxn7l1
ENSMUSG00000048997	-0.261703	0.289498	-0.0888574	0.538853	-0.207785	0.188122	Atxn7l2
ENSMUSG00000059995	-0.193173	0.0433446	-0.243017	0.0649621	-0.120125	0.334237	Atxn7l3
ENSMUSG00000074748	-0.209362	0.0491746	-0.0853958	0.505162	-0.259068	0.026749	Atxn7l3b
ENSMUSG00000097415	0.917145	0.0001289	0.400542	0.0524743	0.207996	0.187643	AU020206
ENSMUSG00000078584	0.255611	0.313224	0.241588	0.16079	0.217759	0.173365	AU022252
ENSMUSG00000028830	0.221045	0.0530832	-0.0470392	0.729466	0.167686	0.203846	AU040320
ENSMUSG00000021460	-0.581153	6.31014e-08	-0.238678	0.0482912	-0.113708	0.202942	Auh
ENSMUSG00000068328	-0.0675185	0.4775	-0.204741	0.125655	0.0114978	0.895997	Aup1
ENSMUSG00000027496	0.724755	0.0325658			0.131514	0.31036	Aurka
ENSMUSG00000065990	-0.406175	0.000152018	-0.289085	0.0166338	-0.198032	0.0831991	Aurkaip1
ENSMUSG00000029673	0.733566	0.00487977	0.481631	0.0303941	0.245628	0.135305	Auts2
ENSMUSG00000003604	-0.0193496	0.905483	0.147226	0.358077	-0.177916	0.235827	Aven
ENSMUSG00000029787	-0.325081	0.0448536	-0.0192045	0.89554	-0.0421709	0.755831	Avl9
ENSMUSG00000018821	-0.290497	0.098772	-0.0209474	0.890769	0.0294512	0.834521	Avpi1
ENSMUSG00000020123	0.297656	0.290331					Avpr1a
ENSMUSG00000078349	0.942675	1.57795e-05	0.257783	0.152066	1.38275	4.76278e-08	AW011738
ENSMUSG00000075010	1.30597	1.42157e-16	-0.122669	0.434509	0.740094	2.85985e-06	AW112010
ENSMUSG00000074166	0.207813	0.378306	0.00935478	0.950148	-0.0153444	0.90834	AW146154
ENSMUSG00000039182	-0.368502	0.0274545	-0.142222	0.357826	-0.0125495	0.923025	AW209491
ENSMUSG00000041935	-0.260789	0.013237	-0.222831	0.0879652	0.102522	0.314419	AW549877
ENSMUSG00000033632	0.120486	0.595171	0.03122	0.834781	0.51158	0.019758	AW554918
ENSMUSG00000024182	-0.0267125	0.810265	-0.0560388	0.678596	-0.00609651	0.955334	Axin1
ENSMUSG00000000142	0.0959203	0.619985	-0.0654223	0.670875	-0.287005	0.0892008	Axin2
ENSMUSG00000002602	1.14227	5.56208e-16	0.651812	6.27853e-06	0.33515	0.0428333	Axl
ENSMUSG00000039285	-0.152986	0.222863	-0.0271434	0.836579	-0.0035917	0.949015	Azi2
ENSMUSG00000037458	-0.266938	0.0468066	-0.122008	0.400191	0.219144	0.12077	Azin1
ENSMUSG00000028789	-0.252086	0.281662	0.048297	0.747498	0.0322693	0.810177	Azin2
ENSMUSG00000118057	0.402833	0.0368974	0.393782	0.0369475	0.0728916	0.603976	B020010K11Rik
ENSMUSG00000097414	-0.211304	0.341488	0.137058	0.396177	-0.00832052	0.951375	B130046B21Rik
ENSMUSG00000086502	-0.199708	0.410497	-0.022514	0.869043	0.027736	0.833427	B130055M24Rik
ENSMUSG00000086844	0.413087	0.109479	0.33436	0.0829582	0.389661	0.0471354	B230206H07Rik
ENSMUSG00000045767	-0.042355	0.672319	0.0622052	0.621979	-0.0898102	0.373433	B230219D22Rik
ENSMUSG00000080717	1.2689	0.000538031			0.880182	0.00481998	B230307C23Rik
ENSMUSG00000097509	-0.280388	0.115126	-0.401666	0.0427278	-0.237237	0.110324	B230322F03Rik
ENSMUSG00000097119	-0.336271	0.0425531	-0.164309	0.293128	-0.164255	0.25001	B230354K17Rik
ENSMUSG00000086350	-0.701688	0.0133502	-0.14229	0.338309	-0.597817	0.0150828	B230369F24Rik
ENSMUSG00000104195	-0.306882	0.218785			-0.118609	0.400287	B230377A18Rik
ENSMUSG00000087660	-0.0631716	0.797857			0.125994	0.372281	B230398E01Rik
ENSMUSG00000060802	2.07263	1.53121e-39	0.940327	7.18361e-08	1.79207	2.62097e-29	B2m
ENSMUSG00000048406	-0.478864	0.0220432	-0.442901	0.0375036	-0.23625	0.134388	B330016D10Rik
ENSMUSG00000043300	0.578399	0.0155088	0.505321	0.0317636	0.152757	0.309203	B3galnt1
ENSMUSG00000039242	0.0147807	0.948687	-0.0840931	0.590082	-0.239013	0.137873	B3galnt2
ENSMUSG00000034780	0.276747	0.319369			0.0209054	0.803456	B3galt1
ENSMUSG00000033849	-1.66108	1.55155e-11	-1.52742	5.93277e-07	-1.48768	3.98488e-08	B3galt2
ENSMUSG00000067370	-0.00773495	0.974309					B3galt4
ENSMUSG00000050796	-0.192868	0.296935	-0.098805	0.530191	-0.109354	0.440625	B3galt6
ENSMUSG00000026156	0.0255377	0.83349	-0.0988473	0.485052	0.0273301	0.820777	B3gat2
ENSMUSG00000071649	-0.258894	0.0822407	-0.309956	0.0552256	-0.289651	0.0427193	B3gat3
ENSMUSG00000051950	-0.754096	0.000585918	-0.540917	0.0153	-0.509002	0.0140294	B3glct
ENSMUSG00000051650	1.40074	1.35909e-09	0.685454	0.00266396	0.623497	0.010668	B3gnt2
ENSMUSG00000031803	0.748768	2.71653e-06	0.631982	0.00314426	0.23416	0.116875	B3gnt3
ENSMUSG00000059479	-0.568732	3.42632e-09	-0.410857	0.000282541	-0.468145	5.29417e-06	B3gnt8
ENSMUSG00000069920	0.139056	0.489659	0.0352026	0.820074	-0.1196	0.413822	B3gnt9
ENSMUSG00000046605	0.0301248	0.887035	0.0929406	0.557008	0.386077	0.0337914	B3gntl1
ENSMUSG00000084960	-0.182033	0.401762	-0.347171	0.0738436	-0.199409	0.203367	B430010I23Rik
ENSMUSG00000046415	-0.636215	0.00471854	-0.408151	0.0463107	-0.516201	0.0212925	B430212C06Rik
ENSMUSG00000097411	-0.244063	0.0803847	-0.71141	0.00054838	-0.0825473	0.553099	B430218F22Rik
ENSMUSG00000085211	-0.0701114	0.757781	0.100583	0.52082	-0.201334	0.194927	B430219N15Rik
ENSMUSG00000053706	1.23459	1.41225e-05	0.777506	0.00904174	0.695029	0.00655375	B430305J03Rik
ENSMUSG00000006731	2.93039	3.51032e-22	1.5346	7.5081e-05	1.53236	0.000130945	B4galnt1
ENSMUSG00000028413	-0.239235	0.196633	-0.0685871	0.65237	0.0803477	0.575595	B4galt1
ENSMUSG00000028541	0.461841	0.0710944	0.177695	0.25657	0.299067	0.0890302	B4galt2
ENSMUSG00000052423	-0.246754	0.194781	-0.473235	0.0175028	-0.1066	0.45205	B4galt3
ENSMUSG00000022793	0.962317	6.64688e-08	0.296891	0.114412	0.138037	0.346331	B4galt4
ENSMUSG00000017929	1.35754	3.83452e-12	1.30008	4.76973e-06	0.705297	0.00440904	B4galt5
ENSMUSG00000056124	1.38334	2.19162e-12	0.893826	0.00160224	0.293234	0.0877229	B4galt6
ENSMUSG00000021504	-0.0502726	0.753648	-0.164339	0.307364	-0.168825	0.231888	B4galt7
ENSMUSG00000047379	-0.131581	0.317869	-0.14112	0.325615	-0.166061	0.193299	B4gat1
ENSMUSG00000091993	-0.168727	0.526731					B930036N10Rik
ENSMUSG00000092124	-0.362917	0.0268953	-0.405401	0.0399015	-0.339844	0.0333929	B930094E09Rik
ENSMUSG00000085133	-0.127512	0.610039	0.0919047	0.515654	-0.0215868	0.864093	B930095G15Rik
ENSMUSG00000001039	0.37323	0.183588					B9d1
ENSMUSG00000063439	0.122978	0.505677	-0.0019202	0.988779	-0.0466838	0.738824	B9d2
ENSMUSG00000031820	-0.0859481	0.365805	-0.158647	0.202552	-0.073771	0.466937	Babam1
ENSMUSG00000052139	-0.402669	0.00213447	-0.236611	0.104556	-0.104391	0.374655	Babam2
ENSMUSG00000032086	-0.291631	0.0621467	0.0269368	0.851772	-0.27046	0.0445709	Bace1
ENSMUSG00000040605	0.151552	0.568003	0.147087	0.261968	-0.20359	0.0949921	Bace2
ENSMUSG00000025612	-0.030413	0.775367	-0.155442	0.255109	-0.0114587	0.926093	Bach1
ENSMUSG00000040270	0.531274	0.0628143	1.29282	0.00133907	0.165489	0.254677	Bach2
ENSMUSG00000024959	-0.0380605	0.799755	0.073994	0.600369	-0.126003	0.346294	Bad
ENSMUSG00000028416	-0.362825	6.48775e-08	-0.271709	0.0104383	-0.0366568	0.694746	Bag1
ENSMUSG00000042215	-0.137164	0.44632	0.0158369	0.919243	0.193785	0.176823	Bag2
ENSMUSG00000030847	-0.170715	0.34238	-0.1367	0.38308	0.0178038	0.901381	Bag3
ENSMUSG00000037316	-0.572829	1.01113e-06	-0.765872	4.48976e-07	-0.169149	0.177847	Bag4
ENSMUSG00000049792	-0.108678	0.375735	-0.100076	0.477795	-0.134245	0.270302	Bag5
ENSMUSG00000024392	-0.190992	0.0427758	-0.182769	0.139446	-0.0522505	0.649129	Bag6
ENSMUSG00000039741	-0.160071	0.529825	0.065305	0.593826	-0.0695894	0.586472	Bahcc1
ENSMUSG00000040007	-0.149298	0.253248	-0.118504	0.424807	-0.0598615	0.657096	Bahd1
ENSMUSG00000025372	0.901713	9.30722e-07	0.831869	0.000307028	0.869974	0.00104388	Baiap2
ENSMUSG00000047507	0.504455	0.0907776	-0.158634	0.169887	0.0426883	0.709719	Baiap3
ENSMUSG00000057789	0.312785	0.0260231	-0.0129514	0.923238	-0.115855	0.310934	Bak1
ENSMUSG00000024844	-0.160983	0.133901	-0.0217062	0.863192	-0.0169646	0.868725	Banf1
ENSMUSG00000037922					0.522681	0.0232874	Bank1
ENSMUSG00000025316	-0.514549	0.0616004	-0.300007	0.101959	-0.271874	0.10737	Banp
ENSMUSG00000021901	-0.0796879	0.418871	-0.116027	0.339203	-0.00963088	0.913496	Bap1
ENSMUSG00000045763	2.8466	5.3838e-23	1.93359	8.61351e-06	0.869457	0.00771403	Basp1
ENSMUSG00000003873	0.819796	1.86505e-09	0.42488	0.0111607	0.252635	0.0861737	Bax
ENSMUSG00000035021	-0.208182	0.304041	-0.181682	0.271263	-0.00150487	0.989696	Baz1a
ENSMUSG00000002748	-0.128633	0.276735	-0.170775	0.176083	-0.287165	0.0099886	Baz1b
ENSMUSG00000040054	-0.252864	0.00265299	-0.319872	0.00823715	-0.155601	0.0998399	Baz2a
ENSMUSG00000026987	0.0111055	0.91971	0.00398213	0.977502	0.319646	0.0258187	Baz2b
ENSMUSG00000002083	0.0503474	0.824895	-0.475754	0.0257143	-0.628274	0.00201518	Bbc3
ENSMUSG00000084957	-0.25034	0.0830212	0.00297699	0.984916	-0.0720522	0.570256	Bbip1
ENSMUSG00000057265	-0.334852	0.0862321	-0.228634	0.171968	0.354755	0.0463994	Bbof1
ENSMUSG00000006464	0.153451	0.496765	0.0083004	0.955912	0.081219	0.549222	Bbs1
ENSMUSG00000035759	0.068836	0.793047	0.0335737	0.799814	-0.0804876	0.530221	Bbs10
ENSMUSG00000031755	-0.309255	0.0927074	0.149991	0.360709	-0.198011	0.161141	Bbs2
ENSMUSG00000025235	0.534052	0.0282871	0.184966	0.254526	0.354776	0.0562073	Bbs4
ENSMUSG00000063145	-0.101074	0.659089	-0.112509	0.450641	0.0544132	0.698417	Bbs5
ENSMUSG00000037325	-0.235669	0.375338	-0.0525196	0.682488	-0.0493746	0.668789	Bbs7
ENSMUSG00000035919	0.0474395	0.844149	0.185232	0.262391	0.0561041	0.675251	Bbs9
ENSMUSG00000022641	-0.01761	0.912092	-0.205939	0.203384	0.0129691	0.92229	Bbx
ENSMUSG00000060149	0.217227	0.380902	0.239702	0.168427	0.115343	0.427388	BC002059
ENSMUSG00000067722	-0.18575	0.0750582	-0.196873	0.139683	-0.200676	0.171952	BC003965
ENSMUSG00000052712	-0.320514	0.00322797	-0.255819	0.0548076	0.0979743	0.405286	BC004004
ENSMUSG00000019132	0.248069	0.0704265	0.0470433	0.723622	0.0854393	0.530579	BC005537
ENSMUSG00000026851	0.0352725	0.758805	-0.0414675	0.762633	-0.0468957	0.674727	BC005624
ENSMUSG00000078786	-0.395246	0.0802006	-0.126597	0.42741	-0.135494	0.358022	BC024978
ENSMUSG00000074862	-1.05676	0.000498292	-0.748481	0.0111048	-1.27491	8.36351e-05	BC025920
ENSMUSG00000038543	-0.0376231	0.832949	-0.196375	0.239942	-0.153132	0.305832	BC028528
ENSMUSG00000074649	-0.356131	0.000863391	-0.106363	0.437696	-0.335647	0.00671537	BC029722
ENSMUSG00000036299	-0.249207	0.0151093	-0.184245	0.157647	-0.0571272	0.64452	BC031181
ENSMUSG00000033722	-0.0994762	0.6402	0.0523392	0.737353	-0.097135	0.456062	BC034090
ENSMUSG00000090486	-0.878309	0.0106084	-0.099278	0.446858			BC035947
ENSMUSG00000087221	-0.0914855	0.719842	0.0182369	0.890247	0.0417737	0.730832	BC037032
ENSMUSG00000103309	0.0808737	0.663396	0.15603	0.315252	0.297182	0.0384052	BC037039
ENSMUSG00000056418	-0.405235	0.118476	-0.047236	0.731733	0.0900551	0.524134	BC043934
ENSMUSG00000053684	0.139613	0.534566	0.0481863	0.744018	0.027645	0.840665	BC048403
ENSMUSG00000092564	-0.0597043	0.794034	-0.050949	0.735518	-0.029665	0.831473	BC051226
ENSMUSG00000041406	0.149925	0.572871					BC055324
ENSMUSG00000087368	-0.267284	0.321031					BC065397
ENSMUSG00000097211	0.3966	0.146001	0.084223	0.517029	0.0333249	0.797444	BC065403
ENSMUSG00000115783	0.323837	0.225128			-0.0396978	0.725157	Bc1
ENSMUSG00000002980	0.264565	0.00770965	0.426017	0.00249617	-0.138126	0.206594	Bcam
ENSMUSG00000020650	-0.128486	0.328036	0.0686299	0.65063	0.30782	0.0254668	Bcap29
ENSMUSG00000002015	-0.24483	0.0174798	-0.225916	0.0738456	-0.196572	0.162371	Bcap31
ENSMUSG00000031955	0.0536392	0.740152	0.46425	0.011015	0.245162	0.094296	Bcar1
ENSMUSG00000028121	0.174198	0.329538	0.158615	0.33647	-0.150983	0.30415	Bcar3
ENSMUSG00000005687	-0.000346858	0.997557	-0.0940337	0.495858	0.0583661	0.596676	Bcas2
ENSMUSG00000059439	-0.0755468	0.642804	-0.0594705	0.69238	-0.172572	0.212464	Bcas3
ENSMUSG00000030268	1.48835	0.000359813	0.364694	0.0463902			Bcat1
ENSMUSG00000030826	-0.16393	0.238795	0.05173	0.679049	0.338483	0.00556438	Bcat2
ENSMUSG00000030983	-0.115893	0.257928	-0.0681475	0.590748	-0.0251346	0.793985	Bccip
ENSMUSG00000037525	0.220076	0.271012	0.0345578	0.823877	-0.0662989	0.636696	Bcdin3d
ENSMUSG00000027792	-0.792118	2.97614e-08	-0.413525	0.0112756	-0.184409	0.167511	Bche
ENSMUSG00000060376	-0.608699	3.8804e-11	-0.502912	3.66833e-06	-0.504473	1.59668e-07	Bckdha
ENSMUSG00000032263	0.300052	0.0679629	-0.129208	0.255527	0.144124	0.19152	Bckdhb
ENSMUSG00000030802	-0.489133	3.22967e-06	-0.347212	0.00735762	-0.28033	0.0409275	Bckdk
ENSMUSG00000028191	0.265624	0.0944636	0.0299263	0.842204	0.244044	0.115471	Bcl10
ENSMUSG00000057329	1.50654	1.31193e-12	1.32504	5.2735e-06	0.555204	0.0103503	Bcl2
ENSMUSG00000089929	2.99392	4.70358e-11					Bcl2a1b
ENSMUSG00000007659	0.536806	1.55437e-06	0.722618	2.57241e-06	0.251078	0.0278679	Bcl2l1
ENSMUSG00000027381	0.967049	6.95167e-05	0.268926	0.139073	0.539744	0.0144898	Bcl2l11
ENSMUSG00000003190	-0.168814	0.382118	-0.0475033	0.756309	-0.0786598	0.576534	Bcl2l12
ENSMUSG00000009112	-0.289587	0.00543216	-0.405017	0.00508312	-0.207815	0.0659071	Bcl2l13
ENSMUSG00000089682	-0.388409	6.12451e-05	-0.169414	0.174786	-0.200947	0.0466222	Bcl2l2
ENSMUSG00000053175	-0.257109	0.234904	0.0463811	0.763502	-0.0983981	0.494358	Bcl3
ENSMUSG00000022508	0.0603345	0.821413	0.00882636	0.938882	0.140856	0.236191	Bcl6
ENSMUSG00000000317	-0.524404	0.0347317	0.14923	0.357199	0.739141	0.00868589	Bcl6b
ENSMUSG00000029438	-0.391735	0.0490299	-0.0741975	0.628011	0.133695	0.366035	Bcl7a
ENSMUSG00000029681	-0.0662828	0.570945	-0.192851	0.149773	-0.165055	0.125263	Bcl7b
ENSMUSG00000030814	-0.0886234	0.566578	0.246484	0.137374	0.23799	0.0920993	Bcl7c
ENSMUSG00000038256	-0.163218	0.46523	-0.0382395	0.798792	0.105605	0.464641	Bcl9
ENSMUSG00000063382	-0.373824	0.00781943	-0.0553942	0.695827	-0.0119226	0.924338	Bcl9l
ENSMUSG00000037608	0.15357	0.24767	0.0841817	0.526767	0.241134	0.0360363	Bclaf1
ENSMUSG00000044150	0.454109	0.0320807	0.276585	0.132457	0.386843	0.0327829	Bclaf3
ENSMUSG00000040363	-0.150871	0.247555	-0.0299146	0.834153	-0.127287	0.329646	Bcor
ENSMUSG00000036959	-0.481003	0.00310145	-0.129572	0.404806	-0.0986239	0.476815	Bcorl1
ENSMUSG00000009681	-0.518543	0.00453073	-0.332413	0.0593243	-0.104304	0.439898	Bcr
ENSMUSG00000026172	-0.476834	0.000213338	-0.127532	0.365765	0.0131515	0.919494	Bcs1l
ENSMUSG00000046598	1.93445	7.39778e-06					Bdh1
ENSMUSG00000049658	-0.150661	0.284404	-0.238198	0.112356	-0.0702397	0.562375	Bdp1
ENSMUSG00000099757	3.7691	8.18113e-38	2.26465	2.04848e-07	2.30836	1.60766e-08	BE692007
ENSMUSG00000035086	-0.110744	0.337948	0.000255039	0.999664	-0.158188	0.249271	Becn1
ENSMUSG00000038214	-0.063528	0.737284	0.10006	0.527216	0.0450803	0.74735	Bend3
ENSMUSG00000048186	-0.584606	0.0105918	-0.31948	0.0906305	-0.147567	0.318029	Bend7
ENSMUSG00000032757	-0.0658028	0.684053	-0.353769	0.0308218	-0.186467	0.188175	Bet1
ENSMUSG00000025484	-0.178808	0.363415	-0.432354	0.0163983	-0.0254896	0.851166	Bet1l
ENSMUSG00000046432	0.681228	0.0236433	0.467837	0.0382353	0.644711	0.0120073	Bex3
ENSMUSG00000022684	-0.0883763	0.317329	-0.273909	0.0261788	-0.176019	0.107099	Bfar
ENSMUSG00000031375	1.5036	3.5657e-37	0.873004	5.34348e-08	0.287908	0.0540033	Bgn
ENSMUSG00000072964	-0.443662	0.0262271	-0.135259	0.396177	0.128375	0.369097	Bhlhb9
ENSMUSG00000030103	-1.06491	1.55177e-06	-0.128698	0.414443	-1.20242	4.84828e-05	Bhlhe40
ENSMUSG00000030256	0.670048	1.3445e-05	0.378892	0.0464714	0.352244	0.0564531	Bhlhe41
ENSMUSG00000014329	0.908597	2.27061e-05	0.724001	0.00357943	0.198588	0.205281	Bicc1
ENSMUSG00000037933	0.0534845	0.691674	0.028585	0.824797	-0.536538	5.23697e-05	Bicd2
ENSMUSG00000041609	-0.347653	0.108948	-0.109281	0.482819	-0.289943	0.0849452	Bicdl1
ENSMUSG00000070808	0.413987	0.00208392	0.0221931	0.884181	-0.0871791	0.519639	Bicra
ENSMUSG00000036568	-0.182131	0.345338	-0.200268	0.226537	-0.299903	0.0580967	Bicral
ENSMUSG00000004446	0.576684	0.00271028	0.490065	0.0144379	0.314287	0.0431	Bid
ENSMUSG00000024381	0.234469	0.201558	0.178408	0.216113	-0.184499	0.229083	Bin1
ENSMUSG00000022089	0.133744	0.583471	-0.0489744	0.740593	-0.0490548	0.722766	Bin3
ENSMUSG00000057367	-0.140542	0.312213	-0.00564181	0.968555	-0.0306694	0.806763	Birc2
ENSMUSG00000032000	0.332511	0.0874148	-0.109245	0.487872	-0.354009	0.0351538	Birc3
ENSMUSG00000024073	-0.320597	0.00176921	-0.642918	2.81395e-05	-0.246963	0.0149745	Birc6
ENSMUSG00000041684	-1.01348	1.59489e-06	-0.162727	0.318806	-0.0509259	0.71515	Bivm
ENSMUSG00000067787	-0.0821355	0.458809	0.00759617	0.942897	0.430914	0.0033045	Blcap
ENSMUSG00000030528	0.258302	0.342084	-0.0382091	0.737078	-0.0617596	0.57312	Blm
ENSMUSG00000020840	-0.320016	0.00514927	-0.12326	0.366696	-0.441975	0.000514837	Blmh
ENSMUSG00000061132	2.72186	5.57993e-22	1.59342	9.09342e-05	0.266002	0.0856629	Blnk
ENSMUSG00000090247	-0.470584	0.00015425	-0.229294	0.111801	-0.367863	0.0096619	Bloc1s1
ENSMUSG00000057506	0.458907	0.021699	0.255002	0.156731	0.0209241	0.882607	Bloc1s2
ENSMUSG00000057667	-0.0665659	0.725886	-0.0632779	0.681351	-0.11234	0.438548	Bloc1s3
ENSMUSG00000060708	0.0196974	0.913139	-0.264548	0.128831	-0.144371	0.325425	Bloc1s4
ENSMUSG00000038982	-0.365015	0.0864421	-0.000773414	0.99469	-0.190775	0.0838013	Bloc1s5
ENSMUSG00000005804	0.270563	0.0377805	0.10531	0.478321	0.169572	0.180334	Bloc1s6
ENSMUSG00000001999	0.209662	0.293261	0.17737	0.287341	0.261454	0.107538	Blvra
ENSMUSG00000040466	0.0557858	0.736051	0.0707832	0.642198	0.0986563	0.471842	Blvrb
ENSMUSG00000026577	0.0487451	0.681907	-0.142005	0.33864	-0.0325117	0.81446	Blzf1
ENSMUSG00000040093	1.2971	2.24635e-05	0.656827	0.0147697	0.126707	0.384591	Bmf
ENSMUSG00000026739	0.171035	0.327456	0.0920623	0.542208	-0.181729	0.237185	Bmi1
ENSMUSG00000022098	0.758922	2.42539e-07	0.596005	0.00106075	-0.0213944	0.875767	Bmp1
ENSMUSG00000027358	-0.201742	0.427953	-0.00276242	0.982176	-0.0970971	0.440777	Bmp2
ENSMUSG00000034663	0.632466	4.89667e-05	0.298047	0.0589335	0.210733	0.135327	Bmp2k
ENSMUSG00000029335	0.194157	0.466254	0.161163	0.267314	-0.0462648	0.66809	Bmp3
ENSMUSG00000021835	-0.112667	0.651038					Bmp4
ENSMUSG00000032179	0.863461	0.00181253	0.87731	0.00750977	0.100224	0.466305	Bmp5
ENSMUSG00000039004	0.258354	0.224614	0.332581	0.0831967	-0.0987094	0.492412	Bmp6
ENSMUSG00000002384	2.76642	5.73445e-09					Bmp8b
ENSMUSG00000031963	1.30618	5.98368e-06	1.35998	2.49656e-07	-0.0260589	0.851002	Bmper
ENSMUSG00000021796	-0.296765	0.119688	-0.137846	0.380745	0.0918816	0.513335	Bmpr1a
ENSMUSG00000067336	-0.0999507	0.275741	-0.0864486	0.463044	-0.0276328	0.80869	Bmpr2
ENSMUSG00000030138	0.187096	0.0651953	0.324321	0.0188584	0.00398154	0.968956	Bms1
ENSMUSG00000042742	0.122853	0.38013	0.00117305	0.994716	-0.0746833	0.559257	Bmt2
ENSMUSG00000049086	-0.225852	0.25261	-0.162528	0.318883	-0.453889	0.0177154	Bmyc
ENSMUSG00000024191	-0.0291964	0.844456	-0.0411711	0.784719	-0.0790044	0.54535	Bnip1
ENSMUSG00000011958	0.16938	0.048738	0.0386918	0.738067	0.00757514	0.931911	Bnip2
ENSMUSG00000078566	-0.800888	1.38557e-10	-0.378443	0.00672883	-0.0193013	0.870475	Bnip3
ENSMUSG00000022051	0.0184158	0.897816	-0.035726	0.795688	0.0424694	0.730829	Bnip3l
ENSMUSG00000022687	1.02659	5.2873e-05	0.796278	0.00617105	0.00837279	0.95309	Boc
ENSMUSG00000044502	-0.164924	0.14712	-0.0883198	0.50479	-0.153015	0.207666	Bod1
ENSMUSG00000061755	0.31786	0.000302742	0.198842	0.10015	0.0914442	0.290327	Bod1l
ENSMUSG00000026278	-0.230511	0.341904	0.0771409	0.603812	-0.0101872	0.938665	Bok
ENSMUSG00000015943	-0.214858	0.150848	0.0614893	0.682006	-0.187794	0.169142	Bola1
ENSMUSG00000047721	0.343532	0.0361113	0.106198	0.479363	-0.221675	0.102282	Bola2
ENSMUSG00000045160	-0.351579	0.00190646	-0.297501	0.0232867	-0.136066	0.28466	Bola3
ENSMUSG00000022557	-0.211338	0.0769228	-0.0375219	0.78317	-0.0518154	0.665114	Bop1
ENSMUSG00000022070	0.219198	0.409806			0.0707584	0.494537	Bora
ENSMUSG00000042992	-0.297974	0.0996077	-0.222349	0.190727	-0.227409	0.141802	Borcs5
ENSMUSG00000045176	-0.137892	0.323524	-0.0814364	0.587287	-0.12503	0.361587	Borcs6
ENSMUSG00000062376	-0.284948	0.0595295	-0.0986852	0.514701	-0.322001	0.0299649	Borcs7
ENSMUSG00000002345	-0.499688	0.00039316	-0.361454	0.0361372	-0.341997	0.0418449	Borcs8
ENSMUSG00000038871	-0.397524	0.0159893	-0.164744	0.278641	-0.164709	0.235699	Bpgm
ENSMUSG00000038286	-0.442921	5.42503e-05	-0.336678	0.024386	-0.467341	0.000459916	Bphl
ENSMUSG00000026617	-0.423602	0.00204664	-0.60597	0.000190837	-0.30127	0.0493523	Bpnt1
ENSMUSG00000066324	-0.217408	0.00755212	-0.147608	0.200352	-0.419775	4.01156e-06	Bpnt2
ENSMUSG00000040481	0.00605556	0.953009	-0.0418861	0.72942	0.0418998	0.760518	Bptf
ENSMUSG00000002413	-0.385587	0.00570091	-0.274996	0.074505	-0.0173665	0.897816	Braf
ENSMUSG00000029458	-0.39181	0.00403037	-0.186874	0.182869	-0.0753957	0.549135	Brap
ENSMUSG00000000148	-0.00417847	0.978654	-0.0695397	0.64794	0.0216742	0.868299	Brat1
ENSMUSG00000041147	0.703453	0.0205609	-0.000511847	0.995435	0.272969	0.0595833	Brca2
ENSMUSG00000031201	-0.04948	0.754011	-0.341653	0.044822	0.22455	0.127159	Brcc3
ENSMUSG00000022387	-0.163994	0.19741	-0.236913	0.107871	-0.106001	0.378501	Brd1
ENSMUSG00000024335	0.117628	0.23043	0.0871473	0.44976	0.393579	0.0159214	Brd2
ENSMUSG00000026918	-0.17061	0.111479	-0.162546	0.22814	-0.0419884	0.695893	Brd3
ENSMUSG00000024002	0.0136401	0.92043	0.199362	0.158984	-0.0334244	0.805264	Brd4
ENSMUSG00000031660	-0.151145	0.231741	-0.0648513	0.641234	0.0124794	0.920188	Brd7
ENSMUSG00000003778	0.0572813	0.62851	0.0934887	0.509534	0.182294	0.172342	Brd8
ENSMUSG00000057649	0.126881	0.379995	0.107505	0.447568	0.35525	0.00634007	Brd9
ENSMUSG00000029279	-0.0153778	0.951279			0.0311193	0.80627	Brdt
ENSMUSG00000011158	-0.126203	0.361001	0.0469966	0.742792	-0.0724039	0.560067	Brf1
ENSMUSG00000031487	-0.0855879	0.646334	-0.0883716	0.56766	0.246077	0.12038	Brf2
ENSMUSG00000047843	-0.00330483	0.97377	-0.0504741	0.687283	0.226332	0.059802	Bri3
ENSMUSG00000037905	0.153605	0.440136	0.197847	0.227802	0.30665	0.0543635	Bri3bp
ENSMUSG00000045744	0.0554912	0.832395	0.106035	0.41211			Bricd5
ENSMUSG00000085208	0.106989	0.437579	0.0133354	0.926252	0.303274	0.0165622	Brip1os
ENSMUSG00000022247	0.314853	0.0782764	0.0704922	0.642677	-0.0475881	0.704277	Brix1
ENSMUSG00000033940	-0.124395	0.13262	-0.073851	0.523819	-0.161076	0.0789869	Brk1
ENSMUSG00000080268	0.377576	0.00656474	0.0308487	0.835967	0.0017315	0.989545	Brms1
ENSMUSG00000012076	0.201299	0.368779	0.0463014	0.759592	-0.0329211	0.799395	Brms1l
ENSMUSG00000046836	0.144052	0.168844	-0.0662889	0.608296	0.0867137	0.398548	Brox
ENSMUSG00000001632	-0.0935285	0.468149	-0.248115	0.0887214	-0.0659674	0.602952	Brpf1
ENSMUSG00000063952	-0.27576	0.0343684	-0.288624	0.0522952	-0.160646	0.203006	Brpf3
ENSMUSG00000022914	-0.106603	0.288465	-0.0330395	0.788665	0.0908946	0.500137	Brwd1
ENSMUSG00000063663	-0.27483	0.124379	-0.0649528	0.669562	0.0857977	0.527467	Brwd3
ENSMUSG00000071657	-0.509255	8.27387e-09	-0.504805	1.85607e-05	-0.339742	0.0303488	Bscl2
ENSMUSG00000040859	-0.00419802	0.978576	-0.338578	0.0579391	-0.196465	0.164712	Bsdc1
ENSMUSG00000023175	-0.284629	0.0493597	-0.225437	0.130287	0.0231298	0.865546	Bsg
ENSMUSG00000046718	2.96286	1.94467e-52	0.798553	0.000365992	2.76553	4.36892e-57	Bst2
ENSMUSG00000040565	-0.148286	0.239273	-0.00583369	0.965332	-0.0378047	0.752929	Btaf1
ENSMUSG00000025103	-0.250797	0.00131228	-0.299157	0.018904	-0.146632	0.128788	Btbd1
ENSMUSG00000038187	0.24056	0.0999763	0.0642786	0.661898	0.144771	0.258123	Btbd10
ENSMUSG00000073771	0.625579	0.0164123	0.30402	0.0890316	0.158172	0.279904	Btbd19
ENSMUSG00000003344	-0.409676	0.0019967	-0.402977	0.00444372	-0.130863	0.197038	Btbd2
ENSMUSG00000062098	-0.0474721	0.700387	0.13437	0.334186	-0.0539812	0.671245	Btbd3
ENSMUSG00000002803	-0.548201	0.0201038	-0.231451	0.154407	0.211259	0.151132	Btbd6
ENSMUSG00000041702	-0.144141	0.138138	-0.19816	0.135979	-0.128123	0.251138	Btbd7
ENSMUSG00000111375	0.0731366	0.713654	0.0612659	0.696587	0.369146	0.0532037	Btbd8
ENSMUSG00000062202	0.224825	0.26272	-0.0893086	0.565814	-0.161592	0.25943	Btbd9
ENSMUSG00000082361	-0.749912	0.0138568	-0.13471	0.35115	-0.0309961	0.809033	Btc
ENSMUSG00000021900	-0.32614	0.0212464	-0.32965	0.0547802	-0.347213	0.0422273	Btd
ENSMUSG00000021660	-0.0183051	0.838423	0.0328778	0.785686	-0.0403359	0.683414	Btf3
ENSMUSG00000028568	-0.160544	0.221202	-0.241311	0.0933909	-0.0639085	0.603251	Btf3l4
ENSMUSG00000036478	-0.220232	0.238511	-0.285743	0.0986857	-0.0126017	0.92565	Btg1
ENSMUSG00000020423	0.245838	0.373372	-0.171907	0.293236	0.0616162	0.587221	Btg2
ENSMUSG00000022863	-0.197846	0.20792	-0.212034	0.192712	0.273704	0.0523946	Btg3
ENSMUSG00000031264	2.20373	9.4778e-08			0.235106	0.104463	Btk
ENSMUSG00000040283	-0.116648	0.330743	-0.258543	0.0623384	0.0416261	0.742246	Btnl9
ENSMUSG00000025217	-0.218548	0.0981451	-0.189285	0.211686	0.0438675	0.740899	Btrc
ENSMUSG00000040084	1.62244	0.000328542	1.44044	0.0022849	0.744395	0.0109187	Bub1b
ENSMUSG00000066979	0.0545534	0.611573	0.0945347	0.470562	-0.0357117	0.7395	Bub3
ENSMUSG00000032077	-0.347286	0.101518	-0.396652	0.053204	-0.0368949	0.786982	Bud13
ENSMUSG00000005378	-0.283305	0.0296382	-0.15646	0.293881	-0.0113305	0.928422	Bud23
ENSMUSG00000038722	-0.255669	0.0387092	-0.0515652	0.70401	-0.241708	0.0528925	Bud31
ENSMUSG00000071317	0.162015	0.534214	0.180922	0.250392	0.00325957	0.958295	Bves
ENSMUSG00000098098	0.135993	0.596034	0.0555763	0.675983	-0.127823	0.317093	Bvht
ENSMUSG00000023988	-0.0852331	0.46598	-0.06978	0.601987	-0.306119	0.0327275	Bysl
ENSMUSG00000051223	0.152172	0.144661	0.095255	0.416473	-0.0856968	0.401182	Bzw1
ENSMUSG00000020547	0.466778	0.00028023	0.521026	0.00182113	0.683745	3.26297e-05	Bzw2
ENSMUSG00000116138	-0.657417	2.16093e-08	-0.598034	6.25003e-06	-0.565427	2.62295e-05	C030006K11Rik
ENSMUSG00000108181	-0.0749176	0.773484			-0.00651213	0.947466	C030015A19Rik
ENSMUSG00000073374	-0.0634016	0.805433			-0.078153	0.538262	C030034I22Rik
ENSMUSG00000097365	0.0479482	0.839303	-0.128672	0.400516	0.0727296	0.610944	C030034L19Rik
ENSMUSG00000087574	-0.396337	0.0203058	-0.0212172	0.887844	0.0603966	0.640788	C030037D09Rik
ENSMUSG00000105509	-0.0875636	0.691008	-0.191524	0.246691	-0.0608956	0.662805	C130013H08Rik
ENSMUSG00000039349	-0.165195	0.204977	-0.1061	0.448369	-0.340251	0.0527541	C130074G19Rik
ENSMUSG00000106464	-0.471403	0.112901			-0.0333177	0.789506	C130083M11Rik
ENSMUSG00000000581	-0.14374	0.423608	-0.155822	0.334591	0.0953921	0.504289	C1d
ENSMUSG00000042460	-0.168357	0.223283	0.00585594	0.965428	0.0822043	0.46168	C1galt1
ENSMUSG00000048970	-0.0962567	0.575908	-0.034131	0.822967	-0.10936	0.450246	C1galt1c1
ENSMUSG00000036887	2.31347	2.12885e-51	1.40743	1.35531e-11	1.32493	1.77916e-08	C1qa
ENSMUSG00000036905	2.62657	3.25893e-65	1.71871	3.30188e-19	1.33583	6.39657e-08	C1qb
ENSMUSG00000018446	-0.108941	0.316686	-0.00493272	0.966098	0.14308	0.276879	C1qbp
ENSMUSG00000036896	2.50519	1.54275e-49	1.51198	8.45562e-13	1.17941	1.88344e-06	C1qc
ENSMUSG00000017446	0.493916	0.00780329	0.0939422	0.552719	0.094482	0.503715	C1qtnf1
ENSMUSG00000023571	-0.73548	5.96878e-08	-0.740719	1.21391e-05	-0.351362	0.0209481	C1qtnf12
ENSMUSG00000046491	0.0386863	0.882598					C1qtnf2
ENSMUSG00000040794	-0.533743	0.0655898	-0.0541653	0.688238	0.482569	0.0229141	C1qtnf4
ENSMUSG00000079592	1.19489	2.52275e-06	1.10221	0.000895999	0.684165	0.00411628	C1qtnf5
ENSMUSG00000022440	1.7179	3.49116e-11	1.23099	0.000394874	0.785236	0.00343098	C1qtnf6
ENSMUSG00000061535	0.84489	0.022252					C1qtnf7
ENSMUSG00000071347	0.636847	0.00204135	1.01601	3.45672e-05	0.143269	0.326508	C1qtnf9
ENSMUSG00000055172	1.32138	1.97091e-12	0.703694	0.000530353	0.427554	0.0192679	C1ra
ENSMUSG00000038527	-0.801055	2.22649e-06	-0.815119	2.58506e-05	-0.705951	0.000837481	C1rl
ENSMUSG00000038521	1.13889	2.36074e-11	0.529304	0.00310518	0.270079	0.0726211	C1s1
ENSMUSG00000024371	1.99924	4.75992e-18	0.571895	0.0126472	1.67028	1.86375e-14	C2
ENSMUSG00000084915					0.123348	0.178673	C230037L18Rik
ENSMUSG00000085560	0.258576	0.209562	0.0298869	0.843348	0.0211519	0.880051	C230038L03Rik
ENSMUSG00000063623	0.385937	0.00917819	0.256554	0.128726	0.424764	0.00575815	C230062I16Rik
ENSMUSG00000045975	0.0557479	0.697275	-0.232482	0.0797654	-0.279134	0.0448453	C2cd2
ENSMUSG00000032120	-0.0241172	0.893626	0.237255	0.161706	-0.218769	0.12811	C2cd2l
ENSMUSG00000047248	-0.0300408	0.846478	-0.0186042	0.894319	-0.126417	0.307314	C2cd3
ENSMUSG00000030279	0.127329	0.476988	0.310099	0.0889672	0.162602	0.269018	C2cd5
ENSMUSG00000024164	-0.281668	0.0425006	-0.642936	3.89183e-05	-0.405842	0.00110235	C3
ENSMUSG00000006423	-0.493459	1.08003e-05	-0.431833	0.00261178	-0.288372	0.0369272	C330007P06Rik
ENSMUSG00000056753	-0.00676914	0.978114					C330011M18Rik
ENSMUSG00000097093			0.0614158	0.610764	0.08193	0.505657	C330013E15Rik
ENSMUSG00000024592	-0.512913	0.00892976	-0.163814	0.309435	-0.29164	0.0775469	C330018D20Rik
ENSMUSG00000040552	3.60227	5.54945e-72	2.3139	9.60612e-14	1.69402	6.27499e-07	C3ar1
ENSMUSG00000015451	-0.149678	0.563056					C4a
ENSMUSG00000073418	2.27294	5.96003e-31	0.718467	0.000172161	1.62011	5.5549e-14	C4b
ENSMUSG00000085408	-0.239007	0.35905			-0.072949	0.509684	C530005A16Rik
ENSMUSG00000049130	2.16104	1.15064e-17	1.35774	7.16955e-05	0.669956	0.0119188	C5ar1
ENSMUSG00000074361	1.56552	0.000164734					C5ar2
ENSMUSG00000079105	-0.444229	0.0481218	-0.0770976	0.618881	-0.710643	0.00117548	C7
ENSMUSG00000079242	-0.0181102	0.935135	-0.162092	0.298637	0.0774937	0.587522	C730034F03Rik
ENSMUSG00000050390	1.68452	5.10202e-23	1.49717	1.56151e-12	1.53774	1.05097e-13	C77080
ENSMUSG00000046679	-0.00100111	0.994445	-0.0297113	0.846147	0.0539397	0.695737	C87436
ENSMUSG00000015083	-0.340803	0.161344	-0.277899	0.124976	0.16694	0.272287	C8g
ENSMUSG00000097574	-0.329021	0.16745	0.0517859	0.726157	0.45709	0.0177721	C920006O11Rik
ENSMUSG00000080727	-0.300831	0.232123			0.021213	0.873415	C920021L13Rik
ENSMUSG00000028300	0.306352	0.0227542	0.207244	0.169884	0.209496	0.18514	C9orf72
ENSMUSG00000095742	0.315928	0.133381	0.152325	0.349543	-0.0527985	0.703529	CAAA01147332.1
ENSMUSG00000028578	0.0161942	0.9364	0.0342395	0.823424	-0.0123643	0.928443	Caap1
ENSMUSG00000036707	-0.309036	0.00194488	-0.216381	0.0808024	-0.140568	0.178253	Cab39
ENSMUSG00000021981	-0.143604	0.164417	-0.0805941	0.524573	-0.0925203	0.412796	Cab39l
ENSMUSG00000019945	-0.809549	0.0262864			0.0399455	0.714261	Cabcoco1
ENSMUSG00000020196	0.307286	0.141892	0.0141048	0.927887	0.0796512	0.582478	Cabin1
ENSMUSG00000040957	-1.01137	2.88667e-07	-1.1653	9.35058e-10	-1.01318	1.98661e-06	Cables1
ENSMUSG00000038990	-0.17758	0.276932	0.0851798	0.582244	0.0154466	0.911772	Cables2
ENSMUSG00000029544	-0.444667	0.11359	-0.100785	0.450168	-0.592808	0.0175185	Cabp1
ENSMUSG00000009075	0.00264544	0.993081			0.0674934	0.608746	Cabp7
ENSMUSG00000015488	-0.497374	1.78363e-05	-0.165254	0.227801	-0.0873592	0.443064	Cacfd1
ENSMUSG00000028532	0.444213	0.131994	0.792194	0.00975936	-0.260334	0.101806	Cachd1
ENSMUSG00000034656	-0.271477	0.291625	0.0912786	0.555073	0.0994741	0.46252	Cacna1a
ENSMUSG00000051331	-0.571838	0.0141687	-0.0270677	0.859461	-0.0442112	0.750281	Cacna1c
ENSMUSG00000015968	0.161982	0.475473	0.283146	0.128376	0.184393	0.227152	Cacna1d
ENSMUSG00000020866	0.505595	0.104547			0.816693	0.00817327	Cacna1g
ENSMUSG00000024112	-0.0350873	0.87788	0.0021573	0.985291			Cacna1h
ENSMUSG00000026407	0.218247	0.421706	0.49252	0.00968178	-0.0108802	0.87571	Cacna1s
ENSMUSG00000040118	0.558019	0.000230804	0.375933	0.0272344	-0.171547	0.21524	Cacna2d1
ENSMUSG00000020882	0.352287	0.0851222	0.271293	0.118651	-0.0378016	0.781679	Cacnb1
ENSMUSG00000003352	1.39445	0.000120291			0.507568	0.0249904	Cacnb3
ENSMUSG00000017412	-0.3837	0.147594			-0.102719	0.468143	Cacnb4
ENSMUSG00000020722	0.267521	0.287181	0.11016	0.479853	-0.0924433	0.363148	Cacng1
ENSMUSG00000078815	0.395241	0.0940073	0.299089	0.115113	-0.0586814	0.576755	Cacng6
ENSMUSG00000069806	0.114247	0.629786	0.136369	0.387243	-0.0288816	0.829527	Cacng7
ENSMUSG00000034889	0.0718327	0.555689	0.108952	0.446322	-0.125247	0.321902	Cactin
ENSMUSG00000033417	0.0182557	0.887991	-0.0994283	0.475672	-0.206657	0.0836049	Cacul1
ENSMUSG00000014226	-0.662149	8.27495e-07	-0.580231	0.000391067	-0.830235	1.79592e-08	Cacybp
ENSMUSG00000013629	-0.217823	0.32452	-0.386577	0.0435579	0.177309	0.244865	Cad
ENSMUSG00000032076	2.13401	3.85318e-25	1.52305	3.45234e-06	0.340104	0.06339	Cadm1
ENSMUSG00000064115	-0.895084	0.0197648	-0.135845	0.175944	-1.22177	0.0046413	Cadm2
ENSMUSG00000005338	0.0356308	0.864789	0.17052	0.30103	-0.0381384	0.782035	Cadm3
ENSMUSG00000054793	0.369302	0.0484723	0.370668	0.0626727	0.202783	0.191271	Cadm4
ENSMUSG00000017978	0.207788	0.419135	0.118071	0.418467	0.918689	0.00190726	Cadps2
ENSMUSG00000044566	-0.103357	0.693567			0.110915	0.370454	Cage1
ENSMUSG00000023055	-0.275983	0.00946441	-0.299859	0.0173243	-0.108298	0.227445	Calcoco1
ENSMUSG00000059588	0.682836	0.00359149	-0.0263957	0.861708	-0.0667464	0.632588	Calcrl
ENSMUSG00000029761	0.334768	0.0411573	0.546873	0.000381634	-0.373639	0.00492055	Cald1
ENSMUSG00000033033	1.06629	1.58404e-05	0.509474	0.0327037	0.241611	0.141077	Calhm2
ENSMUSG00000046031	1.74011	5.35285e-07			1.5202	0.000115671	Calhm6
ENSMUSG00000001175	0.0110102	0.876727	-0.101549	0.37488	-0.181126	0.15819	Calm1
ENSMUSG00000036438	0.159712	0.151766	0.0563984	0.655834	0.0663124	0.554014	Calm2
ENSMUSG00000019370	0.146636	0.0611831	0.0199544	0.867868	-0.124534	0.279541	Calm3
ENSMUSG00000003814	0.339688	0.00103233	0.170901	0.18192	0.0673184	0.511531	Calr
ENSMUSG00000019732	-0.246454	0.239033	-0.3471	0.0738259	-0.144078	0.33236	Calr3
ENSMUSG00000029767	0.122338	0.17873	0.168256	0.124461	0.116919	0.149462	Calu
ENSMUSG00000030272	0.169441	0.124308	0.0120008	0.929514	-0.141593	0.224328	Camk1
ENSMUSG00000039145	1.96796	1.38481e-15	1.38364	4.6739e-05	1.07377	0.000139636	Camk1d
ENSMUSG00000024617	0.132162	0.558939	0.057677	0.713503	-0.0295098	0.614318	Camk2a
ENSMUSG00000057897	-0.390714	0.0354882	-0.120657	0.441109	-0.0921621	0.507813	Camk2b
ENSMUSG00000053819	-0.312913	0.00405731	-0.165481	0.204724	-0.227647	0.0949743	Camk2d
ENSMUSG00000021820	-0.0900281	0.567529	0.0859677	0.52669	0.0379964	0.772554	Camk2g
ENSMUSG00000046447	0.16471	0.353568	0.0858083	0.586147	0.291046	0.0759226	Camk2n1
ENSMUSG00000051146	-0.0366486	0.883695			-0.147211	0.273912	Camk2n2
ENSMUSG00000029471	-0.329584	0.138976	-0.0704136	0.641918	-0.0136295	0.919477	Camkk2
ENSMUSG00000071037	-0.500689	0.0318704	-0.184014	0.263778	-0.0981908	0.493478	Camkmt
ENSMUSG00000021501	-0.0079402	0.960471	0.0827222	0.593038	0.122812	0.400274	Caml
ENSMUSG00000026933	-0.353141	0.0915403	-0.248402	0.154923	-0.222558	0.162667	Camsap1
ENSMUSG00000041570	-0.535072	1.56165e-10	-0.290506	0.0243241	-0.0140762	0.898345	Camsap2
ENSMUSG00000044433	-0.365812	0.154219	-0.392129	0.0360275	0.397501	0.0301834	Camsap3
ENSMUSG00000014592	-0.373254	0.0502318	-0.266072	0.125028	-0.324197	0.0365	Camta1
ENSMUSG00000040712	-0.633975	1.991e-06	-0.617456	0.000118967	-0.164978	0.174611	Camta2
ENSMUSG00000020114	-0.119094	0.363009	-0.10989	0.457607	-0.229533	0.102201	Cand1
ENSMUSG00000030319	0.129721	0.56883	0.0361926	0.814685	-0.118265	0.276448	Cand2
ENSMUSG00000025575	0.123097	0.312228	0.123419	0.385834	0.152294	0.21924	Cant1
ENSMUSG00000020368	0.147751	0.267231	0.211865	0.123675	-0.0905969	0.427913	Canx
ENSMUSG00000028656	0.690105	1.05491e-13	0.331687	0.0076251	0.324327	0.0100141	Cap1
ENSMUSG00000021373	0.168521	0.505893	0.0773025	0.621845	-0.0541288	0.520234	Cap2
ENSMUSG00000056737	3.4465	8.84086e-71	2.48711	3.70403e-20	1.43151	8.81012e-06	Capg
ENSMUSG00000024942	0.409192	0.00101505	0.25114	0.0904759	0.132528	0.271551	Capn1
ENSMUSG00000026270	-0.481248	0.0140421	-0.284149	0.110289	-0.329736	0.0674582	Capn10
ENSMUSG00000054083	0.117175	0.481382	0.371286	0.0427287	0.20785	0.165292	Capn12
ENSMUSG00000037326	-0.291965	0.0267591	-0.0129472	0.928849	-0.209844	0.122111	Capn15
ENSMUSG00000026509	-0.348909	0.000436441	-0.261948	0.031378	-0.656036	1.69691e-10	Capn2
ENSMUSG00000079110	0.139062	0.538158	0.439451	0.0377646	-0.0242745	0.81106	Capn3
ENSMUSG00000035547	1.49109	1.00338e-07	0.499334	0.0348125	0.322444	0.0739192	Capn5
ENSMUSG00000021893	-0.10267	0.326498	-0.138064	0.302259	-0.179971	0.100628	Capn7
ENSMUSG00000001794	-0.0285111	0.775523	0.0383786	0.71235	-0.0132647	0.885517	Capns1
ENSMUSG00000027184	-0.172117	0.105387	-0.27315	0.0370539	-0.366134	0.00219736	Caprin1
ENSMUSG00000030309	-0.253005	0.276768	0.170707	0.303829	0.498302	0.0217003	Caprin2
ENSMUSG00000070372	0.175041	0.0912908	0.122142	0.339296	0.139768	0.185812	Capza1
ENSMUSG00000015733	0.144272	0.0796156	-0.00244222	0.981755	0.039352	0.685458	Capza2
ENSMUSG00000028745	0.192251	0.0566395	0.141756	0.261095	0.0523845	0.591	Capzb
ENSMUSG00000003273	-0.976951	0.000121267	-0.670504	0.0123622	-1.03293	0.000281824	Car11
ENSMUSG00000027555	-0.224663	0.0920579	-0.314669	0.0459594	-0.043263	0.740364	Car13
ENSMUSG00000038526	-0.736636	0.0012236	-0.498454	0.0262952	0.0290002	0.820817	Car14
ENSMUSG00000027562	-0.374752	0.0630105	-0.0701513	0.651041	0.225648	0.160196	Car2
ENSMUSG00000027559	-1.20595	3.0888e-16	-0.523601	0.000415498	-0.602735	0.000264275	Car3
ENSMUSG00000000805	0.313159	0.038097	0.399744	0.0118173	-0.0238105	0.8618	Car4
ENSMUSG00000031373	-0.0974402	0.596229	0.0560871	0.702597	-0.332666	0.0574804	Car5b
ENSMUSG00000031883	-0.0342396	0.888273	-0.0119945	0.926	0.084098	0.539383	Car7
ENSMUSG00000041261	-1.91884	8.03247e-11	-1.08178	0.00072175	-0.296777	0.0868083	Car8
ENSMUSG00000033170	0.0149339	0.91249	0.0299058	0.835973	-0.249728	0.0575144	Card10
ENSMUSG00000013483	0.0153464	0.949904	-0.0196904	0.885333	-0.00483534	0.970103	Card14
ENSMUSG00000037960	-0.0108403	0.930848	0.0280775	0.841823	-0.0760656	0.523711	Card19
ENSMUSG00000041849	0.236203	0.316733	-0.110833	0.460444	0.0354443	0.800257	Card6
ENSMUSG00000026928	0.347674	0.217889					Card9
ENSMUSG00000026017	-0.491616	0.00978549	0.0865864	0.578554	0.0972421	0.490126	Carf
ENSMUSG00000008393	-0.723716	1.22746e-10	-0.787258	1.76665e-07	-0.543954	1.02778e-05	Carhsp1
ENSMUSG00000032185	-0.102347	0.360798	0.0534995	0.685045	-0.0813149	0.440346	Carm1
ENSMUSG00000021338	0.219881	0.305755	0.19437	0.253721	0.152067	0.265084	Carmil1
ENSMUSG00000024726	-0.277121	0.041156	-0.277373	0.0678778	-0.0017629	0.987515	Carnmt1
ENSMUSG00000075289	-0.130656	0.580331	0.0377204	0.799868	-0.33388	0.0676053	Carns1
ENSMUSG00000010755	0.858354	1.20682e-06	0.468564	0.0167522	0.406329	0.0323867	Cars
ENSMUSG00000056228	-0.505187	0.00610339	-0.734	0.000737206	-0.534687	0.00389273	Cars2
ENSMUSG00000078676	-0.0735217	0.563163	-0.0120703	0.929019	0.0690694	0.60794	Casc3
ENSMUSG00000015189	0.115899	0.49248	-0.0471869	0.757841	-0.306574	0.0486046	Casd1
ENSMUSG00000031012	0.122566	0.545736	0.224228	0.156949	0.0741464	0.581525	Cask
ENSMUSG00000034471	-5.39587e-05	0.998531	0.102607	0.447322	-0.0364642	0.750393	Caskin2
ENSMUSG00000025888	3.033	1.14068e-35	1.20638	0.00105392	1.65524	5.01618e-09	Casp1
ENSMUSG00000025887	1.64926	2.53558e-08	1.6841	8.74596e-06	0.99702	0.00105314	Casp12
ENSMUSG00000029863	0.520978	0.00358345	0.222194	0.199152	0.214771	0.159038	Casp2
ENSMUSG00000031628	-0.0717597	0.663921	-0.191581	0.23332	-0.265672	0.0750178	Casp3
ENSMUSG00000033538	2.47887	4.93238e-11			1.9048	1.91787e-05	Casp4
ENSMUSG00000027997	-0.0532726	0.764554	-0.0107934	0.943141	0.396834	0.0145072	Casp6
ENSMUSG00000025076	0.232517	0.16842	0.263539	0.134183	0.64429	0.000319096	Casp7
ENSMUSG00000026029	0.468825	0.00167168	0.179153	0.269276	0.340808	0.0205134	Casp8
ENSMUSG00000028282	-0.367457	0.0703442	-0.197909	0.237913	-0.0900334	0.528251	Casp8ap2
ENSMUSG00000028914	0.15294	0.253675	-0.159	0.305436	0.0508843	0.684935	Casp9
ENSMUSG00000007122	0.22007	0.308955	0.334922	0.039027	-0.0255472	0.69729	Casq1
ENSMUSG00000027861	0.0376859	0.886444	0.116476	0.44344	-0.0412312	0.738591	Casq2
ENSMUSG00000051980	0.00383292	0.989791	-0.0736186	0.586388	-0.136945	0.137831	Casr
ENSMUSG00000021585	-0.00895429	0.928191	0.0229777	0.85369	0.00504655	0.963428	Cast
ENSMUSG00000020424	0.159462	0.461413	0.143725	0.378387	-0.00162065	0.988636	Castor1
ENSMUSG00000015944	-0.517481	0.00164823	-0.254088	0.110944	-0.634721	0.000359526	Castor2
ENSMUSG00000028977	0.0963196	0.657265	-0.741556	0.00144193	0.0345036	0.796634	Casz1
ENSMUSG00000027187	-0.194711	0.0586607	-0.279579	0.0138243	-0.149187	0.241765	Cat
ENSMUSG00000033486	-0.404919	0.0601643	0.115708	0.466323	0.0171403	0.903451	Catsper2
ENSMUSG00000007655	0.134631	0.149992	0.409826	0.000299848	0.0114083	0.888974	Cav1
ENSMUSG00000000058	0.0612047	0.498877	0.498231	7.55696e-05	0.0609506	0.527352	Cav2
ENSMUSG00000062694	0.324722	0.220287	0.24889	0.150297	-0.0496165	0.504123	Cav3
ENSMUSG00000004044	-0.419696	1.18336e-05	0.157289	0.174338	-0.19824	0.128554	Cavin1
ENSMUSG00000045954	0.445284	9.89401e-06	0.44959	0.000491744	0.0946772	0.360987	Cavin2
ENSMUSG00000037060	0.846947	5.59103e-07	1.08674	7.81597e-07	0.145007	0.325987	Cavin3
ENSMUSG00000028348	0.181972	0.473351	0.200088	0.239879	-0.075936	0.463922	Cavin4
ENSMUSG00000035640	-0.590908	0.023911	-0.0868558	0.559849	-0.00228728	0.984892	Cbarp
ENSMUSG00000038533	0.0102637	0.952724	-0.407254	0.018152	-0.174768	0.218532	Cbfa2t2
ENSMUSG00000006362	-0.220257	0.303356	-0.486584	0.00713486	-0.336742	0.061793	Cbfa2t3
ENSMUSG00000031885	0.641306	4.29807e-05	0.173009	0.262791	0.14664	0.288796	Cbfb
ENSMUSG00000034342	0.246759	0.0902359	0.149998	0.301157	0.0687154	0.607636	Cbl
ENSMUSG00000022637	0.496094	0.00746978	0.0367881	0.798722	0.179747	0.20515	Cblb
ENSMUSG00000020659	-0.00595815	0.974143	-0.115625	0.465328	0.0733647	0.607428	Cbll1
ENSMUSG00000051483	0.162194	0.467041	0.474502	0.0114859	0.850902	3.15905e-06	Cbr1
ENSMUSG00000025150	0.280706	0.191868	0.144804	0.371803	0.118658	0.417902	Cbr2
ENSMUSG00000022947	2.84216	8.6677e-07	3.40038	1.9445e-18	2.88726	1.75817e-12	Cbr3
ENSMUSG00000031641	-0.269247	0.0571701	-0.324207	0.0247163	-0.00894005	0.944896	Cbr4
ENSMUSG00000024878	-0.207808	0.183277	-0.169961	0.287078	-0.0386751	0.772966	Cbwd1
ENSMUSG00000018666	0.00352673	0.97496	-0.0282764	0.831057	-0.0265927	0.82135	Cbx1
ENSMUSG00000025577	-0.192961	0.458109	0.122817	0.402506	-0.139831	0.318721	Cbx2
ENSMUSG00000029836	-0.355547	0.0114782	0.0657459	0.636097	-0.0249491	0.835246	Cbx3
ENSMUSG00000057886	0.0152016	0.94515					Cbx3-ps6
ENSMUSG00000039989	-0.0796696	0.602053	-0.0998637	0.503881	0.278379	0.103483	Cbx4
ENSMUSG00000009575	-0.132341	0.236773	0.0920022	0.498617	-0.101987	0.34589	Cbx5
ENSMUSG00000089715	0.406601	0.00948882	0.525952	0.00344382	0.0471836	0.72452	Cbx6
ENSMUSG00000053411	-0.539028	0.00351879	-0.336539	0.0702127	0.197219	0.20782	Cbx7
ENSMUSG00000025578	-0.225821	0.284345	-0.132043	0.391848	-0.147983	0.282275	Cbx8
ENSMUSG00000022428	-0.378295	0.0316218	-0.168618	0.295323	-0.0997188	0.455495	Cby1
ENSMUSG00000036686	0.219975	0.158638	0.109099	0.478843	-0.0198203	0.879387	Cc2d1a
ENSMUSG00000028582	0.103929	0.471609	0.101382	0.481348	0.177059	0.191631	Cc2d1b
ENSMUSG00000039765	0.0949822	0.626473	0.155637	0.346593	0.376928	0.0344191	Cc2d2a
ENSMUSG00000020074	0.167588	0.325413	0.130317	0.395719	-0.0378576	0.770651	Ccar1
ENSMUSG00000033712	-0.0947003	0.38145	0.018878	0.888585	0.0964949	0.395244	Ccar2
ENSMUSG00000063605	0.501292	0.0303926	0.0531187	0.725797	-0.0393076	0.75959	Ccdc102a
ENSMUSG00000035228	-0.498734	0.0584619	-0.634005	0.0179476	-0.456484	0.0302599	Ccdc106
ENSMUSG00000028461	0.0958487	0.584118	0.0639381	0.682187	-0.0780193	0.566346	Ccdc107
ENSMUSG00000042111	-0.120121	0.395885	-0.106701	0.47839	-0.0766913	0.542704	Ccdc115
ENSMUSG00000020482	-0.629697	0.00829111	-0.677246	0.00692249	-0.641601	0.00447885	Ccdc117
ENSMUSG00000019659	0.565878	0.000153913	0.335739	0.049092	0.320874	0.017471	Ccdc12
ENSMUSG00000034795	-0.166009	0.419925	-0.136964	0.369771	-0.136595	0.337061	Ccdc122
ENSMUSG00000007721	-0.231959	0.0528912	-0.115297	0.378333	-0.273889	0.0145582	Ccdc124
ENSMUSG00000048924	-1.11602	4.6425e-06	-0.47832	0.030284	-0.751384	0.00092757	Ccdc125
ENSMUSG00000050786	0.0438317	0.846769	-0.0526881	0.709183	0.0332532	0.813412	Ccdc126
ENSMUSG00000021578	-0.370018	0.000664615	-0.235017	0.0738116	-0.281134	0.0157654	Ccdc127
ENSMUSG00000004994	0.288213	0.206036	-0.192747	0.238204	0.126019	0.391438	Ccdc130
ENSMUSG00000068114	0.136469	0.458208	-0.148041	0.362537	-0.0208144	0.879887	Ccdc134
ENSMUSG00000049957	-0.896783	1.4348e-06	-0.921665	0.000368078	-0.884339	0.000145709	Ccdc137
ENSMUSG00000038010	-0.632944	0.0306855	-0.0851482	0.553104	-0.53403	0.019295	Ccdc138
ENSMUSG00000022833	0.325408	0.236098			0.199395	0.181746	Ccdc14
ENSMUSG00000044033	-0.0357389	0.887555	-0.0476029	0.697649	0.0693661	0.493356	Ccdc141
ENSMUSG00000047696	-0.0884074	0.730744	-0.0628982	0.62113	-0.0660529	0.497435	Ccdc144b
ENSMUSG00000045790	-0.30885	0.257353	0.0499366	0.714135	-0.0922599	0.495813	Ccdc149
ENSMUSG00000091119	-0.0271221	0.785379	-0.070748	0.57481	-0.151233	0.175306	Ccdc152
ENSMUSG00000051427	-0.118698	0.592053	0.0251403	0.871889	-0.162226	0.258964	Ccdc157
ENSMUSG00000006241	-0.164492	0.479334	-0.117574	0.419717	0.171191	0.263187	Ccdc159
ENSMUSG00000075225	-0.0456165	0.859527	0.0187227	0.868569	-0.0319517	0.76905	Ccdc162
ENSMUSG00000028689	0.0669374	0.75108	0.00390714	0.980509	0.0991674	0.492628	Ccdc163
ENSMUSG00000024018	-0.349471	0.0130227	-0.305458	0.0659321	-0.285137	0.0182591	Ccdc167
ENSMUSG00000034035	-0.478876	0.086737	0.0251633	0.856383	-0.0119734	0.922959	Ccdc17
ENSMUSG00000019767	0.225386	0.404161			0.320081	0.0678083	Ccdc170
ENSMUSG00000052407	0.973847	0.00816923			0.367901	0.0418301	Ccdc171
ENSMUSG00000034083	-0.238227	0.254786	-0.204533	0.217201	-0.0790662	0.570391	Ccdc174
ENSMUSG00000056531	-0.795255	0.0160991			0.0739383	0.597597	Ccdc18
ENSMUSG00000026578	0.0266471	0.890425	0.0904611	0.567568	0.00988135	0.944192	Ccdc181
ENSMUSG00000035173	0.0551572	0.721526	-0.122413	0.421471	0.181659	0.168353	Ccdc186
ENSMUSG00000057176	-0.0226812	0.915954	0.0477149	0.760184	0.0330819	0.813755	Ccdc189
ENSMUSG00000022701	-0.0021498	0.9904	0.0509997	0.738838	-0.0274268	0.840193	Ccdc191
ENSMUSG00000031143	0.156404	0.321722	0.039647	0.792837	-0.196617	0.173229	Ccdc22
ENSMUSG00000022035	0.0589333	0.67403	0.162894	0.259806	0.0922537	0.438165	Ccdc25
ENSMUSG00000059554	0.0968367	0.677464	-0.116262	0.443489	0.120562	0.408868	Ccdc28a
ENSMUSG00000028795	-0.279421	0.0592368	-0.290534	0.0773885	-0.143933	0.286302	Ccdc28b
ENSMUSG00000026676	0.791178	0.000204599	0.791655	7.98217e-05	0.104078	0.467171	Ccdc3
ENSMUSG00000028637					0.195556	0.155258	Ccdc30
ENSMUSG00000039983	-0.0335338	0.848135	-0.0656919	0.671547	-0.0752045	0.593598	Ccdc32
ENSMUSG00000027160	0.192169	0.360249	0.193851	0.251684	-0.0971232	0.495103	Ccdc34
ENSMUSG00000027676	0.204116	0.451421			0.20515	0.126207	Ccdc39
ENSMUSG00000020925	0.0380309	0.820823	0.0127526	0.933092	-0.147779	0.270686	Ccdc43
ENSMUSG00000078622	0.0881261	0.469651	0.159775	0.222119	0.128686	0.236953	Ccdc47
ENSMUSG00000038127	-0.050608	0.603197	-0.124947	0.312503	-0.0530631	0.628148	Ccdc50
ENSMUSG00000025645	0.0103533	0.956224	0.0350726	0.821921	0.0215238	0.87955	Ccdc51
ENSMUSG00000048445	-0.79923	0.0221331	-0.0823028	0.503181	0.144076	0.272106	Ccdc57
ENSMUSG00000075229	-0.705183	0.000715933	-0.505241	0.0141362	-0.179707	0.22482	Ccdc58
ENSMUSG00000019897	-0.0339983	0.84036	-0.359194	0.0477388	-0.16512	0.25322	Ccdc59
ENSMUSG00000048701	-0.165967	0.148477	-0.135208	0.325585	-0.0693404	0.565954	Ccdc6
ENSMUSG00000074358	0.151558	0.461199	0.061508	0.694952	0.287676	0.0923973	Ccdc61
ENSMUSG00000061882	-0.0762633	0.756719	-0.182899	0.23055	0.131195	0.354018	Ccdc62
ENSMUSG00000046753	0.0316326	0.864151	0.503342	0.0129506	0.0736997	0.605863	Ccdc66
ENSMUSG00000049588	-1.56225	8.86396e-17	-1.34038	7.4907e-11	-1.13474	3.87559e-07	Ccdc69
ENSMUSG00000049305	-0.161017	0.485295	0.120904	0.452851	0.0297771	0.832403	Ccdc71
ENSMUSG00000090946	-0.0360567	0.811126	-0.0620958	0.673828	-0.191586	0.153227	Ccdc71l
ENSMUSG00000030177	-0.390504	0.0895589	-0.199667	0.233714	-0.0219371	0.861826	Ccdc77
ENSMUSG00000041117	0.659599	0.029071	0.157157	0.269127	-0.00581833	0.957066	Ccdc8
ENSMUSG00000022665	0.0714966	0.722382	0.677984	0.0013878	-0.65655	0.0014512	Ccdc80
ENSMUSG00000079084	0.0319393	0.791458	0.0668471	0.633555	0.295975	0.0440378	Ccdc82
ENSMUSG00000043923	-0.677689	0.00334518	-0.208028	0.218149	-0.166625	0.270518	Ccdc84
ENSMUSG00000032878	0.894058	8.35399e-06	0.863983	0.000461969	0.187011	0.227743	Ccdc85a
ENSMUSG00000095098	0.277516	0.0705981	0.435172	0.0141064	0.166123	0.206652	Ccdc85b
ENSMUSG00000084883	0.270286	0.0875086	0.105484	0.502779	0.326122	0.0318222	Ccdc85c
ENSMUSG00000024732	0.638415	5.66249e-05	0.384828	0.042527	0.207882	0.144588	Ccdc86
ENSMUSG00000032740	0.311366	0.0620283	0.165756	0.293324	0.646818	0.00172713	Ccdc88a
ENSMUSG00000047810	0.879741	0.00379376	-0.022461	0.867424	0.133851	0.326824	Ccdc88b
ENSMUSG00000021182	0.627548	0.000776834	0.351057	0.0385366	0.7972	6.15172e-07	Ccdc88c
ENSMUSG00000041375	0.46189	0.00760857	0.513295	0.00448813	-0.0106982	0.937384	Ccdc9
ENSMUSG00000030613	-0.116521	0.51775	-0.11681	0.441939	-0.0961287	0.481934	Ccdc90b
ENSMUSG00000030301	-0.122528	0.269401	-0.173316	0.199855	-0.439617	0.00413452	Ccdc91
ENSMUSG00000026339	0.20294	0.163977	0.141617	0.351903	0.0750451	0.541594	Ccdc93
ENSMUSG00000050677	0.019205	0.94119					Ccdc96
ENSMUSG00000002608	-0.0786449	0.542241	-0.0357358	0.798612	-0.0864135	0.460669	Ccdc97
ENSMUSG00000045838	0.839689	0.000186601	1.74912	1.02956e-08	0.117334	0.42375	Ccdc9b
ENSMUSG00000040312	0.443722	0.100712	0.126083	0.40306	0.412507	0.0399475	Cchcr1
ENSMUSG00000020676	0.621809	0.000270655	0.295344	0.0970416	0.219564	0.147773	Ccl11
ENSMUSG00000035385	0.772269	0.0264432	0.72702	0.0163725	0.00659046	0.950476	Ccl2
ENSMUSG00000094686	0.872243	0.019426	0.0338799	0.768529	0.0741642	0.516763	Ccl21a
ENSMUSG00000023235	-0.800517	0.007286	-0.397431	0.0522813	-0.237754	0.139329	Ccl25
ENSMUSG00000073888	-0.393007	0.0605204	-0.107065	0.499365	-0.226612	0.157543	Ccl27a
ENSMUSG00000018927	2.60431	1.00015e-47	1.88414	2.34635e-15	0.951647	0.000944434	Ccl6
ENSMUSG00000035373	0.807573	0.0212429	0.586874	0.0261371	0.106595	0.380822	Ccl7
ENSMUSG00000009185	2.24558	1.33563e-06			1.42568	0.00169256	Ccl8
ENSMUSG00000019122	2.7079	3.13356e-21	1.66237	1.987e-06	0.772733	0.00318834	Ccl9
ENSMUSG00000000378	-0.00987254	0.938161	-0.132607	0.349511	0.00233384	0.985836	Ccm2
ENSMUSG00000027474	-0.404352	0.0236004	-0.0407092	0.792002	-0.145477	0.326569	Ccm2l
ENSMUSG00000028195	0.297915	0.28138	0.0396576	0.759091	0.0210491	0.852662	Ccn1
ENSMUSG00000019997	0.395759	0.0932581	0.544743	0.0210464	0.137069	0.334043	Ccn2
ENSMUSG00000037362	0.224291	0.408495			0.053583	0.656017	Ccn3
ENSMUSG00000027715	1.70301	8.33018e-07			0.776388	0.00735798	Ccna2
ENSMUSG00000041431	1.0278	0.00712973					Ccnb1
ENSMUSG00000028252	-0.226023	0.210827	-0.131953	0.408602	-0.0995674	0.47783	Ccnc
ENSMUSG00000070348	1.38277	2.04259e-07	1.21593	4.6947e-05	1.06935	8.31615e-05	Ccnd1
ENSMUSG00000000184	1.19071	4.11611e-14	1.05656	7.84685e-08	0.795857	5.03111e-05	Ccnd2
ENSMUSG00000034165	-0.184125	0.0401847	-0.14356	0.256272	-0.121245	0.249381	Ccnd3
ENSMUSG00000023572	0.116842	0.350439	0.0462682	0.74268	0.044414	0.698058	Ccndbp1
ENSMUSG00000002068	-0.164907	0.503094	0.0719202	0.61258	0.0128221	0.927292	Ccne1
ENSMUSG00000028212	-0.0751968	0.753044	-0.0945191	0.493289	-0.0816924	0.468901	Ccne2
ENSMUSG00000072082	1.14959	0.00696944					Ccnf
ENSMUSG00000020326	-0.133559	0.226534	0.0614336	0.601885	-0.211919	0.115487	Ccng1
ENSMUSG00000029385	-0.885166	0.000480569	-1.34043	9.84111e-06	-0.736729	0.00208	Ccng2
ENSMUSG00000021548	-0.27927	0.160005	-0.171101	0.284619	0.0580597	0.614882	Ccnh
ENSMUSG00000063015	-0.751527	5.95953e-10	-0.343879	0.0157757	-0.0303502	0.801292	Ccni
ENSMUSG00000025010	-0.312074	0.12216	-0.422627	0.0377544	-0.361154	0.0229826	Ccnj
ENSMUSG00000021258	-0.128573	0.351741	-0.252313	0.100302	-0.0378163	0.751334	Ccnk
ENSMUSG00000027829	0.0929795	0.470195	-0.174317	0.18862	0.497034	0.00552053	Ccnl1
ENSMUSG00000029068	0.0124943	0.934035	-0.0138601	0.920238	0.146819	0.251682	Ccnl2
ENSMUSG00000042417	-0.8094	0.0292974			1.03514	0.00287424	Ccno
ENSMUSG00000049489	-0.340483	0.0403417	-0.177107	0.274651	-0.674806	0.000529929	Ccnq
ENSMUSG00000011960	-0.292988	0.0248593	-0.4723	0.0039452	0.0463083	0.743703	Ccnt1
ENSMUSG00000026349	0.0427183	0.763377	-0.0846146	0.559667	0.071589	0.589587	Ccnt2
ENSMUSG00000024286	-0.15198	0.115736	-0.137914	0.252983	-0.168518	0.0811418	Ccny
ENSMUSG00000070871	-0.143524	0.532982	-0.0911429	0.5373	0.0503666	0.732306	Ccnyl1
ENSMUSG00000033904	-0.0949948	0.623239	0.128646	0.426929	-0.159482	0.282712	Ccp110
ENSMUSG00000034563	-0.20864	0.0783855	-0.166161	0.218305	-0.247277	0.0572213	Ccpg1
ENSMUSG00000086158	-0.5105	0.032531	-0.456613	0.0399868	-0.771979	0.00136237	Ccpg1os
ENSMUSG00000044052	-0.720436	0.0141942	-0.270903	0.117782	-0.182852	0.20973	Ccr10
ENSMUSG00000049103	2.23952	2.67509e-19	0.832257	0.0042136	1.16251	5.88084e-05	Ccr2
ENSMUSG00000079227	2.67166	5.97621e-05			0.586185	0.0118165	Ccr5
ENSMUSG00000043953	2.11463	2.89458e-13	0.589375	0.0245723	0.792193	0.00754792	Ccrl2
ENSMUSG00000034108	-0.56066	7.69582e-06	-0.467862	0.0012384	0.104978	0.374291	Ccs
ENSMUSG00000039578	-0.0461736	0.847502	0.0764065	0.565587	0.107962	0.432657	Ccser1
ENSMUSG00000058690	-0.269454	0.0821071	-0.380404	0.0211319	-0.401811	0.021132	Ccser2
ENSMUSG00000034024	-0.0581787	0.446187	0.0186854	0.862925	-0.14662	0.0769572	Cct2
ENSMUSG00000001416	-0.232913	0.0315145	-0.117119	0.36429	-0.282276	0.00981256	Cct3
ENSMUSG00000007739	-0.220699	0.00820145	-0.276897	0.0129689	-0.271978	0.0101932	Cct4
ENSMUSG00000022234	-0.109575	0.147727	0.00390531	0.972582	-0.106243	0.204058	Cct5
ENSMUSG00000029447	-0.175966	0.0704302	-0.00950554	0.93887	-0.284492	0.00551868	Cct6a
ENSMUSG00000030007	-0.229894	0.0223595	-0.0671324	0.579631	-0.193215	0.0529527	Cct7
ENSMUSG00000025613	-0.154306	0.0824506	-0.177432	0.138431	-0.123841	0.208108	Cct8
ENSMUSG00000029617	-0.153621	0.157845	-0.214167	0.116483	-0.180397	0.11433	Ccz1
ENSMUSG00000046186	0.677084	0.0450422			-0.0250265	0.81956	Cd109
ENSMUSG00000051439	0.578815	0.00629588	0.26176	0.141427	0.175817	0.244316	Cd14
ENSMUSG00000025510	0.0206728	0.852219	0.111578	0.363254	0.0127105	0.906137	Cd151
ENSMUSG00000008845	0.185646	0.42775	0.0368996	0.812561	-0.069574	0.619064	Cd163
ENSMUSG00000019818	-0.0822165	0.410901	0.00613271	0.959821	-0.0445934	0.673703	Cd164
ENSMUSG00000028076	-0.442619	0.000454476	-0.407096	0.0075776	-0.193928	0.176102	Cd1d1
ENSMUSG00000022661	-0.0620276	0.777046	-0.100548	0.521516	-0.00302828	0.983343	Cd200
ENSMUSG00000065987	-0.311095	0.270468					Cd209b
ENSMUSG00000051906	-0.133737	0.582306	-0.0508827	0.728667	-0.0283117	0.824916	Cd209f
ENSMUSG00000079168	-0.43366	0.13379			0.0759037	0.542313	Cd209g
ENSMUSG00000005763	0.360679	0.122123	0.212039	0.214387	0.576026	0.0166839	Cd247
ENSMUSG00000056481	0.46834	0.00554643	-0.126196	0.419851	-0.0153789	0.904738	Cd248
ENSMUSG00000047139	0.598358	0.00506018	0.451199	0.0210877	-0.178429	0.234407	Cd24a
ENSMUSG00000016496	-0.422353	0.00575028	-0.910092	5.35856e-06	-0.066865	0.632736	Cd274
ENSMUSG00000035914	2.10348	3.82637e-06			0.217111	0.125012	Cd276
ENSMUSG00000061665	0.177594	0.137094	0.104876	0.445871	0.219163	0.0813202	Cd2ap
ENSMUSG00000042502	0.131751	0.413859	-0.0805904	0.586194	-0.157699	0.226356	Cd2bp2
ENSMUSG00000034652	3.65981	6.43748e-41	1.98724	1.28297e-07	1.81064	6.4967e-05	Cd300a
ENSMUSG00000063193	3.61794	4.40451e-28			1.56189	0.000244331	Cd300lb
ENSMUSG00000034641	3.2974	3.50039e-60	1.66509	2.26328e-06	1.76867	1.56027e-07	Cd300ld
ENSMUSG00000069607	2.79535	1.69263e-28	1.07457	0.00393606	1.33455	0.000245547	Cd300ld3
[truncated: 11,426 more rows]

## Sheet: GO Term BP - up
GO Terms Biological Processes (in red GO Terms used for ED Fig 2a)
Category	Term	Count	%	PValue	Genes	Fold Enrichment	Benjamini	FDR
GOTERM_BP_DIRECT	GO:0045087~innate immune response	71	10.3	1.3e-33	ENSMUSG00000003363, ENSMUSG00000057143, ENSMUSG00000034947, ENSMUSG00000054072, ENSMUSG00000009585, ENSMUSG00000079293, ENSMUSG00000015340, ENSMUSG00000024349, ENSMUSG00000044583, ENSMUSG00000006519, ENSMUSG00000052776, ENSMUSG00000038147, ENSMUSG00000078920, ENSMUSG00000078921, ENSMUSG00000058715, ENSMUSG00000034422, ENSMUSG00000032688, ENSMUSG00000036887, ENSMUSG00000034459, ENSMUSG00000074151,…	6	4.7e-30	4.4e-30
GOTERM_BP_DIRECT	GO:0045944~positive regulation of transcription by RNA polymerase II	60	8.7	2.6e-07	ENSMUSG00000000093, ENSMUSG00000028266, ENSMUSG00000049047, ENSMUSG00000041515, ENSMUSG00000000532, ENSMUSG00000042406, ENSMUSG00000024986, ENSMUSG00000002111, ENSMUSG00000048756, ENSMUSG00000001627, ENSMUSG00000024349, ENSMUSG00000044583, ENSMUSG00000038342, ENSMUSG00000039997, ENSMUSG00000039158, ENSMUSG00000074151, ENSMUSG00000022150, ENSMUSG00000024498, ENSMUSG00000002325, ENSMUSG00000028059,…	2.1	2.3e-05	2.2e-05
GOTERM_BP_DIRECT	GO:0007165~signal transduction	53	7.7	6.5e-09	ENSMUSG00000053063, ENSMUSG00000029470, ENSMUSG00000041836, ENSMUSG00000018819, ENSMUSG00000034708, ENSMUSG00000000532, ENSMUSG00000024986, ENSMUSG00000040345, ENSMUSG00000025314, ENSMUSG00000039031, ENSMUSG00000022206, ENSMUSG00000044583, ENSMUSG00000031875, ENSMUSG00000058715, ENSMUSG00000054520, ENSMUSG00000059013, ENSMUSG00000026395, ENSMUSG00000001313, ENSMUSG00000029309, ENSMUSG00000022433,…	2.4	1.1e-06	9.9e-07
GOTERM_BP_DIRECT	GO:0006954~inflammatory response	47	6.8	1.5e-19	ENSMUSG00000030760, ENSMUSG00000029135, ENSMUSG00000039936, ENSMUSG00000005087, ENSMUSG00000003363, ENSMUSG00000029373, ENSMUSG00000048376, ENSMUSG00000049103, ENSMUSG00000112148, ENSMUSG00000024781, ENSMUSG00000044768, ENSMUSG00000079293, ENSMUSG00000112023, ENSMUSG00000043953, ENSMUSG00000020400, ENSMUSG00000015340, ENSMUSG00000073418, ENSMUSG00000042286, ENSMUSG00000044583, ENSMUSG00000019122,…	5.2	1.8e-16	1.7e-16
GOTERM_BP_DIRECT	GO:0000122~negative regulation of transcription by RNA polymerase II	44	6.4	8e-05	ENSMUSG00000000093, ENSMUSG00000073490, ENSMUSG00000004099, ENSMUSG00000052397, ENSMUSG00000028266, ENSMUSG00000026222, ENSMUSG00000041515, ENSMUSG00000042406, ENSMUSG00000024986, ENSMUSG00000002111, ENSMUSG00000022346, ENSMUSG00000048756, ENSMUSG00000022306, ENSMUSG00000090272, ENSMUSG00000001228, ENSMUSG00000022906, ENSMUSG00000039997, ENSMUSG00000039994, ENSMUSG00000039456, ENSMUSG00000070348,…	1.9	0.0029	0.0028
GOTERM_BP_DIRECT	GO:0051607~defense response to virus	41	6	2.3e-22	ENSMUSG00000073490, ENSMUSG00000033355, ENSMUSG00000057143, ENSMUSG00000025492, ENSMUSG00000017707, ENSMUSG00000025498, ENSMUSG00000027951, ENSMUSG00000036908, ENSMUSG00000009585, ENSMUSG00000049502, ENSMUSG00000020641, ENSMUSG00000045932, ENSMUSG00000024349, ENSMUSG00000027639, ENSMUSG00000090272, ENSMUSG00000020448, ENSMUSG00000044583, ENSMUSG00000105504, ENSMUSG00000035692, ENSMUSG00000052776,…	7.2	4.3e-19	4e-19
GOTERM_BP_DIRECT	GO:0045893~positive regulation of DNA-templated transcription	35	5.1	0.00028	ENSMUSG00000000093, ENSMUSG00000029135, ENSMUSG00000055044, ENSMUSG00000025498, ENSMUSG00000048376, ENSMUSG00000041515, ENSMUSG00000042406, ENSMUSG00000049502, ENSMUSG00000024986, ENSMUSG00000002111, ENSMUSG00000049800, ENSMUSG00000022346, ENSMUSG00000048756, ENSMUSG00000000275, ENSMUSG00000022306, ENSMUSG00000039298, ENSMUSG00000022906, ENSMUSG00000053007, ENSMUSG00000062825, ENSMUSG00000076431,…	2	0.0074	0.007
GOTERM_BP_DIRECT	GO:0010628~positive regulation of gene expression	34	4.9	3.6e-06	ENSMUSG00000039936, ENSMUSG00000005087, ENSMUSG00000004099, ENSMUSG00000052397, ENSMUSG00000028364, ENSMUSG00000042349, ENSMUSG00000029616, ENSMUSG00000000532, ENSMUSG00000042406, ENSMUSG00000002111, ENSMUSG00000079293, ENSMUSG00000022346, ENSMUSG00000060216, ENSMUSG00000014599, ENSMUSG00000062825, ENSMUSG00000007872, ENSMUSG00000026177, ENSMUSG00000059552, ENSMUSG00000040435, ENSMUSG00000022892,…	2.5	0.00021	0.0002
GOTERM_BP_DIRECT	GO:0006338~chromatin remodeling	34	4.9	0.005	ENSMUSG00000029730, ENSMUSG00000041836, ENSMUSG00000024384, ENSMUSG00000042228, ENSMUSG00000022346, ENSMUSG00000020387, ENSMUSG00000021377, ENSMUSG00000025314, ENSMUSG00000021457, ENSMUSG00000025956, ENSMUSG00000040084, ENSMUSG00000060098, ENSMUSG00000020827, ENSMUSG00000031833, ENSMUSG00000070327, ENSMUSG00000062825, ENSMUSG00000029580, ENSMUSG00000059796, ENSMUSG00000028771, ENSMUSG00000026395,…	1.7	0.067	0.063
GOTERM_BP_DIRECT	GO:0006915~apoptotic process	33	4.8	3.2e-06	ENSMUSG00000000093, ENSMUSG00000030560, ENSMUSG00000018819, ENSMUSG00000026142, ENSMUSG00000023010, ENSMUSG00000027951, ENSMUSG00000026288, ENSMUSG00000002870, ENSMUSG00000045932, ENSMUSG00000040483, ENSMUSG00000041112, ENSMUSG00000040084, ENSMUSG00000038068, ENSMUSG00000020902, ENSMUSG00000023915, ENSMUSG00000055447, ENSMUSG00000032688, ENSMUSG00000057329, ENSMUSG00000059552, ENSMUSG00000040435,…	2.5	0.00019	0.00018
GOTERM_BP_DIRECT	GO:0008284~positive regulation of cell population proliferation	33	4.8	1.6e-05	ENSMUSG00000030760, ENSMUSG00000021190, ENSMUSG00000028364, ENSMUSG00000034708, ENSMUSG00000048376, ENSMUSG00000042228, ENSMUSG00000079293, ENSMUSG00000022346, ENSMUSG00000006356, ENSMUSG00000020422, ENSMUSG00000014599, ENSMUSG00000031778, ENSMUSG00000055447, ENSMUSG00000050335, ENSMUSG00000070348, ENSMUSG00000057329, ENSMUSG00000062825, ENSMUSG00000033467, ENSMUSG00000031320, ENSMUSG00000000184,…	2.4	0.00074	0.0007
GOTERM_BP_DIRECT	GO:0035556~intracellular signal transduction	32	4.7	2.7e-08	ENSMUSG00000031453, ENSMUSG00000022180, ENSMUSG00000042228, ENSMUSG00000058099, ENSMUSG00000026288, ENSMUSG00000028005, ENSMUSG00000020120, ENSMUSG00000002699, ENSMUSG00000021895, ENSMUSG00000022488, ENSMUSG00000068335, ENSMUSG00000021457, ENSMUSG00000031659, ENSMUSG00000031833, ENSMUSG00000074151, ENSMUSG00000033542, ENSMUSG00000040479, ENSMUSG00000020372, ENSMUSG00000004266, ENSMUSG00000005413,…	3.2	3.1e-06	2.9e-06
GOTERM_BP_DIRECT	GO:0009617~response to bacterium	30	4.4	1.9e-11	ENSMUSG00000024300, ENSMUSG00000054072, ENSMUSG00000041515, ENSMUSG00000090231, ENSMUSG00000072620, ENSMUSG00000105504, ENSMUSG00000035692, ENSMUSG00000030921, ENSMUSG00000030107, ENSMUSG00000028270, ENSMUSG00000055447, ENSMUSG00000034459, ENSMUSG00000074151, ENSMUSG00000069919, ENSMUSG00000053332, ENSMUSG00000026177, ENSMUSG00000024371, ENSMUSG00000069917, ENSMUSG00000029468, ENSMUSG00000046879,…	4.6	8e-09	7.5e-09
GOTERM_BP_DIRECT	GO:0016477~cell migration	30	4.4	2.3e-10	ENSMUSG00000039936, ENSMUSG00000005087, ENSMUSG00000025351, ENSMUSG00000027435, ENSMUSG00000020143, ENSMUSG00000022488, ENSMUSG00000021457, ENSMUSG00000000957, ENSMUSG00000021998, ENSMUSG00000030707, ENSMUSG00000055805, ENSMUSG00000074305, ENSMUSG00000055447, ENSMUSG00000057329, ENSMUSG00000037902, ENSMUSG00000039629, ENSMUSG00000023022, ENSMUSG00000001313, ENSMUSG00000029528, ENSMUSG00000000489,…	4.2	6.7e-08	6.3e-08
GOTERM_BP_DIRECT	GO:0007155~cell adhesion	29	4.2	1.2e-05	ENSMUSG00000005087, ENSMUSG00000028041, ENSMUSG00000027750, ENSMUSG00000024087, ENSMUSG00000028364, ENSMUSG00000000290, ENSMUSG00000022443, ENSMUSG00000042286, ENSMUSG00000029816, ENSMUSG00000030605, ENSMUSG00000038147, ENSMUSG00000031778, ENSMUSG00000039115, ENSMUSG00000030786, ENSMUSG00000055447, ENSMUSG00000032332, ENSMUSG00000033880, ENSMUSG00000027340, ENSMUSG00000027962, ENSMUSG00000022892,…	2.6	0.00059	0.00056
GOTERM_BP_DIRECT	GO:0043066~negative regulation of apoptotic process	29	4.2	0.0012	ENSMUSG00000005087, ENSMUSG00000026142, ENSMUSG00000023010, ENSMUSG00000022488, ENSMUSG00000038068, ENSMUSG00000031778, ENSMUSG00000019823, ENSMUSG00000050335, ENSMUSG00000057329, ENSMUSG00000033685, ENSMUSG00000000184, ENSMUSG00000032253, ENSMUSG00000008682, ENSMUSG00000059552, ENSMUSG00000022150, ENSMUSG00000026796, ENSMUSG00000007659, ENSMUSG00000026234, ENSMUSG00000022797, ENSMUSG00000022114,…	2	0.023	0.022
GOTERM_BP_DIRECT	GO:0006955~immune response	28	4.1	4.1e-05	ENSMUSG00000056116, ENSMUSG00000029373, ENSMUSG00000060550, ENSMUSG00000049103, ENSMUSG00000042349, ENSMUSG00000041515, ENSMUSG00000043953, ENSMUSG00000097328, ENSMUSG00000019122, ENSMUSG00000038147, ENSMUSG00000031778, ENSMUSG00000073411, ENSMUSG00000038642, ENSMUSG00000060802, ENSMUSG00000018927, ENSMUSG00000052384, ENSMUSG00000035929, ENSMUSG00000061232, ENSMUSG00000028599, ENSMUSG00000060586,…	2.4	0.0017	0.0016
GOTERM_BP_DIRECT	GO:0032760~positive regulation of tumor necrosis factor production	27	3.9	3.4e-18	ENSMUSG00000034947, ENSMUSG00000049103, ENSMUSG00000079293, ENSMUSG00000025314, ENSMUSG00000015340, ENSMUSG00000021457, ENSMUSG00000006519, ENSMUSG00000052776, ENSMUSG00000038147, ENSMUSG00000058715, ENSMUSG00000031101, ENSMUSG00000026395, ENSMUSG00000059498, ENSMUSG00000026896, ENSMUSG00000022892, ENSMUSG00000028059, ENSMUSG00000026234, ENSMUSG00000026656, ENSMUSG00000040296, ENSMUSG00000036273,…	9.7	3.2e-15	3e-15
GOTERM_BP_DIRECT	GO:0030335~positive regulation of cell migration	27	3.9	8.3e-10	ENSMUSG00000039936, ENSMUSG00000034708, ENSMUSG00000048376, ENSMUSG00000042228, ENSMUSG00000079293, ENSMUSG00000000957, ENSMUSG00000024965, ENSMUSG00000001227, ENSMUSG00000029816, ENSMUSG00000019122, ENSMUSG00000014599, ENSMUSG00000031778, ENSMUSG00000062825, ENSMUSG00000018927, ENSMUSG00000022150, ENSMUSG00000021360, ENSMUSG00000023088, ENSMUSG00000020372, ENSMUSG00000000489, ENSMUSG00000040552,…	4.4	1.8e-07	1.7e-07
GOTERM_BP_DIRECT	GO:0071222~cellular response to lipopolysaccharide	27	3.9	2.3e-08	ENSMUSG00000076441, ENSMUSG00000029373, ENSMUSG00000112148, ENSMUSG00000041515, ENSMUSG00000028268, ENSMUSG00000112023, ENSMUSG00000022500, ENSMUSG00000020400, ENSMUSG00000018774, ENSMUSG00000105504, ENSMUSG00000028270, ENSMUSG00000032688, ENSMUSG00000037902, ENSMUSG00000060802, ENSMUSG00000078853, ENSMUSG00000028599, ENSMUSG00000026234, ENSMUSG00000046879, ENSMUSG00000025888, ENSMUSG00000026712,…	3.7	3e-06	2.8e-06
GOTERM_BP_DIRECT	GO:0043065~positive regulation of apoptotic process	27	3.9	1.9e-06	ENSMUSG00000024087, ENSMUSG00000048376, ENSMUSG00000026288, ENSMUSG00000026663, ENSMUSG00000041515, ENSMUSG00000045932, ENSMUSG00000057329, ENSMUSG00000007872, ENSMUSG00000076431, ENSMUSG00000059552, ENSMUSG00000040435, ENSMUSG00000004446, ENSMUSG00000007659, ENSMUSG00000020372, ENSMUSG00000022892, ENSMUSG00000025887, ENSMUSG00000029468, ENSMUSG00000025888, ENSMUSG00000036390, ENSMUSG00000024659,…	3	0.00014	0.00013
GOTERM_BP_DIRECT	GO:0030036~actin cytoskeleton organization	26	3.8	4e-10	ENSMUSG00000052397, ENSMUSG00000055044, ENSMUSG00000026421, ENSMUSG00000020120, ENSMUSG00000022443, ENSMUSG00000020143, ENSMUSG00000004530, ENSMUSG00000005103, ENSMUSG00000043895, ENSMUSG00000041112, ENSMUSG00000030707, ENSMUSG00000020827, ENSMUSG00000055805, ENSMUSG00000032531, ENSMUSG00000075284, ENSMUSG00000033542, ENSMUSG00000079523, ENSMUSG00000028656, ENSMUSG00000000489, ENSMUSG00000024659,…	4.7	1e-07	9.4e-08
GOTERM_BP_DIRECT	GO:0001525~angiogenesis	26	3.8	1.2e-08	ENSMUSG00000032125, ENSMUSG00000028041, ENSMUSG00000024087, ENSMUSG00000027435, ENSMUSG00000049103, ENSMUSG00000022443, ENSMUSG00000021457, ENSMUSG00000000957, ENSMUSG00000022206, ENSMUSG00000097328, ENSMUSG00000030605, ENSMUSG00000055447, ENSMUSG00000070327, ENSMUSG00000062825, ENSMUSG00000032531, ENSMUSG00000025283, ENSMUSG00000000489, ENSMUSG00000026234, ENSMUSG00000024754, ENSMUSG00000005413,…	4	1.9e-06	1.7e-06
GOTERM_BP_DIRECT	GO:0030154~cell differentiation	26	3.8	0.0096	ENSMUSG00000032125, ENSMUSG00000039936, ENSMUSG00000050390, ENSMUSG00000041936, ENSMUSG00000006095, ENSMUSG00000024986, ENSMUSG00000002111, ENSMUSG00000029778, ENSMUSG00000021457, ENSMUSG00000022306, ENSMUSG00000097328, ENSMUSG00000001227, ENSMUSG00000050335, ENSMUSG00000007872, ENSMUSG00000022150, ENSMUSG00000028059, ENSMUSG00000004266, ENSMUSG00000024338, ENSMUSG00000039062, ENSMUSG00000027968,…	1.7	0.11	0.1
GOTERM_BP_DIRECT	GO:0006508~proteolysis	25	3.6	0.0057	ENSMUSG00000028041, ENSMUSG00000030560, ENSMUSG00000021190, ENSMUSG00000024644, ENSMUSG00000020682, ENSMUSG00000017760, ENSMUSG00000000957, ENSMUSG00000090231, ENSMUSG00000021458, ENSMUSG00000030107, ENSMUSG00000038642, ENSMUSG00000036545, ENSMUSG00000032688, ENSMUSG00000061119, ENSMUSG00000024691, ENSMUSG00000032010, ENSMUSG00000024371, ENSMUSG00000028776, ENSMUSG00000055172, ENSMUSG00000025887,…	1.8	0.073	0.069
GOTERM_BP_DIRECT	GO:0009410~response to xenobiotic stimulus	24	3.5	1.6e-06	ENSMUSG00000029135, ENSMUSG00000004099, ENSMUSG00000076441, ENSMUSG00000059552, ENSMUSG00000023088, ENSMUSG00000042228, ENSMUSG00000033161, ENSMUSG00000040613, ENSMUSG00000024781, ENSMUSG00000024413, ENSMUSG00000029468, ENSMUSG00000025888, ENSMUSG00000047407, ENSMUSG00000048756, ENSMUSG00000029778, ENSMUSG00000022488, ENSMUSG00000015340, ENSMUSG00000052727, ENSMUSG00000024900, ENSMUSG00000002603,…	3.3	0.00012	0.00011
GOTERM_BP_DIRECT	GO:0008285~negative regulation of cell population proliferation	24	3.5	4.9e-05	ENSMUSG00000010358, ENSMUSG00000076431, ENSMUSG00000024087, ENSMUSG00000059552, ENSMUSG00000025492, ENSMUSG00000048376, ENSMUSG00000040435, ENSMUSG00000042228, ENSMUSG00000026796, ENSMUSG00000022892, ENSMUSG00000005413, ENSMUSG00000047407, ENSMUSG00000022114, ENSMUSG00000025314, ENSMUSG00000046711, ENSMUSG00000042594, ENSMUSG00000026946, ENSMUSG00000020733, ENSMUSG00000002603, ENSMUSG00000072620,…	2.6	0.0019	0.0018
GOTERM_BP_DIRECT	GO:0071346~cellular response to type II interferon	23	3.3	9.2e-16	ENSMUSG00000062825, ENSMUSG00000037902, ENSMUSG00000029298, ENSMUSG00000029860, ENSMUSG00000078853, ENSMUSG00000076441, ENSMUSG00000060550, ENSMUSG00000021262, ENSMUSG00000041515, ENSMUSG00000028268, ENSMUSG00000046879, ENSMUSG00000025888, ENSMUSG00000026712, ENSMUSG00000040253, ENSMUSG00000026615, ENSMUSG00000105504, ENSMUSG00000052688, ENSMUSG00000056737, ENSMUSG00000073421, ENSMUSG00000105096,…	10	6.8e-13	6.5e-13
GOTERM_BP_DIRECT	GO:0042742~defense response to bacterium	23	3.3	2e-08	ENSMUSG00000078853, ENSMUSG00000026177, ENSMUSG00000061232, ENSMUSG00000046805, ENSMUSG00000041515, ENSMUSG00000028268, ENSMUSG00000069515, ENSMUSG00000046879, ENSMUSG00000025888, ENSMUSG00000069516, ENSMUSG00000069874, ENSMUSG00000021457, ENSMUSG00000042286, ENSMUSG00000040253, ENSMUSG00000105504, ENSMUSG00000035692, ENSMUSG00000021948, ENSMUSG00000052776, ENSMUSG00000028270, ENSMUSG00000058715,…	4.4	2.8e-06	2.6e-06
GOTERM_BP_DIRECT	GO:0001934~positive regulation of protein phosphorylation	23	3.3	1.4e-07	ENSMUSG00000000184, ENSMUSG00000078853, ENSMUSG00000041936, ENSMUSG00000026483, ENSMUSG00000022150, ENSMUSG00000040435, ENSMUSG00000042228, ENSMUSG00000029616, ENSMUSG00000020372, ENSMUSG00000022892, ENSMUSG00000003348, ENSMUSG00000029468, ENSMUSG00000046879, ENSMUSG00000022797, ENSMUSG00000060216, ENSMUSG00000024610, ENSMUSG00000069874, ENSMUSG00000036273, ENSMUSG00000029816, ENSMUSG00000033307,…	3.9	1.3e-05	1.2e-05
GOTERM_BP_DIRECT	GO:0010468~regulation of gene expression	23	3.3	0.00086	ENSMUSG00000037902, ENSMUSG00000049580, ENSMUSG00000004099, ENSMUSG00000057143, ENSMUSG00000053398, ENSMUSG00000026395, ENSMUSG00000057596, ENSMUSG00000006360, ENSMUSG00000025498, ENSMUSG00000022892, ENSMUSG00000061533, ENSMUSG00000049625, ENSMUSG00000022346, ENSMUSG00000001750, ENSMUSG00000024349, ENSMUSG00000036273, ENSMUSG00000002603, ENSMUSG00000030966, ENSMUSG00000034330, ENSMUSG00000030921,…	2.2	0.018	0.017
GOTERM_BP_DIRECT	GO:0032755~positive regulation of interleukin-6 production	22	3.2	1.1e-13	ENSMUSG00000028581, ENSMUSG00000034947, ENSMUSG00000026896, ENSMUSG00000048376, ENSMUSG00000036908, ENSMUSG00000022892, ENSMUSG00000028059, ENSMUSG00000026234, ENSMUSG00000029468, ENSMUSG00000079293, ENSMUSG00000024610, ENSMUSG00000021457, ENSMUSG00000040296, ENSMUSG00000002603, ENSMUSG00000044583, ENSMUSG00000006519, ENSMUSG00000056529, ENSMUSG00000052688, ENSMUSG00000034330, ENSMUSG00000030579,…	8.6	5.8e-11	5.5e-11
GOTERM_BP_DIRECT	GO:0043410~positive regulation of MAPK cascade	22	3.2	3.8e-08	ENSMUSG00000028581, ENSMUSG00000057143, ENSMUSG00000034947, ENSMUSG00000026395, ENSMUSG00000057596, ENSMUSG00000048376, ENSMUSG00000042228, ENSMUSG00000022892, ENSMUSG00000004207, ENSMUSG00000000489, ENSMUSG00000029468, ENSMUSG00000025314, ENSMUSG00000024610, ENSMUSG00000021457, ENSMUSG00000068335, ENSMUSG00000002603, ENSMUSG00000021948, ENSMUSG00000038147, ENSMUSG00000034330, ENSMUSG00000031778,…	4.4	4.3e-06	4e-06
GOTERM_BP_DIRECT	GO:0002250~adaptive immune response	22	3.2	3.1e-06	ENSMUSG00000037649, ENSMUSG00000039936, ENSMUSG00000022180, ENSMUSG00000042228, ENSMUSG00000046805, ENSMUSG00000112148, ENSMUSG00000026321, ENSMUSG00000060586, ENSMUSG00000112023, ENSMUSG00000004730, ENSMUSG00000024659, ENSMUSG00000021457, ENSMUSG00000041187, ENSMUSG00000022636, ENSMUSG00000036594, ENSMUSG00000067212, ENSMUSG00000023915, ENSMUSG00000038147, ENSMUSG00000037321, ENSMUSG00000073421,…	3.4	0.00019	0.00018
GOTERM_BP_DIRECT	GO:0006914~autophagy	21	3.1	1.7e-08	ENSMUSG00000057143, ENSMUSG00000078853, ENSMUSG00000059552, ENSMUSG00000057596, ENSMUSG00000023010, ENSMUSG00000042228, ENSMUSG00000041515, ENSMUSG00000040713, ENSMUSG00000024413, ENSMUSG00000090084, ENSMUSG00000001750, ENSMUSG00000046711, ENSMUSG00000051506, ENSMUSG00000038371, ENSMUSG00000020448, ENSMUSG00000036273, ENSMUSG00000021306, ENSMUSG00000038147, ENSMUSG00000030921, ENSMUSG00000057329,…	4.8	2.4e-06	2.3e-06
GOTERM_BP_DIRECT	GO:0043123~positive regulation of canonical NF-kappaB signal transduction	21	3.1	2.6e-08	ENSMUSG00000057143, ENSMUSG00000034947, ENSMUSG00000057596, ENSMUSG00000048376, ENSMUSG00000042349, ENSMUSG00000025888, ENSMUSG00000079293, ENSMUSG00000049625, ENSMUSG00000000275, ENSMUSG00000022500, ENSMUSG00000022797, ENSMUSG00000024610, ENSMUSG00000002603, ENSMUSG00000044583, ENSMUSG00000030966, ENSMUSG00000039304, ENSMUSG00000031778, ENSMUSG00000030921, ENSMUSG00000031328, ENSMUSG00000032688,…	4.7	3.1e-06	2.9e-06
GOTERM_BP_DIRECT	GO:0006897~endocytosis	20	2.9	7.4e-08	ENSMUSG00000027293, ENSMUSG00000032220, ENSMUSG00000024065, ENSMUSG00000022150, ENSMUSG00000024300, ENSMUSG00000022892, ENSMUSG00000024781, ENSMUSG00000027322, ENSMUSG00000026234, ENSMUSG00000040713, ENSMUSG00000024413, ENSMUSG00000020695, ENSMUSG00000060216, ENSMUSG00000022433, ENSMUSG00000028657, ENSMUSG00000020437, ENSMUSG00000036273, ENSMUSG00000018417, ENSMUSG00000017774, ENSMUSG00000039735	4.6	7.2e-06	6.8e-06
GOTERM_BP_DIRECT	GO:0010629~negative regulation of gene expression	20	2.9	0.0022	ENSMUSG00000007872, ENSMUSG00000039936, ENSMUSG00000021190, ENSMUSG00000004099, ENSMUSG00000059552, ENSMUSG00000029616, ENSMUSG00000024066, ENSMUSG00000020372, ENSMUSG00000022892, ENSMUSG00000000532, ENSMUSG00000000489, ENSMUSG00000047407, ENSMUSG00000002111, ENSMUSG00000022346, ENSMUSG00000040010, ENSMUSG00000002603, ENSMUSG00000022906, ENSMUSG00000033307, ENSMUSG00000034422, ENSMUSG00000034610	2.2	0.039	0.036
GOTERM_BP_DIRECT	GO:0035458~cellular response to interferon-beta	19	2.8	2.8e-14	ENSMUSG00000073490, ENSMUSG00000034459, ENSMUSG00000078853, ENSMUSG00000054072, ENSMUSG00000028268, ENSMUSG00000046879, ENSMUSG00000026536, ENSMUSG00000069874, ENSMUSG00000024349, ENSMUSG00000040253, ENSMUSG00000090272, ENSMUSG00000069892, ENSMUSG00000052776, ENSMUSG00000039997, ENSMUSG00000078920, ENSMUSG00000074896, ENSMUSG00000078921, ENSMUSG00000073489, ENSMUSG00000028270	11.6	1.7e-11	1.6e-11
GOTERM_BP_DIRECT	GO:0007015~actin filament organization	19	2.8	2.3e-08	ENSMUSG00000037902, ENSMUSG00000079523, ENSMUSG00000032220, ENSMUSG00000028656, ENSMUSG00000024300, ENSMUSG00000049775, ENSMUSG00000001313, ENSMUSG00000028059, ENSMUSG00000026547, ENSMUSG00000004530, ENSMUSG00000022831, ENSMUSG00000041112, ENSMUSG00000020437, ENSMUSG00000030707, ENSMUSG00000018417, ENSMUSG00000053931, ENSMUSG00000017774, ENSMUSG00000030047, ENSMUSG00000057329	5.3	3e-06	2.8e-06
GOTERM_BP_DIRECT	GO:0019221~cytokine-mediated signaling pathway	19	2.8	1.4e-07	ENSMUSG00000033467, ENSMUSG00000005087, ENSMUSG00000059326, ENSMUSG00000032089, ENSMUSG00000029373, ENSMUSG00000049103, ENSMUSG00000112148, ENSMUSG00000054072, ENSMUSG00000004266, ENSMUSG00000112023, ENSMUSG00000000078, ENSMUSG00000040033, ENSMUSG00000017057, ENSMUSG00000058818, ENSMUSG00000031778, ENSMUSG00000071714, ENSMUSG00000031304, ENSMUSG00000071713, ENSMUSG00000034457	4.7	1.3e-05	1.2e-05
GOTERM_BP_DIRECT	GO:0015031~protein transport	19	2.8	0.026	ENSMUSG00000055013, ENSMUSG00000037649, ENSMUSG00000025351, ENSMUSG00000024065, ENSMUSG00000041936, ENSMUSG00000022150, ENSMUSG00000024663, ENSMUSG00000027422, ENSMUSG00000049502, ENSMUSG00000022443, ENSMUSG00000044768, ENSMUSG00000060216, ENSMUSG00000028657, ENSMUSG00000024737, ENSMUSG00000051329, ENSMUSG00000018395, ENSMUSG00000052688, ENSMUSG00000037321, ENSMUSG00000036678	1.8	0.22	0.21
GOTERM_BP_DIRECT	GO:0032496~response to lipopolysaccharide	18	2.6	2.6e-06	ENSMUSG00000026480, ENSMUSG00000029135, ENSMUSG00000032089, ENSMUSG00000026177, ENSMUSG00000024371, ENSMUSG00000040618, ENSMUSG00000048376, ENSMUSG00000029802, ENSMUSG00000027962, ENSMUSG00000112148, ENSMUSG00000026321, ENSMUSG00000029468, ENSMUSG00000025888, ENSMUSG00000112023, ENSMUSG00000022500, ENSMUSG00000037580, ENSMUSG00000056529, ENSMUSG00000034330	4.1	0.00017	0.00016
GOTERM_BP_DIRECT	GO:0001666~response to hypoxia	18	2.6	9.7e-06	ENSMUSG00000029135, ENSMUSG00000033685, ENSMUSG00000076431, ENSMUSG00000027750, ENSMUSG00000055044, ENSMUSG00000049103, ENSMUSG00000027962, ENSMUSG00000005413, ENSMUSG00000025888, ENSMUSG00000022797, ENSMUSG00000021226, ENSMUSG00000000957, ENSMUSG00000020810, ENSMUSG00000024900, ENSMUSG00000064354, ENSMUSG00000064341, ENSMUSG00000004070, ENSMUSG00000030774	3.7	0.0005	0.00047
GOTERM_BP_DIRECT	GO:0070374~positive regulation of ERK1 and ERK2 cascade	18	2.6	2.1e-05	ENSMUSG00000005087, ENSMUSG00000028480, ENSMUSG00000049130, ENSMUSG00000026395, ENSMUSG00000021360, ENSMUSG00000048376, ENSMUSG00000022892, ENSMUSG00000026321, ENSMUSG00000024121, ENSMUSG00000000489, ENSMUSG00000022443, ENSMUSG00000022114, ENSMUSG00000060216, ENSMUSG00000024610, ENSMUSG00000041187, ENSMUSG00000002603, ENSMUSG00000029816, ENSMUSG00000033307	3.5	0.00094	0.00089
GOTERM_BP_DIRECT	GO:0007166~cell surface receptor signaling pathway	18	2.6	0.00013	ENSMUSG00000039936, ENSMUSG00000059498, ENSMUSG00000028599, ENSMUSG00000000532, ENSMUSG00000024672, ENSMUSG00000024677, ENSMUSG00000029468, ENSMUSG00000026656, ENSMUSG00000004730, ENSMUSG00000029778, ENSMUSG00000024659, ENSMUSG00000021457, ENSMUSG00000024679, ENSMUSG00000039304, ENSMUSG00000033307, ENSMUSG00000058715, ENSMUSG00000079419, ENSMUSG00000051457	3	0.0042	0.004
GOTERM_BP_DIRECT	GO:0010467~gene expression	18	2.6	0.0096	ENSMUSG00000029135, ENSMUSG00000076431, ENSMUSG00000042349, ENSMUSG00000020680, ENSMUSG00000022892, ENSMUSG00000004207, ENSMUSG00000049115, ENSMUSG00000024781, ENSMUSG00000000489, ENSMUSG00000024413, ENSMUSG00000043336, ENSMUSG00000029468, ENSMUSG00000001750, ENSMUSG00000046711, ENSMUSG00000025408, ENSMUSG00000040296, ENSMUSG00000002603, ENSMUSG00000031304	2	0.11	0.1
GOTERM_BP_DIRECT	GO:0050731~positive regulation of peptidyl-tyrosine phosphorylation	17	2.5	4.1e-09	ENSMUSG00000005087, ENSMUSG00000027293, ENSMUSG00000041936, ENSMUSG00000059552, ENSMUSG00000026395, ENSMUSG00000028059, ENSMUSG00000000489, ENSMUSG00000079293, ENSMUSG00000060216, ENSMUSG00000025314, ENSMUSG00000024610, ENSMUSG00000021457, ENSMUSG00000022831, ENSMUSG00000015133, ENSMUSG00000002603, ENSMUSG00000034330, ENSMUSG00000033307	6.8	7.3e-07	6.9e-07
GOTERM_BP_DIRECT	GO:0051897~positive regulation of phosphatidylinositol 3-kinase/protein kinase B signal transduction	17	2.5	4.9e-05	ENSMUSG00000029470, ENSMUSG00000021360, ENSMUSG00000048376, ENSMUSG00000000489, ENSMUSG00000004266, ENSMUSG00000022114, ENSMUSG00000025017, ENSMUSG00000060216, ENSMUSG00000025314, ENSMUSG00000022831, ENSMUSG00000002603, ENSMUSG00000002602, ENSMUSG00000014361, ENSMUSG00000020901, ENSMUSG00000031778, ENSMUSG00000015950, ENSMUSG00000033721	3.4	0.0019	0.0018
GOTERM_BP_DIRECT	GO:0006468~protein phosphorylation	17	2.5	0.0052	ENSMUSG00000042228, ENSMUSG00000022892, ENSMUSG00000000489, ENSMUSG00000029468, ENSMUSG00000022433, ENSMUSG00000021457, ENSMUSG00000041187, ENSMUSG00000021108, ENSMUSG00000036273, ENSMUSG00000002603, ENSMUSG00000020715, ENSMUSG00000021948, ENSMUSG00000020827, ENSMUSG00000039456, ENSMUSG00000070348, ENSMUSG00000051457, ENSMUSG00000030774	2.2	0.068	0.064
GOTERM_BP_DIRECT	GO:0051091~positive regulation of DNA-binding transcription factor activity	16	2.3	2.4e-08	ENSMUSG00000033542, ENSMUSG00000057143, ENSMUSG00000057596, ENSMUSG00000042349, ENSMUSG00000026222, ENSMUSG00000026321, ENSMUSG00000079293, ENSMUSG00000000275, ENSMUSG00000026656, ENSMUSG00000001627, ENSMUSG00000041187, ENSMUSG00000025408, ENSMUSG00000024349, ENSMUSG00000030966, ENSMUSG00000034330, ENSMUSG00000030921	6.5	3e-06	2.8e-06
GOTERM_BP_DIRECT	GO:0008360~regulation of cell shape	16	2.3	1.2e-06	ENSMUSG00000036606, ENSMUSG00000039629, ENSMUSG00000032253, ENSMUSG00000052397, ENSMUSG00000052298, ENSMUSG00000025372, ENSMUSG00000029528, ENSMUSG00000022443, ENSMUSG00000005103, ENSMUSG00000021665, ENSMUSG00000039031, ENSMUSG00000024659, ENSMUSG00000020733, ENSMUSG00000030707, ENSMUSG00000074785, ENSMUSG00000055805	4.8	9.1e-05	8.6e-05
GOTERM_BP_DIRECT	GO:0006979~response to oxidative stress	16	2.3	2.2e-06	ENSMUSG00000059552, ENSMUSG00000027340, ENSMUSG00000023088, ENSMUSG00000022892, ENSMUSG00000005413, ENSMUSG00000026701, ENSMUSG00000000275, ENSMUSG00000000957, ENSMUSG00000021831, ENSMUSG00000020810, ENSMUSG00000064360, ENSMUSG00000036273, ENSMUSG00000021948, ENSMUSG00000004070, ENSMUSG00000057329, ENSMUSG00000036678	4.6	0.00015	0.00014
GOTERM_BP_DIRECT	GO:0051649~establishment of localization in cell	16	2.3	0.00012	ENSMUSG00000031596, ENSMUSG00000052160, ENSMUSG00000026177, ENSMUSG00000040613, ENSMUSG00000024413, ENSMUSG00000029468, ENSMUSG00000026656, ENSMUSG00000021457, ENSMUSG00000020733, ENSMUSG00000020437, ENSMUSG00000030707, ENSMUSG00000002602, ENSMUSG00000014361, ENSMUSG00000006519, ENSMUSG00000034652, ENSMUSG00000057329	3.3	0.004	0.0037
GOTERM_BP_DIRECT	GO:0050821~protein stabilization	16	2.3	0.00021	ENSMUSG00000076431, ENSMUSG00000032010, ENSMUSG00000078853, ENSMUSG00000059552, ENSMUSG00000032383, ENSMUSG00000034708, ENSMUSG00000046879, ENSMUSG00000024610, ENSMUSG00000022579, ENSMUSG00000069874, ENSMUSG00000031838, ENSMUSG00000030579, ENSMUSG00000039456, ENSMUSG00000031328, ENSMUSG00000011114, ENSMUSG00000010067	3.1	0.006	0.0056
GOTERM_BP_DIRECT	GO:0002218~activation of innate immune response	15	2.2	2.7e-11	ENSMUSG00000073490, ENSMUSG00000057143, ENSMUSG00000057596, ENSMUSG00000042349, ENSMUSG00000028268, ENSMUSG00000026536, ENSMUSG00000024349, ENSMUSG00000040253, ENSMUSG00000090272, ENSMUSG00000044583, ENSMUSG00000105504, ENSMUSG00000039997, ENSMUSG00000030921, ENSMUSG00000073489, ENSMUSG00000028270	11.6	1e-08	9.5e-09
GOTERM_BP_DIRECT	GO:0050766~positive regulation of phagocytosis	15	2.2	7.7e-10	ENSMUSG00000037902, ENSMUSG00000026177, ENSMUSG00000026395, ENSMUSG00000059498, ENSMUSG00000020143, ENSMUSG00000022443, ENSMUSG00000079293, ENSMUSG00000026656, ENSMUSG00000025314, ENSMUSG00000039145, ENSMUSG00000014361, ENSMUSG00000006519, ENSMUSG00000058715, ENSMUSG00000055447, ENSMUSG00000031304	9.1	1.8e-07	1.7e-07
GOTERM_BP_DIRECT	GO:0006909~phagocytosis	15	2.2	2.3e-09	ENSMUSG00000026480, ENSMUSG00000052160, ENSMUSG00000052298, ENSMUSG00000026177, ENSMUSG00000000290, ENSMUSG00000041515, ENSMUSG00000004530, ENSMUSG00000026656, ENSMUSG00000024659, ENSMUSG00000041112, ENSMUSG00000020437, ENSMUSG00000030707, ENSMUSG00000002602, ENSMUSG00000014361, ENSMUSG00000030786	8.4	4.3e-07	4.1e-07
GOTERM_BP_DIRECT	GO:0009615~response to virus	15	2.2	7.2e-08	ENSMUSG00000034459, ENSMUSG00000025492, ENSMUSG00000029561, ENSMUSG00000026896, ENSMUSG00000028832, ENSMUSG00000027951, ENSMUSG00000046718, ENSMUSG00000007659, ENSMUSG00000020641, ENSMUSG00000045932, ENSMUSG00000040296, ENSMUSG00000026946, ENSMUSG00000035692, ENSMUSG00000052776, ENSMUSG00000074896	6.5	7.2e-06	6.8e-06
GOTERM_BP_DIRECT	GO:0007229~integrin-mediated signaling pathway	15	2.2	1.9e-07	ENSMUSG00000029860, ENSMUSG00000028041, ENSMUSG00000040945, ENSMUSG00000000290, ENSMUSG00000029528, ENSMUSG00000020120, ENSMUSG00000021457, ENSMUSG00000024965, ENSMUSG00000035692, ENSMUSG00000030579, ENSMUSG00000039115, ENSMUSG00000058715, ENSMUSG00000030786, ENSMUSG00000055447, ENSMUSG00000033721	6	1.7e-05	1.6e-05
GOTERM_BP_DIRECT	GO:0030334~regulation of cell migration	15	2.2	7e-07	ENSMUSG00000032531, ENSMUSG00000038608, ENSMUSG00000036606, ENSMUSG00000079523, ENSMUSG00000040945, ENSMUSG00000028266, ENSMUSG00000028364, ENSMUSG00000028832, ENSMUSG00000049775, ENSMUSG00000025743, ENSMUSG00000040296, ENSMUSG00000020902, ENSMUSG00000020827, ENSMUSG00000074785, ENSMUSG00000031328	5.4	5.6e-05	5.3e-05
GOTERM_BP_DIRECT	GO:0050830~defense response to Gram-positive bacterium	15	2.2	0.00012	ENSMUSG00000029298, ENSMUSG00000060802, ENSMUSG00000049130, ENSMUSG00000024300, ENSMUSG00000046805, ENSMUSG00000022892, ENSMUSG00000028268, ENSMUSG00000069515, ENSMUSG00000029468, ENSMUSG00000069516, ENSMUSG00000040253, ENSMUSG00000067212, ENSMUSG00000105096, ENSMUSG00000028270, ENSMUSG00000015950	3.5	0.0041	0.0039
GOTERM_BP_DIRECT	GO:0098609~cell-cell adhesion	15	2.2	0.00029	ENSMUSG00000032125, ENSMUSG00000118669, ENSMUSG00000000290, ENSMUSG00000027435, ENSMUSG00000041734, ENSMUSG00000027962, ENSMUSG00000022443, ENSMUSG00000079293, ENSMUSG00000040511, ENSMUSG00000002602, ENSMUSG00000020902, ENSMUSG00000031778, ENSMUSG00000039115, ENSMUSG00000030786, ENSMUSG00000057329	3.2	0.0075	0.007
GOTERM_BP_DIRECT	GO:0006974~DNA damage response	15	2.2	0.023	ENSMUSG00000032596, ENSMUSG00000029730, ENSMUSG00000024691, ENSMUSG00000059552, ENSMUSG00000042228, ENSMUSG00000022346, ENSMUSG00000036390, ENSMUSG00000027639, ENSMUSG00000021948, ENSMUSG00000039994, ENSMUSG00000010067, ENSMUSG00000070348, ENSMUSG00000033721, ENSMUSG00000057329, ENSMUSG00000030774	1.9	0.21	0.19
GOTERM_BP_DIRECT	GO:0045071~negative regulation of viral genome replication	14	2	1.8e-10	ENSMUSG00000073490, ENSMUSG00000024691, ENSMUSG00000025492, ENSMUSG00000029561, ENSMUSG00000026896, ENSMUSG00000066800, ENSMUSG00000046718, ENSMUSG00000009585, ENSMUSG00000020641, ENSMUSG00000090272, ENSMUSG00000035692, ENSMUSG00000052776, ENSMUSG00000039997, ENSMUSG00000038884	11.4	5.8e-08	5.5e-08
GOTERM_BP_DIRECT	GO:0030593~neutrophil chemotaxis	14	2	1.2e-09	ENSMUSG00000049130, ENSMUSG00000029373, ENSMUSG00000032383, ENSMUSG00000059498, ENSMUSG00000000290, ENSMUSG00000022488, ENSMUSG00000021457, ENSMUSG00000031778, ENSMUSG00000039115, ENSMUSG00000039621, ENSMUSG00000058715, ENSMUSG00000030786, ENSMUSG00000050335, ENSMUSG00000033721	9.9	2.4e-07	2.3e-07
GOTERM_BP_DIRECT	GO:0033138~positive regulation of peptidyl-serine phosphorylation	14	2	4.1e-08	ENSMUSG00000005087, ENSMUSG00000032253, ENSMUSG00000078853, ENSMUSG00000059013, ENSMUSG00000040435, ENSMUSG00000022892, ENSMUSG00000046879, ENSMUSG00000022797, ENSMUSG00000022114, ENSMUSG00000060216, ENSMUSG00000069874, ENSMUSG00000033307, ENSMUSG00000057329, ENSMUSG00000030774	7.5	4.5e-06	4.2e-06
GOTERM_BP_DIRECT	GO:0051092~positive regulation of NF-kappaB transcription factor activity	14	2	6.3e-06	ENSMUSG00000057143, ENSMUSG00000057596, ENSMUSG00000026321, ENSMUSG00000028059, ENSMUSG00000079293, ENSMUSG00000000275, ENSMUSG00000022797, ENSMUSG00000041187, ENSMUSG00000021108, ENSMUSG00000038147, ENSMUSG00000052688, ENSMUSG00000034330, ENSMUSG00000030921, ENSMUSG00000032688	4.9	0.00034	0.00032
GOTERM_BP_DIRECT	GO:0050728~negative regulation of inflammatory response	14	2	1.4e-05	ENSMUSG00000037902, ENSMUSG00000005087, ENSMUSG00000053063, ENSMUSG00000032089, ENSMUSG00000078853, ENSMUSG00000029373, ENSMUSG00000034708, ENSMUSG00000049775, ENSMUSG00000028599, ENSMUSG00000044768, ENSMUSG00000046879, ENSMUSG00000069874, ENSMUSG00000039208, ENSMUSG00000031103	4.5	0.0007	0.00066
GOTERM_BP_DIRECT	GO:0051726~regulation of cell cycle	14	2	0.0045	ENSMUSG00000062825, ENSMUSG00000000184, ENSMUSG00000029580, ENSMUSG00000059552, ENSMUSG00000026395, ENSMUSG00000020372, ENSMUSG00000020387, ENSMUSG00000036390, ENSMUSG00000025408, ENSMUSG00000002603, ENSMUSG00000011114, ENSMUSG00000010067, ENSMUSG00000070348, ENSMUSG00000057329	2.5	0.064	0.06
GOTERM_BP_DIRECT	GO:0019886~antigen processing and presentation of exogenous peptide antigen via MHC class II	13	1.9	1.3e-13	ENSMUSG00000037649, ENSMUSG00000060802, ENSMUSG00000021190, ENSMUSG00000036908, ENSMUSG00000060586, ENSMUSG00000026656, ENSMUSG00000024610, ENSMUSG00000036594, ENSMUSG00000031838, ENSMUSG00000073421, ENSMUSG00000079547, ENSMUSG00000038642, ENSMUSG00000058715	22	5.8e-11	5.5e-11
GOTERM_BP_DIRECT	GO:0042832~defense response to protozoan	13	1.9	1.9e-10	ENSMUSG00000029298, ENSMUSG00000078853, ENSMUSG00000026177, ENSMUSG00000029373, ENSMUSG00000054072, ENSMUSG00000041515, ENSMUSG00000028268, ENSMUSG00000069874, ENSMUSG00000040253, ENSMUSG00000105096, ENSMUSG00000078921, ENSMUSG00000028270, ENSMUSG00000030798	13	5.8e-08	5.5e-08
GOTERM_BP_DIRECT	GO:0006952~defense response	13	1.9	4.8e-09	ENSMUSG00000029373, ENSMUSG00000018819, ENSMUSG00000046879, ENSMUSG00000025888, ENSMUSG00000026656, ENSMUSG00000024610, ENSMUSG00000015340, ENSMUSG00000040033, ENSMUSG00000002603, ENSMUSG00000069892, ENSMUSG00000037321, ENSMUSG00000078920, ENSMUSG00000078921	10	8.1e-07	7.7e-07
GOTERM_BP_DIRECT	GO:0042098~T cell proliferation	13	1.9	5.5e-08	ENSMUSG00000031101, ENSMUSG00000026395, ENSMUSG00000028633, ENSMUSG00000024781, ENSMUSG00000020143, ENSMUSG00000004266, ENSMUSG00000029468, ENSMUSG00000002603, ENSMUSG00000072620, ENSMUSG00000030707, ENSMUSG00000030798, ENSMUSG00000032688, ENSMUSG00000051457	8.2	5.7e-06	5.4e-06
GOTERM_BP_DIRECT	GO:0050729~positive regulation of inflammatory response	13	1.9	1.1e-06	ENSMUSG00000010358, ENSMUSG00000023088, ENSMUSG00000049103, ENSMUSG00000022892, ENSMUSG00000025887, ENSMUSG00000025888, ENSMUSG00000020400, ENSMUSG00000026946, ENSMUSG00000002603, ENSMUSG00000031778, ENSMUSG00000038642, ENSMUSG00000055447, ENSMUSG00000034786	6.3	8.4e-05	7.9e-05
GOTERM_BP_DIRECT	GO:0050727~regulation of inflammatory response	13	1.9	2.9e-06	ENSMUSG00000031596, ENSMUSG00000028364, ENSMUSG00000034708, ENSMUSG00000049103, ENSMUSG00000042228, ENSMUSG00000025887, ENSMUSG00000025888, ENSMUSG00000025017, ENSMUSG00000024659, ENSMUSG00000024349, ENSMUSG00000039158, ENSMUSG00000030107, ENSMUSG00000034786	5.7	0.00019	0.00018
GOTERM_BP_DIRECT	GO:0002244~hematopoietic progenitor cell differentiation	13	1.9	7.3e-06	ENSMUSG00000037902, ENSMUSG00000052160, ENSMUSG00000059552, ENSMUSG00000026395, ENSMUSG00000027951, ENSMUSG00000042228, ENSMUSG00000024781, ENSMUSG00000020120, ENSMUSG00000009585, ENSMUSG00000004266, ENSMUSG00000049625, ENSMUSG00000047735, ENSMUSG00000002603	5.2	0.00039	0.00036
GOTERM_BP_DIRECT	GO:0007010~cytoskeleton organization	13	1.9	0.00013	ENSMUSG00000037902, ENSMUSG00000039629, ENSMUSG00000032253, ENSMUSG00000018819, ENSMUSG00000118671, ENSMUSG00000028656, ENSMUSG00000028843, ENSMUSG00000029528, ENSMUSG00000020143, ENSMUSG00000031833, ENSMUSG00000032735, ENSMUSG00000055805, ENSMUSG00000016664	3.9	0.0042	0.004
GOTERM_BP_DIRECT	GO:0045766~positive regulation of angiogenesis	13	1.9	0.00033	ENSMUSG00000039936, ENSMUSG00000049130, ENSMUSG00000024087, ENSMUSG00000000290, ENSMUSG00000034708, ENSMUSG00000029528, ENSMUSG00000049115, ENSMUSG00000040552, ENSMUSG00000005413, ENSMUSG00000015340, ENSMUSG00000041187, ENSMUSG00000032359, ENSMUSG00000050335	3.5	0.0085	0.008
GOTERM_BP_DIRECT	GO:0043524~negative regulation of neuron apoptotic process	13	1.9	0.0028	ENSMUSG00000033685, ENSMUSG00000021190, ENSMUSG00000049130, ENSMUSG00000034708, ENSMUSG00000048376, ENSMUSG00000007659, ENSMUSG00000005413, ENSMUSG00000060216, ENSMUSG00000028657, ENSMUSG00000030707, ENSMUSG00000002602, ENSMUSG00000070348, ENSMUSG00000057329	2.8	0.045	0.042
GOTERM_BP_DIRECT	GO:0008104~protein localization	13	1.9	0.0038	ENSMUSG00000025351, ENSMUSG00000059552, ENSMUSG00000058013, ENSMUSG00000049047, ENSMUSG00000020372, ENSMUSG00000043336, ENSMUSG00000021068, ENSMUSG00000061533, ENSMUSG00000038070, ENSMUSG00000022433, ENSMUSG00000018398, ENSMUSG00000020733, ENSMUSG00000036273	2.7	0.056	0.053
GOTERM_BP_DIRECT	GO:0019882~antigen processing and presentation	12	1.7	3.9e-10	ENSMUSG00000037649, ENSMUSG00000024338, ENSMUSG00000051506, ENSMUSG00000036594, ENSMUSG00000073421, ENSMUSG00000036908, ENSMUSG00000073411, ENSMUSG00000004207, ENSMUSG00000079547, ENSMUSG00000060586, ENSMUSG00000036943, ENSMUSG00000024610	14.2	1e-07	9.4e-08
GOTERM_BP_DIRECT	GO:2001056~positive regulation of cysteine-type endopeptidase activity	12	1.7	6e-05	ENSMUSG00000021457, ENSMUSG00000028581, ENSMUSG00000020788, ENSMUSG00000048376, ENSMUSG00000039304, ENSMUSG00000004446, ENSMUSG00000024066, ENSMUSG00000020372, ENSMUSG00000025888, ENSMUSG00000032688, ENSMUSG00000079293, ENSMUSG00000022346	4.6	0.0023	0.0022
GOTERM_BP_DIRECT	GO:0009611~response to wounding	12	1.7	0.00014	ENSMUSG00000046711, ENSMUSG00000025408, ENSMUSG00000092274, ENSMUSG00000021998, ENSMUSG00000002603, ENSMUSG00000085148, ENSMUSG00000028364, ENSMUSG00000085156, ENSMUSG00000048376, ENSMUSG00000112148, ENSMUSG00000000489, ENSMUSG00000112023	4.2	0.0043	0.0041
GOTERM_BP_DIRECT	GO:0065003~protein-containing complex assembly	12	1.7	0.0002	ENSMUSG00000037649, ENSMUSG00000069874, ENSMUSG00000037580, ENSMUSG00000078853, ENSMUSG00000029373, ENSMUSG00000059552, ENSMUSG00000029802, ENSMUSG00000004446, ENSMUSG00000046879, ENSMUSG00000024610, ENSMUSG00000038070, ENSMUSG00000022488	4.1	0.0057	0.0054
GOTERM_BP_DIRECT	GO:0030308~negative regulation of cell growth	12	1.7	0.00022	ENSMUSG00000028041, ENSMUSG00000090272, ENSMUSG00000002603, ENSMUSG00000059552, ENSMUSG00000022150, ENSMUSG00000046718, ENSMUSG00000020372, ENSMUSG00000000532, ENSMUSG00000049800, ENSMUSG00000028657, ENSMUSG00000025314, ENSMUSG00000057329	4	0.0063	0.0059
GOTERM_BP_DIRECT	GO:0000902~cell morphogenesis	12	1.7	0.00047	ENSMUSG00000029135, ENSMUSG00000002603, ENSMUSG00000022150, ENSMUSG00000028656, ENSMUSG00000042228, ENSMUSG00000036908, ENSMUSG00000024781, ENSMUSG00000028059, ENSMUSG00000022443, ENSMUSG00000029468, ENSMUSG00000057329, ENSMUSG00000022488	3.7	0.011	0.011
GOTERM_BP_DIRECT	GO:0008283~cell population proliferation	12	1.7	0.096	ENSMUSG00000046711, ENSMUSG00000020422, ENSMUSG00000029730, ENSMUSG00000002603, ENSMUSG00000032253, ENSMUSG00000059552, ENSMUSG00000020902, ENSMUSG00000024781, ENSMUSG00000047407, ENSMUSG00000070348, ENSMUSG00000022346, ENSMUSG00000057329	1.7	0.52	0.49
GOTERM_BP_DIRECT	GO:0034341~response to type II interferon	11	1.6	2e-09	ENSMUSG00000037580, ENSMUSG00000026177, ENSMUSG00000036594, ENSMUSG00000025492, ENSMUSG00000030966, ENSMUSG00000046718, ENSMUSG00000026222, ENSMUSG00000060586, ENSMUSG00000038884, ENSMUSG00000024610, ENSMUSG00000018920	14.6	3.9e-07	3.7e-07
GOTERM_BP_DIRECT	GO:0050870~positive regulation of T cell activation	11	1.6	4.3e-08	ENSMUSG00000037649, ENSMUSG00000037902, ENSMUSG00000060802, ENSMUSG00000030707, ENSMUSG00000036594, ENSMUSG00000073421, ENSMUSG00000049103, ENSMUSG00000079547, ENSMUSG00000060586, ENSMUSG00000055447, ENSMUSG00000032688	11	4.5e-06	4.3e-06
GOTERM_BP_DIRECT	GO:0001916~positive regulation of T cell mediated cytotoxicity	11	1.6	2e-06	ENSMUSG00000060802, ENSMUSG00000056116, ENSMUSG00000073409, ENSMUSG00000067212, ENSMUSG00000026395, ENSMUSG00000035929, ENSMUSG00000060550, ENSMUSG00000061232, ENSMUSG00000073411, ENSMUSG00000055413, ENSMUSG00000029468	7.4	0.00014	0.00013
GOTERM_BP_DIRECT	GO:0006898~receptor-mediated endocytosis	11	1.6	2.7e-06	ENSMUSG00000005087, ENSMUSG00000025492, ENSMUSG00000022150, ENSMUSG00000000290, ENSMUSG00000028656, ENSMUSG00000034652, ENSMUSG00000030786, ENSMUSG00000026712, ENSMUSG00000026656, ENSMUSG00000018920, ENSMUSG00000028657	7.2	0.00017	0.00016
GOTERM_BP_DIRECT	GO:0032731~positive regulation of interleukin-1 beta production	11	1.6	3.1e-06	ENSMUSG00000073490, ENSMUSG00000090272, ENSMUSG00000034947, ENSMUSG00000105504, ENSMUSG00000039997, ENSMUSG00000030579, ENSMUSG00000022892, ENSMUSG00000029468, ENSMUSG00000025888, ENSMUSG00000032688, ENSMUSG00000079293	7.1	0.00019	0.00018
GOTERM_BP_DIRECT	GO:0007264~small GTPase-mediated signal transduction	11	1.6	0.00013	ENSMUSG00000039031, ENSMUSG00000038608, ENSMUSG00000021182, ENSMUSG00000059013, ENSMUSG00000001313, ENSMUSG00000024781, ENSMUSG00000020143, ENSMUSG00000005413, ENSMUSG00000048865, ENSMUSG00000040345, ENSMUSG00000033721	4.6	0.0042	0.004
GOTERM_BP_DIRECT	GO:0032956~regulation of actin cytoskeleton organization	11	1.6	0.00013	ENSMUSG00000039031, ENSMUSG00000033542, ENSMUSG00000002603, ENSMUSG00000030707, ENSMUSG00000025372, ENSMUSG00000021948, ENSMUSG00000024300, ENSMUSG00000046718, ENSMUSG00000001313, ENSMUSG00000037999, ENSMUSG00000030774	4.6	0.0042	0.004
GOTERM_BP_DIRECT	GO:0006935~chemotaxis	11	1.6	0.00014	ENSMUSG00000039936, ENSMUSG00000049130, ENSMUSG00000018819, ENSMUSG00000056529, ENSMUSG00000049103, ENSMUSG00000031778, ENSMUSG00000020143, ENSMUSG00000031875, ENSMUSG00000040552, ENSMUSG00000043953, ENSMUSG00000022488	4.6	0.0045	0.0042
GOTERM_BP_DIRECT	GO:0060326~cell chemotaxis	11	1.6	0.00016	ENSMUSG00000018927, ENSMUSG00000019122, ENSMUSG00000021948, ENSMUSG00000023088, ENSMUSG00000049103, ENSMUSG00000027962, ENSMUSG00000049115, ENSMUSG00000031778, ENSMUSG00000000489, ENSMUSG00000060216, ENSMUSG00000043953	4.6	0.0047	0.0044
GOTERM_BP_DIRECT	GO:0030183~B cell differentiation	11	1.6	0.00028	ENSMUSG00000046711, ENSMUSG00000021457, ENSMUSG00000029135, ENSMUSG00000026395, ENSMUSG00000058099, ENSMUSG00000034330, ENSMUSG00000031304, ENSMUSG00000024986, ENSMUSG00000001750, ENSMUSG00000025314, ENSMUSG00000057329	4.2	0.0074	0.007
GOTERM_BP_DIRECT	GO:0032880~regulation of protein localization	11	1.6	0.0004	ENSMUSG00000028917, ENSMUSG00000057143, ENSMUSG00000057596, ENSMUSG00000030966, ENSMUSG00000020372, ENSMUSG00000030921, ENSMUSG00000031015, ENSMUSG00000000275, ENSMUSG00000038070, ENSMUSG00000057329, ENSMUSG00000022433	4.1	0.0098	0.0092
GOTERM_BP_DIRECT	GO:0007200~phospholipase C-activating G protein-coupled receptor signaling pathway	11	1.6	0.0009	ENSMUSG00000041187, ENSMUSG00000049130, ENSMUSG00000022206, ENSMUSG00000049929, ENSMUSG00000040479, ENSMUSG00000056529, ENSMUSG00000048376, ENSMUSG00000049115, ENSMUSG00000020120, ENSMUSG00000040552, ENSMUSG00000022443	3.7	0.019	0.018
GOTERM_BP_DIRECT	GO:0050829~defense response to Gram-negative bacterium	11	1.6	0.0012	ENSMUSG00000069874, ENSMUSG00000060802, ENSMUSG00000078853, ENSMUSG00000026177, ENSMUSG00000046805, ENSMUSG00000054072, ENSMUSG00000022892, ENSMUSG00000069515, ENSMUSG00000069516, ENSMUSG00000046879, ENSMUSG00000025888	3.5	0.023	0.022
GOTERM_BP_DIRECT	GO:0030336~negative regulation of cell migration	11	1.6	0.0023	ENSMUSG00000028041, ENSMUSG00000024087, ENSMUSG00000118671, ENSMUSG00000046718, ENSMUSG00000031778, ENSMUSG00000033307, ENSMUSG00000036894, ENSMUSG00000048756, ENSMUSG00000024610, ENSMUSG00000025314, ENSMUSG00000057329	3.2	0.039	0.037
GOTERM_BP_DIRECT	GO:0042127~regulation of cell population proliferation	11	1.6	0.011	ENSMUSG00000024659, ENSMUSG00000040033, ENSMUSG00000004099, ENSMUSG00000002603, ENSMUSG00000056708, ENSMUSG00000025283, ENSMUSG00000029373, ENSMUSG00000059552, ENSMUSG00000040613, ENSMUSG00000033307, ENSMUSG00000024986	2.6	0.12	0.11
GOTERM_BP_DIRECT	GO:0016064~immunoglobulin mediated immune response	11	1.6	0.028	ENSMUSG00000037649, ENSMUSG00000073418, ENSMUSG00000021948, ENSMUSG00000025498, ENSMUSG00000026288, ENSMUSG00000058715, ENSMUSG00000071714, ENSMUSG00000026656, ENSMUSG00000071713, ENSMUSG00000001750, ENSMUSG00000024610	2.2	0.23	0.22
GOTERM_BP_DIRECT	GO:0042981~regulation of apoptotic process	11	1.6	0.033	ENSMUSG00000062825, ENSMUSG00000029580, ENSMUSG00000059552, ENSMUSG00000004446, ENSMUSG00000007659, ENSMUSG00000042406, ENSMUSG00000025887, ENSMUSG00000025888, ENSMUSG00000032688, ENSMUSG00000022346, ENSMUSG00000057329	2.2	0.26	0.24
GOTERM_BP_DIRECT	GO:0032930~positive regulation of superoxide anion generation	10	1.5	1e-08	ENSMUSG00000021457, ENSMUSG00000002603, ENSMUSG00000006519, ENSMUSG00000000290, ENSMUSG00000021948, ENSMUSG00000030579, ENSMUSG00000049115, ENSMUSG00000022892, ENSMUSG00000030786, ENSMUSG00000079293	15.1	1.6e-06	1.5e-06
GOTERM_BP_DIRECT	GO:0006911~phagocytosis, engulfment	10	1.5	1.4e-07	ENSMUSG00000037902, ENSMUSG00000041112, ENSMUSG00000059498, ENSMUSG00000000290, ENSMUSG00000030786, ENSMUSG00000022443, ENSMUSG00000058715, ENSMUSG00000026656, ENSMUSG00000079293, ENSMUSG00000030047	11.6	1.3e-05	1.2e-05
GOTERM_BP_DIRECT	GO:0070059~intrinsic apoptotic signaling pathway in response to endoplasmic reticulum stress	10	1.5	4.4e-07	ENSMUSG00000025408, ENSMUSG00000021831, ENSMUSG00000020788, ENSMUSG00000059552, ENSMUSG00000020715, ENSMUSG00000032715, ENSMUSG00000023010, ENSMUSG00000042406, ENSMUSG00000025887, ENSMUSG00000057329	10.2	3.6e-05	3.4e-05
GOTERM_BP_DIRECT	GO:0050853~B cell receptor signaling pathway	10	1.5	4.4e-07	ENSMUSG00000021457, ENSMUSG00000022180, ENSMUSG00000026395, ENSMUSG00000058099, ENSMUSG00000034330, ENSMUSG00000042228, ENSMUSG00000004266, ENSMUSG00000033721, ENSMUSG00000057329, ENSMUSG00000022488	10.2	3.6e-05	3.4e-05
GOTERM_BP_DIRECT	GO:0002376~immune system process	10	1.5	2.4e-06	ENSMUSG00000021457, ENSMUSG00000040296, ENSMUSG00000024338, ENSMUSG00000035208, ENSMUSG00000026896, ENSMUSG00000025498, ENSMUSG00000002325, ENSMUSG00000041515, ENSMUSG00000034641, ENSMUSG00000070327	8.4	0.00016	0.00015
GOTERM_BP_DIRECT	GO:0032715~negative regulation of interleukin-6 production	10	1.5	3.3e-06	ENSMUSG00000037902, ENSMUSG00000038147, ENSMUSG00000112148, ENSMUSG00000026288, ENSMUSG00000030921, ENSMUSG00000004266, ENSMUSG00000031103, ENSMUSG00000112023, ENSMUSG00000060216, ENSMUSG00000022488	8.1	0.00019	0.00018
GOTERM_BP_DIRECT	GO:0042130~negative regulation of T cell proliferation	10	1.5	3.3e-06	ENSMUSG00000002603, ENSMUSG00000029816, ENSMUSG00000036594, ENSMUSG00000067212, ENSMUSG00000023915, ENSMUSG00000112148, ENSMUSG00000004266, ENSMUSG00000030798, ENSMUSG00000112023, ENSMUSG00000051457	8.1	0.00019	0.00018
GOTERM_BP_DIRECT	GO:0140374~antiviral innate immune response	10	1.5	2.3e-05	ENSMUSG00000040296, ENSMUSG00000024349, ENSMUSG00000029561, ENSMUSG00000026896, ENSMUSG00000052776, ENSMUSG00000074896, ENSMUSG00000039456, ENSMUSG00000030107, ENSMUSG00000000275, ENSMUSG00000045932	6.5	0.001	0.00097
GOTERM_BP_DIRECT	GO:0032720~negative regulation of tumor necrosis factor production	10	1.5	3.7e-05	ENSMUSG00000037902, ENSMUSG00000029816, ENSMUSG00000002602, ENSMUSG00000112148, ENSMUSG00000031778, ENSMUSG00000030921, ENSMUSG00000004266, ENSMUSG00000031103, ENSMUSG00000112023, ENSMUSG00000060216	6.1	0.0015	0.0014
GOTERM_BP_DIRECT	GO:0042102~positive regulation of T cell proliferation	10	1.5	4.6e-05	ENSMUSG00000031101, ENSMUSG00000024659, ENSMUSG00000030707, ENSMUSG00000026395, ENSMUSG00000027962, ENSMUSG00000079547, ENSMUSG00000041313, ENSMUSG00000022797, ENSMUSG00000051457, ENSMUSG00000022488	5.9	0.0018	0.0017
GOTERM_BP_DIRECT	GO:0070373~negative regulation of ERK1 and ERK2 cascade	10	1.5	0.00015	ENSMUSG00000020400, ENSMUSG00000037902, ENSMUSG00000024427, ENSMUSG00000020733, ENSMUSG00000052397, ENSMUSG00000026395, ENSMUSG00000022150, ENSMUSG00000042228, ENSMUSG00000024991, ENSMUSG00000022114	5.1	0.0046	0.0043
GOTERM_BP_DIRECT	GO:0010508~positive regulation of autophagy	10	1.5	0.00025	ENSMUSG00000069874, ENSMUSG00000036273, ENSMUSG00000057143, ENSMUSG00000078853, ENSMUSG00000057596, ENSMUSG00000030966, ENSMUSG00000026663, ENSMUSG00000030921, ENSMUSG00000046879, ENSMUSG00000048756	4.8	0.0069	0.0065
GOTERM_BP_DIRECT	GO:0030097~hemopoiesis	10	1.5	0.00027	ENSMUSG00000042594, ENSMUSG00000032220, ENSMUSG00000056131, ENSMUSG00000049103, ENSMUSG00000042228, ENSMUSG00000024781, ENSMUSG00000074733, ENSMUSG00000024986, ENSMUSG00000006356, ENSMUSG00000057329	4.7	0.0072	0.0068
GOTERM_BP_DIRECT	GO:0007179~transforming growth factor beta receptor signaling pathway	10	1.5	0.00047	ENSMUSG00000029860, ENSMUSG00000021831, ENSMUSG00000002603, ENSMUSG00000059552, ENSMUSG00000022150, ENSMUSG00000052384, ENSMUSG00000021360, ENSMUSG00000029528, ENSMUSG00000002111, ENSMUSG00000060216	4.4	0.011	0.01
GOTERM_BP_DIRECT	GO:0001933~negative regulation of protein phosphorylation	10	1.5	0.00071	ENSMUSG00000037902, ENSMUSG00000036273, ENSMUSG00000002603, ENSMUSG00000026483, ENSMUSG00000041734, ENSMUSG00000042228, ENSMUSG00000024066, ENSMUSG00000004530, ENSMUSG00000019823, ENSMUSG00000060216	4.1	0.016	0.015
GOTERM_BP_DIRECT	GO:0034976~response to endoplasmic reticulum stress	10	1.5	0.00076	ENSMUSG00000025408, ENSMUSG00000021831, ENSMUSG00000026483, ENSMUSG00000020715, ENSMUSG00000040435, ENSMUSG00000032715, ENSMUSG00000023010, ENSMUSG00000026663, ENSMUSG00000042406, ENSMUSG00000090084	4.1	0.017	0.016
GOTERM_BP_DIRECT	GO:1902600~proton transmembrane transport	10	1.5	0.0027	ENSMUSG00000024349, ENSMUSG00000033685, ENSMUSG00000064360, ENSMUSG00000064354, ENSMUSG00000026177, ENSMUSG00000064341, ENSMUSG00000064358, ENSMUSG00000033161, ENSMUSG00000064345, ENSMUSG00000031105	3.4	0.044	0.041
GOTERM_BP_DIRECT	GO:0019722~calcium-mediated signaling	10	1.5	0.0027	ENSMUSG00000021457, ENSMUSG00000071379, ENSMUSG00000022180, ENSMUSG00000036273, ENSMUSG00000049103, ENSMUSG00000034330, ENSMUSG00000049115, ENSMUSG00000022892, ENSMUSG00000040552, ENSMUSG00000043953	3.4	0.044	0.041
GOTERM_BP_DIRECT	GO:0071456~cellular response to hypoxia	10	1.5	0.0063	ENSMUSG00000021831, ENSMUSG00000002603, ENSMUSG00000059552, ENSMUSG00000039782, ENSMUSG00000042406, ENSMUSG00000005413, ENSMUSG00000048756, ENSMUSG00000039646, ENSMUSG00000022346, ENSMUSG00000057329	3	0.079	0.075
GOTERM_BP_DIRECT	GO:0046777~protein autophosphorylation	10	1.5	0.0072	ENSMUSG00000021457, ENSMUSG00000041187, ENSMUSG00000036273, ENSMUSG00000026395, ENSMUSG00000020715, ENSMUSG00000020827, ENSMUSG00000042228, ENSMUSG00000000532, ENSMUSG00000074305, ENSMUSG00000030774	2.9	0.086	0.081
GOTERM_BP_DIRECT	GO:0055085~transmembrane transport	10	1.5	0.058	ENSMUSG00000029321, ENSMUSG00000033685, ENSMUSG00000024818, ENSMUSG00000032849, ENSMUSG00000023088, ENSMUSG00000029802, ENSMUSG00000033161, ENSMUSG00000037321, ENSMUSG00000046805, ENSMUSG00000031105	2	0.39	0.36
GOTERM_BP_DIRECT	GO:0050778~positive regulation of immune response	9	1.3	1.2e-06	ENSMUSG00000037649, ENSMUSG00000060802, ENSMUSG00000001128, ENSMUSG00000036594, ENSMUSG00000073421, ENSMUSG00000079547, ENSMUSG00000060586, ENSMUSG00000058715, ENSMUSG00000020641	11	9.1e-05	8.6e-05
GOTERM_BP_DIRECT	GO:0048873~homeostasis of number of cells within a tissue	9	1.3	1.4e-05	ENSMUSG00000031101, ENSMUSG00000029135, ENSMUSG00000030707, ENSMUSG00000014599, ENSMUSG00000048376, ENSMUSG00000049103, ENSMUSG00000024781, ENSMUSG00000029468, ENSMUSG00000057329	8.1	0.00066	0.00063
GOTERM_BP_DIRECT	GO:0072593~reactive oxygen species metabolic process	9	1.3	1.8e-05	ENSMUSG00000033685, ENSMUSG00000059552, ENSMUSG00000006519, ENSMUSG00000054428, ENSMUSG00000064345, ENSMUSG00000039621, ENSMUSG00000000489, ENSMUSG00000029468, ENSMUSG00000057329	7.7	0.00084	0.0008
GOTERM_BP_DIRECT	GO:0030968~endoplasmic reticulum unfolded protein response	9	1.3	3.3e-05	ENSMUSG00000025408, ENSMUSG00000021831, ENSMUSG00000020715, ENSMUSG00000040435, ENSMUSG00000066800, ENSMUSG00000026663, ENSMUSG00000042406, ENSMUSG00000025887, ENSMUSG00000070348	7.2	0.0014	0.0013
GOTERM_BP_DIRECT	GO:0043409~negative regulation of MAPK cascade	9	1.3	3.3e-05	ENSMUSG00000068335, ENSMUSG00000042594, ENSMUSG00000021948, ENSMUSG00000112148, ENSMUSG00000037887, ENSMUSG00000004266, ENSMUSG00000029468, ENSMUSG00000112023, ENSMUSG00000034765	7.2	0.0014	0.0013
GOTERM_BP_DIRECT	GO:0097191~extrinsic apoptotic signaling pathway	9	1.3	3.7e-05	ENSMUSG00000097328, ENSMUSG00000002603, ENSMUSG00000023905, ENSMUSG00000026395, ENSMUSG00000022150, ENSMUSG00000004446, ENSMUSG00000028599, ENSMUSG00000000532, ENSMUSG00000029468	7.1	0.0015	0.0014
GOTERM_BP_DIRECT	GO:0098586~cellular response to virus	9	1.3	5.5e-05	ENSMUSG00000069874, ENSMUSG00000051506, ENSMUSG00000044583, ENSMUSG00000002603, ENSMUSG00000078853, ENSMUSG00000026896, ENSMUSG00000027951, ENSMUSG00000042349, ENSMUSG00000046879	6.7	0.0021	0.002
GOTERM_BP_DIRECT	GO:0030217~T cell differentiation	9	1.3	6.2e-05	ENSMUSG00000046711, ENSMUSG00000029135, ENSMUSG00000076431, ENSMUSG00000002603, ENSMUSG00000026395, ENSMUSG00000024781, ENSMUSG00000039621, ENSMUSG00000001750, ENSMUSG00000057329	6.6	0.0023	0.0022
GOTERM_BP_DIRECT	GO:0043124~negative regulation of canonical NF-kappaB signal transduction	9	1.3	0.00015	ENSMUSG00000020400, ENSMUSG00000069874, ENSMUSG00000037902, ENSMUSG00000078853, ENSMUSG00000112148, ENSMUSG00000049775, ENSMUSG00000046879, ENSMUSG00000112023, ENSMUSG00000060216	5.8	0.0046	0.0044
GOTERM_BP_DIRECT	GO:0032091~negative regulation of protein binding	9	1.3	0.00019	ENSMUSG00000062825, ENSMUSG00000036273, ENSMUSG00000029580, ENSMUSG00000022150, ENSMUSG00000023010, ENSMUSG00000020372, ENSMUSG00000000489, ENSMUSG00000022346, ENSMUSG00000045932	5.6	0.0056	0.0053
GOTERM_BP_DIRECT	GO:0048839~inner ear development	9	1.3	0.00023	ENSMUSG00000037649, ENSMUSG00000071379, ENSMUSG00000036905, ENSMUSG00000002603, ENSMUSG00000067212, ENSMUSG00000061232, ENSMUSG00000073489, ENSMUSG00000079592, ENSMUSG00000049625	5.5	0.0064	0.006
GOTERM_BP_DIRECT	GO:0045785~positive regulation of cell adhesion	9	1.3	0.00028	ENSMUSG00000041187, ENSMUSG00000018001, ENSMUSG00000025351, ENSMUSG00000022150, ENSMUSG00000026786, ENSMUSG00000031778, ENSMUSG00000039621, ENSMUSG00000025314, ENSMUSG00000033721	5.3	0.0073	0.0069
GOTERM_BP_DIRECT	GO:0048661~positive regulation of smooth muscle cell proliferation	9	1.3	0.00071	ENSMUSG00000002603, ENSMUSG00000006519, ENSMUSG00000032849, ENSMUSG00000056529, ENSMUSG00000031778, ENSMUSG00000000489, ENSMUSG00000040552, ENSMUSG00000005413, ENSMUSG00000022346	4.6	0.016	0.015
GOTERM_BP_DIRECT	GO:0007596~blood coagulation	9	1.3	0.00077	ENSMUSG00000024899, ENSMUSG00000048376, ENSMUSG00000112148, ENSMUSG00000023224, ENSMUSG00000023961, ENSMUSG00000027082, ENSMUSG00000112023, ENSMUSG00000039899, ENSMUSG00000025314	4.6	0.017	0.016
GOTERM_BP_DIRECT	GO:0000045~autophagosome assembly	9	1.3	0.00077	ENSMUSG00000069874, ENSMUSG00000024349, ENSMUSG00000069892, ENSMUSG00000078853, ENSMUSG00000078920, ENSMUSG00000054072, ENSMUSG00000078921, ENSMUSG00000046879, ENSMUSG00000001750	4.6	0.017	0.016
GOTERM_BP_DIRECT	GO:0032729~positive regulation of type II interferon production	9	1.3	0.00083	ENSMUSG00000031101, ENSMUSG00000040010, ENSMUSG00000044583, ENSMUSG00000026177, ENSMUSG00000035692, ENSMUSG00000049103, ENSMUSG00000041515, ENSMUSG00000022892, ENSMUSG00000079293	4.5	0.018	0.017
GOTERM_BP_DIRECT	GO:0071333~cellular response to glucose stimulus	9	1.3	0.001	ENSMUSG00000033685, ENSMUSG00000076431, ENSMUSG00000002603, ENSMUSG00000040618, ENSMUSG00000020715, ENSMUSG00000027962, ENSMUSG00000020372, ENSMUSG00000015950, ENSMUSG00000048756	4.4	0.021	0.02
GOTERM_BP_DIRECT	GO:0007160~cell-matrix adhesion	9	1.3	0.0017	ENSMUSG00000037902, ENSMUSG00000029860, ENSMUSG00000024965, ENSMUSG00000025351, ENSMUSG00000047793, ENSMUSG00000000290, ENSMUSG00000027962, ENSMUSG00000039115, ENSMUSG00000030786	4.1	0.032	0.03
GOTERM_BP_DIRECT	GO:0043525~positive regulation of neuron apoptotic process	9	1.3	0.0019	ENSMUSG00000026480, ENSMUSG00000025408, ENSMUSG00000037580, ENSMUSG00000059552, ENSMUSG00000034708, ENSMUSG00000022892, ENSMUSG00000042406, ENSMUSG00000025887, ENSMUSG00000048756	4	0.035	0.033
GOTERM_BP_DIRECT	GO:0007169~cell surface receptor protein tyrosine kinase signaling pathway	9	1.3	0.002	ENSMUSG00000021457, ENSMUSG00000068335, ENSMUSG00000002602, ENSMUSG00000014361, ENSMUSG00000059013, ENSMUSG00000014599, ENSMUSG00000042228, ENSMUSG00000002699, ENSMUSG00000027316	4	0.036	0.034
GOTERM_BP_DIRECT	GO:0014070~response to organic cyclic compound	9	1.3	0.0023	ENSMUSG00000026480, ENSMUSG00000000957, ENSMUSG00000024900, ENSMUSG00000064341, ENSMUSG00000042228, ENSMUSG00000038776, ENSMUSG00000026321, ENSMUSG00000029468, ENSMUSG00000025888	3.9	0.039	0.036
GOTERM_BP_DIRECT	GO:0032355~response to estradiol	9	1.3	0.0028	ENSMUSG00000052727, ENSMUSG00000029135, ENSMUSG00000027750, ENSMUSG00000002603, ENSMUSG00000024087, ENSMUSG00000076441, ENSMUSG00000034708, ENSMUSG00000030786, ENSMUSG00000029778	3.8	0.045	0.042
GOTERM_BP_DIRECT	GO:0050852~T cell receptor signaling pathway	9	1.3	0.0035	ENSMUSG00000041187, ENSMUSG00000029135, ENSMUSG00000026395, ENSMUSG00000023915, ENSMUSG00000034330, ENSMUSG00000037731, ENSMUSG00000002699, ENSMUSG00000004266, ENSMUSG00000032688	3.6	0.052	0.049
GOTERM_BP_DIRECT	GO:0000165~MAPK cascade	9	1.3	0.0072	ENSMUSG00000036273, ENSMUSG00000044583, ENSMUSG00000026395, ENSMUSG00000020827, ENSMUSG00000029528, ENSMUSG00000030536, ENSMUSG00000004266, ENSMUSG00000029468, ENSMUSG00000022346	3.2	0.086	0.081
GOTERM_BP_DIRECT	GO:0071356~cellular response to tumor necrosis factor	9	1.3	0.0079	ENSMUSG00000027750, ENSMUSG00000024087, ENSMUSG00000076441, ENSMUSG00000040618, ENSMUSG00000023915, ENSMUSG00000031591, ENSMUSG00000027962, ENSMUSG00000031778, ENSMUSG00000028268	3.2	0.092	0.087
GOTERM_BP_DIRECT	GO:0051402~neuron apoptotic process	9	1.3	0.009	ENSMUSG00000002603, ENSMUSG00000030707, ENSMUSG00000002602, ENSMUSG00000059552, ENSMUSG00000023915, ENSMUSG00000007659, ENSMUSG00000049115, ENSMUSG00000022892, ENSMUSG00000057329	3.1	0.1	0.097
GOTERM_BP_DIRECT	GO:0007204~positive regulation of cytosolic calcium ion concentration	9	1.3	0.05	ENSMUSG00000049130, ENSMUSG00000048376, ENSMUSG00000049103, ENSMUSG00000034330, ENSMUSG00000049115, ENSMUSG00000040552, ENSMUSG00000031015, ENSMUSG00000000682, ENSMUSG00000043953	2.2	0.34	0.32
GOTERM_BP_DIRECT	GO:0030198~extracellular matrix organization	9	1.3	0.06	ENSMUSG00000000957, ENSMUSG00000021831, ENSMUSG00000027750, ENSMUSG00000040690, ENSMUSG00000036356, ENSMUSG00000022892, ENSMUSG00000020682, ENSMUSG00000036545, ENSMUSG00000050335	2.1	0.39	0.37
GOTERM_BP_DIRECT	GO:0050860~negative regulation of T cell receptor signaling pathway	8	1.2	1.8e-06	ENSMUSG00000028581, ENSMUSG00000052397, ENSMUSG00000040479, ENSMUSG00000112148, ENSMUSG00000004266, ENSMUSG00000050335, ENSMUSG00000112023, ENSMUSG00000025314	13	0.00013	0.00012
GOTERM_BP_DIRECT	GO:0032480~negative regulation of type I interferon production	8	1.2	3.9e-06	ENSMUSG00000069874, ENSMUSG00000040483, ENSMUSG00000026946, ENSMUSG00000040253, ENSMUSG00000078853, ENSMUSG00000030579, ENSMUSG00000027322, ENSMUSG00000046879	11.7	0.00022	0.00021
GOTERM_BP_DIRECT	GO:0007159~leukocyte cell-cell adhesion	8	1.2	3.9e-06	ENSMUSG00000020400, ENSMUSG00000021457, ENSMUSG00000024965, ENSMUSG00000052397, ENSMUSG00000026395, ENSMUSG00000000290, ENSMUSG00000027962, ENSMUSG00000030786	11.7	0.00022	0.00021
GOTERM_BP_DIRECT	GO:0032743~positive regulation of interleukin-2 production	8	1.2	3.5e-05	ENSMUSG00000031101, ENSMUSG00000024659, ENSMUSG00000041187, ENSMUSG00000026395, ENSMUSG00000049103, ENSMUSG00000034330, ENSMUSG00000032688, ENSMUSG00000079293	8.6	0.0015	0.0014
GOTERM_BP_DIRECT	GO:0002486~antigen processing and presentation of endogenous peptide antigen via MHC class I via ER pathway, TAP-independent	8	1.2	0.00011	ENSMUSG00000056116, ENSMUSG00000073409, ENSMUSG00000067212, ENSMUSG00000035929, ENSMUSG00000060550, ENSMUSG00000061232, ENSMUSG00000073411, ENSMUSG00000055413	7.2	0.0039	0.0036
GOTERM_BP_DIRECT	GO:0002476~antigen processing and presentation of endogenous peptide antigen via MHC class Ib	8	1.2	0.00011	ENSMUSG00000056116, ENSMUSG00000073409, ENSMUSG00000067212, ENSMUSG00000035929, ENSMUSG00000060550, ENSMUSG00000061232, ENSMUSG00000073411, ENSMUSG00000055413	7.2	0.0039	0.0036
GOTERM_BP_DIRECT	GO:0030890~positive regulation of B cell proliferation	8	1.2	0.00013	ENSMUSG00000031101, ENSMUSG00000026395, ENSMUSG00000033307, ENSMUSG00000022797, ENSMUSG00000024610, ENSMUSG00000033721, ENSMUSG00000057329, ENSMUSG00000022488	7	0.0042	0.004
GOTERM_BP_DIRECT	GO:0031334~positive regulation of protein-containing complex assembly	8	1.2	0.00019	ENSMUSG00000021457, ENSMUSG00000002603, ENSMUSG00000004446, ENSMUSG00000020372, ENSMUSG00000021266, ENSMUSG00000079293, ENSMUSG00000050335, ENSMUSG00000022797	6.6	0.0056	0.0053
GOTERM_BP_DIRECT	GO:0006958~complement activation, classical pathway	8	1.2	0.00019	ENSMUSG00000090231, ENSMUSG00000073418, ENSMUSG00000036905, ENSMUSG00000024371, ENSMUSG00000055172, ENSMUSG00000023224, ENSMUSG00000036896, ENSMUSG00000036887	6.6	0.0056	0.0053
GOTERM_BP_DIRECT	GO:0030316~osteoclast differentiation	8	1.2	0.00021	ENSMUSG00000029135, ENSMUSG00000002603, ENSMUSG00000014599, ENSMUSG00000030579, ENSMUSG00000026321, ENSMUSG00000058715, ENSMUSG00000022797, ENSMUSG00000001750	6.5	0.0061	0.0058
GOTERM_BP_DIRECT	GO:0031623~receptor internalization	8	1.2	0.00027	ENSMUSG00000021457, ENSMUSG00000052397, ENSMUSG00000000290, ENSMUSG00000112148, ENSMUSG00000058715, ENSMUSG00000112023, ENSMUSG00000022797, ENSMUSG00000060216	6.3	0.0072	0.0068
GOTERM_BP_DIRECT	GO:0042149~cellular response to glucose starvation	8	1.2	0.00046	ENSMUSG00000073490, ENSMUSG00000040010, ENSMUSG00000090272, ENSMUSG00000059552, ENSMUSG00000039997, ENSMUSG00000042406, ENSMUSG00000048756, ENSMUSG00000057329	5.8	0.011	0.01
GOTERM_BP_DIRECT	GO:0032757~positive regulation of interleukin-8 production	8	1.2	0.00046	ENSMUSG00000021457, ENSMUSG00000041187, ENSMUSG00000040296, ENSMUSG00000025408, ENSMUSG00000044583, ENSMUSG00000048376, ENSMUSG00000079293, ENSMUSG00000024610	5.8	0.011	0.01
GOTERM_BP_DIRECT	GO:0051209~release of sequestered calcium ion into cytosol	8	1.2	0.00046	ENSMUSG00000025408, ENSMUSG00000021831, ENSMUSG00000026395, ENSMUSG00000048376, ENSMUSG00000034330, ENSMUSG00000031328, ENSMUSG00000029468, ENSMUSG00000038910	5.8	0.011	0.01
GOTERM_BP_DIRECT	GO:0010506~regulation of autophagy	8	1.2	0.00081	ENSMUSG00000025408, ENSMUSG00000026737, ENSMUSG00000036273, ENSMUSG00000021306, ENSMUSG00000032715, ENSMUSG00000054072, ENSMUSG00000025888, ENSMUSG00000057329	5.2	0.018	0.017
GOTERM_BP_DIRECT	GO:0002931~response to ischemia	8	1.2	0.00097	ENSMUSG00000022206, ENSMUSG00000029470, ENSMUSG00000059552, ENSMUSG00000014599, ENSMUSG00000007659, ENSMUSG00000031778, ENSMUSG00000030786, ENSMUSG00000057329	5.1	0.02	0.019
GOTERM_BP_DIRECT	GO:0048146~positive regulation of fibroblast proliferation	8	1.2	0.0018	ENSMUSG00000029135, ENSMUSG00000002603, ENSMUSG00000032253, ENSMUSG00000033307, ENSMUSG00000000489, ENSMUSG00000047407, ENSMUSG00000022346, ENSMUSG00000024610	4.6	0.034	0.032
GOTERM_BP_DIRECT	GO:0042100~B cell proliferation	8	1.2	0.002	ENSMUSG00000031101, ENSMUSG00000090231, ENSMUSG00000029135, ENSMUSG00000026395, ENSMUSG00000021948, ENSMUSG00000028633, ENSMUSG00000026656, ENSMUSG00000057329	4.5	0.035	0.033
GOTERM_BP_DIRECT	GO:0071363~cellular response to growth factor stimulus	8	1.2	0.002	ENSMUSG00000052727, ENSMUSG00000027293, ENSMUSG00000002603, ENSMUSG00000028599, ENSMUSG00000020372, ENSMUSG00000000532, ENSMUSG00000000489, ENSMUSG00000047407	4.5	0.035	0.033
GOTERM_BP_DIRECT	GO:0008217~regulation of blood pressure	8	1.2	0.003	ENSMUSG00000037580, ENSMUSG00000022206, ENSMUSG00000029470, ENSMUSG00000033161, ENSMUSG00000049115, ENSMUSG00000030711, ENSMUSG00000040552, ENSMUSG00000005413	4.2	0.047	0.044
GOTERM_BP_DIRECT	GO:0018105~peptidyl-serine phosphorylation	8	1.2	0.011	ENSMUSG00000021457, ENSMUSG00000041187, ENSMUSG00000036273, ENSMUSG00000032253, ENSMUSG00000021948, ENSMUSG00000042349, ENSMUSG00000039456, ENSMUSG00000057329	3.3	0.11	0.11
GOTERM_BP_DIRECT	GO:0043547~positive regulation of GTPase activity	8	1.2	0.012	ENSMUSG00000038608, ENSMUSG00000033542, ENSMUSG00000024493, ENSMUSG00000041936, ENSMUSG00000048376, ENSMUSG00000020372, ENSMUSG00000039621, ENSMUSG00000030844	3.2	0.13	0.12
GOTERM_BP_DIRECT	GO:0006874~intracellular calcium ion homeostasis	8	1.2	0.018	ENSMUSG00000021665, ENSMUSG00000020788, ENSMUSG00000002603, ENSMUSG00000049103, ENSMUSG00000042406, ENSMUSG00000032754, ENSMUSG00000001750, ENSMUSG00000057329	3	0.17	0.16
GOTERM_BP_DIRECT	GO:0046330~positive regulation of JNK cascade	8	1.2	0.018	ENSMUSG00000036390, ENSMUSG00000021182, ENSMUSG00000022150, ENSMUSG00000020827, ENSMUSG00000022892, ENSMUSG00000015950, ENSMUSG00000026656, ENSMUSG00000034457	3	0.17	0.16
GOTERM_BP_DIRECT	GO:0031647~regulation of protein stability	8	1.2	0.021	ENSMUSG00000017760, ENSMUSG00000018398, ENSMUSG00000017929, ENSMUSG00000036273, ENSMUSG00000076431, ENSMUSG00000031438, ENSMUSG00000030107, ENSMUSG00000057329	2.9	0.19	0.17
GOTERM_BP_DIRECT	GO:0030324~lung development	8	1.2	0.04	ENSMUSG00000000957, ENSMUSG00000022306, ENSMUSG00000029135, ENSMUSG00000031591, ENSMUSG00000024781, ENSMUSG00000039994, ENSMUSG00000036545, ENSMUSG00000022114	2.5	0.3	0.28
GOTERM_BP_DIRECT	GO:0061844~antimicrobial humoral immune response mediated by antimicrobial peptide	8	1.2	0.066	ENSMUSG00000060802, ENSMUSG00000018927, ENSMUSG00000019122, ENSMUSG00000029373, ENSMUSG00000003038, ENSMUSG00000031778, ENSMUSG00000022892, ENSMUSG00000050335	2.3	0.41	0.39
GOTERM_BP_DIRECT	GO:0001503~ossification	8	1.2	0.079	ENSMUSG00000000957, ENSMUSG00000029135, ENSMUSG00000014599, ENSMUSG00000026321, ENSMUSG00000027316, ENSMUSG00000001750, ENSMUSG00000020641, ENSMUSG00000057329	2.2	0.47	0.45
GOTERM_BP_DIRECT	GO:0042593~glucose homeostasis	8	1.2	0.09	ENSMUSG00000046711, ENSMUSG00000061119, ENSMUSG00000029135, ENSMUSG00000076431, ENSMUSG00000052776, ENSMUSG00000048756, ENSMUSG00000032754, ENSMUSG00000025314	2.1	0.5	0.47
GOTERM_BP_DIRECT	GO:0001913~T cell mediated cytotoxicity	7	1	9.8e-06	ENSMUSG00000030560, ENSMUSG00000060802, ENSMUSG00000067212, ENSMUSG00000061232, ENSMUSG00000073411, ENSMUSG00000029468, ENSMUSG00000032359	13.4	0.0005	0.00047
GOTERM_BP_DIRECT	GO:0060339~negative regulation of type I interferon-mediated signaling pathway	7	1	5e-05	ENSMUSG00000074151, ENSMUSG00000027639, ENSMUSG00000040033, ENSMUSG00000035692, ENSMUSG00000052776, ENSMUSG00000027951, ENSMUSG00000030107	10.2	0.002	0.0019
GOTERM_BP_DIRECT	GO:1900745~positive regulation of p38MAPK cascade	7	1	7.4e-05	ENSMUSG00000036390, ENSMUSG00000047881, ENSMUSG00000049103, ENSMUSG00000020827, ENSMUSG00000024066, ENSMUSG00000002111, ENSMUSG00000015950	9.6	0.0027	0.0026
GOTERM_BP_DIRECT	GO:0046597~negative regulation of viral entry into host cell	7	1	0.00011	ENSMUSG00000057143, ENSMUSG00000025492, ENSMUSG00000057596, ENSMUSG00000030921, ENSMUSG00000000275, ENSMUSG00000024610, ENSMUSG00000022587	9	0.0038	0.0036
GOTERM_BP_DIRECT	GO:0001782~B cell homeostasis	7	1	0.00015	ENSMUSG00000031101, ENSMUSG00000038608, ENSMUSG00000039936, ENSMUSG00000058818, ENSMUSG00000042228, ENSMUSG00000057329, ENSMUSG00000022488	8.5	0.0046	0.0043
GOTERM_BP_DIRECT	GO:0097421~liver regeneration	7	1	0.00023	ENSMUSG00000040010, ENSMUSG00000033685, ENSMUSG00000024900, ENSMUSG00000002603, ENSMUSG00000008682, ENSMUSG00000005413, ENSMUSG00000070348	7.9	0.0065	0.0061
GOTERM_BP_DIRECT	GO:0051017~actin filament bundle assembly	7	1	0.00027	ENSMUSG00000021998, ENSMUSG00000052397, ENSMUSG00000025372, ENSMUSG00000023022, ENSMUSG00000018417, ENSMUSG00000022443, ENSMUSG00000031015	7.7	0.0072	0.0068
GOTERM_BP_DIRECT	GO:0030168~platelet activation	7	1	0.00027	ENSMUSG00000031453, ENSMUSG00000002602, ENSMUSG00000029373, ENSMUSG00000014361, ENSMUSG00000048376, ENSMUSG00000021262, ENSMUSG00000036894	7.7	0.0072	0.0068
GOTERM_BP_DIRECT	GO:0043407~negative regulation of MAP kinase activity	7	1	0.00031	ENSMUSG00000024427, ENSMUSG00000021948, ENSMUSG00000042228, ENSMUSG00000034652, ENSMUSG00000004266, ENSMUSG00000022114, ENSMUSG00000025314	7.5	0.008	0.0075
GOTERM_BP_DIRECT	GO:2001238~positive regulation of extrinsic apoptotic signaling pathway	7	1	0.00035	ENSMUSG00000097328, ENSMUSG00000023905, ENSMUSG00000026395, ENSMUSG00000039304, ENSMUSG00000004446, ENSMUSG00000022892, ENSMUSG00000027322	7.3	0.009	0.0085
GOTERM_BP_DIRECT	GO:1904646~cellular response to amyloid-beta	7	1	0.0004	ENSMUSG00000021457, ENSMUSG00000021190, ENSMUSG00000023088, ENSMUSG00000027962, ENSMUSG00000022892, ENSMUSG00000026656, ENSMUSG00000048756	7.1	0.0098	0.0093
GOTERM_BP_DIRECT	GO:0050850~positive regulation of calcium-mediated signaling	7	1	0.00052	ENSMUSG00000021457, ENSMUSG00000029470, ENSMUSG00000026395, ENSMUSG00000034330, ENSMUSG00000022892, ENSMUSG00000079293, ENSMUSG00000025314	6.8	0.012	0.011
GOTERM_BP_DIRECT	GO:0045824~negative regulation of innate immune response	7	1	0.00074	ENSMUSG00000073490, ENSMUSG00000090272, ENSMUSG00000026946, ENSMUSG00000030966, ENSMUSG00000034708, ENSMUSG00000039997, ENSMUSG00000004266	6.4	0.016	0.016
GOTERM_BP_DIRECT	GO:0050776~regulation of immune response	7	1	0.00092	ENSMUSG00000021457, ENSMUSG00000053063, ENSMUSG00000003812, ENSMUSG00000059498, ENSMUSG00000026288, ENSMUSG00000058715, ENSMUSG00000051457	6.1	0.019	0.018
GOTERM_BP_DIRECT	GO:0001816~cytokine production	7	1	0.0011	ENSMUSG00000029135, ENSMUSG00000067586, ENSMUSG00000056529, ENSMUSG00000112148, ENSMUSG00000024781, ENSMUSG00000002699, ENSMUSG00000034610	5.9	0.023	0.022
GOTERM_BP_DIRECT	GO:0032728~positive regulation of interferon-beta production	7	1	0.0011	ENSMUSG00000040296, ENSMUSG00000024349, ENSMUSG00000044583, ENSMUSG00000035692, ENSMUSG00000026896, ENSMUSG00000052776, ENSMUSG00000025498	5.9	0.023	0.022
GOTERM_BP_DIRECT	GO:0033209~tumor necrosis factor-mediated signaling pathway	7	1	0.0015	ENSMUSG00000059552, ENSMUSG00000028599, ENSMUSG00000020372, ENSMUSG00000049775, ENSMUSG00000026321, ENSMUSG00000048756, ENSMUSG00000034457	5.6	0.029	0.028
GOTERM_BP_DIRECT	GO:0016358~dendrite development	7	1	0.002	ENSMUSG00000052727, ENSMUSG00000000579, ENSMUSG00000020902, ENSMUSG00000025372, ENSMUSG00000022892, ENSMUSG00000026656, ENSMUSG00000030774	5.3	0.035	0.033
GOTERM_BP_DIRECT	GO:0008630~intrinsic apoptotic signaling pathway in response to DNA damage	7	1	0.002	ENSMUSG00000006360, ENSMUSG00000042349, ENSMUSG00000007659, ENSMUSG00000028599, ENSMUSG00000005413, ENSMUSG00000022346, ENSMUSG00000057329	5.3	0.035	0.033
GOTERM_BP_DIRECT	GO:0043406~positive regulation of MAP kinase activity	7	1	0.0022	ENSMUSG00000036273, ENSMUSG00000020901, ENSMUSG00000026395, ENSMUSG00000029616, ENSMUSG00000033307, ENSMUSG00000000489, ENSMUSG00000029468	5.2	0.038	0.036
GOTERM_BP_DIRECT	GO:0032456~endocytic recycling	7	1	0.0031	ENSMUSG00000027293, ENSMUSG00000049076, ENSMUSG00000024065, ENSMUSG00000017639, ENSMUSG00000049866, ENSMUSG00000036943, ENSMUSG00000026656	4.9	0.047	0.044
GOTERM_BP_DIRECT	GO:0009612~response to mechanical stimulus	7	1	0.0039	ENSMUSG00000000957, ENSMUSG00000052727, ENSMUSG00000027750, ENSMUSG00000028364, ENSMUSG00000026321, ENSMUSG00000030786, ENSMUSG00000029468	4.7	0.057	0.054
GOTERM_BP_DIRECT	GO:0032092~positive regulation of protein binding	7	1	0.0042	ENSMUSG00000024349, ENSMUSG00000060802, ENSMUSG00000036273, ENSMUSG00000041936, ENSMUSG00000030966, ENSMUSG00000032715, ENSMUSG00000049502	4.6	0.06	0.057
GOTERM_BP_DIRECT	GO:0007584~response to nutrient	7	1	0.0052	ENSMUSG00000015340, ENSMUSG00000024900, ENSMUSG00000024087, ENSMUSG00000076441, ENSMUSG00000024371, ENSMUSG00000027962, ENSMUSG00000022797	4.4	0.068	0.064
GOTERM_BP_DIRECT	GO:0051898~negative regulation of phosphatidylinositol 3-kinase/protein kinase B signal transduction	7	1	0.0055	ENSMUSG00000042594, ENSMUSG00000025408, ENSMUSG00000034614, ENSMUSG00000020733, ENSMUSG00000024066, ENSMUSG00000020372, ENSMUSG00000025314	4.3	0.071	0.067
GOTERM_BP_DIRECT	GO:0051865~protein autoubiquitination	7	1	0.0063	ENSMUSG00000020448, ENSMUSG00000001228, ENSMUSG00000030966, ENSMUSG00000030921, ENSMUSG00000049502, ENSMUSG00000020387, ENSMUSG00000070327	4.2	0.079	0.075
GOTERM_BP_DIRECT	GO:0001932~regulation of protein phosphorylation	7	1	0.0077	ENSMUSG00000036606, ENSMUSG00000040033, ENSMUSG00000044583, ENSMUSG00000032253, ENSMUSG00000041936, ENSMUSG00000004530, ENSMUSG00000060216	4	0.09	0.085
GOTERM_BP_DIRECT	GO:0032088~negative regulation of NF-kappaB transcription factor activity	7	1	0.0077	ENSMUSG00000074151, ENSMUSG00000029994, ENSMUSG00000024087, ENSMUSG00000030966, ENSMUSG00000002111, ENSMUSG00000034610, ENSMUSG00000060216	4	0.09	0.085
GOTERM_BP_DIRECT	GO:0001819~positive regulation of cytokine production	7	1	0.013	ENSMUSG00000021457, ENSMUSG00000044583, ENSMUSG00000026177, ENSMUSG00000058099, ENSMUSG00000049115, ENSMUSG00000033307, ENSMUSG00000025888	3.6	0.13	0.12
GOTERM_BP_DIRECT	GO:0018108~peptidyl-tyrosine phosphorylation	7	1	0.013	ENSMUSG00000021457, ENSMUSG00000015133, ENSMUSG00000026395, ENSMUSG00000042228, ENSMUSG00000029528, ENSMUSG00000000489, ENSMUSG00000004266	3.6	0.13	0.12
GOTERM_BP_DIRECT	GO:0010977~negative regulation of neuron projection development	7	1	0.018	ENSMUSG00000060802, ENSMUSG00000049580, ENSMUSG00000036273, ENSMUSG00000022150, ENSMUSG00000061232, ENSMUSG00000073411, ENSMUSG00000031328	3.4	0.17	0.16
GOTERM_BP_DIRECT	GO:0045444~fat cell differentiation	7	1	0.03	ENSMUSG00000024338, ENSMUSG00000022306, ENSMUSG00000029135, ENSMUSG00000053007, ENSMUSG00000066800, ENSMUSG00000039208, ENSMUSG00000070348	3	0.25	0.23
GOTERM_BP_DIRECT	GO:0016525~negative regulation of angiogenesis	7	1	0.03	ENSMUSG00000036390, ENSMUSG00000042286, ENSMUSG00000029373, ENSMUSG00000049103, ENSMUSG00000004266, ENSMUSG00000024986, ENSMUSG00000022114	3	0.25	0.23
GOTERM_BP_DIRECT	GO:0030855~epithelial cell differentiation	7	1	0.033	ENSMUSG00000007872, ENSMUSG00000029994, ENSMUSG00000024900, ENSMUSG00000025351, ENSMUSG00000053931, ENSMUSG00000026547, ENSMUSG00000050335	2.9	0.26	0.24
GOTERM_BP_DIRECT	GO:0007623~circadian rhythm	7	1	0.034	ENSMUSG00000007872, ENSMUSG00000041936, ENSMUSG00000076441, ENSMUSG00000059552, ENSMUSG00000039994, ENSMUSG00000042406, ENSMUSG00000022433	2.9	0.26	0.25
GOTERM_BP_DIRECT	GO:0042632~cholesterol homeostasis	7	1	0.04	ENSMUSG00000022579, ENSMUSG00000038172, ENSMUSG00000049580, ENSMUSG00000040111, ENSMUSG00000023022, ENSMUSG00000024413, ENSMUSG00000026600	2.8	0.3	0.28
GOTERM_BP_DIRECT	GO:0090263~positive regulation of canonical Wnt signaling pathway	7	1	0.049	ENSMUSG00000015133, ENSMUSG00000036273, ENSMUSG00000076431, ENSMUSG00000002603, ENSMUSG00000024986, ENSMUSG00000031007, ENSMUSG00000022433	2.7	0.34	0.32
GOTERM_BP_DIRECT	GO:0007409~axonogenesis	7	1	0.064	ENSMUSG00000062825, ENSMUSG00000052727, ENSMUSG00000029580, ENSMUSG00000020902, ENSMUSG00000028832, ENSMUSG00000022892, ENSMUSG00000057329	2.5	0.41	0.39
GOTERM_BP_DIRECT	GO:0007219~Notch signaling pathway	7	1	0.079	ENSMUSG00000000093, ENSMUSG00000029994, ENSMUSG00000002603, ENSMUSG00000067586, ENSMUSG00000022892, ENSMUSG00000049502, ENSMUSG00000024986	2.3	0.47	0.44
GOTERM_BP_DIRECT	GO:0045471~response to ethanol	7	1	0.091	ENSMUSG00000024900, ENSMUSG00000028364, ENSMUSG00000027962, ENSMUSG00000040613, ENSMUSG00000026321, ENSMUSG00000057329, ENSMUSG00000029778	2.3	0.5	0.47
GOTERM_BP_DIRECT	GO:0006486~protein glycosylation	7	1	0.093	ENSMUSG00000017929, ENSMUSG00000028838, ENSMUSG00000051650, ENSMUSG00000043671, ENSMUSG00000021360, ENSMUSG00000024413, ENSMUSG00000118664	2.2	0.51	0.48
GOTERM_BP_DIRECT	GO:0051707~response to other organism	6	0.9	4.2e-06	ENSMUSG00000034459, ENSMUSG00000075284, ENSMUSG00000074896, ENSMUSG00000112148, ENSMUSG00000112023, ENSMUSG00000045932	22	0.00023	0.00021
GOTERM_BP_DIRECT	GO:0031664~regulation of lipopolysaccharide-mediated signaling pathway	6	0.9	4.2e-06	ENSMUSG00000057143, ENSMUSG00000057596, ENSMUSG00000038147, ENSMUSG00000031778, ENSMUSG00000030921, ENSMUSG00000034610	22	0.00023	0.00021
GOTERM_BP_DIRECT	GO:0002503~peptide antigen assembly with MHC class II protein complex	6	0.9	1e-05	ENSMUSG00000037649, ENSMUSG00000060802, ENSMUSG00000036594, ENSMUSG00000073421, ENSMUSG00000079547, ENSMUSG00000060586	18.8	0.00051	0.00048
GOTERM_BP_DIRECT	GO:0045579~positive regulation of B cell differentiation	6	0.9	3e-05	ENSMUSG00000021457, ENSMUSG00000000957, ENSMUSG00000026288, ENSMUSG00000002111, ENSMUSG00000031304, ENSMUSG00000022488	15.5	0.0013	0.0012
GOTERM_BP_DIRECT	GO:0030889~negative regulation of B cell proliferation	6	0.9	7e-05	ENSMUSG00000023915, ENSMUSG00000042228, ENSMUSG00000030579, ENSMUSG00000026288, ENSMUSG00000034652, ENSMUSG00000026656	13.2	0.0026	0.0025
GOTERM_BP_DIRECT	GO:0030048~actin filament-based movement	6	0.9	9e-05	ENSMUSG00000075284, ENSMUSG00000020437, ENSMUSG00000018417, ENSMUSG00000021262, ENSMUSG00000022443, ENSMUSG00000017774	12.5	0.0032	0.0031
GOTERM_BP_DIRECT	GO:0035457~cellular response to interferon-alpha	6	0.9	9e-05	ENSMUSG00000034459, ENSMUSG00000002602, ENSMUSG00000052776, ENSMUSG00000073489, ENSMUSG00000022346, ENSMUSG00000045932	12.5	0.0032	0.0031
GOTERM_BP_DIRECT	GO:0032693~negative regulation of interleukin-10 production	6	0.9	0.00011	ENSMUSG00000023915, ENSMUSG00000038147, ENSMUSG00000030579, ENSMUSG00000112148, ENSMUSG00000026656, ENSMUSG00000112023	12	0.0039	0.0036
GOTERM_BP_DIRECT	GO:0060252~positive regulation of glial cell proliferation	6	0.9	0.00053	ENSMUSG00000040010, ENSMUSG00000021108, ENSMUSG00000020902, ENSMUSG00000042228, ENSMUSG00000022346, ENSMUSG00000060216	8.8	0.012	0.012
GOTERM_BP_DIRECT	GO:0010800~positive regulation of peptidyl-threonine phosphorylation	6	0.9	0.00053	ENSMUSG00000069874, ENSMUSG00000043895, ENSMUSG00000032253, ENSMUSG00000078853, ENSMUSG00000022892, ENSMUSG00000046879	8.8	0.012	0.012
GOTERM_BP_DIRECT	GO:0060907~positive regulation of macrophage cytokine production	6	0.9	0.00062	ENSMUSG00000028581, ENSMUSG00000044583, ENSMUSG00000034330, ENSMUSG00000029468, ENSMUSG00000025888, ENSMUSG00000024610	8.5	0.014	0.014
GOTERM_BP_DIRECT	GO:0001774~microglial cell activation	6	0.9	0.00072	ENSMUSG00000049130, ENSMUSG00000031778, ENSMUSG00000022892, ENSMUSG00000030786, ENSMUSG00000025888, ENSMUSG00000036887	8.2	0.016	0.015
GOTERM_BP_DIRECT	GO:0002639~positive regulation of immunoglobulin production	6	0.9	0.00084	ENSMUSG00000031101, ENSMUSG00000017057, ENSMUSG00000067212, ENSMUSG00000026395, ENSMUSG00000031304, ENSMUSG00000030798	8	0.018	0.017
GOTERM_BP_DIRECT	GO:0030574~collagen catabolic process	6	0.9	0.0013	ENSMUSG00000000957, ENSMUSG00000028041, ENSMUSG00000038642, ENSMUSG00000020682, ENSMUSG00000036545, ENSMUSG00000020695	7.3	0.024	0.023
GOTERM_BP_DIRECT	GO:0072332~intrinsic apoptotic signaling pathway by p53 class mediator	6	0.9	0.0018	ENSMUSG00000073490, ENSMUSG00000090272, ENSMUSG00000025647, ENSMUSG00000059552, ENSMUSG00000039997, ENSMUSG00000034457	6.8	0.033	0.032
GOTERM_BP_DIRECT	GO:0031663~lipopolysaccharide-mediated signaling pathway	6	0.9	0.0018	ENSMUSG00000056529, ENSMUSG00000034330, ENSMUSG00000042228, ENSMUSG00000002111, ENSMUSG00000032688, ENSMUSG00000049625	6.8	0.033	0.032
GOTERM_BP_DIRECT	GO:0001818~negative regulation of cytokine production	6	0.9	0.0018	ENSMUSG00000040253, ENSMUSG00000029816, ENSMUSG00000002602, ENSMUSG00000026177, ENSMUSG00000014361, ENSMUSG00000031438	6.8	0.033	0.032
GOTERM_BP_DIRECT	GO:0051881~regulation of mitochondrial membrane potential	6	0.9	0.0018	ENSMUSG00000033685, ENSMUSG00000036580, ENSMUSG00000007041, ENSMUSG00000007659, ENSMUSG00000024781, ENSMUSG00000057329	6.8	0.033	0.032
GOTERM_BP_DIRECT	GO:0045089~positive regulation of innate immune response	6	0.9	0.002	ENSMUSG00000026946, ENSMUSG00000024900, ENSMUSG00000010358, ENSMUSG00000020448, ENSMUSG00000105504, ENSMUSG00000024610	6.6	0.036	0.034
GOTERM_BP_DIRECT	GO:0043029~T cell homeostasis	6	0.9	0.0023	ENSMUSG00000002603, ENSMUSG00000030707, ENSMUSG00000029468, ENSMUSG00000001750, ENSMUSG00000057329, ENSMUSG00000022488	6.4	0.039	0.036
GOTERM_BP_DIRECT	GO:0032481~positive regulation of type I interferon production	6	0.9	0.0028	ENSMUSG00000021457, ENSMUSG00000024349, ENSMUSG00000053063, ENSMUSG00000025498, ENSMUSG00000034330, ENSMUSG00000042349	6.1	0.045	0.042
GOTERM_BP_DIRECT	GO:0048870~cell motility	6	0.9	0.0028	ENSMUSG00000062825, ENSMUSG00000037902, ENSMUSG00000041112, ENSMUSG00000054728, ENSMUSG00000029580, ENSMUSG00000022443	6.1	0.045	0.042
GOTERM_BP_DIRECT	GO:0032689~negative regulation of type II interferon production	6	0.9	0.0028	ENSMUSG00000028581, ENSMUSG00000025408, ENSMUSG00000002602, ENSMUSG00000112148, ENSMUSG00000046879, ENSMUSG00000112023	6.1	0.045	0.042
GOTERM_BP_DIRECT	GO:0014911~positive regulation of smooth muscle cell migration	6	0.9	0.0031	ENSMUSG00000027750, ENSMUSG00000024087, ENSMUSG00000049775, ENSMUSG00000000489, ENSMUSG00000022346, ENSMUSG00000057329	6	0.048	0.045
GOTERM_BP_DIRECT	GO:0032735~positive regulation of interleukin-12 production	6	0.9	0.0035	ENSMUSG00000021457, ENSMUSG00000028581, ENSMUSG00000034330, ENSMUSG00000036908, ENSMUSG00000041515, ENSMUSG00000079293	5.9	0.052	0.049
GOTERM_BP_DIRECT	GO:0032733~positive regulation of interleukin-10 production	6	0.9	0.0035	ENSMUSG00000031101, ENSMUSG00000021457, ENSMUSG00000035692, ENSMUSG00000034330, ENSMUSG00000058715, ENSMUSG00000079293	5.9	0.052	0.049
GOTERM_BP_DIRECT	GO:0045582~positive regulation of T cell differentiation	6	0.9	0.0038	ENSMUSG00000037649, ENSMUSG00000062825, ENSMUSG00000029580, ENSMUSG00000036594, ENSMUSG00000026395, ENSMUSG00000024610	5.7	0.056	0.053
GOTERM_BP_DIRECT	GO:0043408~regulation of MAPK cascade	6	0.9	0.0046	ENSMUSG00000004837, ENSMUSG00000020827, ENSMUSG00000022372, ENSMUSG00000004207, ENSMUSG00000031007, ENSMUSG00000030774	5.5	0.064	0.061
GOTERM_BP_DIRECT	GO:0071549~cellular response to dexamethasone stimulus	6	0.9	0.005	ENSMUSG00000000093, ENSMUSG00000002603, ENSMUSG00000076441, ENSMUSG00000040618, ENSMUSG00000029802, ENSMUSG00000049115	5.4	0.067	0.063
GOTERM_BP_DIRECT	GO:0071479~cellular response to ionizing radiation	6	0.9	0.0059	ENSMUSG00000036390, ENSMUSG00000073490, ENSMUSG00000090272, ENSMUSG00000002603, ENSMUSG00000059552, ENSMUSG00000039997	5.2	0.076	0.071
GOTERM_BP_DIRECT	GO:0071364~cellular response to epidermal growth factor stimulus	6	0.9	0.0064	ENSMUSG00000029730, ENSMUSG00000028771, ENSMUSG00000025372, ENSMUSG00000022150, ENSMUSG00000030536, ENSMUSG00000026234	5.1	0.08	0.075
GOTERM_BP_DIRECT	GO:2001235~positive regulation of apoptotic signaling pathway	6	0.9	0.007	ENSMUSG00000030560, ENSMUSG00000021948, ENSMUSG00000004446, ENSMUSG00000038642, ENSMUSG00000032359, ENSMUSG00000022346	5	0.086	0.081
GOTERM_BP_DIRECT	GO:0034605~cellular response to heat	6	0.9	0.0076	ENSMUSG00000031453, ENSMUSG00000056708, ENSMUSG00000042228, ENSMUSG00000030657, ENSMUSG00000048612, ENSMUSG00000005413	4.9	0.089	0.084
GOTERM_BP_DIRECT	GO:0060337~type I interferon-mediated signaling pathway	6	0.9	0.0088	ENSMUSG00000040033, ENSMUSG00000025492, ENSMUSG00000029561, ENSMUSG00000026896, ENSMUSG00000052776, ENSMUSG00000025498	4.7	0.1	0.095
GOTERM_BP_DIRECT	GO:0007040~lysosome organization	6	0.9	0.0088	ENSMUSG00000021665, ENSMUSG00000036273, ENSMUSG00000034708, ENSMUSG00000024781, ENSMUSG00000040713, ENSMUSG00000028657	4.7	0.1	0.095
GOTERM_BP_DIRECT	GO:1902895~positive regulation of miRNA transcription	6	0.9	0.01	ENSMUSG00000002603, ENSMUSG00000059552, ENSMUSG00000000489, ENSMUSG00000002111, ENSMUSG00000048756, ENSMUSG00000022346	4.5	0.11	0.1
GOTERM_BP_DIRECT	GO:0046718~symbiont entry into host cell	6	0.9	0.011	ENSMUSG00000002602, ENSMUSG00000049115, ENSMUSG00000024413, ENSMUSG00000034641, ENSMUSG00000022443, ENSMUSG00000041313	4.5	0.12	0.11
GOTERM_BP_DIRECT	GO:0031648~protein destabilization	6	0.9	0.012	ENSMUSG00000069874, ENSMUSG00000078853, ENSMUSG00000021182, ENSMUSG00000030966, ENSMUSG00000046879, ENSMUSG00000032359	4.4	0.12	0.11
GOTERM_BP_DIRECT	GO:0051603~proteolysis involved in protein catabolic process	6	0.9	0.013	ENSMUSG00000024338, ENSMUSG00000030560, ENSMUSG00000021190, ENSMUSG00000038642, ENSMUSG00000032359, ENSMUSG00000032688	4.2	0.13	0.12
GOTERM_BP_DIRECT	GO:0006879~intracellular iron ion homeostasis	6	0.9	0.013	ENSMUSG00000060802, ENSMUSG00000050708, ENSMUSG00000026177, ENSMUSG00000005413, ENSMUSG00000022797, ENSMUSG00000022346	4.2	0.13	0.12
GOTERM_BP_DIRECT	GO:0009306~protein secretion	6	0.9	0.014	ENSMUSG00000004207, ENSMUSG00000029616, ENSMUSG00000079592, ENSMUSG00000043336, ENSMUSG00000029468, ENSMUSG00000036943	4.2	0.14	0.13
GOTERM_BP_DIRECT	GO:0006469~negative regulation of protein kinase activity	6	0.9	0.015	ENSMUSG00000036390, ENSMUSG00000026395, ENSMUSG00000037443, ENSMUSG00000032715, ENSMUSG00000039621, ENSMUSG00000021266	4.1	0.15	0.14
GOTERM_BP_DIRECT	GO:0070098~chemokine-mediated signaling pathway	6	0.9	0.017	ENSMUSG00000018927, ENSMUSG00000019122, ENSMUSG00000029373, ENSMUSG00000049103, ENSMUSG00000031778, ENSMUSG00000043953	4	0.16	0.15
GOTERM_BP_DIRECT	GO:0006470~protein dephosphorylation	6	0.9	0.027	ENSMUSG00000028771, ENSMUSG00000026395, ENSMUSG00000027698, ENSMUSG00000004266, ENSMUSG00000062127, ENSMUSG00000057329	3.6	0.23	0.21
GOTERM_BP_DIRECT	GO:0007265~Ras protein signal transduction	6	0.9	0.028	ENSMUSG00000068335, ENSMUSG00000059552, ENSMUSG00000020902, ENSMUSG00000014599, ENSMUSG00000040479, ENSMUSG00000010067	3.5	0.23	0.22
GOTERM_BP_DIRECT	GO:0001570~vasculogenesis	6	0.9	0.033	ENSMUSG00000022306, ENSMUSG00000032220, ENSMUSG00000002603, ENSMUSG00000074733, ENSMUSG00000024986, ENSMUSG00000025314	3.4	0.26	0.24
GOTERM_BP_DIRECT	GO:0070301~cellular response to hydrogen peroxide	6	0.9	0.034	ENSMUSG00000024659, ENSMUSG00000037902, ENSMUSG00000024087, ENSMUSG00000002602, ENSMUSG00000020715, ENSMUSG00000021948	3.3	0.26	0.25
GOTERM_BP_DIRECT	GO:0030218~erythrocyte differentiation	6	0.9	0.034	ENSMUSG00000046711, ENSMUSG00000022831, ENSMUSG00000027951, ENSMUSG00000042228, ENSMUSG00000054428, ENSMUSG00000002111	3.3	0.26	0.25
GOTERM_BP_DIRECT	GO:0034097~response to cytokine	6	0.9	0.036	ENSMUSG00000030707, ENSMUSG00000007659, ENSMUSG00000026222, ENSMUSG00000020044, ENSMUSG00000018920, ENSMUSG00000057329	3.3	0.27	0.26
GOTERM_BP_DIRECT	GO:0031640~killing of cells of another organism	6	0.9	0.041	ENSMUSG00000069874, ENSMUSG00000003038, ENSMUSG00000069515, ENSMUSG00000069516, ENSMUSG00000050335, ENSMUSG00000039899	3.2	0.3	0.29
GOTERM_BP_DIRECT	GO:0045727~positive regulation of translation	6	0.9	0.048	ENSMUSG00000036606, ENSMUSG00000031320, ENSMUSG00000076431, ENSMUSG00000024087, ENSMUSG00000026483, ENSMUSG00000056529	3	0.34	0.32
GOTERM_BP_DIRECT	GO:0050679~positive regulation of epithelial cell proliferation	6	0.9	0.061	ENSMUSG00000049130, ENSMUSG00000000184, ENSMUSG00000002603, ENSMUSG00000018395, ENSMUSG00000034708, ENSMUSG00000022346	2.8	0.4	0.38
GOTERM_BP_DIRECT	GO:0042552~myelination	6	0.9	0.061	ENSMUSG00000021665, ENSMUSG00000030760, ENSMUSG00000002603, ENSMUSG00000027375, ENSMUSG00000023915, ENSMUSG00000004207	2.8	0.4	0.38
GOTERM_BP_DIRECT	GO:0016485~protein processing	6	0.9	0.081	ENSMUSG00000039062, ENSMUSG00000038642, ENSMUSG00000036545, ENSMUSG00000029468, ENSMUSG00000025888, ENSMUSG00000022346	2.6	0.48	0.45
GOTERM_BP_DIRECT	GO:0008203~cholesterol metabolic process	6	0.9	0.083	ENSMUSG00000049580, ENSMUSG00000023022, ENSMUSG00000024781, ENSMUSG00000022892, ENSMUSG00000024413, ENSMUSG00000026600	2.6	0.49	0.46
GOTERM_BP_DIRECT	GO:0006814~sodium ion transport	6	0.9	0.089	ENSMUSG00000029321, ENSMUSG00000020733, ENSMUSG00000027340, ENSMUSG00000033161, ENSMUSG00000019558, ENSMUSG00000009687	2.5	0.49	0.46
GOTERM_BP_DIRECT	GO:0008543~fibroblast growth factor receptor signaling pathway	6	0.9	0.094	ENSMUSG00000000093, ENSMUSG00000002602, ENSMUSG00000014361, ENSMUSG00000030536, ENSMUSG00000000489, ENSMUSG00000022114	2.5	0.52	0.49
GOTERM_BP_DIRECT	GO:0060041~retina development in camera-type eye	6	0.9	0.094	ENSMUSG00000071379, ENSMUSG00000014361, ENSMUSG00000034708, ENSMUSG00000000489, ENSMUSG00000047407, ENSMUSG00000001750	2.5	0.52	0.49
GOTERM_BP_DIRECT	GO:0051715~cytolysis in another organism	5	0.7	8.8e-06	ENSMUSG00000040253, ENSMUSG00000078853, ENSMUSG00000105504, ENSMUSG00000028268, ENSMUSG00000028270	31.4	0.00046	0.00043
GOTERM_BP_DIRECT	GO:0038156~interleukin-3-mediated signaling pathway	5	0.7	1.7e-05	ENSMUSG00000021457, ENSMUSG00000058715, ENSMUSG00000071714, ENSMUSG00000071713, ENSMUSG00000068758	27.4	0.0008	0.00075
GOTERM_BP_DIRECT	GO:0060335~positive regulation of type II interferon-mediated signaling pathway	5	0.7	1.7e-05	ENSMUSG00000069874, ENSMUSG00000074151, ENSMUSG00000078853, ENSMUSG00000022906, ENSMUSG00000046879	27.4	0.0008	0.00075
GOTERM_BP_DIRECT	GO:0045730~respiratory burst	5	0.7	3e-05	ENSMUSG00000026480, ENSMUSG00000015340, ENSMUSG00000026177, ENSMUSG00000006519, ENSMUSG00000015950	24.4	0.0013	0.0013
GOTERM_BP_DIRECT	GO:0035456~response to interferon-beta	5	0.7	0.00011	ENSMUSG00000040483, ENSMUSG00000025492, ENSMUSG00000042349, ENSMUSG00000046718, ENSMUSG00000038884	18.3	0.0039	0.0036
GOTERM_BP_DIRECT	GO:0042590~antigen processing and presentation of exogenous peptide antigen via MHC class I	5	0.7	0.00011	ENSMUSG00000059498, ENSMUSG00000031838, ENSMUSG00000061232, ENSMUSG00000046805, ENSMUSG00000058715	18.3	0.0039	0.0036
GOTERM_BP_DIRECT	GO:0045060~negative thymic T cell selection	5	0.7	0.00022	ENSMUSG00000026395, ENSMUSG00000020827, ENSMUSG00000020143, ENSMUSG00000051457, ENSMUSG00000024610	15.7	0.0063	0.0059
GOTERM_BP_DIRECT	GO:0007042~lysosomal lumen acidification	5	0.7	0.00039	ENSMUSG00000034708, ENSMUSG00000024121, ENSMUSG00000040713, ENSMUSG00000031007, ENSMUSG00000028657	13.7	0.0096	0.0091
GOTERM_BP_DIRECT	GO:0001780~neutrophil homeostasis	5	0.7	0.00063	ENSMUSG00000024659, ENSMUSG00000042594, ENSMUSG00000014599, ENSMUSG00000112148, ENSMUSG00000112023	12.2	0.014	0.014
GOTERM_BP_DIRECT	GO:0046596~regulation of viral entry into host cell	5	0.7	0.00078	ENSMUSG00000057143, ENSMUSG00000057596, ENSMUSG00000030966, ENSMUSG00000030921, ENSMUSG00000000275	11.6	0.017	0.016
GOTERM_BP_DIRECT	GO:0002281~macrophage activation involved in immune response	5	0.7	0.00078	ENSMUSG00000021457, ENSMUSG00000026946, ENSMUSG00000010358, ENSMUSG00000034330, ENSMUSG00000030579	11.6	0.017	0.016
GOTERM_BP_DIRECT	GO:0002474~antigen processing and presentation of peptide antigen via MHC class I	5	0.7	0.00096	ENSMUSG00000060802, ENSMUSG00000067212, ENSMUSG00000060550, ENSMUSG00000061232, ENSMUSG00000073411	11	0.02	0.019
GOTERM_BP_DIRECT	GO:0060340~positive regulation of type I interferon-mediated signaling pathway	5	0.7	0.0012	ENSMUSG00000024349, ENSMUSG00000074151, ENSMUSG00000020448, ENSMUSG00000025498, ENSMUSG00000042349	10.5	0.023	0.022
GOTERM_BP_DIRECT	GO:0002764~immune response-regulating signaling pathway	5	0.7	0.0012	ENSMUSG00000022180, ENSMUSG00000058818, ENSMUSG00000112148, ENSMUSG00000032359, ENSMUSG00000112023	10.5	0.023	0.022
GOTERM_BP_DIRECT	GO:0071548~response to dexamethasone	5	0.7	0.0012	ENSMUSG00000033685, ENSMUSG00000024087, ENSMUSG00000040618, ENSMUSG00000056529, ENSMUSG00000048756	10.5	0.023	0.022
GOTERM_BP_DIRECT	GO:0050765~negative regulation of phagocytosis	5	0.7	0.0012	ENSMUSG00000037902, ENSMUSG00000002603, ENSMUSG00000020372, ENSMUSG00000055447, ENSMUSG00000026656	10.5	0.023	0.022
GOTERM_BP_DIRECT	GO:0043277~apoptotic cell clearance	5	0.7	0.0017	ENSMUSG00000002602, ENSMUSG00000030605, ENSMUSG00000014361, ENSMUSG00000049103, ENSMUSG00000030579	9.5	0.032	0.03
GOTERM_BP_DIRECT	GO:0044790~suppression of viral release by host	5	0.7	0.002	ENSMUSG00000057143, ENSMUSG00000057596, ENSMUSG00000030966, ENSMUSG00000030921, ENSMUSG00000000275	9.1	0.035	0.033
GOTERM_BP_DIRECT	GO:0071404~cellular response to low-density lipoprotein particle stimulus	5	0.7	0.002	ENSMUSG00000021457, ENSMUSG00000002603, ENSMUSG00000000290, ENSMUSG00000024413, ENSMUSG00000058715	9.1	0.035	0.033
GOTERM_BP_DIRECT	GO:0007009~plasma membrane organization	5	0.7	0.0023	ENSMUSG00000020733, ENSMUSG00000041936, ENSMUSG00000025372, ENSMUSG00000048612, ENSMUSG00000029468	8.8	0.039	0.036
GOTERM_BP_DIRECT	GO:0010759~positive regulation of macrophage chemotaxis	5	0.7	0.0023	ENSMUSG00000049130, ENSMUSG00000014599, ENSMUSG00000031778, ENSMUSG00000040552, ENSMUSG00000025314	8.8	0.039	0.036
GOTERM_BP_DIRECT	GO:2000573~positive regulation of DNA biosynthetic process	5	0.7	0.0023	ENSMUSG00000041187, ENSMUSG00000024087, ENSMUSG00000000489, ENSMUSG00000040552, ENSMUSG00000060216	8.8	0.039	0.036
GOTERM_BP_DIRECT	GO:1900016~negative regulation of cytokine production involved in inflammatory response	5	0.7	0.0023	ENSMUSG00000037902, ENSMUSG00000031659, ENSMUSG00000112148, ENSMUSG00000044768, ENSMUSG00000112023	8.8	0.039	0.036
GOTERM_BP_DIRECT	GO:0051247~positive regulation of protein metabolic process	5	0.7	0.0027	ENSMUSG00000002603, ENSMUSG00000001228, ENSMUSG00000014599, ENSMUSG00000049115, ENSMUSG00000022892	8.4	0.044	0.041
GOTERM_BP_DIRECT	GO:0032753~positive regulation of interleukin-4 production	5	0.7	0.0031	ENSMUSG00000031101, ENSMUSG00000021457, ENSMUSG00000040010, ENSMUSG00000067212, ENSMUSG00000058715	8.1	0.047	0.044
GOTERM_BP_DIRECT	GO:0030224~monocyte differentiation	5	0.7	0.0031	ENSMUSG00000073490, ENSMUSG00000090272, ENSMUSG00000014599, ENSMUSG00000039997, ENSMUSG00000022443	8.1	0.047	0.044
GOTERM_BP_DIRECT	GO:0032703~negative regulation of interleukin-2 production	5	0.7	0.0035	ENSMUSG00000028581, ENSMUSG00000052397, ENSMUSG00000026395, ENSMUSG00000112148, ENSMUSG00000112023	7.8	0.052	0.049
GOTERM_BP_DIRECT	GO:0035924~cellular response to vascular endothelial growth factor stimulus	5	0.7	0.0035	ENSMUSG00000024659, ENSMUSG00000041187, ENSMUSG00000020715, ENSMUSG00000027962, ENSMUSG00000022114	7.8	0.052	0.049
GOTERM_BP_DIRECT	GO:0045088~regulation of innate immune response	5	0.7	0.004	ENSMUSG00000074151, ENSMUSG00000027639, ENSMUSG00000025498, ENSMUSG00000024300, ENSMUSG00000034652	7.6	0.058	0.055
GOTERM_BP_DIRECT	GO:1902894~negative regulation of miRNA transcription	5	0.7	0.004	ENSMUSG00000002603, ENSMUSG00000112148, ENSMUSG00000022892, ENSMUSG00000000489, ENSMUSG00000112023	7.6	0.058	0.055
GOTERM_BP_DIRECT	GO:0045648~positive regulation of erythrocyte differentiation	5	0.7	0.004	ENSMUSG00000035692, ENSMUSG00000000532, ENSMUSG00000026288, ENSMUSG00000048756, ENSMUSG00000022488	7.6	0.058	0.055
GOTERM_BP_DIRECT	GO:0002437~inflammatory response to antigenic stimulus	5	0.7	0.0045	ENSMUSG00000018774, ENSMUSG00000029135, ENSMUSG00000049103, ENSMUSG00000112148, ENSMUSG00000112023	7.3	0.064	0.06
GOTERM_BP_DIRECT	GO:0002092~positive regulation of receptor internalization	5	0.7	0.0051	ENSMUSG00000021457, ENSMUSG00000025351, ENSMUSG00000022150, ENSMUSG00000034330, ENSMUSG00000060216	7.1	0.068	0.064
GOTERM_BP_DIRECT	GO:0010761~fibroblast migration	5	0.7	0.0051	ENSMUSG00000020733, ENSMUSG00000055044, ENSMUSG00000030536, ENSMUSG00000000489, ENSMUSG00000044768	7.1	0.068	0.064
GOTERM_BP_DIRECT	GO:0010332~response to gamma radiation	5	0.7	0.0057	ENSMUSG00000059552, ENSMUSG00000026395, ENSMUSG00000040613, ENSMUSG00000022346, ENSMUSG00000057329	6.9	0.073	0.069
GOTERM_BP_DIRECT	GO:0045662~negative regulation of myoblast differentiation	5	0.7	0.0057	ENSMUSG00000025408, ENSMUSG00000007872, ENSMUSG00000076431, ENSMUSG00000002603, ENSMUSG00000019122	6.9	0.073	0.069
GOTERM_BP_DIRECT	GO:0050918~positive chemotaxis	5	0.7	0.0064	ENSMUSG00000030707, ENSMUSG00000031778, ENSMUSG00000033307, ENSMUSG00000050335, ENSMUSG00000025314	6.7	0.08	0.075
GOTERM_BP_DIRECT	GO:0048754~branching morphogenesis of an epithelial tube	5	0.7	0.0072	ENSMUSG00000000957, ENSMUSG00000029528, ENSMUSG00000039994, ENSMUSG00000022114, ENSMUSG00000030774	6.5	0.086	0.081
GOTERM_BP_DIRECT	GO:0033344~cholesterol efflux	5	0.7	0.0072	ENSMUSG00000020620, ENSMUSG00000049580, ENSMUSG00000024781, ENSMUSG00000024413, ENSMUSG00000026600	6.5	0.086	0.081
GOTERM_BP_DIRECT	GO:2000379~positive regulation of reactive oxygen species metabolic process	5	0.7	0.0097	ENSMUSG00000036390, ENSMUSG00000024087, ENSMUSG00000059552, ENSMUSG00000024066, ENSMUSG00000000489	5.9	0.11	0.1
GOTERM_BP_DIRECT	GO:0032967~positive regulation of collagen biosynthetic process	5	0.7	0.0097	ENSMUSG00000002603, ENSMUSG00000048376, ENSMUSG00000000532, ENSMUSG00000000489, ENSMUSG00000060216	5.9	0.11	0.1
GOTERM_BP_DIRECT	GO:0043392~negative regulation of DNA binding	5	0.7	0.0097	ENSMUSG00000073490, ENSMUSG00000090272, ENSMUSG00000031907, ENSMUSG00000039997, ENSMUSG00000026222	5.9	0.11	0.1
GOTERM_BP_DIRECT	GO:0030833~regulation of actin filament polymerization	5	0.7	0.0097	ENSMUSG00000039031, ENSMUSG00000022831, ENSMUSG00000030707, ENSMUSG00000031827, ENSMUSG00000039621	5.9	0.11	0.1
GOTERM_BP_DIRECT	GO:0012501~programmed cell death	5	0.7	0.0097	ENSMUSG00000034330, ENSMUSG00000024781, ENSMUSG00000024413, ENSMUSG00000029468, ENSMUSG00000034457	5.9	0.11	0.1
GOTERM_BP_DIRECT	GO:0046488~phosphatidylinositol metabolic process	5	0.7	0.0097	ENSMUSG00000026737, ENSMUSG00000020901, ENSMUSG00000034330, ENSMUSG00000020120, ENSMUSG00000038910	5.9	0.11	0.1
GOTERM_BP_DIRECT	GO:0045765~regulation of angiogenesis	5	0.7	0.0097	ENSMUSG00000038650, ENSMUSG00000023905, ENSMUSG00000040435, ENSMUSG00000026222, ENSMUSG00000021266	5.9	0.11	0.1
GOTERM_BP_DIRECT	GO:0030099~myeloid cell differentiation	5	0.7	0.011	ENSMUSG00000022150, ENSMUSG00000024781, ENSMUSG00000041515, ENSMUSG00000049625, ENSMUSG00000001750	5.8	0.11	0.11
GOTERM_BP_DIRECT	GO:0090023~positive regulation of neutrophil chemotaxis	5	0.7	0.011	ENSMUSG00000049130, ENSMUSG00000039145, ENSMUSG00000040552, ENSMUSG00000024610, ENSMUSG00000022488	5.8	0.11	0.11
GOTERM_BP_DIRECT	GO:0050807~regulation of synapse organization	5	0.7	0.012	ENSMUSG00000092341, ENSMUSG00000032089, ENSMUSG00000041936, ENSMUSG00000058013, ENSMUSG00000029309	5.6	0.12	0.11
GOTERM_BP_DIRECT	GO:2001244~positive regulation of intrinsic apoptotic signaling pathway	5	0.7	0.012	ENSMUSG00000025408, ENSMUSG00000020733, ENSMUSG00000059552, ENSMUSG00000004446, ENSMUSG00000020372	5.6	0.12	0.11
GOTERM_BP_DIRECT	GO:0043113~receptor clustering	5	0.7	0.013	ENSMUSG00000040747, ENSMUSG00000041936, ENSMUSG00000000290, ENSMUSG00000031328, ENSMUSG00000030774	5.5	0.13	0.12
GOTERM_BP_DIRECT	GO:0048678~response to axon injury	5	0.7	0.014	ENSMUSG00000029470, ENSMUSG00000002602, ENSMUSG00000034330, ENSMUSG00000042228, ENSMUSG00000030579	5.4	0.14	0.13
GOTERM_BP_DIRECT	GO:0048008~platelet-derived growth factor receptor signaling pathway	5	0.7	0.015	ENSMUSG00000032220, ENSMUSG00000030536, ENSMUSG00000000489, ENSMUSG00000074733, ENSMUSG00000025314	5.2	0.15	0.14
GOTERM_BP_DIRECT	GO:0071526~semaphorin-plexin signaling pathway	5	0.7	0.016	ENSMUSG00000036606, ENSMUSG00000001227, ENSMUSG00000074785, ENSMUSG00000030579, ENSMUSG00000031328	5.1	0.16	0.15
GOTERM_BP_DIRECT	GO:0007528~neuromuscular junction development	5	0.7	0.018	ENSMUSG00000036528, ENSMUSG00000036273, ENSMUSG00000041936, ENSMUSG00000028364, ENSMUSG00000030774	5	0.16	0.16
GOTERM_BP_DIRECT	GO:0007595~lactation	5	0.7	0.019	ENSMUSG00000067274, ENSMUSG00000064354, ENSMUSG00000024066, ENSMUSG00000006589, ENSMUSG00000070348	4.9	0.17	0.16
GOTERM_BP_DIRECT	GO:0043473~pigmentation	5	0.7	0.019	ENSMUSG00000039395, ENSMUSG00000025351, ENSMUSG00000020372, ENSMUSG00000022346, ENSMUSG00000057329	4.9	0.17	0.16
GOTERM_BP_DIRECT	GO:0043536~positive regulation of blood vessel endothelial cell migration	5	0.7	0.02	ENSMUSG00000041187, ENSMUSG00000029470, ENSMUSG00000002603, ENSMUSG00000049775, ENSMUSG00000000489	4.8	0.18	0.17
GOTERM_BP_DIRECT	GO:1904707~positive regulation of vascular associated smooth muscle cell proliferation	5	0.7	0.02	ENSMUSG00000004099, ENSMUSG00000020715, ENSMUSG00000049115, ENSMUSG00000000489, ENSMUSG00000030774	4.8	0.18	0.17
GOTERM_BP_DIRECT	GO:0048147~negative regulation of fibroblast proliferation	5	0.7	0.02	ENSMUSG00000059552, ENSMUSG00000031838, ENSMUSG00000039456, ENSMUSG00000034652, ENSMUSG00000022346	4.8	0.18	0.17
GOTERM_BP_DIRECT	GO:0045773~positive regulation of axon extension	5	0.7	0.02	ENSMUSG00000052727, ENSMUSG00000023905, ENSMUSG00000020902, ENSMUSG00000018507, ENSMUSG00000030774	4.8	0.18	0.17
GOTERM_BP_DIRECT	GO:0046627~negative regulation of insulin receptor signaling pathway	5	0.7	0.02	ENSMUSG00000026737, ENSMUSG00000041836, ENSMUSG00000021948, ENSMUSG00000026234, ENSMUSG00000025314	4.8	0.18	0.17
GOTERM_BP_DIRECT	GO:0018107~peptidyl-threonine phosphorylation	5	0.7	0.023	ENSMUSG00000041187, ENSMUSG00000036273, ENSMUSG00000021948, ENSMUSG00000000532, ENSMUSG00000057329	4.6	0.21	0.19
GOTERM_BP_DIRECT	GO:0043507~positive regulation of JUN kinase activity	5	0.7	0.023	ENSMUSG00000021457, ENSMUSG00000033542, ENSMUSG00000020715, ENSMUSG00000026321, ENSMUSG00000030774	4.6	0.21	0.19
GOTERM_BP_DIRECT	GO:0043087~regulation of GTPase activity	5	0.7	0.032	ENSMUSG00000033542, ENSMUSG00000036606, ENSMUSG00000021306, ENSMUSG00000041936, ENSMUSG00000033721	4.1	0.26	0.24
GOTERM_BP_DIRECT	GO:0034446~substrate adhesion-dependent cell spreading	5	0.7	0.034	ENSMUSG00000024965, ENSMUSG00000002602, ENSMUSG00000014361, ENSMUSG00000029528, ENSMUSG00000074305	4.1	0.26	0.25
GOTERM_BP_DIRECT	GO:0008340~determination of adult lifespan	5	0.7	0.034	ENSMUSG00000036273, ENSMUSG00000059552, ENSMUSG00000024781, ENSMUSG00000026288, ENSMUSG00000006731	4.1	0.26	0.25
GOTERM_BP_DIRECT	GO:0150052~regulation of postsynapse assembly	5	0.7	0.036	ENSMUSG00000038608, ENSMUSG00000043895, ENSMUSG00000052727, ENSMUSG00000041112, ENSMUSG00000030536	4	0.28	0.26
GOTERM_BP_DIRECT	GO:0007162~negative regulation of cell adhesion	5	0.7	0.043	ENSMUSG00000036606, ENSMUSG00000028364, ENSMUSG00000074785, ENSMUSG00000024300, ENSMUSG00000051457	3.8	0.32	0.3
GOTERM_BP_DIRECT	GO:0030838~positive regulation of actin filament polymerization	5	0.7	0.045	ENSMUSG00000025372, ENSMUSG00000041734, ENSMUSG00000021262, ENSMUSG00000017774, ENSMUSG00000022488	3.7	0.32	0.3
GOTERM_BP_DIRECT	GO:0051496~positive regulation of stress fiber assembly	5	0.7	0.048	ENSMUSG00000033542, ENSMUSG00000021262, ENSMUSG00000029528, ENSMUSG00000055447, ENSMUSG00000030774	3.7	0.33	0.31
GOTERM_BP_DIRECT	GO:0007193~adenylate cyclase-inhibiting G protein-coupled receptor signaling pathway	5	0.7	0.05	ENSMUSG00000022206, ENSMUSG00000067586, ENSMUSG00000031659, ENSMUSG00000004207, ENSMUSG00000022892	3.6	0.34	0.32
GOTERM_BP_DIRECT	GO:0031397~negative regulation of protein ubiquitination	5	0.7	0.05	ENSMUSG00000076431, ENSMUSG00000046432, ENSMUSG00000035692, ENSMUSG00000022114, ENSMUSG00000060216	3.6	0.34	0.32
GOTERM_BP_DIRECT	GO:2000045~regulation of G1/S transition of mitotic cell cycle	5	0.7	0.053	ENSMUSG00000062825, ENSMUSG00000029580, ENSMUSG00000004446, ENSMUSG00000004266, ENSMUSG00000070348	3.5	0.35	0.33
GOTERM_BP_DIRECT	GO:0071320~cellular response to cAMP	5	0.7	0.053	ENSMUSG00000067274, ENSMUSG00000024087, ENSMUSG00000076441, ENSMUSG00000052397, ENSMUSG00000056529	3.5	0.35	0.33
GOTERM_BP_DIRECT	GO:0009725~response to hormone	5	0.7	0.058	ENSMUSG00000022831, ENSMUSG00000000957, ENSMUSG00000064360, ENSMUSG00000042228, ENSMUSG00000020044	3.4	0.38	0.36
GOTERM_BP_DIRECT	GO:0045860~positive regulation of protein kinase activity	5	0.7	0.066	ENSMUSG00000036273, ENSMUSG00000014599, ENSMUSG00000029528, ENSMUSG00000030536, ENSMUSG00000060216	3.3	0.41	0.39
GOTERM_BP_DIRECT	GO:0070534~protein K63-linked ubiquitination	5	0.7	0.066	ENSMUSG00000057143, ENSMUSG00000057596, ENSMUSG00000030966, ENSMUSG00000030921, ENSMUSG00000070327	3.3	0.41	0.39
GOTERM_BP_DIRECT	GO:0051289~protein homotetramerization	5	0.7	0.069	ENSMUSG00000060802, ENSMUSG00000027639, ENSMUSG00000105504, ENSMUSG00000026103, ENSMUSG00000021262	3.2	0.42	0.4
GOTERM_BP_DIRECT	GO:0007416~synapse assembly	5	0.7	0.072	ENSMUSG00000036606, ENSMUSG00000052727, ENSMUSG00000041936, ENSMUSG00000074785, ENSMUSG00000000489	3.2	0.43	0.41
GOTERM_BP_DIRECT	GO:1901224~positive regulation of non-canonical NF-kappaB signal transduction	5	0.7	0.082	ENSMUSG00000028581, ENSMUSG00000026946, ENSMUSG00000010358, ENSMUSG00000044583, ENSMUSG00000022892	3	0.48	0.45
GOTERM_BP_DIRECT	GO:0097190~apoptotic signaling pathway	5	0.7	0.085	ENSMUSG00000021457, ENSMUSG00000029470, ENSMUSG00000059552, ENSMUSG00000029468, ENSMUSG00000051457	3	0.49	0.46
GOTERM_BP_DIRECT	GO:0000082~G1/S transition of mitotic cell cycle	5	0.7	0.095	ENSMUSG00000000184, ENSMUSG00000000532, ENSMUSG00000070348, ENSMUSG00000022346, ENSMUSG00000057329	2.9	0.52	0.49
GOTERM_BP_DIRECT	GO:0042060~wound healing	5	0.7	0.098	ENSMUSG00000049580, ENSMUSG00000026177, ENSMUSG00000118671, ENSMUSG00000031778, ENSMUSG00000030774	2.9	0.53	0.5

## Sheet: GO Term BP- down
GO Terms Biological Processes (in red GO Terms used for Fig 2A)
Category	Term	Count	%	PValue	Genes	Fold Enrichment	Benjamini	FDR	p-value (-LOG10)
GOTERM_BP_DIRECT	GO:0006338~chromatin remodeling	31	5	0.0054	ENSMUSG00000004897, ENSMUSG00000025375, ENSMUSG00000049327, ENSMUSG00000003345, ENSMUSG00000029238, ENSMUSG00000018474, ENSMUSG00000018334, ENSMUSG00000000738, ENSMUSG00000030849, ENSMUSG00000039410, ENSMUSG00000032308, ENSMUSG00000031732, ENSMUSG00000028399, ENSMUSG00000020190, ENSMUSG00000028630, ENSMUSG00000027001, ENSMUSG00000028991, ENSMUSG00000025261, ENSMUSG00000055254, ENSMUSG00000057230,…	1.7	0.24	0.24	2.26761
GOTERM_BP_DIRECT	GO:0042776~proton motive force-driven mitochondrial ATP synthesis	24	3.8	4.6e-23	ENSMUSG00000026260, ENSMUSG00000059734, ENSMUSG00000027673, ENSMUSG00000037916, ENSMUSG00000025393, ENSMUSG00000026032, ENSMUSG00000028648, ENSMUSG00000025204, ENSMUSG00000021577, ENSMUSG00000021764, ENSMUSG00000038690, ENSMUSG00000016252, ENSMUSG00000025968, ENSMUSG00000022820, ENSMUSG00000041881, ENSMUSG00000050856, ENSMUSG00000013593, ENSMUSG00000071014, ENSMUSG00000037152, ENSMUSG00000021606,…	18.5	1.2e-19	1.2e-19	22.3372
GOTERM_BP_DIRECT	GO:0009060~aerobic respiration	20	3.2	2.7e-16	ENSMUSG00000026260, ENSMUSG00000059734, ENSMUSG00000027673, ENSMUSG00000037916, ENSMUSG00000026032, ENSMUSG00000028648, ENSMUSG00000025204, ENSMUSG00000021764, ENSMUSG00000025968, ENSMUSG00000022820, ENSMUSG00000041881, ENSMUSG00000019179, ENSMUSG00000013593, ENSMUSG00000071014, ENSMUSG00000037152, ENSMUSG00000021606, ENSMUSG00000016427, ENSMUSG00000113902, ENSMUSG00000035674, ENSMUSG00000031059	13.5	3.4e-13	3.4e-13	15.5686
GOTERM_BP_DIRECT	GO:1902600~proton transmembrane transport	19	3	1.2e-10	ENSMUSG00000038717, ENSMUSG00000026260, ENSMUSG00000059734, ENSMUSG00000037916, ENSMUSG00000025393, ENSMUSG00000020264, ENSMUSG00000021764, ENSMUSG00000038690, ENSMUSG00000016252, ENSMUSG00000025968, ENSMUSG00000050856, ENSMUSG00000013593, ENSMUSG00000063882, ENSMUSG00000038023, ENSMUSG00000032902, ENSMUSG00000020829, ENSMUSG00000051596, ENSMUSG00000032942, ENSMUSG00000074218	7.3	6.2e-08	6.1e-08	9.92082
GOTERM_BP_DIRECT	GO:0006629~lipid metabolic process	19	3	7.1e-07	ENSMUSG00000032540, ENSMUSG00000035948, ENSMUSG00000025393, ENSMUSG00000027890, ENSMUSG00000024892, ENSMUSG00000063856, ENSMUSG00000022323, ENSMUSG00000020532, ENSMUSG00000020777, ENSMUSG00000051319, ENSMUSG00000027605, ENSMUSG00000031708, ENSMUSG00000033917, ENSMUSG00000032902, ENSMUSG00000030546, ENSMUSG00000039037, ENSMUSG00000020917, ENSMUSG00000030630, ENSMUSG00000071657	4.2	0.00014	0.00014	6.14874
GOTERM_BP_DIRECT	GO:0032981~mitochondrial respiratory chain complex I assembly	18	2.9	2.2e-14	ENSMUSG00000026260, ENSMUSG00000059734, ENSMUSG00000027673, ENSMUSG00000026032, ENSMUSG00000028648, ENSMUSG00000025204, ENSMUSG00000021764, ENSMUSG00000025968, ENSMUSG00000022820, ENSMUSG00000013593, ENSMUSG00000071014, ENSMUSG00000037152, ENSMUSG00000021606, ENSMUSG00000050323, ENSMUSG00000016427, ENSMUSG00000113902, ENSMUSG00000035674, ENSMUSG00000031059	13.1	1.9e-11	1.9e-11	13.6576
GOTERM_BP_DIRECT	GO:0007283~spermatogenesis	17	2.7	0.057	ENSMUSG00000026360, ENSMUSG00000025245, ENSMUSG00000024990, ENSMUSG00000048731, ENSMUSG00000022982, ENSMUSG00000029238, ENSMUSG00000028647, ENSMUSG00000042650, ENSMUSG00000020059, ENSMUSG00000075706, ENSMUSG00000024426, ENSMUSG00000020777, ENSMUSG00000060032, ENSMUSG00000053205, ENSMUSG00000030802, ENSMUSG00000047284, ENSMUSG00000050953	1.7	1	0.99	1.24413
GOTERM_BP_DIRECT	GO:0032543~mitochondrial translation	16	2.6	5.9e-10	ENSMUSG00000028085, ENSMUSG00000054312, ENSMUSG00000028861, ENSMUSG00000106918, ENSMUSG00000045948, ENSMUSG00000007338, ENSMUSG00000046756, ENSMUSG00000044018, ENSMUSG00000026618, ENSMUSG00000023723, ENSMUSG00000020775, ENSMUSG00000021967, ENSMUSG00000029918, ENSMUSG00000034880, ENSMUSG00000030335, ENSMUSG00000030611	8.5	2.6e-07	2.5e-07	9.22915
GOTERM_BP_DIRECT	GO:0006631~fatty acid metabolic process	16	2.6	8.4e-09	ENSMUSG00000032883, ENSMUSG00000032540, ENSMUSG00000026385, ENSMUSG00000024164, ENSMUSG00000026781, ENSMUSG00000028910, ENSMUSG00000024978, ENSMUSG00000023832, ENSMUSG00000018796, ENSMUSG00000039063, ENSMUSG00000021606, ENSMUSG00000073422, ENSMUSG00000056938, ENSMUSG00000032942, ENSMUSG00000030861, ENSMUSG00000015016	7.1	3.1e-06	3.1e-06	8.07572
GOTERM_BP_DIRECT	GO:0043161~proteasome-mediated ubiquitin-dependent protein catabolic process	16	2.6	0.0043	ENSMUSG00000025261, ENSMUSG00000026203, ENSMUSG00000006998, ENSMUSG00000026750, ENSMUSG00000026229, ENSMUSG00000029238, ENSMUSG00000020634, ENSMUSG00000020307, ENSMUSG00000039100, ENSMUSG00000031605, ENSMUSG00000030811, ENSMUSG00000039703, ENSMUSG00000030751, ENSMUSG00000055239, ENSMUSG00000016940, ENSMUSG00000018415	2.3	0.21	0.21	2.36653
GOTERM_BP_DIRECT	GO:0006633~fatty acid biosynthetic process	15	2.4	7.4e-12	ENSMUSG00000032883, ENSMUSG00000025153, ENSMUSG00000033174, ENSMUSG00000028910, ENSMUSG00000021786, ENSMUSG00000020532, ENSMUSG00000041220, ENSMUSG00000037071, ENSMUSG00000031708, ENSMUSG00000042010, ENSMUSG00000073422, ENSMUSG00000032527, ENSMUSG00000020917, ENSMUSG00000032349, ENSMUSG00000015016	12.8	4.8e-09	4.7e-09	11.1308
GOTERM_BP_DIRECT	GO:0120162~positive regulation of cold-induced thermogenesis	14	2.2	1.3e-07	ENSMUSG00000033720, ENSMUSG00000054200, ENSMUSG00000026526, ENSMUSG00000041220, ENSMUSG00000037071, ENSMUSG00000028607, ENSMUSG00000018796, ENSMUSG00000020963, ENSMUSG00000022878, ENSMUSG00000039410, ENSMUSG00000050953, ENSMUSG00000030168, ENSMUSG00000031489, ENSMUSG00000071657	6.8	3.1e-05	3.1e-05	6.88606
GOTERM_BP_DIRECT	GO:0006979~response to oxidative stress	14	2.2	1.4e-05	ENSMUSG00000059734, ENSMUSG00000023094, ENSMUSG00000022982, ENSMUSG00000063856, ENSMUSG00000021760, ENSMUSG00000027559, ENSMUSG00000028756, ENSMUSG00000075706, ENSMUSG00000022820, ENSMUSG00000013593, ENSMUSG00000000326, ENSMUSG00000054676, ENSMUSG00000055239, ENSMUSG00000056999	4.5	0.0021	0.0021	4.85387
GOTERM_BP_DIRECT	GO:0006511~ubiquitin-dependent protein catabolic process	14	2.2	0.0012	ENSMUSG00000025261, ENSMUSG00000024294, ENSMUSG00000022681, ENSMUSG00000005312, ENSMUSG00000040423, ENSMUSG00000017221, ENSMUSG00000020642, ENSMUSG00000020307, ENSMUSG00000042350, ENSMUSG00000017428, ENSMUSG00000039703, ENSMUSG00000030751, ENSMUSG00000038876, ENSMUSG00000038965	2.9	0.085	0.084	2.92082
GOTERM_BP_DIRECT	GO:0007399~nervous system development	14	2.2	0.011	ENSMUSG00000036955, ENSMUSG00000028399, ENSMUSG00000117924, ENSMUSG00000015846, ENSMUSG00000040957, ENSMUSG00000002688, ENSMUSG00000009376, ENSMUSG00000026834, ENSMUSG00000002058, ENSMUSG00000025369, ENSMUSG00000021577, ENSMUSG00000020458, ENSMUSG00000047554, ENSMUSG00000038970	2.2	0.41	0.41	1.95861
GOTERM_BP_DIRECT	GO:0051301~cell division	13	2.1	0.078	ENSMUSG00000059248, ENSMUSG00000031010, ENSMUSG00000040957, ENSMUSG00000024073, ENSMUSG00000029385, ENSMUSG00000025862, ENSMUSG00000008859, ENSMUSG00000049327, ENSMUSG00000020059, ENSMUSG00000030849, ENSMUSG00000033209, ENSMUSG00000035048, ENSMUSG00000057614	1.7	1	0.99	1.10791
GOTERM_BP_DIRECT	GO:0006635~fatty acid beta-oxidation	12	1.9	2.4e-08	ENSMUSG00000023832, ENSMUSG00000032047, ENSMUSG00000028607, ENSMUSG00000022878, ENSMUSG00000020777, ENSMUSG00000019883, ENSMUSG00000051319, ENSMUSG00000027332, ENSMUSG00000024507, ENSMUSG00000053898, ENSMUSG00000021240, ENSMUSG00000030861	10	7.9e-06	7.8e-06	7.61979
GOTERM_BP_DIRECT	GO:0006412~translation	12	1.9	0.0044	ENSMUSG00000023723, ENSMUSG00000054312, ENSMUSG00000021967, ENSMUSG00000106918, ENSMUSG00000045948, ENSMUSG00000034880, ENSMUSG00000029208, ENSMUSG00000007338, ENSMUSG00000030335, ENSMUSG00000030611, ENSMUSG00000023025, ENSMUSG00000046756	2.8	0.22	0.21	2.35655
GOTERM_BP_DIRECT	GO:0050821~protein stabilization	12	1.9	0.0062	ENSMUSG00000020458, ENSMUSG00000023944, ENSMUSG00000043162, ENSMUSG00000031010, ENSMUSG00000007739, ENSMUSG00000075467, ENSMUSG00000035078, ENSMUSG00000057230, ENSMUSG00000003233, ENSMUSG00000037787, ENSMUSG00000041995, ENSMUSG00000028756	2.6	0.27	0.27	2.20761
GOTERM_BP_DIRECT	GO:0030182~neuron differentiation	12	1.9	0.014	ENSMUSG00000006024, ENSMUSG00000032883, ENSMUSG00000033585, ENSMUSG00000020458, ENSMUSG00000028399, ENSMUSG00000055254, ENSMUSG00000024294, ENSMUSG00000025466, ENSMUSG00000009376, ENSMUSG00000057778, ENSMUSG00000071757, ENSMUSG00000061436	2.3	0.49	0.49	1.85387
GOTERM_BP_DIRECT	GO:0001934~positive regulation of protein phosphorylation	12	1.9	0.017	ENSMUSG00000022878, ENSMUSG00000006262, ENSMUSG00000024164, ENSMUSG00000028991, ENSMUSG00000003233, ENSMUSG00000008734, ENSMUSG00000030168, ENSMUSG00000042249, ENSMUSG00000040016, ENSMUSG00000024962, ENSMUSG00000061436, ENSMUSG00000028756	2.3	0.52	0.51	1.76955
GOTERM_BP_DIRECT	GO:0006468~protein phosphorylation	12	1.9	0.086	ENSMUSG00000020190, ENSMUSG00000028630, ENSMUSG00000040390, ENSMUSG00000038970, ENSMUSG00000000326, ENSMUSG00000030718, ENSMUSG00000028991, ENSMUSG00000057230, ENSMUSG00000005469, ENSMUSG00000008734, ENSMUSG00000061436, ENSMUSG00000028756	1.7	1	0.99	1.0655
GOTERM_BP_DIRECT	GO:0032869~cellular response to insulin stimulus	10	1.6	0.00038	ENSMUSG00000024978, ENSMUSG00000022878, ENSMUSG00000030671, ENSMUSG00000051391, ENSMUSG00000028991, ENSMUSG00000003721, ENSMUSG00000045294, ENSMUSG00000051596, ENSMUSG00000041653, ENSMUSG00000025006	4.5	0.033	0.032	3.42022
GOTERM_BP_DIRECT	GO:0071456~cellular response to hypoxia	10	1.6	0.003	ENSMUSG00000020458, ENSMUSG00000028399, ENSMUSG00000030849, ENSMUSG00000028991, ENSMUSG00000014776, ENSMUSG00000031490, ENSMUSG00000031987, ENSMUSG00000035105, ENSMUSG00000005312, ENSMUSG00000028756	3.4	0.17	0.17	2.52288
GOTERM_BP_DIRECT	GO:0042593~glucose homeostasis	10	1.6	0.0074	ENSMUSG00000022878, ENSMUSG00000030671, ENSMUSG00000032902, ENSMUSG00000024990, ENSMUSG00000009376, ENSMUSG00000008734, ENSMUSG00000030168, ENSMUSG00000021069, ENSMUSG00000027327, ENSMUSG00000050556	2.9	0.31	0.31	2.13077
GOTERM_BP_DIRECT	GO:0010976~positive regulation of neuron projection development	10	1.6	0.015	ENSMUSG00000050947, ENSMUSG00000026360, ENSMUSG00000028991, ENSMUSG00000055254, ENSMUSG00000058230, ENSMUSG00000002688, ENSMUSG00000017802, ENSMUSG00000009376, ENSMUSG00000008734, ENSMUSG00000024777	2.6	0.5	0.49	1.82391
GOTERM_BP_DIRECT	GO:0007420~brain development	10	1.6	0.048	ENSMUSG00000021764, ENSMUSG00000006024, ENSMUSG00000050947, ENSMUSG00000020458, ENSMUSG00000014837, ENSMUSG00000028700, ENSMUSG00000051950, ENSMUSG00000025375, ENSMUSG00000009376, ENSMUSG00000061118	2.1	0.95	0.94	1.31876
GOTERM_BP_DIRECT	GO:0006366~transcription by RNA polymerase II	10	1.6	0.057	ENSMUSG00000004043, ENSMUSG00000017210, ENSMUSG00000002968, ENSMUSG00000024914, ENSMUSG00000033020, ENSMUSG00000022828, ENSMUSG00000003731, ENSMUSG00000035642, ENSMUSG00000020919, ENSMUSG00000025369	2	1	0.99	1.24413
GOTERM_BP_DIRECT	GO:0006120~mitochondrial electron transport, NADH to ubiquinone	9	1.4	4.2e-08	ENSMUSG00000026260, ENSMUSG00000059734, ENSMUSG00000025968, ENSMUSG00000041881, ENSMUSG00000013593, ENSMUSG00000071014, ENSMUSG00000037916, ENSMUSG00000021606, ENSMUSG00000025204	16.5	1.2e-05	1.2e-05	7.37675
GOTERM_BP_DIRECT	GO:0006099~tricarboxylic acid cycle	9	1.4	3e-07	ENSMUSG00000021577, ENSMUSG00000031299, ENSMUSG00000021764, ENSMUSG00000020456, ENSMUSG00000019179, ENSMUSG00000002010, ENSMUSG00000022110, ENSMUSG00000026526, ENSMUSG00000028405	13.1	6.6e-05	6.5e-05	6.52288
GOTERM_BP_DIRECT	GO:0006695~cholesterol biosynthetic process	9	1.4	1.4e-06	ENSMUSG00000059743, ENSMUSG00000058258, ENSMUSG00000093930, ENSMUSG00000034926, ENSMUSG00000003721, ENSMUSG00000027952, ENSMUSG00000045294, ENSMUSG00000031349, ENSMUSG00000024799	10.8	0.00026	0.00026	5.85387
GOTERM_BP_DIRECT	GO:0006457~protein folding	9	1.4	0.0046	ENSMUSG00000005981, ENSMUSG00000025757, ENSMUSG00000023944, ENSMUSG00000007739, ENSMUSG00000075467, ENSMUSG00000073676, ENSMUSG00000035620, ENSMUSG00000020288, ENSMUSG00000021037	3.5	0.22	0.21	2.33724
GOTERM_BP_DIRECT	GO:0032496~response to lipopolysaccharide	9	1.4	0.045	ENSMUSG00000075706, ENSMUSG00000008540, ENSMUSG00000030849, ENSMUSG00000001348, ENSMUSG00000050953, ENSMUSG00000063856, ENSMUSG00000020919, ENSMUSG00000030168, ENSMUSG00000040016	2.3	0.91	0.9	1.34679
GOTERM_BP_DIRECT	GO:0055085~transmembrane transport	9	1.4	0.072	ENSMUSG00000107283, ENSMUSG00000004319, ENSMUSG00000040029, ENSMUSG00000021240, ENSMUSG00000028973, ENSMUSG00000020829, ENSMUSG00000050953, ENSMUSG00000031974, ENSMUSG00000046329	2.1	1	0.99	1.14267
GOTERM_BP_DIRECT	GO:0001666~response to hypoxia	9	1.4	0.072	ENSMUSG00000042650, ENSMUSG00000022878, ENSMUSG00000000326, ENSMUSG00000026509, ENSMUSG00000014776, ENSMUSG00000031987, ENSMUSG00000032942, ENSMUSG00000035105, ENSMUSG00000024962	2.1	1	0.99	1.14267
GOTERM_BP_DIRECT	GO:0006123~mitochondrial electron transport, cytochrome c to oxygen	8	1.3	1.2e-07	ENSMUSG00000031231, ENSMUSG00000032330, ENSMUSG00000017778, ENSMUSG00000025488, ENSMUSG00000038302, ENSMUSG00000035885, ENSMUSG00000041697, ENSMUSG00000074218	18.8	3.1e-05	3.1e-05	6.92082
GOTERM_BP_DIRECT	GO:0072593~reactive oxygen species metabolic process	8	1.3	7.1e-05	ENSMUSG00000021764, ENSMUSG00000025968, ENSMUSG00000107283, ENSMUSG00000053617, ENSMUSG00000027495, ENSMUSG00000021606, ENSMUSG00000009376, ENSMUSG00000022982	7.7	0.0097	0.0096	4.14874
GOTERM_BP_DIRECT	GO:0007584~response to nutrient	8	1.3	0.00053	ENSMUSG00000049858, ENSMUSG00000037071, ENSMUSG00000018796, ENSMUSG00000022878, ENSMUSG00000042010, ENSMUSG00000028991, ENSMUSG00000032942, ENSMUSG00000030168	5.6	0.043	0.042	3.27572
GOTERM_BP_DIRECT	GO:0018105~peptidyl-serine phosphorylation	8	1.3	0.0058	ENSMUSG00000040390, ENSMUSG00000038970, ENSMUSG00000028991, ENSMUSG00000055254, ENSMUSG00000005469, ENSMUSG00000002688, ENSMUSG00000061436, ENSMUSG00000028756	3.7	0.26	0.26	2.23657
GOTERM_BP_DIRECT	GO:0050804~modulation of chemical synaptic transmission	8	1.3	0.032	ENSMUSG00000032177, ENSMUSG00000020458, ENSMUSG00000022415, ENSMUSG00000028399, ENSMUSG00000020091, ENSMUSG00000005469, ENSMUSG00000009376, ENSMUSG00000002341	2.7	0.78	0.77	1.49485
GOTERM_BP_DIRECT	GO:0046777~protein autophosphorylation	8	1.3	0.032	ENSMUSG00000030849, ENSMUSG00000038970, ENSMUSG00000028991, ENSMUSG00000055254, ENSMUSG00000032308, ENSMUSG00000005469, ENSMUSG00000002688, ENSMUSG00000009376	2.7	0.78	0.77	1.49485
GOTERM_BP_DIRECT	GO:0006897~endocytosis	8	1.3	0.09	ENSMUSG00000024294, ENSMUSG00000038301, ENSMUSG00000035078, ENSMUSG00000033855, ENSMUSG00000068747, ENSMUSG00000003345, ENSMUSG00000002058, ENSMUSG00000027546	2.1	1	0.99	1.04576
GOTERM_BP_DIRECT	GO:0008610~lipid biosynthetic process	7	1.1	5e-06	ENSMUSG00000020532, ENSMUSG00000037071, ENSMUSG00000018796, ENSMUSG00000027605, ENSMUSG00000025153, ENSMUSG00000030802, ENSMUSG00000020917	15	0.00087	0.00085	5.30103
GOTERM_BP_DIRECT	GO:0045333~cellular respiration	7	1.1	1.1e-05	ENSMUSG00000021764, ENSMUSG00000025968, ENSMUSG00000059534, ENSMUSG00000044894, ENSMUSG00000051319, ENSMUSG00000063882, ENSMUSG00000020163	13.3	0.0018	0.0017	4.95861
GOTERM_BP_DIRECT	GO:0051881~regulation of mitochondrial membrane potential	7	1.1	0.00012	ENSMUSG00000021764, ENSMUSG00000025968, ENSMUSG00000028013, ENSMUSG00000021606, ENSMUSG00000010054, ENSMUSG00000022982, ENSMUSG00000028756	8.9	0.014	0.014	3.92082
GOTERM_BP_DIRECT	GO:0006641~triglyceride metabolic process	7	1.1	0.00014	ENSMUSG00000024978, ENSMUSG00000037071, ENSMUSG00000026385, ENSMUSG00000003721, ENSMUSG00000045294, ENSMUSG00000063856, ENSMUSG00000040564	8.6	0.015	0.015	3.85387
GOTERM_BP_DIRECT	GO:0050873~brown fat cell differentiation	7	1.1	0.00022	ENSMUSG00000054200, ENSMUSG00000026360, ENSMUSG00000037071, ENSMUSG00000022878, ENSMUSG00000039410, ENSMUSG00000042569, ENSMUSG00000031489	8	0.021	0.021	3.65758
GOTERM_BP_DIRECT	GO:0032868~response to insulin	7	1.1	0.014	ENSMUSG00000035284, ENSMUSG00000028991, ENSMUSG00000024990, ENSMUSG00000026834, ENSMUSG00000032942, ENSMUSG00000041995, ENSMUSG00000068747	3.6	0.48	0.48	1.85387
GOTERM_BP_DIRECT	GO:0009791~post-embryonic development	7	1.1	0.032	ENSMUSG00000033585, ENSMUSG00000035936, ENSMUSG00000030849, ENSMUSG00000031010, ENSMUSG00000072772, ENSMUSG00000028991, ENSMUSG00000028405	3	0.78	0.77	1.49485
GOTERM_BP_DIRECT	GO:0032880~regulation of protein localization	7	1.1	0.034	ENSMUSG00000051391, ENSMUSG00000023944, ENSMUSG00000039662, ENSMUSG00000068740, ENSMUSG00000026203, ENSMUSG00000057230, ENSMUSG00000003233	2.9	0.81	0.8	1.46852
GOTERM_BP_DIRECT	GO:0008286~insulin receptor signaling pathway	7	1.1	0.046	ENSMUSG00000027288, ENSMUSG00000030849, ENSMUSG00000020091, ENSMUSG00000055254, ENSMUSG00000031490, ENSMUSG00000009376, ENSMUSG00000025006	2.7	0.92	0.9	1.33724
GOTERM_BP_DIRECT	GO:0045471~response to ethanol	7	1.1	0.058	ENSMUSG00000026360, ENSMUSG00000022878, ENSMUSG00000073838, ENSMUSG00000030849, ENSMUSG00000033022, ENSMUSG00000022982, ENSMUSG00000030168	2.5	1	0.99	1.23657
GOTERM_BP_DIRECT	GO:0006486~protein glycosylation	7	1.1	0.06	ENSMUSG00000078919, ENSMUSG00000059479, ENSMUSG00000028700, ENSMUSG00000033849, ENSMUSG00000038886, ENSMUSG00000051950, ENSMUSG00000039037	2.5	1	0.99	1.22185
GOTERM_BP_DIRECT	GO:0032259~methylation	7	1.1	0.075	ENSMUSG00000039662, ENSMUSG00000039410, ENSMUSG00000000326, ENSMUSG00000039345, ENSMUSG00000021376, ENSMUSG00000049327, ENSMUSG00000026986	2.4	1	0.99	1.12494
GOTERM_BP_DIRECT	GO:0033617~mitochondrial cytochrome c oxidase assembly	6	1	0.0001	ENSMUSG00000017188, ENSMUSG00000117924, ENSMUSG00000023020, ENSMUSG00000045438, ENSMUSG00000037787, ENSMUSG00000046516	12.3	0.013	0.012	4
GOTERM_BP_DIRECT	GO:0050995~negative regulation of lipid catabolic process	6	1	0.0001	ENSMUSG00000030671, ENSMUSG00000049241, ENSMUSG00000042010, ENSMUSG00000040564, ENSMUSG00000045502, ENSMUSG00000071657	12.3	0.013	0.012	4
GOTERM_BP_DIRECT	GO:0018107~peptidyl-threonine phosphorylation	6	1	0.0028	ENSMUSG00000040390, ENSMUSG00000038970, ENSMUSG00000028991, ENSMUSG00000005469, ENSMUSG00000002688, ENSMUSG00000061436	6.2	0.16	0.16	2.55284
GOTERM_BP_DIRECT	GO:0055088~lipid homeostasis	6	1	0.0068	ENSMUSG00000020532, ENSMUSG00000037071, ENSMUSG00000020777, ENSMUSG00000032540, ENSMUSG00000041653, ENSMUSG00000058966	5	0.29	0.29	2.16749
GOTERM_BP_DIRECT	GO:0006879~intracellular iron ion homeostasis	6	1	0.0083	ENSMUSG00000038023, ENSMUSG00000031987, ENSMUSG00000022982, ENSMUSG00000037710, ENSMUSG00000028405, ENSMUSG00000028910	4.8	0.33	0.32	2.08092
GOTERM_BP_DIRECT	GO:0051289~protein homotetramerization	6	1	0.012	ENSMUSG00000020532, ENSMUSG00000030695, ENSMUSG00000042010, ENSMUSG00000028199, ENSMUSG00000026687, ENSMUSG00000032418	4.4	0.44	0.43	1.92082
GOTERM_BP_DIRECT	GO:0009749~response to glucose	6	1	0.022	ENSMUSG00000024978, ENSMUSG00000022878, ENSMUSG00000050953, ENSMUSG00000026834, ENSMUSG00000020277, ENSMUSG00000041995	3.8	0.64	0.63	1.65758
GOTERM_BP_DIRECT	GO:0000045~autophagosome assembly	6	1	0.03	ENSMUSG00000038295, ENSMUSG00000020634, ENSMUSG00000047554, ENSMUSG00000032308, ENSMUSG00000047260, ENSMUSG00000005312	3.4	0.78	0.77	1.52288
GOTERM_BP_DIRECT	GO:0016485~protein processing	6	1	0.054	ENSMUSG00000026926, ENSMUSG00000030530, ENSMUSG00000027820, ENSMUSG00000015750, ENSMUSG00000029017, ENSMUSG00000022401	2.9	1	0.99	1.26761
GOTERM_BP_DIRECT	GO:0008203~cholesterol metabolic process	6	1	0.056	ENSMUSG00000034926, ENSMUSG00000003721, ENSMUSG00000022351, ENSMUSG00000045294, ENSMUSG00000031349, ENSMUSG00000040564	2.9	1	0.99	1.25181
GOTERM_BP_DIRECT	GO:0070936~protein K48-linked ubiquitination	6	1	0.056	ENSMUSG00000025261, ENSMUSG00000020307, ENSMUSG00000039100, ENSMUSG00000035048, ENSMUSG00000038876, ENSMUSG00000055239	2.9	1	0.99	1.25181
GOTERM_BP_DIRECT	GO:0007565~female pregnancy	6	1	0.062	ENSMUSG00000004043, ENSMUSG00000000326, ENSMUSG00000026509, ENSMUSG00000073676, ENSMUSG00000020919, ENSMUSG00000030168	2.8	1	0.99	1.20761
GOTERM_BP_DIRECT	GO:0006084~acetyl-CoA metabolic process	5	0.8	3.2e-05	ENSMUSG00000020532, ENSMUSG00000093930, ENSMUSG00000025153, ENSMUSG00000042010, ENSMUSG00000020917	24.7	0.0045	0.0045	4.49485
GOTERM_BP_DIRECT	GO:0002082~regulation of oxidative phosphorylation	5	0.8	0.00014	ENSMUSG00000032330, ENSMUSG00000039428, ENSMUSG00000046329, ENSMUSG00000074218, ENSMUSG00000028756	17.6	0.015	0.015	3.85387
GOTERM_BP_DIRECT	GO:0006119~oxidative phosphorylation	5	0.8	0.00019	ENSMUSG00000036751, ENSMUSG00000035885, ENSMUSG00000041697, ENSMUSG00000074218, ENSMUSG00000014313	16.5	0.02	0.019	3.72125
GOTERM_BP_DIRECT	GO:0006734~NADH metabolic process	5	0.8	0.00032	ENSMUSG00000020456, ENSMUSG00000019179, ENSMUSG00000002010, ENSMUSG00000032418, ENSMUSG00000024892	14.5	0.028	0.028	3.49485
GOTERM_BP_DIRECT	GO:0042176~regulation of protein catabolic process	5	0.8	0.00091	ENSMUSG00000017221, ENSMUSG00000030530, ENSMUSG00000020634, ENSMUSG00000006998, ENSMUSG00000026229	11.2	0.065	0.064	3.04096
GOTERM_BP_DIRECT	GO:0019432~triglyceride biosynthetic process	5	0.8	0.00091	ENSMUSG00000024978, ENSMUSG00000018796, ENSMUSG00000012187, ENSMUSG00000026922, ENSMUSG00000041653	11.2	0.065	0.064	3.04096
GOTERM_BP_DIRECT	GO:0031396~regulation of protein ubiquitination	5	0.8	0.0011	ENSMUSG00000020634, ENSMUSG00000023944, ENSMUSG00000026203, ENSMUSG00000005312, ENSMUSG00000028756	10.7	0.075	0.074	2.95861
GOTERM_BP_DIRECT	GO:0031929~TOR signaling	5	0.8	0.0017	ENSMUSG00000020091, ENSMUSG00000039662, ENSMUSG00000028991, ENSMUSG00000031490, ENSMUSG00000016344	9.5	0.12	0.11	2.76955
GOTERM_BP_DIRECT	GO:0010906~regulation of glucose metabolic process	5	0.8	0.0034	ENSMUSG00000022878, ENSMUSG00000006494, ENSMUSG00000042010, ENSMUSG00000030802, ENSMUSG00000023571	8	0.18	0.18	2.46852
GOTERM_BP_DIRECT	GO:0030511~positive regulation of transforming growth factor beta receptor signaling pathway	5	0.8	0.0043	ENSMUSG00000030530, ENSMUSG00000023944, ENSMUSG00000040998, ENSMUSG00000027327, ENSMUSG00000061436	7.5	0.21	0.21	2.36653
GOTERM_BP_DIRECT	GO:0019915~lipid storage	5	0.8	0.0053	ENSMUSG00000004043, ENSMUSG00000026834, ENSMUSG00000020919, ENSMUSG00000037669, ENSMUSG00000071657	7.1	0.24	0.24	2.27572
GOTERM_BP_DIRECT	GO:0005977~glycogen metabolic process	5	0.8	0.0085	ENSMUSG00000022490, ENSMUSG00000031295, ENSMUSG00000046794, ENSMUSG00000000326, ENSMUSG00000021069	6.2	0.33	0.32	2.07058
GOTERM_BP_DIRECT	GO:0045599~negative regulation of fat cell differentiation	5	0.8	0.025	ENSMUSG00000022878, ENSMUSG00000001802, ENSMUSG00000045294, ENSMUSG00000068747, ENSMUSG00000058966	4.5	0.7	0.7	1.60206
GOTERM_BP_DIRECT	GO:0006749~glutathione metabolic process	5	0.8	0.027	ENSMUSG00000008540, ENSMUSG00000027890, ENSMUSG00000063856, ENSMUSG00000022982, ENSMUSG00000024158	4.4	0.74	0.73	1.56864
GOTERM_BP_DIRECT	GO:0001890~placenta development	5	0.8	0.03	ENSMUSG00000023944, ENSMUSG00000015846, ENSMUSG00000024073, ENSMUSG00000027820, ENSMUSG00000009376	4.3	0.78	0.77	1.52288
GOTERM_BP_DIRECT	GO:0051384~response to glucocorticoid	5	0.8	0.037	ENSMUSG00000022878, ENSMUSG00000015846, ENSMUSG00000033022, ENSMUSG00000032942, ENSMUSG00000026986	4	0.85	0.84	1.4318
GOTERM_BP_DIRECT	GO:0051603~proteolysis involved in protein catabolic process	5	0.8	0.037	ENSMUSG00000026509, ENSMUSG00000026750, ENSMUSG00000002660, ENSMUSG00000030751, ENSMUSG00000056999	4	0.85	0.84	1.4318
GOTERM_BP_DIRECT	GO:0031667~response to nutrient levels	5	0.8	0.061	ENSMUSG00000023206, ENSMUSG00000042010, ENSMUSG00000028991, ENSMUSG00000022982, ENSMUSG00000029446	3.4	1	0.99	1.21467
GOTERM_BP_DIRECT	GO:0048167~regulation of synaptic plasticity	5	0.8	0.063	ENSMUSG00000051391, ENSMUSG00000020091, ENSMUSG00000039952, ENSMUSG00000035226, ENSMUSG00000042700	3.3	1	0.99	1.20066
GOTERM_BP_DIRECT	GO:0051965~positive regulation of synapse assembly	5	0.8	0.085	ENSMUSG00000050947, ENSMUSG00000028399, ENSMUSG00000008153, ENSMUSG00000055254, ENSMUSG00000068740	3	1	0.99	1.07058

## Sheet: GO term CC - up
GO Terms Cellular Compartments
Category	Term	Count	%	PValue	Genes	Fold Enrichment	Benjamini	FDR
GOTERM_CC_DIRECT	GO:0005737~cytoplasm	282	41	6e-33	ENSMUSG00000118669, ENSMUSG00000004099, ENSMUSG00000041836, ENSMUSG00000052298, ENSMUSG00000043336, ENSMUSG00000071379, ENSMUSG00000030707, ENSMUSG00000020901, ENSMUSG00000020902, ENSMUSG00000039997, ENSMUSG00000032688, ENSMUSG00000031101, ENSMUSG00000039629, ENSMUSG00000000184, ENSMUSG00000024493, ENSMUSG00000079523, ENSMUSG00000118671, ENSMUSG00000026796, ENSMUSG00000046718, ENSMUSG00000040613,…	1.9	3.3e-30	2.8e-30
GOTERM_CC_DIRECT	GO:0005886~plasma membrane	250	36.3	1.5e-24	ENSMUSG00000031596, ENSMUSG00000118669, ENSMUSG00000040747, ENSMUSG00000025351, ENSMUSG00000041836, ENSMUSG00000052298, ENSMUSG00000018819, ENSMUSG00000000290, ENSMUSG00000069607, ENSMUSG00000026321, ENSMUSG00000042246, ENSMUSG00000068758, ENSMUSG00000030707, ENSMUSG00000020901, ENSMUSG00000058715, ENSMUSG00000055447, ENSMUSG00000079419, ENSMUSG00000001270, ENSMUSG00000060802, ENSMUSG00000034614,…	1.8	2.8e-22	2.4e-22
GOTERM_CC_DIRECT	GO:0016020~membrane	218	31.7	2.5e-16	ENSMUSG00000031596, ENSMUSG00000040747, ENSMUSG00000041836, ENSMUSG00000000290, ENSMUSG00000031591, ENSMUSG00000043336, ENSMUSG00000118664, ENSMUSG00000068758, ENSMUSG00000071379, ENSMUSG00000020901, ENSMUSG00000055447, ENSMUSG00000079419, ENSMUSG00000034614, ENSMUSG00000033880, ENSMUSG00000059498, ENSMUSG00000010307, ENSMUSG00000118671, ENSMUSG00000020695, ENSMUSG00000021665, ENSMUSG00000022636,…	1.7	2.3e-14	1.9e-14
GOTERM_CC_DIRECT	GO:0005829~cytosol	210	30.5	1.1e-26	ENSMUSG00000026321, ENSMUSG00000071379, ENSMUSG00000020901, ENSMUSG00000020902, ENSMUSG00000039997, ENSMUSG00000032688, ENSMUSG00000001270, ENSMUSG00000060802, ENSMUSG00000039629, ENSMUSG00000000184, ENSMUSG00000024493, ENSMUSG00000059013, ENSMUSG00000026796, ENSMUSG00000064043, ENSMUSG00000040296, ENSMUSG00000038650, ENSMUSG00000037443, ENSMUSG00000039621, ENSMUSG00000034610, ENSMUSG00000010755,…	2.1	3.1e-24	2.6e-24
GOTERM_CC_DIRECT	GO:0005634~nucleus	192	27.9	1.6e-07	ENSMUSG00000118669, ENSMUSG00000034349, ENSMUSG00000004099, ENSMUSG00000041836, ENSMUSG00000024384, ENSMUSG00000059005, ENSMUSG00000031591, ENSMUSG00000049047, ENSMUSG00000042406, ENSMUSG00000002870, ENSMUSG00000043336, ENSMUSG00000002111, ENSMUSG00000048756, ENSMUSG00000072620, ENSMUSG00000020901, ENSMUSG00000039997, ENSMUSG00000039994, ENSMUSG00000037731, ENSMUSG00000030786, ENSMUSG00000032688,…	1.4	4e-06	3.4e-06
GOTERM_CC_DIRECT	GO:0005654~nucleoplasm	122	17.7	1.2e-05	ENSMUSG00000004099, ENSMUSG00000025351, ENSMUSG00000024384, ENSMUSG00000024781, ENSMUSG00000042406, ENSMUSG00000002870, ENSMUSG00000002111, ENSMUSG00000048756, ENSMUSG00000020902, ENSMUSG00000039997, ENSMUSG00000039994, ENSMUSG00000000184, ENSMUSG00000057596, ENSMUSG00000024498, ENSMUSG00000026796, ENSMUSG00000047407, ENSMUSG00000004266, ENSMUSG00000024659, ENSMUSG00000064043, ENSMUSG00000046434,…	1.5	0.00016	0.00013
GOTERM_CC_DIRECT	GO:0005615~extracellular space	89	12.9	1.7e-09	ENSMUSG00000005142, ENSMUSG00000025351, ENSMUSG00000031591, ENSMUSG00000060550, ENSMUSG00000034708, ENSMUSG00000024066, ENSMUSG00000022440, ENSMUSG00000021831, ENSMUSG00000097328, ENSMUSG00000031875, ENSMUSG00000030786, ENSMUSG00000036887, ENSMUSG00000001270, ENSMUSG00000034614, ENSMUSG00000060802, ENSMUSG00000033684, ENSMUSG00000033880, ENSMUSG00000024371, ENSMUSG00000052384, ENSMUSG00000028776,…	2	6.4e-08	5.4e-08
GOTERM_CC_DIRECT	GO:0005783~endoplasmic reticulum	72	10.5	4.8e-12	ENSMUSG00000027293, ENSMUSG00000027375, ENSMUSG00000060519, ENSMUSG00000007041, ENSMUSG00000060550, ENSMUSG00000034708, ENSMUSG00000023010, ENSMUSG00000027698, ENSMUSG00000020023, ENSMUSG00000029314, ENSMUSG00000026600, ENSMUSG00000020620, ENSMUSG00000021831, ENSMUSG00000024349, ENSMUSG00000020788, ENSMUSG00000044583, ENSMUSG00000052776, ENSMUSG00000078920, ENSMUSG00000078921, ENSMUSG00000031438,…	2.5	2.7e-10	2.3e-10
GOTERM_CC_DIRECT	GO:0009986~cell surface	70	10.2	1.3e-20	ENSMUSG00000053063, ENSMUSG00000029994, ENSMUSG00000040747, ENSMUSG00000025351, ENSMUSG00000000290, ENSMUSG00000060550, ENSMUSG00000026321, ENSMUSG00000000532, ENSMUSG00000079293, ENSMUSG00000025314, ENSMUSG00000030786, ENSMUSG00000058715, ENSMUSG00000055447, ENSMUSG00000037649, ENSMUSG00000049130, ENSMUSG00000059498, ENSMUSG00000026395, ENSMUSG00000052384, ENSMUSG00000046718, ENSMUSG00000027962,…	3.7	1.8e-18	1.5e-18
GOTERM_CC_DIRECT	GO:0005739~mitochondrion	67	9.7	0.0001	ENSMUSG00000007041, ENSMUSG00000049047, ENSMUSG00000064358, ENSMUSG00000034708, ENSMUSG00000005667, ENSMUSG00000118664, ENSMUSG00000048756, ENSMUSG00000047735, ENSMUSG00000017760, ENSMUSG00000015340, ENSMUSG00000024900, ENSMUSG00000064354, ENSMUSG00000006519, ENSMUSG00000052776, ENSMUSG00000001270, ENSMUSG00000037805, ENSMUSG00000033685, ENSMUSG00000040618, ENSMUSG00000007659, ENSMUSG00000020372,…	1.6	0.0011	0.00092
GOTERM_CC_DIRECT	GO:0005576~extracellular region	59	8.6	7.6e-05	ENSMUSG00000021190, ENSMUSG00000025351, ENSMUSG00000060519, ENSMUSG00000031591, ENSMUSG00000034708, ENSMUSG00000024066, ENSMUSG00000022440, ENSMUSG00000021830, ENSMUSG00000097328, ENSMUSG00000020902, ENSMUSG00000031838, ENSMUSG00000036887, ENSMUSG00000060802, ENSMUSG00000021182, ENSMUSG00000024371, ENSMUSG00000052384, ENSMUSG00000028656, ENSMUSG00000027962, ENSMUSG00000055172, ENSMUSG00000027322,…	1.7	0.00085	0.00072
GOTERM_CC_DIRECT	GO:0005789~endoplasmic reticulum membrane	53	7.7	4.5e-07	ENSMUSG00000003363, ENSMUSG00000032122, ENSMUSG00000023010, ENSMUSG00000054072, ENSMUSG00000020023, ENSMUSG00000029314, ENSMUSG00000026600, ENSMUSG00000021831, ENSMUSG00000024349, ENSMUSG00000044583, ENSMUSG00000039234, ENSMUSG00000078920, ENSMUSG00000078921, ENSMUSG00000035504, ENSMUSG00000010307, ENSMUSG00000052384, ENSMUSG00000046879, ENSMUSG00000024610, ENSMUSG00000047963, ENSMUSG00000036273,…	2.1	9.9e-06	8.4e-06
GOTERM_CC_DIRECT	GO:0032991~protein-containing complex	52	7.6	9.5e-09	ENSMUSG00000028581, ENSMUSG00000004099, ENSMUSG00000025351, ENSMUSG00000022440, ENSMUSG00000042406, ENSMUSG00000022443, ENSMUSG00000048756, ENSMUSG00000041313, ENSMUSG00000039395, ENSMUSG00000025956, ENSMUSG00000022206, ENSMUSG00000030707, ENSMUSG00000031557, ENSMUSG00000032688, ENSMUSG00000062825, ENSMUSG00000029580, ENSMUSG00000033161, ENSMUSG00000028059, ENSMUSG00000029468, ENSMUSG00000004266,…	2.4	3e-07	2.6e-07
GOTERM_CC_DIRECT	GO:0005794~Golgi apparatus	52	7.6	4e-06	ENSMUSG00000017929, ENSMUSG00000060550, ENSMUSG00000034708, ENSMUSG00000028268, ENSMUSG00000024349, ENSMUSG00000105504, ENSMUSG00000032849, ENSMUSG00000020827, ENSMUSG00000078921, ENSMUSG00000031438, ENSMUSG00000028270, ENSMUSG00000060802, ENSMUSG00000033684, ENSMUSG00000033161, ENSMUSG00000046718, ENSMUSG00000027962, ENSMUSG00000028059, ENSMUSG00000024413, ENSMUSG00000046879, ENSMUSG00000061533,…	2	5.7e-05	4.8e-05
GOTERM_CC_DIRECT	GO:0009897~external side of plasma membrane	51	7.4	4.8e-16	ENSMUSG00000032125, ENSMUSG00000059326, ENSMUSG00000000290, ENSMUSG00000060550, ENSMUSG00000026321, ENSMUSG00000079293, ENSMUSG00000004730, ENSMUSG00000038147, ENSMUSG00000039115, ENSMUSG00000030786, ENSMUSG00000058715, ENSMUSG00000060802, ENSMUSG00000059498, ENSMUSG00000026395, ENSMUSG00000027962, ENSMUSG00000029468, ENSMUSG00000022797, ENSMUSG00000024610, ENSMUSG00000022636, ENSMUSG00000039062,…	3.9	3.8e-14	3.2e-14
GOTERM_CC_DIRECT	GO:0048471~perinuclear region of cytoplasm	48	7	3.4e-08	ENSMUSG00000028581, ENSMUSG00000027293, ENSMUSG00000021190, ENSMUSG00000029994, ENSMUSG00000029470, ENSMUSG00000052397, ENSMUSG00000024065, ENSMUSG00000032383, ENSMUSG00000025492, ENSMUSG00000007041, ENSMUSG00000002257, ENSMUSG00000042228, ENSMUSG00000041734, ENSMUSG00000049103, ENSMUSG00000028268, ENSMUSG00000026701, ENSMUSG00000022346, ENSMUSG00000024349, ENSMUSG00000021998, ENSMUSG00000097328,…	2.5	9.4e-07	8e-07
GOTERM_CC_DIRECT	GO:0043231~intracellular membrane-bounded organelle	47	6.8	5.6e-06	ENSMUSG00000005142, ENSMUSG00000030560, ENSMUSG00000025351, ENSMUSG00000024087, ENSMUSG00000032383, ENSMUSG00000003062, ENSMUSG00000042228, ENSMUSG00000024781, ENSMUSG00000048612, ENSMUSG00000022500, ENSMUSG00000000078, ENSMUSG00000029778, ENSMUSG00000020620, ENSMUSG00000017760, ENSMUSG00000029919, ENSMUSG00000036580, ENSMUSG00000039234, ENSMUSG00000049929, ENSMUSG00000031838, ENSMUSG00000038147,…	2.1	7.5e-05	6.4e-05
GOTERM_CC_DIRECT	GO:0005764~lysosome	41	6	6.1e-18	ENSMUSG00000028581, ENSMUSG00000005142, ENSMUSG00000030560, ENSMUSG00000021190, ENSMUSG00000025351, ENSMUSG00000031591, ENSMUSG00000069607, ENSMUSG00000034708, ENSMUSG00000036908, ENSMUSG00000024781, ENSMUSG00000049502, ENSMUSG00000026701, ENSMUSG00000017760, ENSMUSG00000018774, ENSMUSG00000044583, ENSMUSG00000031838, ENSMUSG00000038642, ENSMUSG00000015027, ENSMUSG00000037649, ENSMUSG00000061119,…	5.5	6.7e-16	5.7e-16
GOTERM_CC_DIRECT	GO:0098978~glutamatergic synapse	38	5.5	0.00016	ENSMUSG00000059602, ENSMUSG00000038608, ENSMUSG00000036905, ENSMUSG00000041936, ENSMUSG00000059005, ENSMUSG00000028364, ENSMUSG00000025372, ENSMUSG00000058013, ENSMUSG00000034708, ENSMUSG00000042228, ENSMUSG00000028005, ENSMUSG00000060216, ENSMUSG00000005103, ENSMUSG00000043895, ENSMUSG00000071379, ENSMUSG00000041112, ENSMUSG00000030707, ENSMUSG00000020902, ENSMUSG00000018395, ENSMUSG00000055447,…	2	0.0017	0.0014
GOTERM_CC_DIRECT	GO:0015629~actin cytoskeleton	34	4.9	1.8e-15	ENSMUSG00000032220, ENSMUSG00000052397, ENSMUSG00000055044, ENSMUSG00000025372, ENSMUSG00000024300, ENSMUSG00000026421, ENSMUSG00000043336, ENSMUSG00000022443, ENSMUSG00000026547, ENSMUSG00000004530, ENSMUSG00000005103, ENSMUSG00000021998, ENSMUSG00000030707, ENSMUSG00000020902, ENSMUSG00000018417, ENSMUSG00000056737, ENSMUSG00000028270, ENSMUSG00000074305, ENSMUSG00000031015, ENSMUSG00000062825,…	5.7	1.3e-13	1.1e-13
GOTERM_CC_DIRECT	GO:0005765~lysosomal membrane	33	4.8	1.3e-12	ENSMUSG00000028581, ENSMUSG00000003363, ENSMUSG00000056116, ENSMUSG00000029470, ENSMUSG00000025351, ENSMUSG00000025492, ENSMUSG00000003062, ENSMUSG00000034708, ENSMUSG00000060550, ENSMUSG00000049502, ENSMUSG00000022500, ENSMUSG00000039395, ENSMUSG00000024349, ENSMUSG00000018774, ENSMUSG00000073411, ENSMUSG00000037649, ENSMUSG00000060802, ENSMUSG00000026177, ENSMUSG00000061232, ENSMUSG00000060586,…	4.7	7.9e-11	6.7e-11
GOTERM_CC_DIRECT	GO:0045202~synapse	33	4.8	0.00092	ENSMUSG00000059602, ENSMUSG00000036905, ENSMUSG00000041936, ENSMUSG00000026103, ENSMUSG00000034708, ENSMUSG00000022584, ENSMUSG00000060216, ENSMUSG00000022587, ENSMUSG00000005103, ENSMUSG00000073418, ENSMUSG00000036580, ENSMUSG00000030707, ENSMUSG00000020902, ENSMUSG00000038900, ENSMUSG00000036887, ENSMUSG00000062825, ENSMUSG00000037805, ENSMUSG00000031320, ENSMUSG00000029580, ENSMUSG00000008682,…	1.9	0.0075	0.0064
GOTERM_CC_DIRECT	GO:0005730~nucleolus	33	4.8	0.015	ENSMUSG00000073490, ENSMUSG00000010358, ENSMUSG00000040945, ENSMUSG00000027951, ENSMUSG00000026222, ENSMUSG00000022346, ENSMUSG00000021377, ENSMUSG00000000078, ENSMUSG00000090272, ENSMUSG00000021458, ENSMUSG00000031939, ENSMUSG00000032849, ENSMUSG00000039997, ENSMUSG00000056737, ENSMUSG00000045095, ENSMUSG00000038900, ENSMUSG00000070327, ENSMUSG00000031320, ENSMUSG00000000184, ENSMUSG00000059552,…	1.5	0.083	0.07
GOTERM_CC_DIRECT	GO:0031410~cytoplasmic vesicle	31	4.5	1.7e-09	ENSMUSG00000029298, ENSMUSG00000028581, ENSMUSG00000053641, ENSMUSG00000025492, ENSMUSG00000027435, ENSMUSG00000046805, ENSMUSG00000028268, ENSMUSG00000048612, ENSMUSG00000060216, ENSMUSG00000000957, ENSMUSG00000024349, ENSMUSG00000029816, ENSMUSG00000105504, ENSMUSG00000030966, ENSMUSG00000028270, ENSMUSG00000031875, ENSMUSG00000039735, ENSMUSG00000032531, ENSMUSG00000075284, ENSMUSG00000049130,…	3.7	6.4e-08	5.4e-08
GOTERM_CC_DIRECT	GO:0043025~neuronal cell body	29	4.2	0.0015	ENSMUSG00000029470, ENSMUSG00000076441, ENSMUSG00000025372, ENSMUSG00000049103, ENSMUSG00000015340, ENSMUSG00000073418, ENSMUSG00000000579, ENSMUSG00000006519, ENSMUSG00000018395, ENSMUSG00000031778, ENSMUSG00000030844, ENSMUSG00000001270, ENSMUSG00000026159, ENSMUSG00000020372, ENSMUSG00000028599, ENSMUSG00000000489, ENSMUSG00000028059, ENSMUSG00000029468, ENSMUSG00000022433, ENSMUSG00000028657,…	1.9	0.011	0.0096
GOTERM_CC_DIRECT	GO:0098794~postsynapse	28	4.1	1.2e-06	ENSMUSG00000038608, ENSMUSG00000029470, ENSMUSG00000036905, ENSMUSG00000059005, ENSMUSG00000025372, ENSMUSG00000058013, ENSMUSG00000043895, ENSMUSG00000071379, ENSMUSG00000041112, ENSMUSG00000018395, ENSMUSG00000031778, ENSMUSG00000038900, ENSMUSG00000031015, ENSMUSG00000036887, ENSMUSG00000037805, ENSMUSG00000008682, ENSMUSG00000028656, ENSMUSG00000022892, ENSMUSG00000029468, ENSMUSG00000022797,…	3	2.2e-05	1.9e-05
GOTERM_CC_DIRECT	GO:0016324~apical plasma membrane	28	4.1	2.3e-05	ENSMUSG00000005087, ENSMUSG00000022180, ENSMUSG00000032089, ENSMUSG00000029994, ENSMUSG00000027375, ENSMUSG00000052397, ENSMUSG00000022443, ENSMUSG00000079592, ENSMUSG00000041313, ENSMUSG00000039395, ENSMUSG00000006519, ENSMUSG00000032849, ENSMUSG00000032531, ENSMUSG00000027340, ENSMUSG00000022150, ENSMUSG00000023088, ENSMUSG00000033161, ENSMUSG00000046718, ENSMUSG00000029802, ENSMUSG00000027962,…	2.5	0.00028	0.00024
GOTERM_CC_DIRECT	GO:0030424~axon	28	4.1	7.4e-05	ENSMUSG00000029470, ENSMUSG00000058013, ENSMUSG00000022346, ENSMUSG00000018398, ENSMUSG00000073418, ENSMUSG00000071379, ENSMUSG00000030707, ENSMUSG00000023915, ENSMUSG00000020827, ENSMUSG00000062825, ENSMUSG00000029580, ENSMUSG00000059013, ENSMUSG00000033161, ENSMUSG00000022892, ENSMUSG00000028599, ENSMUSG00000021068, ENSMUSG00000025743, ENSMUSG00000028657, ENSMUSG00000022636, ENSMUSG00000052727,…	2.4	0.00085	0.00072
GOTERM_CC_DIRECT	GO:0000139~Golgi membrane	28	4.1	0.00048	ENSMUSG00000030760, ENSMUSG00000017929, ENSMUSG00000003363, ENSMUSG00000056116, ENSMUSG00000028480, ENSMUSG00000027375, ENSMUSG00000017707, ENSMUSG00000060550, ENSMUSG00000026663, ENSMUSG00000028268, ENSMUSG00000022500, ENSMUSG00000006731, ENSMUSG00000024349, ENSMUSG00000105504, ENSMUSG00000073411, ENSMUSG00000035212, ENSMUSG00000028270, ENSMUSG00000033684, ENSMUSG00000051650, ENSMUSG00000078853,…	2.1	0.0042	0.0036
GOTERM_CC_DIRECT	GO:0005768~endosome	27	3.9	1.2e-07	ENSMUSG00000052397, ENSMUSG00000003062, ENSMUSG00000069607, ENSMUSG00000034708, ENSMUSG00000036908, ENSMUSG00000022443, ENSMUSG00000060216, ENSMUSG00000029778, ENSMUSG00000024349, ENSMUSG00000044583, ENSMUSG00000006519, ENSMUSG00000035212, ENSMUSG00000036943, ENSMUSG00000017639, ENSMUSG00000022372, ENSMUSG00000033161, ENSMUSG00000049115, ENSMUSG00000022892, ENSMUSG00000040713, ENSMUSG00000024776,…	3.4	3.3e-06	2.8e-06
GOTERM_CC_DIRECT	GO:0005856~cytoskeleton	27	3.9	0.00028	ENSMUSG00000032220, ENSMUSG00000052397, ENSMUSG00000052298, ENSMUSG00000055044, ENSMUSG00000025372, ENSMUSG00000002257, ENSMUSG00000026786, ENSMUSG00000026288, ENSMUSG00000020143, ENSMUSG00000004530, ENSMUSG00000030707, ENSMUSG00000018395, ENSMUSG00000031438, ENSMUSG00000039735, ENSMUSG00000062825, ENSMUSG00000029860, ENSMUSG00000029580, ENSMUSG00000079523, ENSMUSG00000118671, ENSMUSG00000029528,…	2.2	0.0027	0.0023
GOTERM_CC_DIRECT	GO:0045121~membrane raft	26	3.8	4.1e-10	ENSMUSG00000005087, ENSMUSG00000022180, ENSMUSG00000027375, ENSMUSG00000000290, ENSMUSG00000042228, ENSMUSG00000041734, ENSMUSG00000058099, ENSMUSG00000026288, ENSMUSG00000026321, ENSMUSG00000073411, ENSMUSG00000030786, ENSMUSG00000058715, ENSMUSG00000062825, ENSMUSG00000029580, ENSMUSG00000040659, ENSMUSG00000026395, ENSMUSG00000046718, ENSMUSG00000029802, ENSMUSG00000022892, ENSMUSG00000028599,…	4.7	1.7e-08	1.5e-08
GOTERM_CC_DIRECT	GO:0005769~early endosome	25	3.6	1.4e-06	ENSMUSG00000052151, ENSMUSG00000027293, ENSMUSG00000056116, ENSMUSG00000024065, ENSMUSG00000069607, ENSMUSG00000060550, ENSMUSG00000048376, ENSMUSG00000049502, ENSMUSG00000047735, ENSMUSG00000051506, ENSMUSG00000030707, ENSMUSG00000018417, ENSMUSG00000073411, ENSMUSG00000052160, ENSMUSG00000027962, ENSMUSG00000061232, ENSMUSG00000001313, ENSMUSG00000022892, ENSMUSG00000027322, ENSMUSG00000022797,…	3.2	2.3e-05	1.9e-05
GOTERM_CC_DIRECT	GO:0005813~centrosome	23	3.3	0.044	ENSMUSG00000074151, ENSMUSG00000030560, ENSMUSG00000000184, ENSMUSG00000032010, ENSMUSG00000059552, ENSMUSG00000021182, ENSMUSG00000020492, ENSMUSG00000007659, ENSMUSG00000024991, ENSMUSG00000042406, ENSMUSG00000043336, ENSMUSG00000021068, ENSMUSG00000061533, ENSMUSG00000038070, ENSMUSG00000039298, ENSMUSG00000018395, ENSMUSG00000037443, ENSMUSG00000039158, ENSMUSG00000036864, ENSMUSG00000010067,…	1.5	0.19	0.16
GOTERM_CC_DIRECT	GO:0030425~dendrite	22	3.2	0.062	ENSMUSG00000001270, ENSMUSG00000029470, ENSMUSG00000049103, ENSMUSG00000020372, ENSMUSG00000022892, ENSMUSG00000049115, ENSMUSG00000000489, ENSMUSG00000021068, ENSMUSG00000028657, ENSMUSG00000015340, ENSMUSG00000073418, ENSMUSG00000021831, ENSMUSG00000022636, ENSMUSG00000052727, ENSMUSG00000067274, ENSMUSG00000036273, ENSMUSG00000064341, ENSMUSG00000006519, ENSMUSG00000053931, ENSMUSG00000020827,…	1.5	0.25	0.21
GOTERM_CC_DIRECT	GO:0005911~cell-cell junction	21	3.1	4e-07	ENSMUSG00000062825, ENSMUSG00000029580, ENSMUSG00000040747, ENSMUSG00000118671, ENSMUSG00000002257, ENSMUSG00000041734, ENSMUSG00000029528, ENSMUSG00000022892, ENSMUSG00000002699, ENSMUSG00000004266, ENSMUSG00000029468, ENSMUSG00000025314, ENSMUSG00000005103, ENSMUSG00000021108, ENSMUSG00000030707, ENSMUSG00000021948, ENSMUSG00000045095, ENSMUSG00000031328, ENSMUSG00000030536, ENSMUSG00000016664,…	4	9.2e-06	7.7e-06
GOTERM_CC_DIRECT	GO:0016323~basolateral plasma membrane	20	2.9	9.6e-05	ENSMUSG00000022180, ENSMUSG00000005087, ENSMUSG00000049130, ENSMUSG00000052397, ENSMUSG00000027340, ENSMUSG00000118671, ENSMUSG00000023088, ENSMUSG00000033161, ENSMUSG00000049115, ENSMUSG00000000489, ENSMUSG00000041313, ENSMUSG00000022797, ENSMUSG00000009687, ENSMUSG00000060216, ENSMUSG00000022579, ENSMUSG00000020620, ENSMUSG00000024659, ENSMUSG00000040010, ENSMUSG00000032849, ENSMUSG00000030536	2.8	0.001	0.00088
GOTERM_CC_DIRECT	GO:0062023~collagen-containing extracellular matrix	20	2.9	0.00027	ENSMUSG00000030560, ENSMUSG00000032332, ENSMUSG00000036606, ENSMUSG00000029994, ENSMUSG00000027750, ENSMUSG00000041936, ENSMUSG00000028364, ENSMUSG00000029373, ENSMUSG00000023186, ENSMUSG00000028776, ENSMUSG00000029309, ENSMUSG00000023224, ENSMUSG00000024659, ENSMUSG00000002603, ENSMUSG00000030605, ENSMUSG00000020902, ENSMUSG00000040690, ENSMUSG00000036545, ENSMUSG00000039899, ENSMUSG00000050335	2.6	0.0026	0.0022
GOTERM_CC_DIRECT	GO:0010008~endosome membrane	19	2.8	6.9e-07	ENSMUSG00000037649, ENSMUSG00000027293, ENSMUSG00000025351, ENSMUSG00000049076, ENSMUSG00000026177, ENSMUSG00000004530, ENSMUSG00000026712, ENSMUSG00000022797, ENSMUSG00000028917, ENSMUSG00000024659, ENSMUSG00000024737, ENSMUSG00000018774, ENSMUSG00000038371, ENSMUSG00000044583, ENSMUSG00000018417, ENSMUSG00000035212, ENSMUSG00000019823, ENSMUSG00000031007, ENSMUSG00000036943	4.2	1.4e-05	1.2e-05
GOTERM_CC_DIRECT	GO:0031966~mitochondrial membrane	19	2.8	1.1e-06	ENSMUSG00000033685, ENSMUSG00000026142, ENSMUSG00000064358, ENSMUSG00000023010, ENSMUSG00000042228, ENSMUSG00000042349, ENSMUSG00000029802, ENSMUSG00000004446, ENSMUSG00000007659, ENSMUSG00000025007, ENSMUSG00000046879, ENSMUSG00000024659, ENSMUSG00000064360, ENSMUSG00000036273, ENSMUSG00000064354, ENSMUSG00000038068, ENSMUSG00000064341, ENSMUSG00000032754, ENSMUSG00000057329	4.1	2.2e-05	1.8e-05
GOTERM_CC_DIRECT	GO:0030027~lamellipodium	19	2.8	1.4e-06	ENSMUSG00000062825, ENSMUSG00000029580, ENSMUSG00000025372, ENSMUSG00000040479, ENSMUSG00000026786, ENSMUSG00000021262, ENSMUSG00000029528, ENSMUSG00000022443, ENSMUSG00000004530, ENSMUSG00000062127, ENSMUSG00000020437, ENSMUSG00000038650, ENSMUSG00000000579, ENSMUSG00000030707, ENSMUSG00000056737, ENSMUSG00000018507, ENSMUSG00000032735, ENSMUSG00000031015, ENSMUSG00000030774	4	2.3e-05	1.9e-05
GOTERM_CC_DIRECT	GO:0045335~phagocytic vesicle	18	2.6	1e-11	ENSMUSG00000062825, ENSMUSG00000029860, ENSMUSG00000052160, ENSMUSG00000021262, ENSMUSG00000046805, ENSMUSG00000022443, ENSMUSG00000046879, ENSMUSG00000001750, ENSMUSG00000015340, ENSMUSG00000036273, ENSMUSG00000044583, ENSMUSG00000030707, ENSMUSG00000052688, ENSMUSG00000056737, ENSMUSG00000038642, ENSMUSG00000055805, ENSMUSG00000017774, ENSMUSG00000036943	9.1	5.1e-10	4.3e-10
GOTERM_CC_DIRECT	GO:0005925~focal adhesion	18	2.6	5.9e-06	ENSMUSG00000062825, ENSMUSG00000029860, ENSMUSG00000029580, ENSMUSG00000052397, ENSMUSG00000028771, ENSMUSG00000026395, ENSMUSG00000000290, ENSMUSG00000023022, ENSMUSG00000026786, ENSMUSG00000021262, ENSMUSG00000029528, ENSMUSG00000022443, ENSMUSG00000020422, ENSMUSG00000021998, ENSMUSG00000006519, ENSMUSG00000030536, ENSMUSG00000074305, ENSMUSG00000030774	3.8	7.8e-05	6.6e-05
GOTERM_CC_DIRECT	GO:0031965~nuclear membrane	18	2.6	0.00018	ENSMUSG00000029994, ENSMUSG00000000184, ENSMUSG00000007041, ENSMUSG00000007659, ENSMUSG00000054072, ENSMUSG00000061533, ENSMUSG00000048612, ENSMUSG00000029810, ENSMUSG00000019961, ENSMUSG00000037580, ENSMUSG00000025647, ENSMUSG00000060063, ENSMUSG00000068245, ENSMUSG00000031875, ENSMUSG00000070348, ENSMUSG00000057329, ENSMUSG00000030774, ENSMUSG00000036678	2.9	0.0017	0.0015
GOTERM_CC_DIRECT	GO:0000785~chromatin	18	2.6	0.091	ENSMUSG00000062825, ENSMUSG00000000093, ENSMUSG00000000184, ENSMUSG00000029580, ENSMUSG00000024691, ENSMUSG00000059552, ENSMUSG00000025498, ENSMUSG00000003038, ENSMUSG00000028312, ENSMUSG00000002870, ENSMUSG00000002111, ENSMUSG00000022346, ENSMUSG00000046711, ENSMUSG00000019961, ENSMUSG00000045763, ENSMUSG00000001228, ENSMUSG00000039994, ENSMUSG00000039456	1.5	0.33	0.28
GOTERM_CC_DIRECT	GO:0032587~ruffle membrane	17	2.5	2e-09	ENSMUSG00000052397, ENSMUSG00000059013, ENSMUSG00000028843, ENSMUSG00000028059, ENSMUSG00000020120, ENSMUSG00000004530, ENSMUSG00000022114, ENSMUSG00000025314, ENSMUSG00000040296, ENSMUSG00000026979, ENSMUSG00000024427, ENSMUSG00000021998, ENSMUSG00000034330, ENSMUSG00000035697, ENSMUSG00000016664, ENSMUSG00000017774, ENSMUSG00000030774	7.1	6.7e-08	5.7e-08
GOTERM_CC_DIRECT	GO:0005770~late endosome	17	2.5	2.6e-06	ENSMUSG00000037649, ENSMUSG00000021190, ENSMUSG00000025351, ENSMUSG00000026177, ENSMUSG00000034708, ENSMUSG00000048376, ENSMUSG00000046718, ENSMUSG00000004207, ENSMUSG00000027322, ENSMUSG00000046879, ENSMUSG00000001750, ENSMUSG00000024610, ENSMUSG00000025408, ENSMUSG00000052688, ENSMUSG00000031438, ENSMUSG00000038642, ENSMUSG00000037788	4.3	3.9e-05	3.3e-05
GOTERM_CC_DIRECT	GO:0042995~cell projection	17	2.5	0.00016	ENSMUSG00000032531, ENSMUSG00000033542, ENSMUSG00000005087, ENSMUSG00000052397, ENSMUSG00000052298, ENSMUSG00000028771, ENSMUSG00000118671, ENSMUSG00000026159, ENSMUSG00000021262, ENSMUSG00000079592, ENSMUSG00000046879, ENSMUSG00000005103, ENSMUSG00000020422, ENSMUSG00000024965, ENSMUSG00000098557, ENSMUSG00000031778, ENSMUSG00000045095	3.1	0.0017	0.0014
GOTERM_CC_DIRECT	GO:1990904~ribonucleoprotein complex	17	2.5	0.00087	ENSMUSG00000062825, ENSMUSG00000037805, ENSMUSG00000031320, ENSMUSG00000029580, ENSMUSG00000059005, ENSMUSG00000027201, ENSMUSG00000026234, ENSMUSG00000009585, ENSMUSG00000022433, ENSMUSG00000040296, ENSMUSG00000046434, ENSMUSG00000027968, ENSMUSG00000026615, ENSMUSG00000067274, ENSMUSG00000036273, ENSMUSG00000030966, ENSMUSG00000030536	2.6	0.0072	0.0061
GOTERM_CC_DIRECT	GO:0098793~presynapse	17	2.5	0.0078	ENSMUSG00000037805, ENSMUSG00000036528, ENSMUSG00000008682, ENSMUSG00000025372, ENSMUSG00000034708, ENSMUSG00000028656, ENSMUSG00000022892, ENSMUSG00000007659, ENSMUSG00000029468, ENSMUSG00000018398, ENSMUSG00000043895, ENSMUSG00000004837, ENSMUSG00000067586, ENSMUSG00000038900, ENSMUSG00000055447, ENSMUSG00000036943, ENSMUSG00000030774	2.1	0.047	0.04
GOTERM_CC_DIRECT	GO:0030670~phagocytic vesicle membrane	16	2.3	9.7e-11	ENSMUSG00000060802, ENSMUSG00000026177, ENSMUSG00000035929, ENSMUSG00000060550, ENSMUSG00000061232, ENSMUSG00000046805, ENSMUSG00000046879, ENSMUSG00000001750, ENSMUSG00000073409, ENSMUSG00000030707, ENSMUSG00000067212, ENSMUSG00000052688, ENSMUSG00000037321, ENSMUSG00000073411, ENSMUSG00000055413, ENSMUSG00000036943	9.5	4.4e-09	3.8e-09
GOTERM_CC_DIRECT	GO:0005884~actin filament	16	2.3	1.8e-08	ENSMUSG00000062825, ENSMUSG00000075284, ENSMUSG00000029580, ENSMUSG00000052397, ENSMUSG00000023022, ENSMUSG00000026288, ENSMUSG00000022443, ENSMUSG00000024659, ENSMUSG00000022831, ENSMUSG00000021998, ENSMUSG00000030707, ENSMUSG00000031827, ENSMUSG00000018417, ENSMUSG00000031328, ENSMUSG00000019823, ENSMUSG00000030774	6.7	5.1e-07	4.3e-07
GOTERM_CC_DIRECT	GO:0031902~late endosome membrane	16	2.3	1.1e-06	ENSMUSG00000037649, ENSMUSG00000060802, ENSMUSG00000003363, ENSMUSG00000025351, ENSMUSG00000026177, ENSMUSG00000003062, ENSMUSG00000025492, ENSMUSG00000060586, ENSMUSG00000024413, ENSMUSG00000046879, ENSMUSG00000039395, ENSMUSG00000018774, ENSMUSG00000036594, ENSMUSG00000073421, ENSMUSG00000079547, ENSMUSG00000037788	4.9	2.2e-05	1.8e-05
GOTERM_CC_DIRECT	GO:0005741~mitochondrial outer membrane	16	2.3	7.8e-05	ENSMUSG00000076441, ENSMUSG00000040435, ENSMUSG00000049047, ENSMUSG00000004446, ENSMUSG00000007659, ENSMUSG00000048756, ENSMUSG00000020641, ENSMUSG00000024349, ENSMUSG00000024900, ENSMUSG00000020448, ENSMUSG00000036273, ENSMUSG00000036580, ENSMUSG00000038342, ENSMUSG00000037972, ENSMUSG00000034993, ENSMUSG00000057329	3.4	0.00087	0.00073
GOTERM_CC_DIRECT	GO:0005874~microtubule	15	2.2	0.024	ENSMUSG00000040945, ENSMUSG00000006095, ENSMUSG00000025372, ENSMUSG00000028832, ENSMUSG00000028059, ENSMUSG00000024991, ENSMUSG00000025888, ENSMUSG00000052727, ENSMUSG00000039298, ENSMUSG00000018395, ENSMUSG00000033705, ENSMUSG00000039158, ENSMUSG00000030536, ENSMUSG00000072825, ENSMUSG00000010067	1.9	0.13	0.11
GOTERM_CC_DIRECT	GO:0016604~nuclear body	15	2.2	0.036	ENSMUSG00000024493, ENSMUSG00000059552, ENSMUSG00000028843, ENSMUSG00000026222, ENSMUSG00000022443, ENSMUSG00000024986, ENSMUSG00000022346, ENSMUSG00000000275, ENSMUSG00000092341, ENSMUSG00000092274, ENSMUSG00000049929, ENSMUSG00000014599, ENSMUSG00000030844, ENSMUSG00000017774, ENSMUSG00000031103	1.8	0.17	0.14
GOTERM_CC_DIRECT	GO:0005902~microvillus	14	2	2.1e-07	ENSMUSG00000005087, ENSMUSG00000032220, ENSMUSG00000052397, ENSMUSG00000027962, ENSMUSG00000024300, ENSMUSG00000069515, ENSMUSG00000069516, ENSMUSG00000020733, ENSMUSG00000020437, ENSMUSG00000036273, ENSMUSG00000002603, ENSMUSG00000018417, ENSMUSG00000017774, ENSMUSG00000051457	6.6	5e-06	4.2e-06
GOTERM_CC_DIRECT	GO:0001726~ruffle	14	2	1.3e-06	ENSMUSG00000075284, ENSMUSG00000049076, ENSMUSG00000052397, ENSMUSG00000025372, ENSMUSG00000023022, ENSMUSG00000022443, ENSMUSG00000039031, ENSMUSG00000018001, ENSMUSG00000021998, ENSMUSG00000020733, ENSMUSG00000023905, ENSMUSG00000056737, ENSMUSG00000030536, ENSMUSG00000030774	5.6	2.3e-05	1.9e-05
GOTERM_CC_DIRECT	GO:0005912~adherens junction	14	2	0.00019	ENSMUSG00000062825, ENSMUSG00000118669, ENSMUSG00000029860, ENSMUSG00000028041, ENSMUSG00000029580, ENSMUSG00000032220, ENSMUSG00000052397, ENSMUSG00000055044, ENSMUSG00000042228, ENSMUSG00000026796, ENSMUSG00000022443, ENSMUSG00000040511, ENSMUSG00000018001, ENSMUSG00000045095	3.5	0.0018	0.0016
GOTERM_CC_DIRECT	GO:0001725~stress fiber	13	1.9	5.2e-06	ENSMUSG00000062825, ENSMUSG00000029860, ENSMUSG00000029580, ENSMUSG00000055044, ENSMUSG00000058013, ENSMUSG00000023022, ENSMUSG00000021262, ENSMUSG00000029528, ENSMUSG00000022443, ENSMUSG00000062127, ENSMUSG00000021998, ENSMUSG00000006519, ENSMUSG00000032735	5.4	7.2e-05	6.1e-05
GOTERM_CC_DIRECT	GO:0031901~early endosome membrane	13	1.9	0.0013	ENSMUSG00000052151, ENSMUSG00000003363, ENSMUSG00000027293, ENSMUSG00000056116, ENSMUSG00000040945, ENSMUSG00000025492, ENSMUSG00000060550, ENSMUSG00000061232, ENSMUSG00000049502, ENSMUSG00000024659, ENSMUSG00000073409, ENSMUSG00000029816, ENSMUSG00000073411	3	0.01	0.0088
GOTERM_CC_DIRECT	GO:0043209~myelin sheath	13	1.9	0.0014	ENSMUSG00000001270, ENSMUSG00000062825, ENSMUSG00000029580, ENSMUSG00000069919, ENSMUSG00000024065, ENSMUSG00000052397, ENSMUSG00000053398, ENSMUSG00000076441, ENSMUSG00000033161, ENSMUSG00000005103, ENSMUSG00000018398, ENSMUSG00000033307, ENSMUSG00000057329	3	0.011	0.0091
GOTERM_CC_DIRECT	GO:0005938~cell cortex	13	1.9	0.0024	ENSMUSG00000052397, ENSMUSG00000006095, ENSMUSG00000029528, ENSMUSG00000026234, ENSMUSG00000022443, ENSMUSG00000004530, ENSMUSG00000006356, ENSMUSG00000030707, ENSMUSG00000037443, ENSMUSG00000031328, ENSMUSG00000030536, ENSMUSG00000017774, ENSMUSG00000039735	2.8	0.017	0.014
GOTERM_CC_DIRECT	GO:0030054~cell junction	13	1.9	0.0027	ENSMUSG00000031596, ENSMUSG00000032531, ENSMUSG00000029470, ENSMUSG00000041936, ENSMUSG00000021182, ENSMUSG00000118671, ENSMUSG00000005103, ENSMUSG00000026979, ENSMUSG00000045763, ENSMUSG00000039298, ENSMUSG00000031838, ENSMUSG00000045095, ENSMUSG00000018008	2.8	0.019	0.016
GOTERM_CC_DIRECT	GO:0002102~podosome	12	1.7	9.9e-09	ENSMUSG00000020422, ENSMUSG00000062825, ENSMUSG00000032531, ENSMUSG00000033542, ENSMUSG00000024965, ENSMUSG00000021998, ENSMUSG00000029580, ENSMUSG00000028771, ENSMUSG00000027962, ENSMUSG00000028059, ENSMUSG00000031328, ENSMUSG00000005103	10.8	3e-07	2.6e-07
GOTERM_CC_DIRECT	GO:0045177~apical part of cell	12	1.7	0.00046	ENSMUSG00000062825, ENSMUSG00000035504, ENSMUSG00000049130, ENSMUSG00000021190, ENSMUSG00000020733, ENSMUSG00000029470, ENSMUSG00000052397, ENSMUSG00000025492, ENSMUSG00000018417, ENSMUSG00000027962, ENSMUSG00000022892, ENSMUSG00000021068	3.7	0.0041	0.0035
GOTERM_CC_DIRECT	GO:0005923~bicellular tight junction	12	1.7	0.0008	ENSMUSG00000018001, ENSMUSG00000040296, ENSMUSG00000032531, ENSMUSG00000118671, ENSMUSG00000029070, ENSMUSG00000028059, ENSMUSG00000045095, ENSMUSG00000036894, ENSMUSG00000079592, ENSMUSG00000022443, ENSMUSG00000070348, ENSMUSG00000029778	3.4	0.0068	0.0058
GOTERM_CC_DIRECT	GO:0001650~fibrillar center	12	1.7	0.0008	ENSMUSG00000064043, ENSMUSG00000024691, ENSMUSG00000052397, ENSMUSG00000022150, ENSMUSG00000060098, ENSMUSG00000049103, ENSMUSG00000039158, ENSMUSG00000024781, ENSMUSG00000026234, ENSMUSG00000032688, ENSMUSG00000000078, ENSMUSG00000020641	3.4	0.0068	0.0058
GOTERM_CC_DIRECT	GO:0031012~extracellular matrix	12	1.7	0.037	ENSMUSG00000000957, ENSMUSG00000032332, ENSMUSG00000049580, ENSMUSG00000027750, ENSMUSG00000002603, ENSMUSG00000047793, ENSMUSG00000027435, ENSMUSG00000020044, ENSMUSG00000020682, ENSMUSG00000036545, ENSMUSG00000050335, ENSMUSG00000039646	2	0.17	0.14
GOTERM_CC_DIRECT	GO:0071944~cell periphery	11	1.6	0.00039	ENSMUSG00000033542, ENSMUSG00000020733, ENSMUSG00000052397, ENSMUSG00000020902, ENSMUSG00000026395, ENSMUSG00000047793, ENSMUSG00000118671, ENSMUSG00000018417, ENSMUSG00000027962, ENSMUSG00000045095, ENSMUSG00000004730	4.1	0.0036	0.003
GOTERM_CC_DIRECT	GO:0070062~extracellular exosome	11	1.6	0.0005	ENSMUSG00000024659, ENSMUSG00000062825, ENSMUSG00000028041, ENSMUSG00000039062, ENSMUSG00000033684, ENSMUSG00000025351, ENSMUSG00000007041, ENSMUSG00000036894, ENSMUSG00000055447, ENSMUSG00000039646, ENSMUSG00000022797	3.9	0.0044	0.0037
GOTERM_CC_DIRECT	GO:0043235~receptor complex	11	1.6	0.024	ENSMUSG00000017057, ENSMUSG00000098557, ENSMUSG00000044583, ENSMUSG00000002602, ENSMUSG00000014361, ENSMUSG00000000290, ENSMUSG00000000532, ENSMUSG00000022892, ENSMUSG00000031304, ENSMUSG00000027316, ENSMUSG00000029778	2.3	0.13	0.11
GOTERM_CC_DIRECT	GO:0001772~immunological synapse	10	1.5	2.3e-06	ENSMUSG00000022636, ENSMUSG00000040747, ENSMUSG00000030707, ENSMUSG00000052397, ENSMUSG00000060586, ENSMUSG00000022443, ENSMUSG00000030798, ENSMUSG00000050335, ENSMUSG00000025314, ENSMUSG00000033721	8.5	3.5e-05	3e-05
GOTERM_CC_DIRECT	GO:0043197~dendritic spine	10	1.5	0.068	ENSMUSG00000038608, ENSMUSG00000052727, ENSMUSG00000029470, ENSMUSG00000025372, ENSMUSG00000058013, ENSMUSG00000053931, ENSMUSG00000022892, ENSMUSG00000030844, ENSMUSG00000026656, ENSMUSG00000060216	2	0.27	0.23
GOTERM_CC_DIRECT	GO:0005635~nuclear envelope	10	1.5	0.071	ENSMUSG00000019961, ENSMUSG00000015340, ENSMUSG00000051329, ENSMUSG00000025647, ENSMUSG00000060519, ENSMUSG00000060063, ENSMUSG00000007041, ENSMUSG00000024413, ENSMUSG00000029468, ENSMUSG00000036678	2	0.28	0.23
GOTERM_CC_DIRECT	GO:0015630~microtubule cytoskeleton	10	1.5	0.073	ENSMUSG00000018398, ENSMUSG00000024065, ENSMUSG00000047881, ENSMUSG00000018395, ENSMUSG00000020737, ENSMUSG00000058013, ENSMUSG00000030536, ENSMUSG00000010067, ENSMUSG00000049988, ENSMUSG00000022114	2	0.28	0.24
GOTERM_CC_DIRECT	GO:0042612~MHC class I protein complex	9	1.3	2.2e-06	ENSMUSG00000060802, ENSMUSG00000056116, ENSMUSG00000073409, ENSMUSG00000067212, ENSMUSG00000035929, ENSMUSG00000060550, ENSMUSG00000061232, ENSMUSG00000073411, ENSMUSG00000055413	10.2	3.5e-05	2.9e-05
GOTERM_CC_DIRECT	GO:0005903~brush border	9	1.3	0.00094	ENSMUSG00000062825, ENSMUSG00000032220, ENSMUSG00000029580, ENSMUSG00000052397, ENSMUSG00000023022, ENSMUSG00000018417, ENSMUSG00000031328, ENSMUSG00000022443, ENSMUSG00000017774	4.5	0.0075	0.0064
GOTERM_CC_DIRECT	GO:0030175~filopodium	9	1.3	0.00094	ENSMUSG00000021998, ENSMUSG00000020733, ENSMUSG00000020437, ENSMUSG00000052397, ENSMUSG00000025372, ENSMUSG00000018417, ENSMUSG00000002257, ENSMUSG00000027962, ENSMUSG00000049866	4.5	0.0075	0.0064
GOTERM_CC_DIRECT	GO:0005901~caveola	9	1.3	0.0016	ENSMUSG00000052151, ENSMUSG00000024065, ENSMUSG00000048376, ENSMUSG00000033161, ENSMUSG00000027082, ENSMUSG00000016664, ENSMUSG00000048612, ENSMUSG00000005413, ENSMUSG00000029778	4.1	0.012	0.01
GOTERM_CC_DIRECT	GO:0042470~melanosome	9	1.3	0.0018	ENSMUSG00000039395, ENSMUSG00000000957, ENSMUSG00000025351, ENSMUSG00000032383, ENSMUSG00000033161, ENSMUSG00000056737, ENSMUSG00000018507, ENSMUSG00000029616, ENSMUSG00000022797	4	0.013	0.011
GOTERM_CC_DIRECT	GO:0005622~intracellular anatomical structure	9	1.3	0.0036	ENSMUSG00000037649, ENSMUSG00000092274, ENSMUSG00000052397, ENSMUSG00000073421, ENSMUSG00000007659, ENSMUSG00000018507, ENSMUSG00000075602, ENSMUSG00000060216, ENSMUSG00000057329	3.6	0.023	0.02
GOTERM_CC_DIRECT	GO:0030659~cytoplasmic vesicle membrane	9	1.3	0.011	ENSMUSG00000069874, ENSMUSG00000039395, ENSMUSG00000040253, ENSMUSG00000078853, ENSMUSG00000105504, ENSMUSG00000037788, ENSMUSG00000028270, ENSMUSG00000048612, ENSMUSG00000017774	3	0.062	0.052
GOTERM_CC_DIRECT	GO:0016363~nuclear matrix	9	1.3	0.014	ENSMUSG00000062825, ENSMUSG00000045763, ENSMUSG00000029580, ENSMUSG00000001228, ENSMUSG00000059552, ENSMUSG00000021948, ENSMUSG00000024498, ENSMUSG00000066800, ENSMUSG00000039456	2.9	0.075	0.063
GOTERM_CC_DIRECT	GO:0030426~growth cone	9	1.3	0.077	ENSMUSG00000052727, ENSMUSG00000045763, ENSMUSG00000036273, ENSMUSG00000022892, ENSMUSG00000031328, ENSMUSG00000030536, ENSMUSG00000039621, ENSMUSG00000022433, ENSMUSG00000030774	2	0.29	0.24
GOTERM_CC_DIRECT	GO:0001891~phagocytic cup	8	1.2	3.8e-06	ENSMUSG00000024659, ENSMUSG00000021998, ENSMUSG00000020437, ENSMUSG00000030707, ENSMUSG00000052298, ENSMUSG00000020372, ENSMUSG00000046879, ENSMUSG00000030047	11.8	5.6e-05	4.7e-05
GOTERM_CC_DIRECT	GO:0036464~cytoplasmic ribonucleoprotein granule	8	1.2	0.003	ENSMUSG00000062825, ENSMUSG00000031320, ENSMUSG00000067274, ENSMUSG00000029580, ENSMUSG00000030536, ENSMUSG00000026234, ENSMUSG00000032359, ENSMUSG00000034610	4.2	0.02	0.017
GOTERM_CC_DIRECT	GO:0016328~lateral plasma membrane	8	1.2	0.011	ENSMUSG00000024659, ENSMUSG00000023088, ENSMUSG00000033161, ENSMUSG00000030536, ENSMUSG00000079592, ENSMUSG00000022443, ENSMUSG00000017774, ENSMUSG00000004530	3.3	0.063	0.054
GOTERM_CC_DIRECT	GO:0044297~cell body	8	1.2	0.023	ENSMUSG00000029470, ENSMUSG00000052397, ENSMUSG00000018507, ENSMUSG00000020372, ENSMUSG00000031778, ENSMUSG00000022892, ENSMUSG00000031007, ENSMUSG00000026656	2.8	0.12	0.1
GOTERM_CC_DIRECT	GO:0090575~RNA polymerase II transcription regulator complex	8	1.2	0.037	ENSMUSG00000046711, ENSMUSG00000025408, ENSMUSG00000029135, ENSMUSG00000028266, ENSMUSG00000059552, ENSMUSG00000038342, ENSMUSG00000026663, ENSMUSG00000042406	2.6	0.17	0.14
GOTERM_CC_DIRECT	GO:0005814~centriole	8	1.2	0.086	ENSMUSG00000018395, ENSMUSG00000037443, ENSMUSG00000033705, ENSMUSG00000056737, ENSMUSG00000039158, ENSMUSG00000021068, ENSMUSG00000061533, ENSMUSG00000038070	2.1	0.32	0.27
GOTERM_CC_DIRECT	GO:0031982~vesicle	8	1.2	0.089	ENSMUSG00000049130, ENSMUSG00000032220, ENSMUSG00000029373, ENSMUSG00000034708, ENSMUSG00000024300, ENSMUSG00000028059, ENSMUSG00000024413, ENSMUSG00000004530	2.1	0.32	0.27
GOTERM_CC_DIRECT	GO:0042824~MHC class I peptide loading complex	7	1	5.6e-07	ENSMUSG00000060802, ENSMUSG00000073409, ENSMUSG00000035929, ENSMUSG00000060550, ENSMUSG00000037321, ENSMUSG00000061232, ENSMUSG00000073411	20.6	1.2e-05	1e-05
GOTERM_CC_DIRECT	GO:0042613~MHC class II protein complex	7	1	1.3e-06	ENSMUSG00000037649, ENSMUSG00000060802, ENSMUSG00000036594, ENSMUSG00000073421, ENSMUSG00000079547, ENSMUSG00000060586, ENSMUSG00000024610	18.1	2.3e-05	1.9e-05
GOTERM_CC_DIRECT	GO:0032398~MHC class Ib protein complex	7	1	2.1e-05	ENSMUSG00000056116, ENSMUSG00000073409, ENSMUSG00000067212, ENSMUSG00000035929, ENSMUSG00000060550, ENSMUSG00000061232, ENSMUSG00000073411	11.9	0.00025	0.00021
GOTERM_CC_DIRECT	GO:0098553~lumenal side of endoplasmic reticulum membrane	7	1	6e-05	ENSMUSG00000073409, ENSMUSG00000067212, ENSMUSG00000035929, ENSMUSG00000060550, ENSMUSG00000061232, ENSMUSG00000073411, ENSMUSG00000055413	10	0.00071	0.0006
GOTERM_CC_DIRECT	GO:0070971~endoplasmic reticulum exit site	7	1	0.0001	ENSMUSG00000073409, ENSMUSG00000036273, ENSMUSG00000039234, ENSMUSG00000035929, ENSMUSG00000060550, ENSMUSG00000061232, ENSMUSG00000073411	9.1	0.0011	0.00092
GOTERM_CC_DIRECT	GO:0030864~cortical actin cytoskeleton	7	1	0.0038	ENSMUSG00000022831, ENSMUSG00000030707, ENSMUSG00000031827, ENSMUSG00000028656, ENSMUSG00000024300, ENSMUSG00000030536, ENSMUSG00000005103	4.7	0.024	0.021
GOTERM_CC_DIRECT	GO:0005581~collagen trimer	7	1	0.01	ENSMUSG00000032332, ENSMUSG00000036905, ENSMUSG00000040690, ENSMUSG00000022440, ENSMUSG00000079592, ENSMUSG00000036896, ENSMUSG00000036887	3.8	0.061	0.051
GOTERM_CC_DIRECT	GO:0009925~basal plasma membrane	7	1	0.011	ENSMUSG00000040010, ENSMUSG00000022180, ENSMUSG00000027340, ENSMUSG00000023088, ENSMUSG00000039115, ENSMUSG00000017774, ENSMUSG00000041313	3.8	0.063	0.053
GOTERM_CC_DIRECT	GO:0000932~P-body	7	1	0.029	ENSMUSG00000059796, ENSMUSG00000057143, ENSMUSG00000057596, ENSMUSG00000030966, ENSMUSG00000030921, ENSMUSG00000038884, ENSMUSG00000009585	3	0.14	0.12
GOTERM_CC_DIRECT	GO:0016605~PML body	7	1	0.05	ENSMUSG00000045763, ENSMUSG00000059552, ENSMUSG00000042349, ENSMUSG00000026222, ENSMUSG00000039456, ENSMUSG00000031103, ENSMUSG00000051457	2.6	0.21	0.18
GOTERM_CC_DIRECT	GO:0005788~endoplasmic reticulum lumen	7	1	0.056	ENSMUSG00000021830, ENSMUSG00000060519, ENSMUSG00000032383, ENSMUSG00000034807, ENSMUSG00000029616, ENSMUSG00000069515, ENSMUSG00000069516	2.6	0.23	0.19
GOTERM_CC_DIRECT	GO:0009898~cytoplasmic side of plasma membrane	7	1	0.058	ENSMUSG00000031453, ENSMUSG00000026395, ENSMUSG00000042228, ENSMUSG00000030536, ENSMUSG00000022443, ENSMUSG00000015950, ENSMUSG00000022500	2.5	0.24	0.2
GOTERM_CC_DIRECT	GO:0044853~plasma membrane raft	6	0.9	0.0028	ENSMUSG00000048163, ENSMUSG00000027375, ENSMUSG00000052397, ENSMUSG00000000290, ENSMUSG00000002699, ENSMUSG00000030786	6.1	0.019	0.016
GOTERM_CC_DIRECT	GO:0016459~myosin complex	6	0.9	0.0045	ENSMUSG00000020437, ENSMUSG00000032220, ENSMUSG00000018417, ENSMUSG00000024300, ENSMUSG00000022443, ENSMUSG00000017774	5.5	0.028	0.024
GOTERM_CC_DIRECT	GO:0043198~dendritic shaft	6	0.9	0.028	ENSMUSG00000025372, ENSMUSG00000041734, ENSMUSG00000022892, ENSMUSG00000028059, ENSMUSG00000031328, ENSMUSG00000039621	3.5	0.14	0.12
GOTERM_CC_DIRECT	GO:0005776~autophagosome	6	0.9	0.034	ENSMUSG00000024349, ENSMUSG00000026737, ENSMUSG00000050708, ENSMUSG00000030966, ENSMUSG00000090084, ENSMUSG00000046879	3.3	0.16	0.14
GOTERM_CC_DIRECT	GO:0055038~recycling endosome membrane	6	0.9	0.075	ENSMUSG00000027293, ENSMUSG00000024065, ENSMUSG00000017639, ENSMUSG00000036894, ENSMUSG00000016664, ENSMUSG00000022797	2.7	0.28	0.24
GOTERM_CC_DIRECT	GO:0020005~symbiont-containing vacuole membrane	5	0.7	8.7e-06	ENSMUSG00000029298, ENSMUSG00000040253, ENSMUSG00000054072, ENSMUSG00000028268, ENSMUSG00000028270	31.5	0.00011	9.4e-05
GOTERM_CC_DIRECT	GO:0005797~Golgi medial cisterna	5	0.7	0.0016	ENSMUSG00000073409, ENSMUSG00000035929, ENSMUSG00000060550, ENSMUSG00000061232, ENSMUSG00000073411	9.6	0.012	0.01
GOTERM_CC_DIRECT	GO:0033106~cis-Golgi network membrane	5	0.7	0.0026	ENSMUSG00000056116, ENSMUSG00000073409, ENSMUSG00000060550, ENSMUSG00000061232, ENSMUSG00000073411	8.5	0.018	0.015
GOTERM_CC_DIRECT	GO:0030863~cortical cytoskeleton	5	0.7	0.0078	ENSMUSG00000062825, ENSMUSG00000029580, ENSMUSG00000026288, ENSMUSG00000031328, ENSMUSG00000022443	6.3	0.047	0.04
GOTERM_CC_DIRECT	GO:0044295~axonal growth cone	5	0.7	0.025	ENSMUSG00000041936, ENSMUSG00000000579, ENSMUSG00000018507, ENSMUSG00000031328, ENSMUSG00000021068	4.5	0.13	0.11
GOTERM_CC_DIRECT	GO:0005771~multivesicular body	5	0.7	0.034	ENSMUSG00000037649, ENSMUSG00000025351, ENSMUSG00000073421, ENSMUSG00000046718, ENSMUSG00000024610	4.1	0.16	0.14
GOTERM_CC_DIRECT	GO:0000421~autophagosome membrane	5	0.7	0.038	ENSMUSG00000069874, ENSMUSG00000024349, ENSMUSG00000078853, ENSMUSG00000046879, ENSMUSG00000031007	3.9	0.17	0.15
GOTERM_CC_DIRECT	GO:0005905~clathrin-coated pit	5	0.7	0.063	ENSMUSG00000022150, ENSMUSG00000007659, ENSMUSG00000022892, ENSMUSG00000022797, ENSMUSG00000060216	3.3	0.25	0.21
GOTERM_CC_DIRECT	GO:0031252~cell leading edge	5	0.7	0.094	ENSMUSG00000030707, ENSMUSG00000028266, ENSMUSG00000029528, ENSMUSG00000030536, ENSMUSG00000022443	2.9	0.33	0.28

## Sheet: GO Term CC- down 
GO Terms Cellular Compartments
Category	Term	Count	%	PValue	Genes	Fold Enrichment	Benjamini	FDR
GOTERM_CC_DIRECT	GO:0005739~mitochondrion	205	32.8	1.7e-96	ENSMUSG00000005981, ENSMUSG00000031231, ENSMUSG00000028861, ENSMUSG00000026687, ENSMUSG00000021792, ENSMUSG00000026568, ENSMUSG00000022401, ENSMUSG00000000738, ENSMUSG00000071014, ENSMUSG00000073676, ENSMUSG00000038302, ENSMUSG00000060923, ENSMUSG00000116138, ENSMUSG00000035948, ENSMUSG00000028973, ENSMUSG00000023723, ENSMUSG00000021786, ENSMUSG00000020456, ENSMUSG00000044894, ENSMUSG00000039063,…	5.5	8.1e-94	7.8e-94
GOTERM_CC_DIRECT	GO:0005737~cytoplasm	203	32.5	8.8e-12	ENSMUSG00000027890, ENSMUSG00000026687, ENSMUSG00000004897, ENSMUSG00000026203, ENSMUSG00000021792, ENSMUSG00000022401, ENSMUSG00000038302, ENSMUSG00000053825, ENSMUSG00000029385, ENSMUSG00000023044, ENSMUSG00000029705, ENSMUSG00000043445, ENSMUSG00000048924, ENSMUSG00000063077, ENSMUSG00000022758, ENSMUSG00000042350, ENSMUSG00000050323, ENSMUSG00000014226, ENSMUSG00000039988, ENSMUSG00000089917,…	1.6	7.2e-10	6.9e-10
GOTERM_CC_DIRECT	GO:0005829~cytosol	153	24.5	4.2e-11	ENSMUSG00000027890, ENSMUSG00000026687, ENSMUSG00000026203, ENSMUSG00000005469, ENSMUSG00000008734, ENSMUSG00000049327, ENSMUSG00000022401, ENSMUSG00000021037, ENSMUSG00000039197, ENSMUSG00000024426, ENSMUSG00000020743, ENSMUSG00000025757, ENSMUSG00000005907, ENSMUSG00000030546, ENSMUSG00000034981, ENSMUSG00000050953, ENSMUSG00000071657, ENSMUSG00000029385, ENSMUSG00000003731, ENSMUSG00000025466,…	1.7	2.9e-09	2.8e-09
GOTERM_CC_DIRECT	GO:0016020~membrane	144	23	0.0036	ENSMUSG00000027495, ENSMUSG00000008859, ENSMUSG00000021792, ENSMUSG00000001143, ENSMUSG00000046329, ENSMUSG00000048911, ENSMUSG00000024426, ENSMUSG00000000738, ENSMUSG00000020744, ENSMUSG00000005907, ENSMUSG00000020747, ENSMUSG00000038301, ENSMUSG00000079659, ENSMUSG00000056938, ENSMUSG00000050953, ENSMUSG00000030530, ENSMUSG00000038936, ENSMUSG00000022351, ENSMUSG00000028973, ENSMUSG00000060002,…	1.2	0.07	0.067
GOTERM_CC_DIRECT	GO:0005634~nucleus	144	23	0.02	ENSMUSG00000004897, ENSMUSG00000026203, ENSMUSG00000005469, ENSMUSG00000022485, ENSMUSG00000049327, ENSMUSG00000004895, ENSMUSG00000039197, ENSMUSG00000025757, ENSMUSG00000038301, ENSMUSG00000050953, ENSMUSG00000031754, ENSMUSG00000029385, ENSMUSG00000003731, ENSMUSG00000025862, ENSMUSG00000047409, ENSMUSG00000029705, ENSMUSG00000007415, ENSMUSG00000024777, ENSMUSG00000025503, ENSMUSG00000004268,…	1.2	0.29	0.28
GOTERM_CC_DIRECT	GO:0005743~mitochondrial inner membrane	99	15.8	1.5e-63	ENSMUSG00000032047, ENSMUSG00000005981, ENSMUSG00000031231, ENSMUSG00000028861, ENSMUSG00000046329, ENSMUSG00000026568, ENSMUSG00000000738, ENSMUSG00000073838, ENSMUSG00000020744, ENSMUSG00000071014, ENSMUSG00000035674, ENSMUSG00000059534, ENSMUSG00000026032, ENSMUSG00000028973, ENSMUSG00000024892, ENSMUSG00000044018, ENSMUSG00000023723, ENSMUSG00000044894, ENSMUSG00000025868, ENSMUSG00000004945,…	9	3.7e-61	3.5e-61
GOTERM_CC_DIRECT	GO:0005654~nucleoplasm	96	15.4	0.0081	ENSMUSG00000005981, ENSMUSG00000039917, ENSMUSG00000027332, ENSMUSG00000028861, ENSMUSG00000049760, ENSMUSG00000004897, ENSMUSG00000005469, ENSMUSG00000022485, ENSMUSG00000008734, ENSMUSG00000049327, ENSMUSG00000029238, ENSMUSG00000024862, ENSMUSG00000039197, ENSMUSG00000027618, ENSMUSG00000071014, ENSMUSG00000020549, ENSMUSG00000039952, ENSMUSG00000034981, ENSMUSG00000050953, ENSMUSG00000025261,…	1.3	0.14	0.13
GOTERM_CC_DIRECT	GO:0005789~endoplasmic reticulum membrane	62	9.9	1.3e-12	ENSMUSG00000032883, ENSMUSG00000003721, ENSMUSG00000026203, ENSMUSG00000042569, ENSMUSG00000020264, ENSMUSG00000026922, ENSMUSG00000001143, ENSMUSG00000022964, ENSMUSG00000075419, ENSMUSG00000018334, ENSMUSG00000020747, ENSMUSG00000021518, ENSMUSG00000017802, ENSMUSG00000071657, ENSMUSG00000030530, ENSMUSG00000008540, ENSMUSG00000022351, ENSMUSG00000060002, ENSMUSG00000078919, ENSMUSG00000041220,…	2.8	1.3e-10	1.2e-10
GOTERM_CC_DIRECT	GO:0005783~endoplasmic reticulum	59	9.4	1.6e-08	ENSMUSG00000032883, ENSMUSG00000032047, ENSMUSG00000003721, ENSMUSG00000026922, ENSMUSG00000021037, ENSMUSG00000022964, ENSMUSG00000018334, ENSMUSG00000038301, ENSMUSG00000035078, ENSMUSG00000030546, ENSMUSG00000017802, ENSMUSG00000050953, ENSMUSG00000054676, ENSMUSG00000071657, ENSMUSG00000025381, ENSMUSG00000030530, ENSMUSG00000008540, ENSMUSG00000022351, ENSMUSG00000005312, ENSMUSG00000078919,…	2.2	7e-07	6.7e-07
GOTERM_CC_DIRECT	GO:0005759~mitochondrial matrix	37	5.9	3.6e-19	ENSMUSG00000026260, ENSMUSG00000031299, ENSMUSG00000029376, ENSMUSG00000005981, ENSMUSG00000032047, ENSMUSG00000059743, ENSMUSG00000029455, ENSMUSG00000027332, ENSMUSG00000028861, ENSMUSG00000006494, ENSMUSG00000060376, ENSMUSG00000026526, ENSMUSG00000029017, ENSMUSG00000022323, ENSMUSG00000026926, ENSMUSG00000027618, ENSMUSG00000041650, ENSMUSG00000018196, ENSMUSG00000030802, ENSMUSG00000032527,…	6.7	5.8e-17	5.6e-17
GOTERM_CC_DIRECT	GO:0005794~Golgi apparatus	34	5.4	0.03	ENSMUSG00000032883, ENSMUSG00000061306, ENSMUSG00000039917, ENSMUSG00000025153, ENSMUSG00000026385, ENSMUSG00000026643, ENSMUSG00000044968, ENSMUSG00000048731, ENSMUSG00000027636, ENSMUSG00000001143, ENSMUSG00000028405, ENSMUSG00000048911, ENSMUSG00000020642, ENSMUSG00000024426, ENSMUSG00000020743, ENSMUSG00000030849, ENSMUSG00000004319, ENSMUSG00000026509, ENSMUSG00000018999, ENSMUSG00000039037,…	1.5	0.41	0.4
GOTERM_CC_DIRECT	GO:0032991~protein-containing complex	32	5.1	0.0061	ENSMUSG00000024164, ENSMUSG00000025151, ENSMUSG00000008153, ENSMUSG00000031490, ENSMUSG00000005469, ENSMUSG00000022982, ENSMUSG00000024862, ENSMUSG00000042700, ENSMUSG00000018334, ENSMUSG00000024966, ENSMUSG00000042541, ENSMUSG00000035078, ENSMUSG00000017802, ENSMUSG00000050953, ENSMUSG00000030695, ENSMUSG00000033585, ENSMUSG00000060429, ENSMUSG00000028991, ENSMUSG00000024990, ENSMUSG00000005312,…	1.7	0.11	0.1
GOTERM_CC_DIRECT	GO:0000139~Golgi membrane	28	4.5	9e-05	ENSMUSG00000039917, ENSMUSG00000034926, ENSMUSG00000008153, ENSMUSG00000028700, ENSMUSG00000044968, ENSMUSG00000001143, ENSMUSG00000048911, ENSMUSG00000022964, ENSMUSG00000018672, ENSMUSG00000038886, ENSMUSG00000018999, ENSMUSG00000039037, ENSMUSG00000034981, ENSMUSG00000038400, ENSMUSG00000050017, ENSMUSG00000030530, ENSMUSG00000059479, ENSMUSG00000028991, ENSMUSG00000025261, ENSMUSG00000049313,…	2.3	0.0026	0.0025
GOTERM_CC_DIRECT	GO:0048471~perinuclear region of cytoplasm	27	4.3	0.032	ENSMUSG00000032883, ENSMUSG00000039917, ENSMUSG00000059248, ENSMUSG00000004931, ENSMUSG00000026203, ENSMUSG00000025375, ENSMUSG00000005469, ENSMUSG00000042249, ENSMUSG00000038023, ENSMUSG00000035078, ENSMUSG00000050556, ENSMUSG00000032177, ENSMUSG00000055254, ENSMUSG00000049313, ENSMUSG00000002688, ENSMUSG00000068747, ENSMUSG00000027546, ENSMUSG00000028756, ENSMUSG00000005312, ENSMUSG00000022878,…	1.5	0.42	0.41
GOTERM_CC_DIRECT	GO:0045202~synapse	25	4	0.03	ENSMUSG00000030120, ENSMUSG00000005360, ENSMUSG00000035936, ENSMUSG00000033174, ENSMUSG00000004931, ENSMUSG00000073838, ENSMUSG00000004319, ENSMUSG00000034781, ENSMUSG00000032902, ENSMUSG00000053825, ENSMUSG00000032058, ENSMUSG00000051391, ENSMUSG00000060429, ENSMUSG00000007594, ENSMUSG00000028013, ENSMUSG00000027820, ENSMUSG00000002341, ENSMUSG00000003233, ENSMUSG00000029621, ENSMUSG00000025006,…	1.6	0.41	0.4
GOTERM_CC_DIRECT	GO:0005813~centrosome	23	3.7	0.016	ENSMUSG00000033585, ENSMUSG00000031010, ENSMUSG00000024073, ENSMUSG00000027263, ENSMUSG00000024294, ENSMUSG00000005469, ENSMUSG00000029545, ENSMUSG00000026986, ENSMUSG00000002058, ENSMUSG00000006423, ENSMUSG00000025006, ENSMUSG00000018474, ENSMUSG00000027618, ENSMUSG00000026626, ENSMUSG00000037351, ENSMUSG00000007739, ENSMUSG00000038301, ENSMUSG00000032902, ENSMUSG00000033209, ENSMUSG00000035620,…	1.7	0.26	0.25
GOTERM_CC_DIRECT	GO:0031966~mitochondrial membrane	21	3.4	9.2e-09	ENSMUSG00000033720, ENSMUSG00000031231, ENSMUSG00000032330, ENSMUSG00000027332, ENSMUSG00000048142, ENSMUSG00000025393, ENSMUSG00000029632, ENSMUSG00000029545, ENSMUSG00000041697, ENSMUSG00000024978, ENSMUSG00000020456, ENSMUSG00000071014, ENSMUSG00000017778, ENSMUSG00000016427, ENSMUSG00000038302, ENSMUSG00000036751, ENSMUSG00000031974, ENSMUSG00000054676, ENSMUSG00000039428, ENSMUSG00000035885,…	5	4.5e-07	4.3e-07
GOTERM_CC_DIRECT	GO:0045271~respiratory chain complex I	20	3.2	7.8e-19	ENSMUSG00000026260, ENSMUSG00000059734, ENSMUSG00000027673, ENSMUSG00000037916, ENSMUSG00000026032, ENSMUSG00000029632, ENSMUSG00000028648, ENSMUSG00000025204, ENSMUSG00000021764, ENSMUSG00000025968, ENSMUSG00000022820, ENSMUSG00000041881, ENSMUSG00000013593, ENSMUSG00000071014, ENSMUSG00000037152, ENSMUSG00000021606, ENSMUSG00000016427, ENSMUSG00000113902, ENSMUSG00000035674, ENSMUSG00000031059	17.8	9.5e-17	9.1e-17
GOTERM_CC_DIRECT	GO:0043025~neuronal cell body	20	3.2	0.093	ENSMUSG00000005360, ENSMUSG00000028991, ENSMUSG00000055254, ENSMUSG00000027820, ENSMUSG00000049313, ENSMUSG00000009376, ENSMUSG00000022982, ENSMUSG00000068747, ENSMUSG00000042700, ENSMUSG00000040016, ENSMUSG00000050947, ENSMUSG00000020458, ENSMUSG00000023944, ENSMUSG00000018196, ENSMUSG00000038970, ENSMUSG00000022758, ENSMUSG00000026509, ENSMUSG00000032349, ENSMUSG00000030357, ENSMUSG00000050556	1.5	0.85	0.81
GOTERM_CC_DIRECT	GO:0005777~peroxisome	18	2.9	2.5e-09	ENSMUSG00000058997, ENSMUSG00000058258, ENSMUSG00000059743, ENSMUSG00000107283, ENSMUSG00000026781, ENSMUSG00000027952, ENSMUSG00000020283, ENSMUSG00000021240, ENSMUSG00000042569, ENSMUSG00000022210, ENSMUSG00000022982, ENSMUSG00000022323, ENSMUSG00000020777, ENSMUSG00000005907, ENSMUSG00000024507, ENSMUSG00000053898, ENSMUSG00000039428, ENSMUSG00000056999	6.5	1.4e-07	1.3e-07
GOTERM_CC_DIRECT	GO:0043209~myelin sheath	15	2.4	3.9e-05	ENSMUSG00000031299, ENSMUSG00000026260, ENSMUSG00000006024, ENSMUSG00000030695, ENSMUSG00000051391, ENSMUSG00000025393, ENSMUSG00000008859, ENSMUSG00000022110, ENSMUSG00000022982, ENSMUSG00000041697, ENSMUSG00000021577, ENSMUSG00000025968, ENSMUSG00000024966, ENSMUSG00000019179, ENSMUSG00000073838	3.9	0.0013	0.0012
GOTERM_CC_DIRECT	GO:0098794~postsynapse	15	2.4	0.047	ENSMUSG00000006024, ENSMUSG00000020091, ENSMUSG00000031010, ENSMUSG00000055254, ENSMUSG00000005469, ENSMUSG00000009376, ENSMUSG00000042249, ENSMUSG00000042700, ENSMUSG00000005950, ENSMUSG00000020458, ENSMUSG00000063077, ENSMUSG00000022758, ENSMUSG00000000326, ENSMUSG00000026509, ENSMUSG00000039952	1.8	0.53	0.51
GOTERM_CC_DIRECT	GO:0005741~mitochondrial outer membrane	13	2.1	0.0011	ENSMUSG00000032883, ENSMUSG00000008540, ENSMUSG00000027495, ENSMUSG00000023020, ENSMUSG00000028991, ENSMUSG00000028756, ENSMUSG00000024978, ENSMUSG00000018796, ENSMUSG00000035284, ENSMUSG00000031924, ENSMUSG00000074754, ENSMUSG00000050953, ENSMUSG00000037710	3.1	0.024	0.023
GOTERM_CC_DIRECT	GO:0005769~early endosome	13	2.1	0.051	ENSMUSG00000030530, ENSMUSG00000024480, ENSMUSG00000055254, ENSMUSG00000027820, ENSMUSG00000049313, ENSMUSG00000044968, ENSMUSG00000068747, ENSMUSG00000027546, ENSMUSG00000004319, ENSMUSG00000038970, ENSMUSG00000034981, ENSMUSG00000050953, ENSMUSG00000015750	1.9	0.53	0.51
GOTERM_CC_DIRECT	GO:0098793~presynapse	13	2.1	0.063	ENSMUSG00000006024, ENSMUSG00000051391, ENSMUSG00000024480, ENSMUSG00000033174, ENSMUSG00000027820, ENSMUSG00000057230, ENSMUSG00000005469, ENSMUSG00000049303, ENSMUSG00000044968, ENSMUSG00000042249, ENSMUSG00000063077, ENSMUSG00000026509, ENSMUSG00000038965	1.8	0.63	0.6
GOTERM_CC_DIRECT	GO:0005811~lipid droplet	11	1.8	0.00018	ENSMUSG00000032883, ENSMUSG00000038936, ENSMUSG00000032540, ENSMUSG00000008153, ENSMUSG00000035284, ENSMUSG00000030546, ENSMUSG00000031349, ENSMUSG00000039428, ENSMUSG00000041653, ENSMUSG00000037669, ENSMUSG00000071657	4.5	0.0049	0.0047
GOTERM_CC_DIRECT	GO:0045277~respiratory chain complex IV	10	1.6	1.9e-09	ENSMUSG00000031231, ENSMUSG00000032330, ENSMUSG00000017778, ENSMUSG00000025488, ENSMUSG00000036751, ENSMUSG00000029632, ENSMUSG00000035885, ENSMUSG00000041697, ENSMUSG00000074218, ENSMUSG00000014313	18.1	1.2e-07	1.1e-07
GOTERM_CC_DIRECT	GO:0000502~proteasome complex	10	1.6	1.6e-06	ENSMUSG00000017221, ENSMUSG00000039041, ENSMUSG00000042541, ENSMUSG00000026203, ENSMUSG00000006998, ENSMUSG00000017428, ENSMUSG00000026750, ENSMUSG00000026229, ENSMUSG00000030751, ENSMUSG00000005312	8.9	6.4e-05	6.2e-05
GOTERM_CC_DIRECT	GO:0005778~peroxisomal membrane	10	1.6	3.4e-06	ENSMUSG00000032883, ENSMUSG00000018796, ENSMUSG00000020777, ENSMUSG00000005907, ENSMUSG00000008540, ENSMUSG00000026781, ENSMUSG00000020283, ENSMUSG00000021240, ENSMUSG00000022210, ENSMUSG00000039428	8.2	0.00013	0.00012
GOTERM_CC_DIRECT	GO:0043235~receptor complex	10	1.6	0.031	ENSMUSG00000020963, ENSMUSG00000015846, ENSMUSG00000030849, ENSMUSG00000022758, ENSMUSG00000055254, ENSMUSG00000049313, ENSMUSG00000009376, ENSMUSG00000008734, ENSMUSG00000024799, ENSMUSG00000031489	2.3	0.42	0.41
GOTERM_CC_DIRECT	GO:0005802~trans-Golgi network	10	1.6	0.04	ENSMUSG00000036093, ENSMUSG00000030530, ENSMUSG00000038295, ENSMUSG00000020955, ENSMUSG00000024480, ENSMUSG00000024073, ENSMUSG00000027820, ENSMUSG00000049313, ENSMUSG00000002688, ENSMUSG00000027546	2.2	0.48	0.46
GOTERM_CC_DIRECT	GO:0005758~mitochondrial intermembrane space	9	1.4	0.00073	ENSMUSG00000049858, ENSMUSG00000025968, ENSMUSG00000005981, ENSMUSG00000048731, ENSMUSG00000045438, ENSMUSG00000022982, ENSMUSG00000046516, ENSMUSG00000028648, ENSMUSG00000028756	4.6	0.017	0.016
GOTERM_CC_DIRECT	GO:0010008~endosome membrane	9	1.4	0.051	ENSMUSG00000054200, ENSMUSG00000030530, ENSMUSG00000028062, ENSMUSG00000004319, ENSMUSG00000038023, ENSMUSG00000020829, ENSMUSG00000034981, ENSMUSG00000038400, ENSMUSG00000068747	2.2	0.53	0.51
GOTERM_CC_DIRECT	GO:0043197~dendritic spine	9	1.4	0.087	ENSMUSG00000005360, ENSMUSG00000022758, ENSMUSG00000000326, ENSMUSG00000055254, ENSMUSG00000004931, ENSMUSG00000005469, ENSMUSG00000053825, ENSMUSG00000042249, ENSMUSG00000042700	2	0.81	0.77
GOTERM_CC_DIRECT	GO:0005770~late endosome	8	1.3	0.068	ENSMUSG00000028062, ENSMUSG00000004319, ENSMUSG00000035284, ENSMUSG00000034981, ENSMUSG00000050953, ENSMUSG00000027636, ENSMUSG00000055239, ENSMUSG00000027546	2.2	0.67	0.64
GOTERM_CC_DIRECT	GO:0008021~synaptic vesicle	8	1.3	0.082	ENSMUSG00000022415, ENSMUSG00000004319, ENSMUSG00000026385, ENSMUSG00000027820, ENSMUSG00000049303, ENSMUSG00000053825, ENSMUSG00000015750, ENSMUSG00000033855	2.1	0.77	0.74
GOTERM_CC_DIRECT	GO:0005763~mitochondrial small ribosomal subunit	7	1.1	4.9e-05	ENSMUSG00000023723, ENSMUSG00000054312, ENSMUSG00000028861, ENSMUSG00000029918, ENSMUSG00000045948, ENSMUSG00000030611, ENSMUSG00000046756	10.4	0.0015	0.0014
GOTERM_CC_DIRECT	GO:0005762~mitochondrial large ribosomal subunit	7	1.1	0.0011	ENSMUSG00000020775, ENSMUSG00000021967, ENSMUSG00000106918, ENSMUSG00000034880, ENSMUSG00000007338, ENSMUSG00000030335, ENSMUSG00000044018	6	0.023	0.022
GOTERM_CC_DIRECT	GO:0045259~proton-transporting ATP synthase complex	6	1	3.2e-05	ENSMUSG00000038717, ENSMUSG00000016252, ENSMUSG00000038690, ENSMUSG00000050856, ENSMUSG00000025393, ENSMUSG00000071528	15.5	0.0011	0.0011
GOTERM_CC_DIRECT	GO:0042470~melanosome	6	1	0.05	ENSMUSG00000023944, ENSMUSG00000022415, ENSMUSG00000025153, ENSMUSG00000007739, ENSMUSG00000037720, ENSMUSG00000018326	3	0.53	0.51
GOTERM_CC_DIRECT	GO:0005761~mitochondrial ribosome	5	0.8	0.00042	ENSMUSG00000020775, ENSMUSG00000028861, ENSMUSG00000021967, ENSMUSG00000007338, ENSMUSG00000030335	13.6	0.011	0.01
GOTERM_CC_DIRECT	GO:0005905~clathrin-coated pit	5	0.8	0.046	ENSMUSG00000024426, ENSMUSG00000001802, ENSMUSG00000057230, ENSMUSG00000033855, ENSMUSG00000068747	3.7	0.53	0.51
