# Supplementary material for: 2-hydroxyglutarate mediates whitening of brown adipocytes coupled to nuclear softening upon mitochondrial dysfunction
Source: Nat Metab. 2025 Aug 1;7(8):1593–613. doi: 10.1038/s42255-025-01332-8 (PMC12373511; doi:10.1038/s42255-025-01332-8)
Supplement: Supplementary file 3 — Supplementary Tables 1–8 [file 42255_2025_1332_MOESM3_ESM.zip › Supplementary Table 2 -AT.xlsx]

## Sheet: Transcrip. CLPP, LSD1, rewarm
	gene_name	gene_id	baseMean	gene_biotype	description	entrezid	log2FC CLPP BKO vs WT	q-value CLPP BKO vs WT	log2FC LSD1 BKO vs. WT	q-value LSD1 BKO vs WT	log2FC REWARM vs COLD	q-value REWARM vs. COLD	Significant (CLPP-KO)	Significant (LISD1-KO)	Significant (30°C)	MitoCarta3.0_List	MitoCarta3.0_Evidence	MitoCarta3.0_SubMitoLocalization	MitoCarta3.0_MitoPathways	gene_name
356	St6galnac3	ENSMUSG00000052544	22.0341	protein_coding	ST6 (alpha-N-acetyl-neuraminyl-2,3-beta-galactosyl-1,3)-N-acetylgalactosaminide alpha-2,6-sialyltransferase 3 [Source:MGI Symbol;Acc:MGI:1341828]	20447	-2.63716	1.89766e-07	0.182015	0.888438			+			-	-	-	-	St6galnac3
258	4732419C18Rik	ENSMUSG00000097203	31.6578	lncRNA	RIKEN cDNA 4732419C18 gene [Source:MGI Symbol;Acc:MGI:3045379]	-	-2.24177	2.12841e-08					+			-	-	-	-	4732419C18Rik
1225	Mc5r	ENSMUSG00000007480	49.3907	protein_coding	melanocortin 5 receptor [Source:MGI Symbol;Acc:MGI:99420]	17203	-2.18945	0.00058068	-1.06852	0.0650563	-1.49	0.00379801	+		+	-	-	-	-	Mc5r
1243	Phyhip	ENSMUSG00000003469	31.0676	protein_coding	phytanoyl-CoA hydroxylase interacting protein [Source:MGI Symbol;Acc:MGI:1860417]	105653	-2.01031	0.00064416	1.5105	4.58e-12			+	+		-	-	-	-	Phyhip
190	Irf4	ENSMUSG00000021356	256.406	protein_coding	interferon regulatory factor 4 [Source:MGI Symbol;Acc:MGI:1096873]	16364	-1.94582	3.59209e-09	0.0755773	1	0.15	0.0833513	+			-	-	-	-	Irf4
269	Hcar1	ENSMUSG00000049241	366.299	protein_coding	hydrocarboxylic acid receptor 1 [Source:MGI Symbol;Acc:MGI:2441671]	243270	-1.81048	3.42174e-08	-0.26441	0.367242	4.796	2.54e-14	+		+	-	-	-	-	Hcar1
1	Clpp	ENSMUSG00000002660	463.664	protein_coding	caseinolytic mitochondrial matrix peptidase proteolytic subunit [Source:MGI Symbol;Acc:MGI:1858213]	53895	-1.80721	6.44405e-36	-0.342196	0.0459521	-1.166	6.62e-09	+	+	+	MitoCarta3.0	literature, APEX_matrix, targetP signal, Rickettsial homolog, mito protein domain, induction, coexpression+, MS/MS++	Matrix	Protein import, sorting and homeostasis > Protein homeostasis > Proteases	Clpp
1813	Ube2ql1	ENSMUSG00000052981	23.8055	protein_coding	ubiquitin-conjugating enzyme E2Q family-like 1 [Source:MGI Symbol;Acc:MGI:1924230]	76980	-1.7899	0.00392378	-1.27502	0.00574288			+	+		-	-	-	-	Ube2ql1
113	9130214F15Rik	ENSMUSG00000109237	146.242	TEC	RIKEN cDNA 9130214F15 gene [Source:MGI Symbol;Acc:MGI:1924373]	-	-1.77597	2.01212e-11					+			-	-	-	-	9130214F15Rik
22	Peg3	ENSMUSG00000002265	585.661	protein_coding	paternally expressed 3 [Source:MGI Symbol;Acc:MGI:104748]	18616	-1.70394	1.32244e-18	1.25612	3.11e-10	0.534	0.000313306	+	+	+	-	-	-	-	Peg3
97	Ffar4	ENSMUSG00000054200	211.995	protein_coding	free fatty acid receptor 4 [Source:MGI Symbol;Acc:MGI:2147577]	107221	-1.59763	3.44389e-12	0.361658	0.158446	-3.756	1.21e-14	+		+	-	-	-	-	Ffar4
230	Rgs2	ENSMUSG00000026360	1664.3	protein_coding	regulator of G-protein signaling 2 [Source:MGI Symbol;Acc:MGI:1098271]	19735	-1.59584	1.50549e-08	-0.361371	0.531854	2.846	3.4e-13	+		+	-	-	-	-	Rgs2
1421	Adrb3	ENSMUSG00000031489	1950.07	protein_coding	adrenergic receptor, beta 3 [Source:MGI Symbol;Acc:MGI:87939]	11556	-1.5701	0.00119655	-0.484894	0.217957	-1.176	2.28e-06	+		+	-	-	-	-	Adrb3
277	Atg9b	ENSMUSG00000038295	45.7032	protein_coding	autophagy related 9B [Source:MGI Symbol;Acc:MGI:2685420]	213948	-1.56423	4.57216e-08	-1.2283	4.38e-05			+	+		-	-	-	-	Atg9b
808	Acot1	ENSMUSG00000072949	74.4632	protein_coding	acyl-CoA thioesterase 1 [Source:MGI Symbol;Acc:MGI:1349396]	26897	-1.52399	5.68666e-05	-0.877247	0.185565	-5.292	1.55e-14	+		+	-	-	-	-	Acot1
260	Peli3	ENSMUSG00000024901	73.3051	protein_coding	pellino 3 [Source:MGI Symbol;Acc:MGI:1924963]	240518	-1.49531	2.49239e-08	0.887628	0.000374102	1.96	3.15e-11	+	+	+	-	-	-	-	Peli3
854	6430550D23Rik	ENSMUSG00000074646	32.2803	protein_coding	RIKEN cDNA 6430550D23 gene [Source:MGI Symbol;Acc:MGI:2443361]	320095	-1.48972	8.3596e-05	-0.217713	0.736154			+			-	-	-	-	6430550D23Rik
255	Sh3pxd2a	ENSMUSG00000053617	3777.38	protein_coding	SH3 and PX domains 2A [Source:MGI Symbol;Acc:MGI:1298393]	14218	-1.48212	2.05054e-08	-0.864817	0.000844986	-0.524	2.14e-05	+	+	+	-	-	-	-	Sh3pxd2a
1727	Dnajc22	ENSMUSG00000038009	21.856	protein_coding	DnaJ heat shock protein family (Hsp40) member C22 [Source:MGI Symbol;Acc:MGI:1920028]	72778	-1.47958	0.00330745	0.453379	0.1132	-2.98	5.18e-12	+		+	-	-	-	-	Dnajc22
1023	Gm33989	ENSMUSG00000108621	377.725	lncRNA	predicted gene, 33989 [Source:MGI Symbol;Acc:MGI:5593148]	102637087	-1.44017	0.000227609					+			-	-	-	-	Gm33989
1045	Gm35853	ENSMUSG00000116114	137.595	lncRNA	predicted gene, 35853 [Source:MGI Symbol;Acc:MGI:5595012]	-	-1.44002	0.000243093					+			-	-	-	-	Gm35853
88	Sec14l4	ENSMUSG00000019368	153.085	protein_coding	SEC14-like lipid binding 4 [Source:MGI Symbol;Acc:MGI:2144095]	103655	-1.42653	1.84639e-12	-0.443393	0.0389797	-0.448	0.000944677	+	+	+	-	-	-	-	Sec14l4
36	Tppp	ENSMUSG00000021573	597.589	protein_coding	tubulin polymerization promoting protein [Source:MGI Symbol;Acc:MGI:1920198]	72948	-1.34371	2.6376e-16	0.138392	0.832808	-0.294	0.00763132	+		+	-	-	-	-	Tppp
766	Mmd2	ENSMUSG00000039533	70.6263	protein_coding	monocyte to macrophage differentiation-associated 2 [Source:MGI Symbol;Acc:MGI:1922354]	75104	-1.33631	3.73305e-05	0.437521	0.249578	-2.46	2.1e-11	+		+	-	-	-	-	Mmd2
459	9630013D21Rik	ENSMUSG00000059027	72.8227	lncRNA	RIKEN cDNA 9630013D21 gene [Source:MGI Symbol;Acc:MGI:2442649]	-	-1.28723	1.16265e-06					+			-	-	-	-	9630013D21Rik
1154	Pclo	ENSMUSG00000061601	44.6787	protein_coding	piccolo (presynaptic cytomatrix protein) [Source:MGI Symbol;Acc:MGI:1349390]	26875	-1.28578	0.000409425	-0.838663	0.0650953	-1.284	1.19e-06	+		+	-	-	-	-	Pclo
725	Car8	ENSMUSG00000041261	43.0675	protein_coding	carbonic anhydrase 8 [Source:MGI Symbol;Acc:MGI:88253]	12319	-1.28086	2.85038e-05	-0.0432986	1	-0.624	0.000848631	+		+	-	-	-	-	Car8
74	Fcor	ENSMUSG00000089665	181.79	protein_coding	Foxo1 corepressor [Source:MGI Symbol;Acc:MGI:1915484]	100503924	-1.27235	3.35269e-13	-0.422245	0.0275176			+	+		-	-	-	-	Fcor
1306	Mycl	ENSMUSG00000028654	92.0182	protein_coding	v-myc avian myelocytomatosis viral oncogene lung carcinoma derived [Source:MGI Symbol;Acc:MGI:96799]	16918	-1.2679	0.000761459	2.42857	0.000150497	4.204	1.4e-11	+	+	+	-	-	-	-	Mycl
884	B3galt2	ENSMUSG00000033849	472.082	protein_coding	UDP-Gal:betaGlcNAc beta 1,3-galactosyltransferase, polypeptide 2 [Source:MGI Symbol;Acc:MGI:1349461]	26878	-1.26317	9.48069e-05	-0.0885835	1	2.72	1.83e-09	+		+	-	-	-	-	B3galt2
361	Acss2	ENSMUSG00000027605	7237.95	protein_coding	acyl-CoA synthetase short-chain family member 2 [Source:MGI Symbol;Acc:MGI:1890410]	60525	-1.25782	1.89766e-07	-0.640426	0.0519825	-0.966	6.29e-06	+		+	-	-	-	-	Acss2
78	Prdm16os	ENSMUSG00000085069	163.322	lncRNA	Prdm16 opposite strand transcript [Source:MGI Symbol;Acc:MGI:3651882]	100042178	-1.25672	6.20634e-13					+			-	-	-	-	Prdm16os
375	Gm14305	ENSMUSG00000078878	84.2757	protein_coding	predicted gene 14305 [Source:MGI Symbol;Acc:MGI:3709632]	100043387	-1.25151	2.53727e-07	-0.408327	0.222188			+			-	-	-	-	Gm14305
2316	Gldn	ENSMUSG00000046167	58.434	protein_coding	gliomedin [Source:MGI Symbol;Acc:MGI:2388361]	235379	-1.24721	0.0117785	-1.19229	0.0599456	-3.4	2.96e-08	+		+	-	-	-	-	Gldn
6	Fasn	ENSMUSG00000025153	263551	protein_coding	fatty acid synthase [Source:MGI Symbol;Acc:MGI:95485]	14104	-1.23867	2.06153e-23	-0.84391	0.000122759	-3.268	2.21e-13	+	+	+	MitoCarta3.0	yeast mito homolog, Rickettsial homolog, mito protein domain, coexpression	IMS	Metabolism > Lipid metabolism	Fasn
1354	Gm45808	ENSMUSG00000109926	65.244	protein_coding	predicted gene 45808 [Source:MGI Symbol;Acc:MGI:5804923]	-	-1.23157	0.000903956					+			-	-	-	-	Gm45808
1247	Lrrn4	ENSMUSG00000043110	33.4261	protein_coding	leucine rich repeat neuronal 4 [Source:MGI Symbol;Acc:MGI:2445154]	320974	-1.22124	0.000656905	-0.465277	0.230281	0.208	0.0359026	+		+	-	-	-	-	Lrrn4
340	Irs3	ENSMUSG00000047182	214.067	protein_coding	insulin receptor substrate 3 [Source:MGI Symbol;Acc:MGI:1194882]	16369	-1.21801	1.57761e-07	0.0428618	1	0.258	0.0303037	+		+	-	-	-	-	Irs3
28	Nat8l	ENSMUSG00000048142	2140.56	protein_coding	N-acetyltransferase 8-like [Source:MGI Symbol;Acc:MGI:2447776]	269642	-1.20269	1.37944e-17	-0.816459	9.76e-06	-0.846	4.93e-07	+	+	+	MitoCarta3.0	literature	Membrane	Metabolism > Amino acid metabolism > Glutamate metabolism	Nat8l
355	Gm11295	ENSMUSG00000084038	81.8673	processed_pseudogene	predicted gene 11295 [Source:MGI Symbol;Acc:MGI:3651595]	-	-1.19552	1.81485e-07					+			-	-	-	-	Gm11295
1523	Slc2a5	ENSMUSG00000028976	392.304	protein_coding	solute carrier family 2 (facilitated glucose transporter), member 5 [Source:MGI Symbol;Acc:MGI:1928369]	56485	-1.19412	0.00180712	-0.866874	0.000422097	-4.864	1.66e-10	+	+	+	-	-	-	-	Slc2a5
267	Hyal1	ENSMUSG00000010051	407.17	protein_coding	hyaluronoglucosaminidase 1 [Source:MGI Symbol;Acc:MGI:96298]	15586	-1.18707	2.79192e-08	0.228627	0.38807			+			-	-	-	-	Hyal1
111	Aspg	ENSMUSG00000037686	1254.94	protein_coding	asparaginase [Source:MGI Symbol;Acc:MGI:2144822]	104816	-1.18052	1.64252e-11	-0.744297	0.00610733	-5.726	4.19e-16	+	+	+	-	-	-	-	Aspg
1469	AI854703	ENSMUSG00000053297	41.6854	protein_coding	expressed sequence AI854703 [Source:MGI Symbol;Acc:MGI:2141510]	-	-1.17702	0.00146212	2.83253	4.81e-16	0.738	0.000384935	+	+	+	-	-	-	-	AI854703
179	Adprhl1	ENSMUSG00000031448	120.742	protein_coding	ADP-ribosylhydrolase like 1 [Source:MGI Symbol;Acc:MGI:2442168]	234072	-1.17366	1.50019e-09	-0.0864138	1	-3.498	9.46e-10	+		+	-	-	-	-	Adprhl1
27	Paqr9	ENSMUSG00000064225	1109.62	protein_coding	progestin and adipoQ receptor family member IX [Source:MGI Symbol;Acc:MGI:1922802]	75552	-1.15882	4.48964e-18	-1.09914	5.95e-08	-1.828	6.27e-12	+	+	+	-	-	-	-	Paqr9
2244	Mmp9	ENSMUSG00000017737	32.1081	protein_coding	matrix metallopeptidase 9 [Source:MGI Symbol;Acc:MGI:97011]	17395	-1.15688	0.0103711	0.553176	0.0783173			+			-	-	-	-	Mmp9
615	Ptger3	ENSMUSG00000040016	904.611	protein_coding	prostaglandin E receptor 3 (subtype EP3) [Source:MGI Symbol;Acc:MGI:97795]	19218	-1.15132	9.99258e-06	-1.19812	2.85e-09	0.948	1.07e-07	+	+	+	-	-	-	-	Ptger3
1544	Fam186a	ENSMUSG00000045350	41.5676	protein_coding	family with sequence similarity 186, member A [Source:MGI Symbol;Acc:MGI:2685766]	72277	-1.14281	0.00195356					+			-	-	-	-	Fam186a
43	Pdk1	ENSMUSG00000006494	1454.68	protein_coding	pyruvate dehydrogenase kinase, isoenzyme 1 [Source:MGI Symbol;Acc:MGI:1926119]	228026	-1.14275	5.55242e-15	-0.675772	0.000503581	-0.718	2.6e-05	+	+	+	MitoCarta3.0	literature, APEX_matrix, targetP signal+, yeast mito homolog+, mito protein domain+, MS/MS++	Matrix	Metabolism > Carbohydrate metabolism > Pyruvate metabolism	Pdk1
130	Sorl1	ENSMUSG00000049313	1019.53	protein_coding	sortilin-related receptor, LDLR class A repeats-containing [Source:MGI Symbol;Acc:MGI:1202296]	20660	-1.13769	6.21829e-11	-0.186186	1	-3.442	7.05e-15	+		+	-	-	-	-	Sorl1
506	Chd3	ENSMUSG00000018474	1001.36	protein_coding	chromodomain helicase DNA binding protein 3 [Source:MGI Symbol;Acc:MGI:1344395]	216848	-1.13476	2.40048e-06	-0.368029	0.0764713	-4.016	1.33e-16	+		+	-	-	-	-	Chd3
11	Gm5182	ENSMUSG00000111942	1027.51	processed_pseudogene	predicted gene 5182 [Source:MGI Symbol;Acc:MGI:3649174]	-	-1.11304	9.98139e-22					+			-	-	-	-	Gm5182
583	Pnpla3	ENSMUSG00000041653	1638.74	protein_coding	patatin-like phospholipase domain containing 3 [Source:MGI Symbol;Acc:MGI:2151796]	116939	-1.11295	6.18811e-06	-0.989988	3.13e-08	-1.266	3.52e-09	+	+	+	-	-	-	-	Pnpla3
443	Kcp	ENSMUSG00000059022	91.8322	protein_coding	kielin/chordin-like protein [Source:MGI Symbol;Acc:MGI:2141640]	333088	-1.11015	8.1695e-07	-0.0663219	1	-0.744	4.4e-06	+		+	-	-	-	-	Kcp
769	Nipsnap1	ENSMUSG00000034285	142.085	protein_coding	nipsnap homolog 1 [Source:MGI Symbol;Acc:MGI:1278344]	18082	-1.1079	3.9267e-05	1.4469	2.36e-15	-1.674	4.65e-10	+	+	+	MitoCarta3.0	APEX_matrix, targetP signal+, coexpression, MS/MS++	Matrix	Mitochondrial dynamics and surveillance > Mitophagy | Mitochondrial dynamics and surveillance > Autophagy	Nipsnap1
0	Mknk2	ENSMUSG00000020190	5499.14	protein_coding	MAP kinase-interacting serine/threonine kinase 2 [Source:MGI Symbol;Acc:MGI:894279]	17347	-1.09736	3.04225e-43	-0.262943	0.266154	0.078	0.126011	+			-	-	-	-	Mknk2
19	Acaca	ENSMUSG00000020532	44495.4	protein_coding	acetyl-Coenzyme A carboxylase alpha [Source:MGI Symbol;Acc:MGI:108451]	107476	-1.09729	7.5035e-19	-0.486471	0.132585	-1.574	1.99e-08	+		+	MitoCarta3.0	yeast mito homolog, Rickettsial homolog, mito protein domain, coexpression	Matrix	Metabolism > Lipid metabolism > Type II fatty acid synthesis | Metabolism > Vitamin metabolism > Biotin utilizing proteins	Acaca
923	Cd59b	ENSMUSG00000068686	55.4775	protein_coding	CD59b antigen [Source:MGI Symbol;Acc:MGI:1888996]	333883	-1.0911	0.000121935	-0.013872	1	-0.01	0.259726	+			-	-	-	-	Cd59b
79	Apoc1	ENSMUSG00000040564	1102.19	protein_coding	apolipoprotein C-I [Source:MGI Symbol;Acc:MGI:88053]	11812	-1.08988	6.37862e-13	-1.23752	6.79e-05	-0.958	8.44e-07	+	+	+	-	-	-	-	Apoc1
1846	Golga7b	ENSMUSG00000042532	36.977	protein_coding	golgi autoantigen, golgin subfamily a, 7B [Source:MGI Symbol;Acc:MGI:1918396]	71146	-1.08894	0.00425247	-0.500533	0.565914			+			-	-	-	-	Golga7b
498	Pmvk	ENSMUSG00000027952	667.134	protein_coding	phosphomevalonate kinase [Source:MGI Symbol;Acc:MGI:1915853]	68603	-1.08479	2.14951e-06	-0.662284	0.00499277	-1.202	4.32e-08	+	+	+	-	-	-	-	Pmvk
232	Smoc1	ENSMUSG00000021136	749.273	protein_coding	SPARC related modular calcium binding 1 [Source:MGI Symbol;Acc:MGI:1929878]	64075	-1.08069	1.51355e-08	-0.903911	7.19e-07	-0.344	0.00584367	+	+	+	-	-	-	-	Smoc1
1517	Gm45371	ENSMUSG00000109954	36.0089	lncRNA	predicted gene 45371 [Source:MGI Symbol;Acc:MGI:5791207]	-	-1.0704	0.00177156					+			-	-	-	-	Gm45371
711	Fam117a	ENSMUSG00000038893	304.331	protein_coding	family with sequence similarity 117, member A [Source:MGI Symbol;Acc:MGI:2144564]	215512	-1.06763	2.48097e-05	-0.054185	1	-1.672	7.46e-12	+		+	-	-	-	-	Fam117a
2080	Hcar2	ENSMUSG00000045502	74.2145	protein_coding	hydroxycarboxylic acid receptor 2 [Source:MGI Symbol;Acc:MGI:1933383]	80885	-1.06678	0.00716287	-0.49676	0.171062	3.852	2.68e-13	+		+	-	-	-	-	Hcar2
533	Pim1	ENSMUSG00000024014	1635.16	protein_coding	proviral integration site 1 [Source:MGI Symbol;Acc:MGI:97584]	18712	-1.06331	3.36699e-06	-0.243713	0.31528	-1.324	1.31e-08	+		+	-	-	-	-	Pim1
2873	Kcng4	ENSMUSG00000045246	26.8605	protein_coding	potassium voltage-gated channel, subfamily G, member 4 [Source:MGI Symbol;Acc:MGI:1913983]	66733	-1.06075	0.0266507	-0.933417	0.0620894	-5.756	1.09e-09	+		+	-	-	-	-	Kcng4
30	Echdc1	ENSMUSG00000019883	3798.79	protein_coding	enoyl Coenzyme A hydratase domain containing 1 [Source:MGI Symbol;Acc:MGI:1277169]	52665	-1.05504	4.36927e-17	-0.609768	0.00337133	-1.476	1.31e-11	+	+	+	MitoCarta3.0	yeast mito homolog+, Rickettsial homolog, mito protein domain, coexpression, MS/MS+	unknown	Metabolism > Lipid metabolism	Echdc1
158	Tlcd1	ENSMUSG00000019437	877.947	protein_coding	TLC domain containing 1 [Source:MGI Symbol;Acc:MGI:1915572]	68385	-1.0531	5.37846e-10	-0.395608	0.121051	-1.49	2.82e-09	+		+	-	-	-	-	Tlcd1
759	Rbp4	ENSMUSG00000024990	798.599	protein_coding	retinol binding protein 4, plasma [Source:MGI Symbol;Acc:MGI:97879]	19662	-1.04553	3.55574e-05	0.0483208	1	-1.85	7.5e-08	+		+	-	-	-	-	Rbp4
134	Acat2	ENSMUSG00000023832	2207.94	protein_coding	acetyl-Coenzyme A acetyltransferase 2 [Source:MGI Symbol;Acc:MGI:87871]	110460	-1.04482	8.15826e-11	-0.621325	0.000634812	0.134	0.0450035	+	+	+	-	-	-	-	Acat2
38	Ntrk2	ENSMUSG00000055254	1868.55	protein_coding	neurotrophic tyrosine kinase, receptor, type 2 [Source:MGI Symbol;Acc:MGI:97384]	18212	-1.04004	7.2586e-16	-0.440329	0.0476137	-0.49	4.08e-05	+	+	+	-	-	-	-	Ntrk2
581	Acly	ENSMUSG00000020917	40591.8	protein_coding	ATP citrate lyase [Source:MGI Symbol;Acc:MGI:103251]	104112	-1.03765	6.11102e-06	-1.19776	3.73e-10	-2.34	6.4e-10	+	+	+	MitoCarta3.0	APEX_matrix, yeast mito homolog+, Rickettsial homolog, mito protein domain, coexpression	Matrix	Metabolism > Carbohydrate metabolism > TCA-associated	Acly
81	Elovl6	ENSMUSG00000041220	12650.6	protein_coding	ELOVL family member 6, elongation of long chain fatty acids (yeast) [Source:MGI Symbol;Acc:MGI:2156528]	170439	-1.03329	6.59404e-13	-0.948415	3.17e-05	-2.932	3.02e-14	+	+	+	-	-	-	-	Elovl6
2	Acacb	ENSMUSG00000042010	17911.4	protein_coding	acetyl-Coenzyme A carboxylase beta [Source:MGI Symbol;Acc:MGI:2140940]	100705	-1.03049	4.56093e-26	-0.652892	0.000464411	-1.206	3.74e-09	+	+	+	MitoCarta3.0	yeast mito homolog, Rickettsial homolog, mito protein domain, coexpression+	MOM	Metabolism > Lipid metabolism > Fatty acid oxidation | Metabolism > Vitamin metabolism > Biotin utilizing proteins	Acacb
945	Mogat1	ENSMUSG00000012187	86.2968	protein_coding	monoacylglycerol O-acyltransferase 1 [Source:MGI Symbol;Acc:MGI:1915643]	68393	-1.02485	0.000137001	-0.215462	0.75379			+			-	-	-	-	Mogat1
661	Egln3	ENSMUSG00000035105	158.882	protein_coding	egl-9 family hypoxia-inducible factor 3 [Source:MGI Symbol;Acc:MGI:1932288]	112407	-1.02001	1.47079e-05	-0.136543	1	-2.398	6.07e-12	+		+	-	-	-	-	Egln3
1892	Sox5	ENSMUSG00000041540	112.819	protein_coding	SRY (sex determining region Y)-box 5 [Source:MGI Symbol;Acc:MGI:98367]	20678	-1.01836	0.00477559	-0.0572724	1	1.432	6.5e-11	+		+	-	-	-	-	Sox5
2096	Gm9885	ENSMUSG00000052629	49.5092	lncRNA	predicted gene 9885 [Source:MGI Symbol;Acc:MGI:3641726]	-	-1.0175	0.00735347					+			-	-	-	-	Gm9885
1457	A530016L24Rik	ENSMUSG00000043122	1014.18	protein_coding	RIKEN cDNA A530016L24 gene [Source:MGI Symbol;Acc:MGI:2443020]	319942	-1.01495	0.00138965	-0.70164	0.000114866	-0.068	0.177145	+	+		-	-	-	-	A530016L24Rik
2567	Pon1	ENSMUSG00000002588	25.7217	protein_coding	paraoxonase 1 [Source:MGI Symbol;Acc:MGI:103295]	18979	-1.01441	0.0171782	1.0231	0.00425748	1.38	2.4e-07	+	+	+	-	-	-	-	Pon1
224	Acss3	ENSMUSG00000035948	1165.15	protein_coding	acyl-CoA synthetase short-chain family member 3 [Source:MGI Symbol;Acc:MGI:2685720]	380660	-1.01303	1.3575e-08	-1.26645	1.18e-13	-1.418	1.47e-10	+	+	+	MitoCarta3.0	targetP signal, yeast mito homolog, mito protein domain, MS/MS	Matrix	Metabolism > Lipid metabolism	Acss3
1566	Gm32200	ENSMUSG00000103114	43.4587	lncRNA	predicted gene, 32200 [Source:MGI Symbol;Acc:MGI:5591359]	102634668	-1.01182	0.00204603					+			-	-	-	-	Gm32200
372	Dhrs7	ENSMUSG00000021094	1511.31	protein_coding	dehydrogenase/reductase (SDR family) member 7 [Source:MGI Symbol;Acc:MGI:1913625]	66375	-1.01117	2.49305e-07	-1.05523	5.43e-09	-1.55	1.64e-10	+	+	+	-	-	-	-	Dhrs7
1261	Rom1	ENSMUSG00000071648	79.9085	protein_coding	rod outer segment membrane protein 1 [Source:MGI Symbol;Acc:MGI:97998]	19881	-1.01022	0.000688224	0.331752	0.216902	-2.558	9.4e-14	+		+	-	-	-	-	Rom1
1553	Gm2011	ENSMUSG00000107741	51.0975	transcribed_unprocessed_pseudogene	predicted gene 2011 [Source:MGI Symbol;Acc:MGI:3780180]	100039027	-1.0084	0.00200779	-0.5214	0.13847			+			-	-	-	-	Gm2011
1940	BC025920	ENSMUSG00000074862	38.1272	protein_coding	cDNA sequence BC025920 [Source:MGI Symbol;Acc:MGI:2670983]	-	-1.00675	0.00536175	-0.7504	0.00424819	-1.614	3.55e-11	+	+	+	-	-	-	-	BC025920
2460	Gm16323	ENSMUSG00000087435	30.3934	lncRNA	predicted gene 16323 [Source:MGI Symbol;Acc:MGI:3826604]	-	-0.996658	0.0147747					+			-	-	-	-	Gm16323
1454	Rims4	ENSMUSG00000035226	154.632	protein_coding	regulating synaptic membrane exocytosis 4 [Source:MGI Symbol;Acc:MGI:2674366]	241770	-0.985439	0.00138944	-2.57019	7.41e-10	-2.42	1.79e-08	+	+	+	-	-	-	-	Rims4
1455	Zfp563	ENSMUSG00000067424	55.6488	protein_coding	zinc finger protein 563 [Source:MGI Symbol;Acc:MGI:2677168]	240068	-0.982769	0.00138944	-0.119184	0.903355	0.566	5.46e-06	+		+	-	-	-	-	Zfp563
41	Dbi	ENSMUSG00000026385	7685.02	protein_coding	diazepam binding inhibitor [Source:MGI Symbol;Acc:MGI:94865]	13167	-0.980844	4.14481e-15	-0.522883	0.0105042	-0.72	3.05e-06	+	+	+	MitoCarta3.0	targetP signal, mito protein domain, induction, coexpression	unknown	Metabolism > Lipid metabolism	Dbi
202	Idi1	ENSMUSG00000058258	592.226	protein_coding	isopentenyl-diphosphate delta isomerase [Source:MGI Symbol;Acc:MGI:2442264]	319554	-0.974324	6.51505e-09	-0.651013	0.0254167	-1.252	1.23e-08	+	+	+	MitoCarta3.0	targetP signal, mito protein domain, MS/MS+	Matrix	Metabolism > Lipid metabolism > Cholesterol-associated	Idi1
1772	Nr4a2	ENSMUSG00000026826	200.983	protein_coding	nuclear receptor subfamily 4, group A, member 2 [Source:MGI Symbol;Acc:MGI:1352456]	18227	-0.968041	0.00361828	-0.0520922	1	-0.622	3.27e-05	+		+	-	-	-	-	Nr4a2
1658	St6galnac5	ENSMUSG00000039037	36.1189	protein_coding	ST6 (alpha-N-acetyl-neuraminyl-2,3-beta-galactosyl-1,3)-N-acetylgalactosaminide alpha-2,6-sialyltransferase 5 [Source:MGI Symbol;Acc:MGI:1349471]	26938	-0.967805	0.00288349	2.22876	7.57e-12	5.078	2.61e-09	+	+	+	-	-	-	-	St6galnac5
173	Suox	ENSMUSG00000049858	492.749	protein_coding	sulfite oxidase [Source:MGI Symbol;Acc:MGI:2446117]	211389	-0.967569	1.22474e-09	-0.0424069	1	-0.12	0.0553008	+			MitoCarta3.0	APEX_IMS, targetP signal, mito protein domain+, coexpression, MS/MS++	IMS	Metabolism > Metals and cofactors > Molybdenum cofactor synthesis and proteins | Metabolism > Sulfur metabolism	Suox
978	P2rx6	ENSMUSG00000022758	105.234	protein_coding	purinergic receptor P2X, ligand-gated ion channel, 6 [Source:MGI Symbol;Acc:MGI:1337113]	18440	-0.966944	0.000167522	0.0259183	1	-2.484	4.15e-11	+		+	-	-	-	-	P2rx6
3017	Dact2	ENSMUSG00000048826	20.3681	protein_coding	dishevelled-binding antagonist of beta-catenin 2 [Source:MGI Symbol;Acc:MGI:1920347]	240025	-0.95692	0.0328997	0.43685	0.37084			+			-	-	-	-	Dact2
942	Ccdc69	ENSMUSG00000049588	240.292	protein_coding	coiled-coil domain containing 69 [Source:MGI Symbol;Acc:MGI:1196234]	52570	-0.956239	0.000132967	-0.688695	0.000308277	-1.294	7.88e-08	+	+	+	-	-	-	-	Ccdc69
368	Sfxn5	ENSMUSG00000033720	669.27	protein_coding	sideroflexin 5 [Source:MGI Symbol;Acc:MGI:2137681]	94282	-0.953567	2.4048e-07	-0.80774	3.49e-05	-1.576	5.52e-13	+	+	+	MitoCarta3.0	literature, yeast mito homolog, mito protein domain+, MS/MS++	MIM	Metabolism > Carbohydrate metabolism > TCA-associated | Small molecule transport > Sideroflexins	Sfxn5
2814	Tmc4	ENSMUSG00000019734	26.2187	protein_coding	transmembrane channel-like gene family 4 [Source:MGI Symbol;Acc:MGI:2669035]	353499	-0.938336	0.0241461	0.0729854	1	0.476	0.0503397	+			-	-	-	-	Tmc4
191	Gpx8	ENSMUSG00000021760	681.537	protein_coding	glutathione peroxidase 8 (putative) [Source:MGI Symbol;Acc:MGI:1916840]	69590	-0.93247	3.66859e-09	0.35027	0.139899	-0.18	0.0420025	+		+	-	-	-	-	Gpx8
598	Ucp3	ENSMUSG00000032942	1201.44	protein_coding	uncoupling protein 3 (mitochondrial, proton carrier) [Source:MGI Symbol;Acc:MGI:1099787]	22229	-0.926408	7.54601e-06	-1.44143	1.78e-05	-1.998	8.91e-12	+	+	+	MitoCarta3.0	literature, yeast mito homolog+, mito protein domain+, MS/MS	MIM	Small molecule transport > SLC25A family	Ucp3
635	Negr1	ENSMUSG00000040037	265.261	protein_coding	neuronal growth regulator 1 [Source:MGI Symbol;Acc:MGI:2444846]	320840	-0.92363	1.18901e-05	0.159531	0.575969	-0.742	4.55e-07	+		+	-	-	-	-	Negr1
3240	Gm37310	ENSMUSG00000103047	23.6836	TEC	predicted gene, 37310 [Source:MGI Symbol;Acc:MGI:5610538]	-	-0.922721	0.0423513					+			-	-	-	-	Gm37310
1431	Gcat	ENSMUSG00000006378	165.439	protein_coding	glycine C-acetyltransferase (2-amino-3-ketobutyrate-coenzyme A ligase) [Source:MGI Symbol;Acc:MGI:1349389]	26912	-0.917273	0.00129999	-0.00506244	1	-0.384	0.000188796	+		+	MitoCarta3.0	literature, targetP signal, yeast mito homolog+, Rickettsial homolog, mito protein domain, MS/MS++	unknown	Metabolism > Amino acid metabolism > Glycine metabolism	Gcat
931	Kcnb1	ENSMUSG00000050556	828.666	protein_coding	potassium voltage gated channel, Shab-related subfamily, member 1 [Source:MGI Symbol;Acc:MGI:96666]	16500	-0.916799	0.000129011	-1.39292	7.54e-14	-1.442	7.49e-08	+	+	+	-	-	-	-	Kcnb1
1248	Clstn3	ENSMUSG00000008153	2375.74	protein_coding	calsyntenin 3 [Source:MGI Symbol;Acc:MGI:2178323]	232370	-0.912638	0.000660177	-2.75646	8.7e-74	-1.434	3.14e-10	+	+	+	-	-	-	-	Clstn3
1399	Gm7049	ENSMUSG00000113637	120.361	processed_pseudogene	predicted gene 7049 [Source:MGI Symbol;Acc:MGI:3646400]	-	-0.91108	0.00109186					+			-	-	-	-	Gm7049
387	Cdkn2c	ENSMUSG00000028551	500.538	protein_coding	cyclin dependent kinase inhibitor 2C [Source:MGI Symbol;Acc:MGI:105388]	12580	-0.906925	3.2775e-07	-0.0632788	1	-0.012	0.246726	+			-	-	-	-	Cdkn2c
275	Scd1	ENSMUSG00000037071	511063	protein_coding	stearoyl-Coenzyme A desaturase 1 [Source:MGI Symbol;Acc:MGI:98239]	20249	-0.906294	4.10781e-08	-0.0909287	1	-0.852	1.91e-05	+		+	-	-	-	-	Scd1
2812	Celsr2	ENSMUSG00000068740	128.803	protein_coding	cadherin, EGF LAG seven-pass G-type receptor 2 [Source:MGI Symbol;Acc:MGI:1858235]	53883	-0.90402	0.0240877	0.0856226	1	2.064	2.74e-12	+		+	-	-	-	-	Celsr2
334	Slc25a1	ENSMUSG00000003528	7625.96	protein_coding	solute carrier family 25 (mitochondrial carrier, citrate transporter), member 1 [Source:MGI Symbol;Acc:MGI:1345283]	13358	-0.903711	1.37545e-07	-1.02223	1.86e-05	-1.614	6.06e-09	+	+	+	MitoCarta3.0	literature, yeast mito homolog++, mito protein domain+, coexpression, MS/MS++	MIM	Metabolism > Carbohydrate metabolism > Gluconeogenesis | Metabolism > Carbohydrate metabolism > TCA-associated | Metabolism > Lipid metabolism | Small molecule transport > SLC25A family	Slc25a1
1507	E330011O21Rik	ENSMUSG00000109841	85.8324	lncRNA	RIKEN cDNA E330011O21 gene [Source:MGI Symbol;Acc:MGI:3759668]	100503619	-0.903482	0.00168482	0.0746501	1	-0.054	0.191011	+			-	-	-	-	E330011O21Rik
2001	Ehhadh	ENSMUSG00000022853	1940.41	protein_coding	enoyl-Coenzyme A, hydratase/3-hydroxyacyl Coenzyme A dehydrogenase [Source:MGI Symbol;Acc:MGI:1277964]	74147	-0.892576	0.00603458	-0.511165	0.16829	-3.312	4.12e-12	+		+	MitoCarta3.0	yeast mito homolog+, Rickettsial homolog, mito protein domain, coexpression, MS/MS+	unknown	Metabolism > Lipid metabolism	Ehhadh
1884	Ncan	ENSMUSG00000002341	44.7949	protein_coding	neurocan [Source:MGI Symbol;Acc:MGI:104694]	13004	-0.885591	0.004674	-1.32288	0.0287829	-7.59	7.18e-13	+	+	+	-	-	-	-	Ncan
2191	Hapln4	ENSMUSG00000007594	37.4996	protein_coding	hyaluronan and proteoglycan link protein 4 [Source:MGI Symbol;Acc:MGI:2679531]	330790	-0.883951	0.00949066	1.08096	0.000798529	-0.98	7.39e-05	+	+	+	-	-	-	-	Hapln4
2275	Car11	ENSMUSG00000003273	51.533	protein_coding	carbonic anhydrase 11 [Source:MGI Symbol;Acc:MGI:1336193]	12348	-0.882224	0.0109945	0.778171	0.00183121	-0.384	0.00379373	+	+	+	-	-	-	-	Car11
920	Ahsa2	ENSMUSG00000020288	519.423	protein_coding	AHA1, activator of heat shock protein ATPase 2 [Source:MGI Symbol;Acc:MGI:1916133]	268390	-0.881714	0.000118208	-0.366474	0.0371656			+	+		-	-	-	-	Ahsa2
599	Aatk	ENSMUSG00000025375	272.323	protein_coding	apoptosis-associated tyrosine kinase [Source:MGI Symbol;Acc:MGI:1197518]	11302	-0.881124	7.55577e-06	-0.736288	0.00148332	-3.724	3.83e-15	+	+	+	-	-	-	-	Aatk
1515	Lrfn3	ENSMUSG00000036957	43.0684	protein_coding	leucine rich repeat and fibronectin type III domain containing 3 [Source:MGI Symbol;Acc:MGI:2442512]	233067	-0.879615	0.00176791	-0.158193	0.976863	-1.222	1.36e-08	+		+	-	-	-	-	Lrfn3
1171	Fbp2	ENSMUSG00000021456	138.946	protein_coding	fructose bisphosphatase 2 [Source:MGI Symbol;Acc:MGI:95491]	14120	-0.879577	0.000439292	-1.17645	9.23e-06	-2.334	2.1e-08	+	+	+	-	-	-	-	Fbp2
2187	Tmem179	ENSMUSG00000054013	222.879	protein_coding	transmembrane protein 179 [Source:MGI Symbol;Acc:MGI:2144891]	104885	-0.878836	0.00947929	-0.668192	0.0142942	0.422	0.0125854	+	+	+	-	-	-	-	Tmem179
640	Ppfia2	ENSMUSG00000053825	482.656	protein_coding	protein tyrosine phosphatase, receptor type, f polypeptide (PTPRF), interacting protein (liprin), alpha 2 [Source:MGI Symbol;Acc:MGI:2443834]	327814	-0.876628	1.26886e-05	0.0938623	1			+			-	-	-	-	Ppfia2
1096	Pde4d	ENSMUSG00000021699	1107.63	protein_coding	phosphodiesterase 4D, cAMP specific [Source:MGI Symbol;Acc:MGI:99555]	238871	-0.875312	0.000307868	-0.21851	0.416214	-0.184	0.0306808	+		+	-	-	-	-	Pde4d
750	Hip1r	ENSMUSG00000000915	344.201	protein_coding	huntingtin interacting protein 1 related [Source:MGI Symbol;Acc:MGI:1352504]	29816	-0.873296	3.41434e-05	0.362998	0.102657	-3.53	6.4e-14	+		+	-	-	-	-	Hip1r
815	Ntrk3	ENSMUSG00000059146	1816.62	protein_coding	neurotrophic tyrosine kinase, receptor, type 3 [Source:MGI Symbol;Acc:MGI:97385]	c(414121, 18213)	-0.871368	6.11974e-05	0.438433	0.0421992	1.658	4.35e-09	+	+	+	-	-	-	-	Ntrk3
3155	Wnt11	ENSMUSG00000015957	68.3774	protein_coding	wingless-type MMTV integration site family, member 11 [Source:MGI Symbol;Acc:MGI:101948]	22411	-0.870877	0.0390335	1.45494	4.7e-17	2.03	4.36e-10	+	+	+	-	-	-	-	Wnt11
1738	Gm4735	ENSMUSG00000064193	115.806	processed_pseudogene	predicted gene 4735 [Source:MGI Symbol;Acc:MGI:3645521]	-	-0.870538	0.00342263					+			-	-	-	-	Gm4735
424	Grk3	ENSMUSG00000042249	1038.13	protein_coding	G protein-coupled receptor kinase 3 [Source:MGI Symbol;Acc:MGI:87941]	320129	-0.869424	6.33702e-07					+			-	-	-	-	Grk3
958	Irs1	ENSMUSG00000055980	414.896	protein_coding	insulin receptor substrate 1 [Source:MGI Symbol;Acc:MGI:99454]	16367	-0.867661	0.000148699	-0.139921	0.85812	1.024	4.9e-08	+		+	-	-	-	-	Irs1
354	Orai3	ENSMUSG00000043964	253.53	protein_coding	ORAI calcium release-activated calcium modulator 3 [Source:MGI Symbol;Acc:MGI:3039586]	269999	-0.866635	1.74289e-07	-0.429922	0.00723756	-0.47	4.81e-05	+	+	+	-	-	-	-	Orai3
1797	Pi16	ENSMUSG00000024011	241.674	protein_coding	peptidase inhibitor 16 [Source:MGI Symbol;Acc:MGI:1921366]	74116	-0.865528	0.0037096	-0.0129469	1	1.048	0.0028561	+		+	-	-	-	-	Pi16
382	Atp8a1	ENSMUSG00000037685	534.99	protein_coding	ATPase, aminophospholipid transporter (APLT), class I, type 8A, member 1 [Source:MGI Symbol;Acc:MGI:1330848]	11980	-0.861602	2.90749e-07	-0.625829	0.000472453	-0.374	0.00248293	+	+	+	-	-	-	-	Atp8a1
2755	Gm36043	ENSMUSG00000117964	59.0173	lncRNA	predicted gene, 36043 [Source:MGI Symbol;Acc:MGI:5595202]	-	-0.861218	0.0224597					+			-	-	-	-	Gm36043
716	Dhcr24	ENSMUSG00000034926	347.169	protein_coding	24-dehydrocholesterol reductase [Source:MGI Symbol;Acc:MGI:1922004]	74754	-0.861166	2.60298e-05	-0.127915	0.967751	-2.212	6.82e-11	+		+	-	-	-	-	Dhcr24
98	Csad	ENSMUSG00000023044	1730.47	protein_coding	cysteine sulfinic acid decarboxylase [Source:MGI Symbol;Acc:MGI:2180098]	246277	-0.860783	4.67663e-12	-0.710881	9.73e-06	0.112	0.0428564	+	+	+	-	-	-	-	Csad
343	Pfkfb3	ENSMUSG00000026773	6115.11	protein_coding	6-phosphofructo-2-kinase/fructose-2,6-biphosphatase 3 [Source:MGI Symbol;Acc:MGI:2181202]	170768	-0.858808	1.73964e-07	0.00740918	1	-0.466	0.000351852	+		+	-	-	-	-	Pfkfb3
829	Nsdhl	ENSMUSG00000031349	510.594	protein_coding	NAD(P) dependent steroid dehydrogenase-like [Source:MGI Symbol;Acc:MGI:1099438]	18194	-0.857841	6.86958e-05	-1.03258	5.93e-07	-2.504	6.95e-12	+	+	+	-	-	-	-	Nsdhl
819	Slc25a48	ENSMUSG00000021509	244.799	protein_coding	solute carrier family 25, member 48 [Source:MGI Symbol;Acc:MGI:2145373]	328258	-0.857792	6.41844e-05	-0.247719	0.542395	0.17	0.111374	+			MitoCarta3.0	yeast mito homolog+, mito protein domain+	MIM	Small molecule transport > SLC25A family	Slc25a48
188	Rhou	ENSMUSG00000039960	327.806	protein_coding	ras homolog family member U [Source:MGI Symbol;Acc:MGI:1916831]	69581	-0.857274	3.08874e-09	0.408167	0.249019	1.352	4.49e-09	+		+	-	-	-	-	Rhou
997	Acot11	ENSMUSG00000034853	5391.59	protein_coding	acyl-CoA thioesterase 11 [Source:MGI Symbol;Acc:MGI:1913736]	329910	-0.855836	0.000192536	-1.71053	1.63e-16	-3.044	4.82e-14	+	+	+	MitoCarta3.0	literature,targetP signal, mito protein domain, coexpression	Matrix	Metabolism > Lipid metabolism > Fatty acid oxidation	Acot11
65	Rnf146	ENSMUSG00000038876	2640.09	protein_coding	ring finger protein 146 [Source:MGI Symbol;Acc:MGI:1915281]	68031	-0.850219	1.01e-13	-0.548276	0.00531604			+	+		-	-	-	-	Rnf146
1279	Otop1	ENSMUSG00000051596	2278.18	protein_coding	otopetrin 1 [Source:MGI Symbol;Acc:MGI:2388363]	21906	-0.847381	0.000708598	-0.585134	0.00161063	-2.322	1.27e-11	+	+	+	-	-	-	-	Otop1
254	Elovl5	ENSMUSG00000032349	1346.38	protein_coding	ELOVL family member 5, elongation of long chain fatty acids (yeast) [Source:MGI Symbol;Acc:MGI:1916051]	68801	-0.84524	2.01471e-08	-0.489554	0.0290423	-1.262	5.06e-10	+	+	+	-	-	-	-	Elovl5
293	Agpat2	ENSMUSG00000026922	10229	protein_coding	1-acylglycerol-3-phosphate O-acyltransferase 2 (lysophosphatidic acid acyltransferase, beta) [Source:MGI Symbol;Acc:MGI:1914762]	67512	-0.844663	6.12795e-08	-1.2891	6.73e-12	-3.382	2.48e-14	+	+	+	-	-	-	-	Agpat2
365	Ppp1r3d	ENSMUSG00000049999	352.337	protein_coding	protein phosphatase 1, regulatory subunit 3D [Source:MGI Symbol;Acc:MGI:1917664]	228966	-0.842768	2.24964e-07	-0.566621	0.000312725	-0.03	0.219915	+	+		-	-	-	-	Ppp1r3d
1538	Cmbl	ENSMUSG00000022235	254.754	protein_coding	carboxymethylenebutenolidase-like (Pseudomonas) [Source:MGI Symbol;Acc:MGI:1916824]	69574	-0.84269	0.00184133	-1.59657	1.1e-12	-1.372	2.13e-07	+	+	+	-	-	-	-	Cmbl
1967	Utp14b	ENSMUSG00000079470	73.966	protein_coding	UTP14B small subunit processome component [Source:MGI Symbol;Acc:MGI:2445092]	195434	-0.838271	0.00559904	-0.478737	0.240975			+			-	-	-	-	Utp14b
194	Tkt	ENSMUSG00000021957	31515.8	protein_coding	transketolase [Source:MGI Symbol;Acc:MGI:105992]	21881	-0.836517	6.21023e-09	-0.668198	0.000780352	-1.468	2.65e-09	+	+	+	-	-	-	-	Tkt
1913	Neil2	ENSMUSG00000035121	46.5884	protein_coding	nei like 2 (E. coli) [Source:MGI Symbol;Acc:MGI:2686058]	382913	-0.833905	0.00493899	1.08311	3.11e-06	-0.588	0.00102403	+	+	+	-	-	-	-	Neil2
1844	Fer1l6	ENSMUSG00000037106	272.054	protein_coding	fer-1-like 6 (C. elegans) [Source:MGI Symbol;Acc:MGI:3645398]	631797	-0.832225	0.00424941					+			-	-	-	-	Fer1l6
1593	Ccdc137	ENSMUSG00000049957	119.738	protein_coding	coiled-coil domain containing 137 [Source:MGI Symbol;Acc:MGI:1914541]	67291	-0.831083	0.00224884	-0.127272	0.843693	0.81	3.72e-06	+		+	-	-	-	-	Ccdc137
1504	Yipf4	ENSMUSG00000024072	586.926	protein_coding	Yip1 domain family, member 4 [Source:MGI Symbol;Acc:MGI:1915114]	67864	-0.8303	0.00167367	-0.323158	0.0565245	0.042	0.175244	+			-	-	-	-	Yipf4
1775	Zfp467	ENSMUSG00000068551	211.85	protein_coding	zinc finger protein 467 [Source:MGI Symbol;Acc:MGI:1916160]	68910	-0.829802	0.0036585	-0.299112	0.196023	-0.076	0.157543	+			-	-	-	-	Zfp467
1442	Noct	ENSMUSG00000023087	804.894	protein_coding	nocturnin [Source:MGI Symbol;Acc:MGI:109382]	12457	-0.829637	0.0013751					+			-	-	-	-	Noct
1751	Ackr3	ENSMUSG00000044337	675.046	protein_coding	atypical chemokine receptor 3 [Source:MGI Symbol;Acc:MGI:109562]	12778	-0.827184	0.00350884	-0.0253671	1	-2.456	1.48e-11	+		+	-	-	-	-	Ackr3
1011	Gm6277	ENSMUSG00000097440	124.99	lncRNA	predicted gene 6277 [Source:MGI Symbol;Acc:MGI:3779583]	-	-0.824087	0.000209423	-0.721835	0.0316749	-2.046	9.52e-07	+	+	+	-	-	-	-	Gm6277
2023	Exd1	ENSMUSG00000048647	69.3693	protein_coding	exonuclease 3'-5' domain containing 1 [Source:MGI Symbol;Acc:MGI:3045306]	241624	-0.82155	0.00637047	-0.0238083	1	0.02	0.236932	+			-	-	-	-	Exd1
3264	Ccdc18	ENSMUSG00000056531	19.5496	protein_coding	coiled-coil domain containing 18 [Source:MGI Symbol;Acc:MGI:1922974]	73254	-0.821222	0.0428795	-0.942331	0.022581	-1.5	1.53e-07	+	+	+	-	-	-	-	Ccdc18
1032	Ltbp2	ENSMUSG00000002020	1107.52	protein_coding	latent transforming growth factor beta binding protein 2 [Source:MGI Symbol;Acc:MGI:99502]	16997	-0.820343	0.000230053	0.12973	0.764442	1.314	6.46e-10	+		+	-	-	-	-	Ltbp2
1028	Dagla	ENSMUSG00000035735	613.422	protein_coding	diacylglycerol lipase, alpha [Source:MGI Symbol;Acc:MGI:2677061]	269060	-0.813475	0.000229529	-0.641368	0.000682119	-1.044	1.3e-08	+	+	+	-	-	-	-	Dagla
1491	Ybx2	ENSMUSG00000018554	265.401	protein_coding	Y box protein 2 [Source:MGI Symbol;Acc:MGI:1096372]	53422	-0.813452	0.00162695	0.521063	0.00719576	-0.38	0.00402731	+	+	+	-	-	-	-	Ybx2
2120	Lipg	ENSMUSG00000053846	88.3773	protein_coding	lipase, endothelial [Source:MGI Symbol;Acc:MGI:1341803]	16891	-0.813258	0.0079353	0.310004	0.578301	-3.408	4.8e-11	+		+	-	-	-	-	Lipg
2531	Gm45244	ENSMUSG00000109807	71.6492	TEC	predicted gene 45244 [Source:MGI Symbol;Acc:MGI:5791080]	-	-0.809931	0.0161255					+			-	-	-	-	Gm45244
1503	Mycbp	ENSMUSG00000028647	186.206	protein_coding	MYC binding protein [Source:MGI Symbol;Acc:MGI:1891750]	56309	-0.809122	0.00167321	-0.887956	3.41e-09	-0.778	2.25e-07	+	+	+	-	-	-	-	Mycbp
1150	Parm1	ENSMUSG00000034981	2742.05	protein_coding	prostate androgen-regulated mucin-like protein 1 [Source:MGI Symbol;Acc:MGI:2443349]	231440	-0.808439	0.000408286	0.205875	0.624141	0.126	0.0632052	+			-	-	-	-	Parm1
604	Thrsp	ENSMUSG00000035686	17900.1	protein_coding	thyroid hormone responsive [Source:MGI Symbol;Acc:MGI:109126]	21835	-0.804984	8.76148e-06	-0.976994	1.08e-09	-0.788	9.17e-07	+	+	+	-	-	-	-	Thrsp
259	Eif4ebp2	ENSMUSG00000020091	2832.56	protein_coding	eukaryotic translation initiation factor 4E binding protein 2 [Source:MGI Symbol;Acc:MGI:109198]	13688	-0.804539	2.26605e-08	-0.35798	0.057603	0.67	9.1e-06	+		+	-	-	-	-	Eif4ebp2
1026	Psph	ENSMUSG00000029446	227.61	protein_coding	phosphoserine phosphatase [Source:MGI Symbol;Acc:MGI:97788]	100678	-0.802531	0.000227609	-0.734629	2.26e-05	-0.922	8.6e-07	+	+	+	-	-	-	-	Psph
309	Ndufa1	ENSMUSG00000016427	1648.08	protein_coding	NADH:ubiquinone oxidoreductase subunit A1 [Source:MGI Symbol;Acc:MGI:1929511]	54405	-0.800953	6.71214e-08	-0.562357	0.000641962	-0.086	0.113928	+	+		MitoCarta3.0	literature, coexpression+, MS/MS++	MIM	OXPHOS > Complex I > CI subunits | OXPHOS > OXPHOS subunits	Ndufa1
3069	Tmie	ENSMUSG00000049555	28.3344	protein_coding	transmembrane inner ear [Source:MGI Symbol;Acc:MGI:2159400]	20776	-0.800743	0.0355291	-0.0431978	1			+			-	-	-	-	Tmie
543	Itpk1	ENSMUSG00000057963	1586.63	protein_coding	inositol 1,3,4-triphosphate 5/6 kinase [Source:MGI Symbol;Acc:MGI:2446159]	217837	-0.796816	3.66848e-06	-0.937623	6.12e-05	-0.422	0.000170612	+	+	+	-	-	-	-	Itpk1
262	Crls1	ENSMUSG00000027357	1621.58	protein_coding	cardiolipin synthase 1 [Source:MGI Symbol;Acc:MGI:1913836]	66586	-0.795115	2.58442e-08	-0.782516	1.9e-05	-0.566	8.21e-06	+	+	+	MitoCarta3.0	literature, targetP signal, yeast mito homolog, Rickettsial homolog, mito protein domain, coexpression	MIM	Metabolism > Lipid metabolism > Cardiolipin synthesis	Crls1
2237	Vgll4	ENSMUSG00000030315	806.473	protein_coding	vestigial like family member 4 [Source:MGI Symbol;Acc:MGI:2652840]	232334	-0.794357	0.0102565	-0.216026	0.534839	-0.13	0.0867868	+			-	-	-	-	Vgll4
564	Fam13a	ENSMUSG00000037709	3192.14	protein_coding	family with sequence similarity 13, member A [Source:MGI Symbol;Acc:MGI:1889842]	58909	-0.793339	4.74304e-06	-0.0267888	1	1.326	8.21e-09	+		+	-	-	-	-	Fam13a
2020	Esr1	ENSMUSG00000019768	360.49	protein_coding	estrogen receptor 1 (alpha) [Source:MGI Symbol;Acc:MGI:1352467]	13982	-0.793219	0.00632617	-0.424964	0.111368	1.666	2.83e-11	+		+	-	-	-	-	Esr1
1439	4921531C22Rik	ENSMUSG00000085704	84.1802	lncRNA	RIKEN cDNA 4921531C22 gene [Source:MGI Symbol;Acc:MGI:1913980]	66730	-0.792144	0.00135447	-0.142246	0.844614	0.48	0.000331839	+		+	-	-	-	-	4921531C22Rik
270	Carhsp1	ENSMUSG00000008393	1839.58	protein_coding	calcium regulated heat stable protein 1 [Source:MGI Symbol;Acc:MGI:1196368]	52502	-0.790619	3.60894e-08	-0.213752	0.386048	-0.032	0.191168	+			-	-	-	-	Carhsp1
825	Rpa3	ENSMUSG00000012483	89.8557	protein_coding	replication protein A3 [Source:MGI Symbol;Acc:MGI:1915490]	68240	-0.787258	6.57933e-05	-0.0996497	0.99165	0.46	0.000360767	+		+	-	-	-	-	Rpa3
1363	Fam151a	ENSMUSG00000034871	584.987	protein_coding	family with sequence simliarity 151, member A [Source:MGI Symbol;Acc:MGI:2657115]	230579	-0.784606	0.000938455	-1.67822	2.82e-16			+	+		-	-	-	-	Fam151a
551	C1rl	ENSMUSG00000038527	229.868	protein_coding	complement component 1, r subcomponent-like [Source:MGI Symbol;Acc:MGI:2660692]	232371	-0.783545	3.84497e-06	-0.233145	0.314845	-1.66	4.27e-11	+		+	-	-	-	-	C1rl
44	Ndufa4	ENSMUSG00000029632	4989.3	protein_coding	Ndufa4, mitochondrial complex associated [Source:MGI Symbol;Acc:MGI:107686]	17992	-0.78274	8.62107e-15	-0.331518	0.0664186	0.166	0.0364754	+		+	MitoCarta3.0	literature, targetP signal, mito protein domain, coexpression++, MS/MS++	MIM	OXPHOS > Complex IV > CIV subunits | OXPHOS > OXPHOS subunits	Ndufa4
737	Afg1l	ENSMUSG00000038302	764.741	protein_coding	AFG1 like ATPase [Source:MGI Symbol;Acc:MGI:2148801]	215951	-0.777308	3.03208e-05					+			-	-	-	-	Afg1l
1914	Sorcs2	ENSMUSG00000029093	1011.38	protein_coding	sortilin-related VPS10 domain containing receptor 2 [Source:MGI Symbol;Acc:MGI:1932289]	81840	-0.776884	0.00495346	0.00549484	1	1.182	0.000916893	+		+	-	-	-	-	Sorcs2
8	Slc36a2	ENSMUSG00000020264	4717.66	protein_coding	solute carrier family 36 (proton/amino acid symporter), member 2 [Source:MGI Symbol;Acc:MGI:1891430]	246049	-0.774809	6.84979e-23	-0.23434	0.254565	-0.238	0.0148382	+		+	-	-	-	-	Slc36a2
565	Cib2	ENSMUSG00000037493	1758.02	protein_coding	calcium and integrin binding family member 2 [Source:MGI Symbol;Acc:MGI:1929293]	56506	-0.774014	4.76254e-06	-0.897724	0.000121678	-0.842	1.77e-06	+	+	+	-	-	-	-	Cib2
1826	Itpka	ENSMUSG00000027296	80.872	protein_coding	inositol 1,4,5-trisphosphate 3-kinase A [Source:MGI Symbol;Acc:MGI:1333822]	228550	-0.773295	0.0040751	-0.573689	0.0209831	1.794	2.44e-10	+	+	+	-	-	-	-	Itpka
1076	Atat1	ENSMUSG00000024426	204.513	protein_coding	alpha tubulin acetyltransferase 1 [Source:MGI Symbol;Acc:MGI:1913869]	73242	-0.769943	0.000286173	-0.576636	0.00437038			+	+		-	-	-	-	Atat1
1072	Acvr1c	ENSMUSG00000026834	903.392	protein_coding	activin A receptor, type IC [Source:MGI Symbol;Acc:MGI:2661081]	269275	-0.769077	0.000282151	-0.670741	0.00176689	-0.62	3.82e-05	+	+	+	-	-	-	-	Acvr1c
434	Echdc3	ENSMUSG00000039063	446.265	protein_coding	enoyl Coenzyme A hydratase domain containing 3 [Source:MGI Symbol;Acc:MGI:1915106]	67856	-0.768465	6.58114e-07	-0.828382	0.0023713	0.152	0.0189893	+	+	+	MitoCarta3.0	targetP signal, yeast mito homolog+, mito protein domain, induction, coexpression, MS/MS++	Matrix	0	Echdc3
15	Cox6c	ENSMUSG00000014313	5409.29	protein_coding	cytochrome c oxidase subunit 6C [Source:MGI Symbol;Acc:MGI:104614]	12864	-0.767892	2.02933e-20	-0.379394	0.0286245	0.2	0.0218302	+	+	+	MitoCarta3.0	literature, APEX_IMS, APEX_matrix, targetP signal, mito protein domain+, induction, coexpression++, MS/MS++	MIM	OXPHOS > Complex IV > CIV subunits | OXPHOS > OXPHOS subunits	Cox6c
157	Ndufc1	ENSMUSG00000037152	1208.26	protein_coding	NADH:ubiquinone oxidoreductase subunit C1 [Source:MGI Symbol;Acc:MGI:1913627]	66377	-0.767807	4.68005e-10	-0.35773	0.0301431	-0.384	0.00117109	+	+	+	MitoCarta3.0	literature, targetP signal+, mito protein domain+, coexpression++	MIM	OXPHOS > Complex I > CI subunits | OXPHOS > OXPHOS subunits	Ndufc1
994	Mosmo	ENSMUSG00000046096	214.2	protein_coding	modulator of smoothened [Source:MGI Symbol;Acc:MGI:2446240]	233812	-0.767657	0.000183908					+			-	-	-	-	Mosmo
319	Mpc2	ENSMUSG00000026568	3947.22	protein_coding	mitochondrial pyruvate carrier 2 [Source:MGI Symbol;Acc:MGI:1917706]	70456	-0.766086	7.71953e-08	-0.766269	2.44e-06	-1.468	1.21e-10	+	+	+	MitoCarta3.0	literature, yeast mito homolog++, mito protein domain+, induction, coexpression++, MS/MS++	MIM	Metabolism > Carbohydrate metabolism > Gluconeogenesis | Metabolism > Carbohydrate metabolism > Pyruvate metabolism | Metabolism > Carbohydrate metabolism > TCA-associated | Small molecule transport	Mpc2
1198	Mblac2	ENSMUSG00000051098	125.574	protein_coding	metallo-beta-lactamase domain containing 2 [Source:MGI Symbol;Acc:MGI:1920102]	72852	-0.762261	0.000479674	-0.124835	0.797862	-0.126	0.0685761	+			-	-	-	-	Mblac2
1704	Svep1	ENSMUSG00000028369	1414.96	protein_coding	sushi, von Willebrand factor type A, EGF and pentraxin domain containing 1 [Source:MGI Symbol;Acc:MGI:1928849]	64817	-0.761658	0.00321726	0.92107	0.000125723	3.806	1.63e-14	+	+	+	-	-	-	-	Svep1
138	Uck1	ENSMUSG00000002550	3452.99	protein_coding	uridine-cytidine kinase 1 [Source:MGI Symbol;Acc:MGI:98904]	22245	-0.761489	1.17504e-10	-0.479255	0.00291294	-0.888	2.53e-08	+	+	+	-	-	-	-	Uck1
342	Acbd4	ENSMUSG00000056938	715.443	protein_coding	acyl-Coenzyme A binding domain containing 4 [Source:MGI Symbol;Acc:MGI:1914381]	67131	-0.757349	1.73964e-07	-0.425793	0.0547039	-0.784	3.94e-07	+		+	-	-	-	-	Acbd4
783	Gm5617	ENSMUSG00000042293	145.476	protein_coding	predicted gene 5617 [Source:MGI Symbol;Acc:MGI:3643566]	434402	-0.757146	4.38077e-05	-0.867254	0.000185846	-0.736	2.35e-05	+	+	+	-	-	-	-	Gm5617
1164	Ptpn4	ENSMUSG00000026384	1132.89	protein_coding	protein tyrosine phosphatase, non-receptor type 4 [Source:MGI Symbol;Acc:MGI:1099792]	19258	-0.756982	0.000424698	-0.945107	4.1e-06	-0.218	0.00753853	+	+	+	-	-	-	-	Ptpn4
1473	4930481A15Rik	ENSMUSG00000086938	118.129	lncRNA	RIKEN cDNA 4930481A15 gene [Source:MGI Symbol;Acc:MGI:1922181]	74931	-0.756932	0.0015154	0.370527	0.435257	-0.704	9.65e-05	+		+	-	-	-	-	4930481A15Rik
561	C1qtnf12	ENSMUSG00000023571	440.804	protein_coding	C1q and tumor necrosis factor related 12 [Source:MGI Symbol;Acc:MGI:1914639]	67389	-0.756277	4.34664e-06					+			-	-	-	-	C1qtnf12
3705	Vat1l	ENSMUSG00000046844	233.571	protein_coding	vesicle amine transport protein 1 like [Source:MGI Symbol;Acc:MGI:2142534]	270097	-0.755404	0.0619574	2.40691	1.29e-24	3.182	2.37e-13		+	+	-	-	-	-	Vat1l
1969	Pde3a	ENSMUSG00000041741	228.01	protein_coding	phosphodiesterase 3A, cGMP inhibited [Source:MGI Symbol;Acc:MGI:1860764]	54611	-0.753549	0.00559904	0.0239139	1	-0.834	1.54e-05	+		+	-	-	-	-	Pde3a
1596	Gm2415	ENSMUSG00000086119	121.428	lncRNA	predicted gene 2415 [Source:MGI Symbol;Acc:MGI:3780582]	-	-0.753095	0.0022521					+			-	-	-	-	Gm2415
102	Aldh9a1	ENSMUSG00000026687	1379.57	protein_coding	aldehyde dehydrogenase 9, subfamily A1 [Source:MGI Symbol;Acc:MGI:1861622]	56752	-0.75303	6.2995e-12	-0.241619	0.252553	-0.48	2.64e-05	+		+	MitoCarta3.0	APEX_matrix, targetP signal, yeast mito homolog+, mito protein domain, coexpression, MS/MS++	Matrix	Metabolism > Amino acid metabolism > GABA metabolism | Metabolism > Detoxification > ROS and glutathione metabolism	Aldh9a1
1799	Gm43672	ENSMUSG00000106019	129.288	lncRNA	predicted gene 43672 [Source:MGI Symbol;Acc:MGI:5663809]	-	-0.752705	0.0037401					+			-	-	-	-	Gm43672
3243	2210408I21Rik	ENSMUSG00000071252	36.9898	protein_coding	RIKEN cDNA 2210408I21 gene [Source:MGI Symbol;Acc:MGI:1919621]	72371	-0.752279	0.0423513	-0.0927394	1	0.196	0.0367293	+		+	-	-	-	-	2210408I21Rik
2406	Gm19522	ENSMUSG00000116903	50.9018	lncRNA	predicted gene, 19522 [Source:MGI Symbol;Acc:MGI:5011707]	100503040	-0.751353	0.0138977	1.12319	2.4e-05	1.166	3.49e-07	+	+	+	-	-	-	-	Gm19522
770	Snrk	ENSMUSG00000038145	3474.55	protein_coding	SNF related kinase [Source:MGI Symbol;Acc:MGI:108104]	20623	-0.750557	3.94887e-05	-0.0553141	1	-1.048	1.47e-08	+		+	-	-	-	-	Snrk
2855	Depp1	ENSMUSG00000048489	411.29	protein_coding	DEPP1 autophagy regulator [Source:MGI Symbol;Acc:MGI:1918730]	213393	-0.748416	0.0260607					+			-	-	-	-	Depp1
1127	Slc1a3	ENSMUSG00000005360	1007.51	protein_coding	solute carrier family 1 (glial high affinity glutamate transporter), member 3 [Source:MGI Symbol;Acc:MGI:99917]	20512	-0.748235	0.000372489	-0.00424231	1	1.05	1.07e-07	+		+	-	-	-	-	Slc1a3
1237	Tlcd4	ENSMUSG00000028132	120.757	protein_coding	TLC domain containing 4 [Source:MGI Symbol;Acc:MGI:1923195]	99887	-0.74634	0.000641034					+			-	-	-	-	Tlcd4
2425	Gm14326	ENSMUSG00000078862	93.3162	protein_coding	predicted gene 14326 [Source:MGI Symbol;Acc:MGI:3709298]	665211	-0.746066	0.0142079	-0.235006	0.474385	0.448	0.0015516	+		+	-	-	-	-	Gm14326
369	Pygl	ENSMUSG00000021069	8388.46	protein_coding	liver glycogen phosphorylase [Source:MGI Symbol;Acc:MGI:97829]	110095	-0.744331	2.46984e-07	-0.888403	3.14e-05	-1.19	1.36e-08	+	+	+	-	-	-	-	Pygl
2261	Igsf21	ENSMUSG00000040972	72.3904	protein_coding	immunoglobulin superfamily, member 21 [Source:MGI Symbol;Acc:MGI:2681842]	230868	-0.742973	0.0108241	-0.945807	7.54e-07	-1.786	3.17e-05	+	+	+	-	-	-	-	Igsf21
1180	Gm48795	ENSMUSG00000114117	1703.43	lncRNA	predicted gene, 48795 [Source:MGI Symbol;Acc:MGI:6098498]	-	-0.742537	0.000456754					+			-	-	-	-	Gm48795
718	Dnajc28	ENSMUSG00000039763	351.486	protein_coding	DnaJ heat shock protein family (Hsp40) member C28 [Source:MGI Symbol;Acc:MGI:2181053]	246738	-0.741215	2.63676e-05	-0.629511	6.57e-05	-0.196	0.0140058	+	+	+	MitoCarta3.0	targetP signal, Rickettsial homolog, mito protein domain, coexpression+	unknown	0	Dnajc28
3759	Cspg5	ENSMUSG00000032482	16.9802	protein_coding	chondroitin sulfate proteoglycan 5 [Source:MGI Symbol;Acc:MGI:1352747]	29873	-0.740566	0.0643856	-0.847414	0.0442389				+		-	-	-	-	Cspg5
2036	Zfp87	ENSMUSG00000097333	64.7042	protein_coding	zinc finger protein 87 [Source:MGI Symbol;Acc:MGI:107768]	170763	-0.739705	0.00656664	0.0627437	1	0.742	5.44e-07	+		+	-	-	-	-	Zfp87
99	Chpt1	ENSMUSG00000060002	13743.2	protein_coding	choline phosphotransferase 1 [Source:MGI Symbol;Acc:MGI:2384841]	212862	-0.738567	5.61929e-12	-0.745783	1.67e-05	-0.308	0.0124914	+	+	+	MitoCarta3.0	targetP signal, mito protein domain, induction, coexpression+	MIM	Metabolism > Lipid metabolism > Phospholipid metabolism	Chpt1
150	Pcyox1	ENSMUSG00000029998	1939.98	protein_coding	prenylcysteine oxidase 1 [Source:MGI Symbol;Acc:MGI:1914131]	66881	-0.736493	3.13167e-10	-0.585306	0.00245606	-0.278	0.00337461	+	+	+	-	-	-	-	Pcyox1
1124	Fdps	ENSMUSG00000059743	607.243	protein_coding	farnesyl diphosphate synthetase [Source:MGI Symbol;Acc:MGI:104888]	110196	-0.736464	0.000363418	-0.720792	0.00931778	-2.52	1.53e-13	+	+	+	MitoCarta3.0	Rickettsial homolog, mito protein domain, MS/MS+	MIM	Metabolism > Lipid metabolism > Cholesterol-associated	Fdps
695	Syngr1	ENSMUSG00000022415	171.882	protein_coding	synaptogyrin 1 [Source:MGI Symbol;Acc:MGI:1328323]	20972	-0.733577	2.03096e-05	-0.627876	0.000373273	0.236	0.0235437	+	+	+	-	-	-	-	Syngr1
1458	Sugct	ENSMUSG00000055137	139.816	protein_coding	succinyl-CoA glutarate-CoA transferase [Source:MGI Symbol;Acc:MGI:1923221]	192136	-0.731881	0.00140536	-1.47746	0.00824562	2.444	1.28e-10	+	+	+	MitoCarta3.0	APEX_matrix, targetP signal, mito protein domain, coexpression, MS/MS+	Matrix	Metabolism > Amino acid metabolism	Sugct
2408	Med12l	ENSMUSG00000056476	152.816	protein_coding	mediator complex subunit 12-like [Source:MGI Symbol;Acc:MGI:2139916]	329650	-0.731838	0.0139107	-0.068444	1	1.348	2.09e-10	+		+	-	-	-	-	Med12l
3161	Hexim2	ENSMUSG00000043372	42.211	protein_coding	hexamethylene bis-acetamide inducible 2 [Source:MGI Symbol;Acc:MGI:1918309]	71059	-0.731044	0.0392391	-0.224176	0.682133	-0.698	0.000278122	+		+	-	-	-	-	Hexim2
231	Mettl7a1	ENSMUSG00000054619	1907.32	protein_coding	methyltransferase like 7A1 [Source:MGI Symbol;Acc:MGI:1916523]	70152	-0.730706	1.5113e-08	-0.31601	0.140788	0.302	0.000796611	+		+	-	-	-	-	Mettl7a1
528	Anapc13	ENSMUSG00000035048	551.722	protein_coding	anaphase promoting complex subunit 13 [Source:MGI Symbol;Acc:MGI:1916260]	69010	-0.729903	3.07394e-06	-0.450199	0.0059307	0.062	0.14983	+	+		-	-	-	-	Anapc13
1705	Cables1	ENSMUSG00000040957	387.489	protein_coding	CDK5 and Abl enzyme substrate 1 [Source:MGI Symbol;Acc:MGI:1927065]	63955	-0.728628	0.00322741	-1.52755	3.15e-09	-1.832	8.77e-13	+	+	+	-	-	-	-	Cables1
182	Cox8b	ENSMUSG00000025488	4726.4	protein_coding	cytochrome c oxidase subunit 8B [Source:MGI Symbol;Acc:MGI:105958]	12869	-0.727669	1.83971e-09	-0.697036	9.73e-06	-0.33	0.00120577	+	+	+	MitoCarta3.0	literature, targetP signal, mito protein domain+, induction, coexpression+, MS/MS++	MIM	OXPHOS > Complex IV > CIV subunits | OXPHOS > OXPHOS subunits	Cox8b
1624	2610507I01Rik	ENSMUSG00000085882	75.5109	lncRNA	RIKEN cDNA 2610507I01 gene [Source:MGI Symbol;Acc:MGI:1919453]	-	-0.724092	0.00255887	-0.256383	0.530893	0.81	2.09e-06	+		+	-	-	-	-	2610507I01Rik
752	Fam126b	ENSMUSG00000038174	1260.64	protein_coding	family with sequence similarity 126, member B [Source:MGI Symbol;Acc:MGI:1098784]	213056	-0.719844	3.44967e-05	-0.694189	0.00990144	-0.312	0.00505076	+	+	+	-	-	-	-	Fam126b
1848	Ppp1r1a	ENSMUSG00000022490	339.901	protein_coding	protein phosphatase 1, regulatory inhibitor subunit 1A [Source:MGI Symbol;Acc:MGI:1889595]	58200	-0.719689	0.0042532	-0.0827633	0.99496	-2.598	4.72e-14	+		+	-	-	-	-	Ppp1r1a
1293	Me1	ENSMUSG00000032418	12495.3	protein_coding	malic enzyme 1, NADP(+)-dependent, cytosolic [Source:MGI Symbol;Acc:MGI:97043]	17436	-0.719	0.000737273	-0.949253	0.0138707	-2.004	1.97e-10	+	+	+	-	-	-	-	Me1
866	Tmem79	ENSMUSG00000001420	933.42	protein_coding	transmembrane protein 79 [Source:MGI Symbol;Acc:MGI:1919163]	71913	-0.717331	8.82449e-05	-0.307834	0.112967	0.922	7.81e-07	+		+	-	-	-	-	Tmem79
755	Adk	ENSMUSG00000039197	623.174	protein_coding	adenosine kinase [Source:MGI Symbol;Acc:MGI:87930]	11534	-0.715645	3.52675e-05	-0.143415	0.643143	-0.568	1.2e-05	+		+	-	-	-	-	Adk
1301	Katnal1	ENSMUSG00000041298	220.534	protein_coding	katanin p60 subunit A-like 1 [Source:MGI Symbol;Acc:MGI:2387638]	231912	-0.714624	0.000750507	-0.0584073	1	0.432	9.67e-05	+		+	-	-	-	-	Katnal1
3109	Orm3	ENSMUSG00000028359	40.5922	protein_coding	orosomucoid 3 [Source:MGI Symbol;Acc:MGI:97445]	18407	-0.713816	0.0380543	-0.530639	0.17702	-1.49	1.71e-08	+		+	-	-	-	-	Orm3
842	Tbl2	ENSMUSG00000005374	285.531	protein_coding	transducin (beta)-like 2 [Source:MGI Symbol;Acc:MGI:1351652]	27368	-0.713638	7.44122e-05	-0.421891	0.0146194	-0.194	0.017748	+	+	+	-	-	-	-	Tbl2
257	Uqcr11	ENSMUSG00000020163	3049.37	protein_coding	ubiquinol-cytochrome c reductase, complex III subunit XI [Source:MGI Symbol;Acc:MGI:1913844]	66594	-0.711294	2.06775e-08	-0.474071	0.00347989	-0.006	0.26601	+	+		MitoCarta3.0	literature, targetP signal, mito protein domain+, MS/MS++	MIM	OXPHOS > Complex III > CIII subunits | OXPHOS > OXPHOS subunits	Uqcr11
2170	1700008J07Rik	ENSMUSG00000101225	50.7944	lncRNA	RIKEN cDNA 1700008J07 gene [Source:MGI Symbol;Acc:MGI:1916610]	629159	-0.711138	0.00892919	-0.693132	0.00547062			+	+		-	-	-	-	1700008J07Rik
203	Cox6a1	ENSMUSG00000041697	11754.6	protein_coding	cytochrome c oxidase subunit 6A1 [Source:MGI Symbol;Acc:MGI:103099]	12861	-0.710455	6.63467e-09	-0.547822	0.00148646	-0.244	0.00468505	+	+	+	MitoCarta3.0	literature, targetP signal+, yeast mito homolog+, mito protein domain+, induction, coexpression, MS/MS++	MIM	OXPHOS > Complex IV > CIV subunits | OXPHOS > OXPHOS subunits	Cox6a1
912	Zfand1	ENSMUSG00000039795	198.216	protein_coding	zinc finger, AN1-type domain 1 [Source:MGI Symbol;Acc:MGI:1913611]	66361	-0.709449	0.000116414	-0.130552	0.77118	0.266	0.00297123	+		+	-	-	-	-	Zfand1
3215	Gm11696	ENSMUSG00000056687	48.9481	lncRNA	predicted gene 11696 [Source:MGI Symbol;Acc:MGI:3701776]	100036768	-0.708933	0.0413738	-0.346308	0.217745			+			-	-	-	-	Gm11696
1885	Gm10642	ENSMUSG00000074213	96.0247	lncRNA	predicted gene 10642 [Source:MGI Symbol;Acc:MGI:3704338]	-	-0.708057	0.00468922					+			-	-	-	-	Gm10642
2609	Scp2-ps2	ENSMUSG00000058492	112.406	transcribed_unprocessed_pseudogene	sterol carrier protein 2, pseudogene 2 [Source:MGI Symbol;Acc:MGI:107679]	-	-0.707506	0.0182058					+			-	-	-	-	Scp2-ps2
317	Ppp2r5a	ENSMUSG00000026626	7864.29	protein_coding	protein phosphatase 2, regulatory subunit B', alpha [Source:MGI Symbol;Acc:MGI:2388479]	226849	-0.705039	7.37075e-08	-0.466277	0.00914394	-0.998	3.65e-09	+	+	+	-	-	-	-	Ppp2r5a
2915	Gm14295	ENSMUSG00000078877	49.6599	protein_coding	predicted gene 14295 [Source:MGI Symbol;Acc:MGI:3709624]	100039123	-0.702163	0.0282848	0.147723	0.979609			+			-	-	-	-	Gm14295
585	Cpt2	ENSMUSG00000028607	3675.23	protein_coding	carnitine palmitoyltransferase 2 [Source:MGI Symbol;Acc:MGI:109176]	12896	-0.701474	6.38146e-06	-0.825765	2.73e-07	-1.73	1.72e-12	+	+	+	MitoCarta3.0	literature, APEX_matrix, targetP signal, yeast mito homolog++, mito protein domain, induction, coexpression+, MS/MS++	MIM	Metabolism > Lipid metabolism > Fatty acid oxidation | Metabolism > Metals and cofactors > Carnitine synthesis and transport | Metabolism > Metals and cofactors > Carnitine shuttle	Cpt2
536	H2ac19	ENSMUSG00000063954	260.26	protein_coding	H2A clustered histone 19 [Source:MGI Symbol;Acc:MGI:2448283]	319192	-0.699641	3.40636e-06					+			-	-	-	-	H2ac19
991	Aacs	ENSMUSG00000029482	2921.26	protein_coding	acetoacetyl-CoA synthetase [Source:MGI Symbol;Acc:MGI:1926144]	78894	-0.698945	0.000183753	-1.05473	2.84e-05	-1.418	1.56e-08	+	+	+	-	-	-	-	Aacs
940	Zfp703	ENSMUSG00000085795	897.083	protein_coding	zinc finger protein 703 [Source:MGI Symbol;Acc:MGI:2662729]	353310	-0.698086	0.000132967	0.0744262	0.997222	1.184	2.67e-08	+		+	-	-	-	-	Zfp703
1335	Il15ra	ENSMUSG00000023206	548.328	protein_coding	interleukin 15 receptor, alpha chain [Source:MGI Symbol;Acc:MGI:104644]	16169	-0.697959	0.000829905	-0.0532724	1	-0.02	0.248767	+			-	-	-	-	Il15ra
2987	Lrrc15	ENSMUSG00000052316	68.5009	protein_coding	leucine rich repeat containing 15 [Source:MGI Symbol;Acc:MGI:1921738]	74488	-0.697176	0.0318205	-0.717899	0.00320417	1.444	1.65e-08	+	+	+	-	-	-	-	Lrrc15
1097	Zbed3	ENSMUSG00000041995	117.041	protein_coding	zinc finger, BED type containing 3 [Source:MGI Symbol;Acc:MGI:1919364]	72114	-0.697014	0.000309502	-0.139321	0.739255	-0.106	0.0529282	+			-	-	-	-	Zbed3
624	Romo1	ENSMUSG00000067847	683.862	protein_coding	reactive oxygen species modulator 1 [Source:MGI Symbol;Acc:MGI:1914317]	67067	-0.696546	1.11947e-05	-0.399774	0.0210769			+	+		MitoCarta3.0	literature, APEX_IMS, yeast mito homolog++, mito protein domain+, MS/MS	MIM	Protein import, sorting and homeostasis > Protein import and sorting > TIM23 presequence pathway | Small molecule transport	Romo1
701	Pdpr	ENSMUSG00000033624	1055.24	protein_coding	pyruvate dehydrogenase phosphatase regulatory subunit [Source:MGI Symbol;Acc:MGI:2442188]	319518	-0.695036	2.17149e-05	-0.8154	0.0279552	0.058	0.118383	+	+		MitoCarta3.0	APEX_matrix, targetP signal+, yeast mito homolog, mito protein domain, MS/MS++	Matrix	Metabolism > Carbohydrate metabolism > Pyruvate metabolism	Pdpr
826	Pde4a	ENSMUSG00000032177	641.769	protein_coding	phosphodiesterase 4A, cAMP specific [Source:MGI Symbol;Acc:MGI:99558]	18577	-0.692973	6.74456e-05	-0.136376	0.770742	0.076	0.121385	+			-	-	-	-	Pde4a
2721	Prdm16	ENSMUSG00000039410	301.061	protein_coding	PR domain containing 16 [Source:MGI Symbol;Acc:MGI:1917923]	70673	-0.691616	0.021468	-0.835393	0.00151769	0.354	0.00439014	+	+	+	-	-	-	-	Prdm16
123	Taldo1	ENSMUSG00000025503	6530.56	protein_coding	transaldolase 1 [Source:MGI Symbol;Acc:MGI:1274789]	21351	-0.690987	3.5774e-11	-0.725934	3.47e-05	-1.43	1.83e-11	+	+	+	-	-	-	-	Taldo1
82	Cox7c	ENSMUSG00000017778	4576.68	protein_coding	cytochrome c oxidase subunit 7C [Source:MGI Symbol;Acc:MGI:103226]	12867	-0.690828	7.27684e-13	-0.498643	0.00438756	-0.268	0.00615375	+	+	+	MitoCarta3.0	literature, APEX_IMS, targetP signal, yeast mito homolog++, mito protein domain+, MS/MS++	MIM	OXPHOS > Complex IV > CIV subunits | OXPHOS > OXPHOS subunits	Cox7c
1862	Pcyt2	ENSMUSG00000025137	1002.48	protein_coding	phosphate cytidylyltransferase 2, ethanolamine [Source:MGI Symbol;Acc:MGI:1915921]	68671	-0.687925	0.00438387	-0.964119	2.27e-09	-1.928	1.83e-12	+	+	+	-	-	-	-	Pcyt2
2035	Ctdspl	ENSMUSG00000047409	499.44	protein_coding	CTD (carboxy-terminal domain, RNA polymerase II, polypeptide A) small phosphatase-like [Source:MGI Symbol;Acc:MGI:1916524]	69274	-0.687829	0.00652917	0.00649964	1	1.29	2.44e-09	+		+	-	-	-	-	Ctdspl
863	Gprc5b	ENSMUSG00000008734	1229.39	protein_coding	G protein-coupled receptor, family C, group 5, member B [Source:MGI Symbol;Acc:MGI:1927596]	64297	-0.687279	8.81875e-05	-0.315744	0.151378	-0.188	0.0255901	+		+	-	-	-	-	Gprc5b
1224	Slc27a2	ENSMUSG00000027359	1881.41	protein_coding	solute carrier family 27 (fatty acid transporter), member 2 [Source:MGI Symbol;Acc:MGI:1347099]	26458	-0.687166	0.000574059	-0.917673	1.03e-06	-0.8	3.02e-07	+	+	+	-	-	-	-	Slc27a2
211	Ndufb6	ENSMUSG00000071014	2048.14	protein_coding	NADH:ubiquinone oxidoreductase subunit B6 [Source:MGI Symbol;Acc:MGI:2684983]	230075	-0.686868	9.353e-09	-0.536405	0.000636518	-0.512	7.81e-05	+	+	+	MitoCarta3.0	literature, APEX_IMS, APEX_matrix, mito protein domain+, induction, coexpression++, MS/MS++	MIM	OXPHOS > Complex I > CI subunits | OXPHOS > OXPHOS subunits	Ndufb6
2317	Hspa4l	ENSMUSG00000025757	881.473	protein_coding	heat shock protein 4 like [Source:MGI Symbol;Acc:MGI:107422]	18415	-0.686859	0.0118087	-0.19635	0.467538	-0.616	7.72e-06	+		+	-	-	-	-	Hspa4l
452	Mif4gd	ENSMUSG00000020743	693.488	protein_coding	MIF4G domain containing [Source:MGI Symbol;Acc:MGI:1916924]	69674	-0.686856	1.12199e-06	-0.475048	0.0019042	-0.19	0.0123523	+	+	+	-	-	-	-	Mif4gd
1123	Letm1	ENSMUSG00000005299	2596.34	protein_coding	leucine zipper-EF-hand containing transmembrane protein 1 [Source:MGI Symbol;Acc:MGI:1932557]	56384	-0.68625	0.000362255	-1.03116	4.82e-10	-2.436	7.47e-16	+	+	+	MitoCarta3.0	literature, APEX_IMS, APEX_matrix, targetP signal, yeast mito homolog+, mito protein domain+, coexpression++, MS/MS++	MIM	Signaling > Calcium homeostasis > Calcium cycle	Letm1
1129	Ggnbp1	ENSMUSG00000048731	120.045	protein_coding	gametogenetin binding protein 1 [Source:MGI Symbol;Acc:MGI:3055306]	70772	-0.683749	0.000373207	0.000909016	1			+			-	-	-	-	Ggnbp1
2863	Frs3	ENSMUSG00000023266	40.0808	protein_coding	fibroblast growth factor receptor substrate 3 [Source:MGI Symbol;Acc:MGI:2135965]	107971	-0.682163	0.0265731	0.176123	0.902539	1.118	2.19e-06	+		+	-	-	-	-	Frs3
294	Uqcrh	ENSMUSG00000063882	3107.12	protein_coding	ubiquinol-cytochrome c reductase hinge protein [Source:MGI Symbol;Acc:MGI:1913826]	66576	-0.681571	6.15472e-08	-0.426823	0.00940144	-0.142	0.0656038	+	+		MitoCarta3.0	literature, APEX_IMS, yeast mito homolog++, mito protein domain+, induction, coexpression++, MS/MS++	MIM	OXPHOS > Complex III > CIII subunits | OXPHOS > OXPHOS subunits	Uqcrh
3613	Gm46218	ENSMUSG00000110830	23.9	lncRNA	predicted gene, 46218 [Source:MGI Symbol;Acc:MGI:5825855]	-	-0.679941	0.0575395								-	-	-	-	Gm46218
3474	Rragb	ENSMUSG00000041658	33.7396	protein_coding	Ras-related GTP binding B [Source:MGI Symbol;Acc:MGI:3038613]	245670	-0.678954	0.0515863	1.51043	3.75e-14	1.83	1.31e-09		+	+	-	-	-	-	Rragb
3517	Gm16192	ENSMUSG00000086773	20.7396	lncRNA	predicted gene 16192 [Source:MGI Symbol;Acc:MGI:3802024]	-	-0.677682	0.0539138								-	-	-	-	Gm16192
1040	Sec31b	ENSMUSG00000051984	155.863	protein_coding	Sec31 homolog B (S. cerevisiae) [Source:MGI Symbol;Acc:MGI:2685187]	240667	-0.676717	0.000239759	-0.14223	0.579796	0.788	1.5e-05	+		+	-	-	-	-	Sec31b
2043	Gm45053	ENSMUSG00000108368	69.7847	TEC	predicted gene 45053 [Source:MGI Symbol;Acc:MGI:5753629]	-	-0.676586	0.00664081					+			-	-	-	-	Gm45053
210	Aco1	ENSMUSG00000028405	2120.15	protein_coding	aconitase 1 [Source:MGI Symbol;Acc:MGI:87879]	11428	-0.672689	9.31504e-09	-0.686769	1.12e-05	0.038	0.183032	+	+		-	-	-	-	Aco1
709	Kctd15	ENSMUSG00000030499	374.474	protein_coding	potassium channel tetramerisation domain containing 15 [Source:MGI Symbol;Acc:MGI:2385276]	233107	-0.672237	2.36482e-05	-0.259626	0.225149	-0.062	0.136996	+			-	-	-	-	Kctd15
3490	Prune2	ENSMUSG00000039126	265.333	protein_coding	prune homolog 2 [Source:MGI Symbol;Acc:MGI:1925004]	353211	-0.672027	0.0520416	-0.893622	0.0790355	0.436	0.0934475				-	-	-	-	Prune2
586	Retsat	ENSMUSG00000056666	1599.03	protein_coding	retinol saturase (all trans retinol 13,14 reductase) [Source:MGI Symbol;Acc:MGI:1914692]	67442	-0.669904	6.39176e-06	-1.0404	2.95e-05	-1.498	1.01e-09	+	+	+	-	-	-	-	Retsat
332	Cox8a	ENSMUSG00000035885	6483.39	protein_coding	cytochrome c oxidase subunit 8A [Source:MGI Symbol;Acc:MGI:105959]	12868	-0.667469	1.05669e-07	-0.457753	0.00707612	-0.24	0.00690705	+	+	+	MitoCarta3.0	literature, targetP signal+, mito protein domain+, coexpression+, MS/MS	MIM	OXPHOS > Complex IV > CIV subunits | OXPHOS > OXPHOS subunits	Cox8a
908	Aph1a	ENSMUSG00000015750	1140.91	protein_coding	aph1 homolog A, gamma secretase subunit [Source:MGI Symbol;Acc:MGI:2385110]	226548	-0.666546	0.000112782	-0.37037	0.0582748	-0.358	0.000899957	+		+	-	-	-	-	Aph1a
281	Ndufb8	ENSMUSG00000025204	5128.05	protein_coding	NADH:ubiquinone oxidoreductase subunit B8 [Source:MGI Symbol;Acc:MGI:1914514]	67264	-0.662701	5.0412e-08	-0.400396	0.0212044	-0.064	0.137777	+	+		MitoCarta3.0	literature, APEX_IMS, APEX_matrix, targetP signal+, mito protein domain+, induction, coexpression++, MS/MS++	MIM	OXPHOS > Complex I > CI subunits | OXPHOS > OXPHOS subunits	Ndufb8
1548	Fgf11	ENSMUSG00000042826	83.1067	protein_coding	fibroblast growth factor 11 [Source:MGI Symbol;Acc:MGI:109167]	14166	-0.660821	0.00197305	0.413076	0.21207	0.684	1.09e-05	+		+	-	-	-	-	Fgf11
298	Atp5e	ENSMUSG00000016252	2560.98	protein_coding	ATP synthase, H+ transporting, mitochondrial F1 complex, epsilon subunit [Source:MGI Symbol;Acc:MGI:1855697]	67126	-0.660076	6.40635e-08	-0.466557	0.0191653	-0.316	0.00271491	+	+	+	MitoCarta3.0	literature, targetP signal, yeast mito homolog++, mito protein domain+, induction, coexpression++, MS/MS++	MIM	OXPHOS > Complex V > CV subunits | OXPHOS > OXPHOS subunits	Atp5e
807	Ap4s1	ENSMUSG00000020955	234.448	protein_coding	adaptor-related protein complex AP-4, sigma 1 [Source:MGI Symbol;Acc:MGI:1337065]	11782	-0.660042	5.63664e-05	-0.490977	0.0044546	0.072	0.140505	+	+		-	-	-	-	Ap4s1
1806	Ing2	ENSMUSG00000063049	84.1988	protein_coding	inhibitor of growth family, member 2 [Source:MGI Symbol;Acc:MGI:1916510]	69260	-0.658897	0.00379404	0.367651	0.319763	-0.326	0.00298872	+		+	-	-	-	-	Ing2
1790	Cntnap1	ENSMUSG00000017167	302.663	protein_coding	contactin associated protein-like 1 [Source:MGI Symbol;Acc:MGI:1858201]	53321	-0.658595	0.00367572	-0.517718	0.00754283	-0.372	0.00106601	+	+	+	-	-	-	-	Cntnap1
591	C3	ENSMUSG00000024164	7307.55	protein_coding	complement component 3 [Source:MGI Symbol;Acc:MGI:88227]	12266	-0.65846	6.95941e-06	-0.742147	0.0523344	-1.178	2.82e-08	+		+	-	-	-	-	C3
886	Pdp2	ENSMUSG00000048371	1106.48	protein_coding	pyruvate dehyrogenase phosphatase catalytic subunit 2 [Source:MGI Symbol;Acc:MGI:1918878]	382051	-0.658357	9.9274e-05	-0.553156	0.00517447	-0.76	3.67e-07	+	+	+	MitoCarta3.0	APEX_matrix, targetP signal, yeast mito homolog+, mito protein domain, coexpression	Matrix	Metabolism > Carbohydrate metabolism > Pyruvate metabolism	Pdp2
1380	Acad8	ENSMUSG00000031969	610.287	protein_coding	acyl-Coenzyme A dehydrogenase family, member 8 [Source:MGI Symbol;Acc:MGI:1914198]	66948	-0.657052	0.00101426	-0.383229	0.0233003	-0.63	3.15e-07	+	+	+	MitoCarta3.0	literature, APEX_matrix, targetP signal+, mito protein domain+, coexpression, MS/MS++	Matrix	Metabolism > Amino acid metabolism > Branched-chain amino acid metabolism	Acad8
686	Stxbp2	ENSMUSG00000004626	518.292	protein_coding	syntaxin binding protein 2 [Source:MGI Symbol;Acc:MGI:107370]	20911	-0.656913	1.74886e-05	-0.108965	0.806034	-0.252	0.00575519	+		+	-	-	-	-	Stxbp2
957	Mmab	ENSMUSG00000029575	495.17	protein_coding	methylmalonic aciduria (cobalamin deficiency) cblB type homolog (human) [Source:MGI Symbol;Acc:MGI:1924947]	77697	-0.656248	0.000148689	-0.675062	6.82e-05	-0.744	3.9e-07	+	+	+	MitoCarta3.0	APEX_matrix, GFP, targetP signal+, coexpression, MS/MS++	Matrix	Metabolism > Vitamin metabolism > Vitamin B12 metabolism	Mmab
250	Akt2	ENSMUSG00000004056	4244.76	protein_coding	thymoma viral proto-oncogene 2 [Source:MGI Symbol;Acc:MGI:104874]	11652	-0.65396	1.64259e-08	-0.0831481	0.915974	-0.288	0.00106586	+		+	-	-	-	-	Akt2
1295	Slc35b4	ENSMUSG00000018999	262.04	protein_coding	solute carrier family 35, member B4 [Source:MGI Symbol;Acc:MGI:1931249]	58246	-0.653618	0.000739801	0.211569	0.535275	-0.072	0.135889	+			-	-	-	-	Slc35b4
2680	B430212C06Rik	ENSMUSG00000046415	83.5442	lncRNA	RIKEN cDNA B430212C06 gene [Source:MGI Symbol;Acc:MGI:2442134]	338360	-0.653503	0.0205563	-0.336974	0.168919	-1.788	1.14e-09	+		+	-	-	-	-	B430212C06Rik
1324	Pbx2	ENSMUSG00000034673	345.203	protein_coding	pre B cell leukemia homeobox 2 [Source:MGI Symbol;Acc:MGI:1341793]	18515	-0.653171	0.000806445	0.0552691	1	-0.37	0.000428411	+		+	-	-	-	-	Pbx2
405	Abcd3	ENSMUSG00000028127	3496.39	protein_coding	ATP-binding cassette, sub-family D (ALD), member 3 [Source:MGI Symbol;Acc:MGI:1349216]	19299	-0.652374	4.48161e-07	-0.66745	0.000134733	-1.468	8.65e-11	+	+	+	MitoCarta3.0	GFP, targetP signal, Rickettsial homolog, mito protein domain, induction, coexpression	Membrane	Small molecule transport > ABC transporters	Abcd3
619	Ldhd	ENSMUSG00000031958	1441.55	protein_coding	lactate dehydrogenase D [Source:MGI Symbol;Acc:MGI:106428]	52815	-0.652234	1.05937e-05	-0.444903	0.00720301	1.318	6.38e-11	+	+	+	MitoCarta3.0	literature, targetP signal+, yeast mito homolog+, mito protein domain, MS/MS++	MIM	Metabolism > Carbohydrate metabolism	Ldhd
420	Mrpl34	ENSMUSG00000034880	892.257	protein_coding	mitochondrial ribosomal protein L34 [Source:MGI Symbol;Acc:MGI:2137227]	94065	-0.652097	6.20961e-07	-0.795752	1.31e-07	-0.47	0.000417909	+	+	+	MitoCarta3.0	literature, APEX_matrix, targetP signal+, yeast mito homolog++, Rickettsial homolog, mito protein domain, induction, coexpression++, MS/MS	Matrix	Mitochondrial central dogma > Translation > Mitochondrial ribosome	Mrpl34
960	Akap1	ENSMUSG00000018428	3445.18	protein_coding	A kinase (PRKA) anchor protein 1 [Source:MGI Symbol;Acc:MGI:104729]	11640	-0.651974	0.000158737	-0.381819	0.0362701	0.39	0.000265256	+	+	+	MitoCarta3.0	literature, mito protein domain, induction, coexpression++, MS/MS+	MOM	Signaling > cAMP-PKA signaling	Akap1
2649	Car3	ENSMUSG00000027559	21914.8	protein_coding	carbonic anhydrase 3 [Source:MGI Symbol;Acc:MGI:88270]	12350	-0.650621	0.019634	-0.61538	0.00211563	4.724	1.32e-15	+	+	+	-	-	-	-	Car3
1196	Apba3	ENSMUSG00000004931	714.974	protein_coding	amyloid beta (A4) precursor protein-binding, family A, member 3 [Source:MGI Symbol;Acc:MGI:1888527]	57267	-0.65054	0.000474753	-0.409795	0.0120003			+	+		-	-	-	-	Apba3
1709	Hoxa4	ENSMUSG00000000942	74.1931	protein_coding	homeobox A4 [Source:MGI Symbol;Acc:MGI:96176]	15401	-0.650329	0.00323409	-1.01541	2.51e-06	-0.47	0.000557928	+	+	+	-	-	-	-	Hoxa4
1615	Pag1	ENSMUSG00000027508	117.553	protein_coding	phosphoprotein associated with glycosphingolipid microdomains 1 [Source:MGI Symbol;Acc:MGI:2443160]	94212	-0.647552	0.00241466	-0.410783	0.0827243	1.508	9.95e-08	+		+	-	-	-	-	Pag1
86	Cox6b1	ENSMUSG00000036751	5128.44	protein_coding	cytochrome c oxidase, subunit 6B1 [Source:MGI Symbol;Acc:MGI:107460]	110323	-0.646457	1.11493e-12	-0.386655	0.0237347	-0.084	0.108566	+	+		MitoCarta3.0	literature, APEX_IMS, yeast mito homolog+, mito protein domain+, coexpression++, MS/MS++	MIM	OXPHOS > Complex IV > CIV subunits | OXPHOS > OXPHOS subunits	Cox6b1
314	Hadh	ENSMUSG00000027984	9619.46	protein_coding	hydroxyacyl-Coenzyme A dehydrogenase [Source:MGI Symbol;Acc:MGI:96009]	15107	-0.645645	7.0173e-08	-0.548678	0.00063602	-0.04	0.159606	+	+		MitoCarta3.0	literature, APEX_matrix, targetP signal, Rickettsial homolog, mito protein domain, induction, coexpression++, MS/MS++	Matrix	Metabolism > Lipid metabolism > Fatty acid oxidation | Metabolism > Amino acid metabolism > Lysine metabolism	Hadh
261	Ndufb3	ENSMUSG00000026032	1658.11	protein_coding	NADH:ubiquinone oxidoreductase subunit B3 [Source:MGI Symbol;Acc:MGI:1913745]	66495	-0.645499	2.55421e-08	-0.36594	0.0338433	0.122	0.0554239	+	+		MitoCarta3.0	literature, APEX_IMS, APEX_matrix, mito protein domain+, coexpression+, MS/MS++	MIM	OXPHOS > Complex I > CI subunits | OXPHOS > OXPHOS subunits	Ndufb3
1260	Ddhd2	ENSMUSG00000061313	2376.43	protein_coding	DDHD domain containing 2 [Source:MGI Symbol;Acc:MGI:1919358]	72108	-0.644908	0.000688224	-1.00583	1.98e-06	-2.272	6.83e-15	+	+	+	-	-	-	-	Ddhd2
2507	B330016D10Rik	ENSMUSG00000048406	55.559	pseudogene	RIKEN cDNA B330016D10 gene [Source:MGI Symbol;Acc:MGI:2444063]	-	-0.64378	0.0155628	-0.250811	0.673334	0.384	0.00121997	+		+	-	-	-	-	B330016D10Rik
200	Sdhd	ENSMUSG00000000171	4736.02	protein_coding	succinate dehydrogenase complex, subunit D, integral membrane protein [Source:MGI Symbol;Acc:MGI:1914175]	66925	-0.643472	6.51505e-09	-0.542298	0.000521407	-0.19	0.0181959	+	+	+	MitoCarta3.0	literature, targetP signal, yeast mito homolog++, Rickettsial homolog, mito protein domain+, induction, coexpression++, MS/MS+	MIM	OXPHOS > Complex II > CII subunits | Metabolism > Carbohydrate metabolism > TCA cycle | Metabolism > Metals and cofactors > Heme-containing proteins | OXPHOS > OXPHOS subunits	Sdhd
3962	Pakap	ENSMUSG00000090053	69.6317	protein_coding	paralemmin A kinase anchor protein [Source:MGI Symbol;Acc:MGI:5141924]	677884	-0.643182	0.0741116								-	-	-	-	Pakap
570	Slc16a2	ENSMUSG00000033965	347.147	protein_coding	solute carrier family 16 (monocarboxylic acid transporters), member 2 [Source:MGI Symbol;Acc:MGI:1203732]	20502	-0.642891	5.05507e-06	0.00582147	1	0.112	0.0970052	+			-	-	-	-	Slc16a2
1720	Ccdc58	ENSMUSG00000075229	113.105	protein_coding	coiled-coil domain containing 58 [Source:MGI Symbol;Acc:MGI:2146423]	381045	-0.642443	0.00330236	-0.720692	2.31e-05	-0.048	0.179002	+	+		MitoCarta3.0	APEX_IMS, yeast mito homolog++, mito protein domain+, MS/MS++	IMS	0	Ccdc58
3677	8430422M14Rik	ENSMUSG00000105095	29.2407	TEC	RIKEN cDNA 8430422M14 gene [Source:MGI Symbol;Acc:MGI:1925753]	-	-0.641921	0.060376								-	-	-	-	8430422M14Rik
248	Ndufb5	ENSMUSG00000027673	2446.51	protein_coding	NADH:ubiquinone oxidoreductase subunit B5 [Source:MGI Symbol;Acc:MGI:1913296]	66046	-0.641788	1.52924e-08	-0.539511	0.000643769	-0.594	5.49e-06	+	+	+	MitoCarta3.0	literature, APEX_IMS, APEX_matrix, targetP signal+, mito protein domain+, induction, coexpression++, MS/MS+	MIM	OXPHOS > Complex I > CI subunits | OXPHOS > OXPHOS subunits	Ndufb5
777	Gpat4	ENSMUSG00000031545	4012.76	protein_coding	glycerol-3-phosphate acyltransferase 4 [Source:MGI Symbol;Acc:MGI:2142716]	102247	-0.641706	4.14112e-05					+			-	-	-	-	Gpat4
3505	Rexo5	ENSMUSG00000030924	54.0408	protein_coding	RNA exonuclease 5 [Source:MGI Symbol;Acc:MGI:1919402]	434234	-0.641353	0.053393								-	-	-	-	Rexo5
330	1700037H04Rik	ENSMUSG00000027327	2408.53	protein_coding	RIKEN cDNA 1700037H04 gene [Source:MGI Symbol;Acc:MGI:1914576]	67326	-0.641182	1.02566e-07	-0.850665	2.74e-06	-1.37	1.6e-10	+	+	+	-	-	-	-	1700037H04Rik
1414	D3Ertd751e	ENSMUSG00000025766	177.969	protein_coding	DNA segment, Chr 3, ERATO Doi 751, expressed [Source:MGI Symbol;Acc:MGI:1289213]	73852	-0.639392	0.00115378	-0.0877606	0.968175	-0.04	0.199874	+			-	-	-	-	D3Ertd751e
1267	Fuom	ENSMUSG00000025466	289.092	protein_coding	fucose mutarotase [Source:MGI Symbol;Acc:MGI:1916314]	69064	-0.639272	0.000697017	-0.69344	0.000208732	-1.086	8.13e-08	+	+	+	-	-	-	-	Fuom
1083	Nudt7	ENSMUSG00000031767	961.427	protein_coding	nudix (nucleoside diphosphate linked moiety X)-type motif 7 [Source:MGI Symbol;Acc:MGI:1914778]	67528	-0.639074	0.000290224	-0.64722	8.11e-05	-1.064	1.37e-10	+	+	+	-	-	-	-	Nudt7
558	Mpc1-ps	ENSMUSG00000091498	446.605	processed_pseudogene	mitochondrial pyruvate carrier 1, pseudogene [Source:MGI Symbol;Acc:MGI:3781628]	-	-0.638945	3.99051e-06					+			-	-	-	-	Mpc1-ps
2982	Acsl5	ENSMUSG00000024981	3516.58	protein_coding	acyl-CoA synthetase long-chain family member 5 [Source:MGI Symbol;Acc:MGI:1919129]	433256	-0.636936	0.0317437	-1.63698	2.35e-11	-2.824	6.36e-15	+	+	+	-	-	-	-	Acsl5
556	Tufm	ENSMUSG00000073838	1944.78	protein_coding	Tu translation elongation factor, mitochondrial [Source:MGI Symbol;Acc:MGI:1923686]	233870	-0.636707	3.96872e-06	-0.237334	0.256036	-0.72	1.06e-07	+		+	MitoCarta3.0	literature, APEX_matrix, targetP signal, yeast mito homolog+, Rickettsial homolog, mito protein domain, MS/MS++	Matrix	Mitochondrial central dogma > Translation > Translation factors	Tufm
2977	Fdft1	ENSMUSG00000021273	1175.35	protein_coding	farnesyl diphosphate farnesyl transferase 1 [Source:MGI Symbol;Acc:MGI:102706]	14137	-0.636384	0.0313744	-0.48976	0.0134503	-0.294	0.00246388	+	+	+	-	-	-	-	Fdft1
1951	Ppp1r3b	ENSMUSG00000046794	3163.65	protein_coding	protein phosphatase 1, regulatory subunit 3B [Source:MGI Symbol;Acc:MGI:2177268]	244416	-0.634625	0.00543145	-1.04334	1.38e-05	-0.796	5.74e-06	+	+	+	-	-	-	-	Ppp1r3b
3066	Tpmt	ENSMUSG00000021376	88.7171	protein_coding	thiopurine methyltransferase [Source:MGI Symbol;Acc:MGI:98812]	22017	-0.633005	0.0354854	-0.549191	0.00131118	-0.414	0.00136179	+	+	+	-	-	-	-	Tpmt
544	Pcca	ENSMUSG00000041650	2225.79	protein_coding	propionyl-Coenzyme A carboxylase, alpha polypeptide [Source:MGI Symbol;Acc:MGI:97499]	110821	-0.632839	3.67162e-06	-0.626641	6.82e-05	-0.662	4.34e-06	+	+	+	MitoCarta3.0	literature, targetP signal+, Rickettsial homolog, mito protein domain, induction, coexpression+, MS/MS++	Matrix	Metabolism > Carbohydrate metabolism > Propanoate metabolism | Metabolism > Lipid metabolism > Fatty acid oxidation | Metabolism > Vitamin metabolism > Biotin utilizing proteins	Pcca
1262	Ncoa4	ENSMUSG00000056234	1807.7	protein_coding	nuclear receptor coactivator 4 [Source:MGI Symbol;Acc:MGI:1350932]	27057	-0.632323	0.000691135	-0.736246	0.000456375	-0.404	0.000155542	+	+	+	-	-	-	-	Ncoa4
413	Snx10	ENSMUSG00000038301	1280.73	protein_coding	sorting nexin 10 [Source:MGI Symbol;Acc:MGI:1919232]	71982	-0.631766	5.61661e-07	-0.766096	0.000133606	-1.754	2.78e-13	+	+	+	-	-	-	-	Snx10
707	Fkbp4	ENSMUSG00000030357	1345.21	protein_coding	FK506 binding protein 4 [Source:MGI Symbol;Acc:MGI:95543]	14228	-0.63065	2.35363e-05	-0.40949	0.0189867	-0.53	6.35e-05	+	+	+	-	-	-	-	Fkbp4
1364	Pmepa1	ENSMUSG00000038400	1465.5	protein_coding	prostate transmembrane protein, androgen induced 1 [Source:MGI Symbol;Acc:MGI:1929600]	65112	-0.630527	0.000941705	0.0209894	1	-0.636	0.000181119	+		+	-	-	-	-	Pmepa1
1345	Rgs3	ENSMUSG00000059810	1041.58	protein_coding	regulator of G-protein signaling 3 [Source:MGI Symbol;Acc:MGI:1354734]	50780	-0.630202	0.000869373	-0.0489456	1	0.396	0.00620942	+		+	-	-	-	-	Rgs3
1418	Cebpa	ENSMUSG00000034957	5885.83	protein_coding	CCAAT/enhancer binding protein (C/EBP), alpha [Source:MGI Symbol;Acc:MGI:99480]	12606	-0.630015	0.00118697	0.0243077	1	0.346	0.00193771	+		+	-	-	-	-	Cebpa
335	Acadm	ENSMUSG00000062908	14717.6	protein_coding	acyl-Coenzyme A dehydrogenase, medium chain [Source:MGI Symbol;Acc:MGI:87867]	11364	-0.629991	1.3774e-07	-1.01918	5.63e-09	-0.576	4.42e-06	+	+	+	MitoCarta3.0	literature, APEX_matrix, targetP signal, mito protein domain+, induction, coexpression++, MS/MS++	Matrix	Metabolism > Lipid metabolism > Fatty acid oxidation	Acadm
3281	Prox2	ENSMUSG00000042320	55.8565	protein_coding	prospero homeobox 2 [Source:MGI Symbol;Acc:MGI:1920672]	73422	-0.628421	0.0436597	0.227777	0.577876	0.348	0.00419157	+		+	-	-	-	-	Prox2
1446	Abhd5	ENSMUSG00000032540	1552.82	protein_coding	abhydrolase domain containing 5 [Source:MGI Symbol;Acc:MGI:1914719]	67469	-0.628385	0.00137558	-0.933466	1.77e-06	-1.738	9.14e-12	+	+	+	-	-	-	-	Abhd5
296	Abcd1	ENSMUSG00000031378	377.895	protein_coding	ATP-binding cassette, sub-family D (ALD), member 1 [Source:MGI Symbol;Acc:MGI:1349215]	11666	-0.627555	6.25455e-08	0.0605991	1	0.226	0.00778304	+		+	MitoCarta3.0	targetP signal, Rickettsial homolog, mito protein domain, induction	Membrane	Small molecule transport > ABC transporters	Abcd1
1402	Cebpb	ENSMUSG00000056501	1329.23	protein_coding	CCAAT/enhancer binding protein (C/EBP), beta [Source:MGI Symbol;Acc:MGI:88373]	12608	-0.627116	0.00109537	0.212956	0.635805			+			-	-	-	-	Cebpb
1135	Fam210b	ENSMUSG00000027495	270.02	protein_coding	family with sequence similarity 210, member B [Source:MGI Symbol;Acc:MGI:1914267]	67017	-0.625918	0.000386266	-0.531155	0.00113574	-0.284	0.00404886	+	+	+	MitoCarta3.0	targetP signal, yeast mito homolog, coexpression, MS/MS	MIM	Metabolism > Metals and cofactors > Iron homeostasis	Fam210b
3491	Ccl25	ENSMUSG00000023235	65.4681	protein_coding	chemokine (C-C motif) ligand 25 [Source:MGI Symbol;Acc:MGI:1099448]	20300	-0.625133	0.0522888	-0.435838	0.16838	-0.222	0.0460973			+	-	-	-	-	Ccl25
2205	Slc22a23	ENSMUSG00000038267	445.217	protein_coding	solute carrier family 22, member 23 [Source:MGI Symbol;Acc:MGI:1920352]	73102	-0.625002	0.00992119	-0.200219	0.515165	-0.02	0.232789	+			-	-	-	-	Slc22a23
2138	Mettl22	ENSMUSG00000039345	173.862	protein_coding	methyltransferase like 22 [Source:MGI Symbol;Acc:MGI:2384301]	239706	-0.624861	0.00832001	-0.225262	0.4395	-0.092	0.0924567	+			-	-	-	-	Mettl22
922	H2-Q10	ENSMUSG00000067235	1719.87	protein_coding	histocompatibility 2, Q region locus 10 [Source:MGI Symbol;Acc:MGI:95929]	15007	-0.62317	0.000118972	1.01153	4.25e-05	-2.364	1.32e-10	+	+	+	-	-	-	-	H2-Q10
1265	Fam217b	ENSMUSG00000070476	205.725	protein_coding	family with sequence similarity 217, member B [Source:MGI Symbol;Acc:MGI:1918782]	71532	-0.623137	0.000693309	-0.338084	0.188802	-0.538	0.000322584	+		+	-	-	-	-	Fam217b
883	Decr2	ENSMUSG00000036775	444.569	protein_coding	2-4-dienoyl-Coenzyme A reductase 2, peroxisomal [Source:MGI Symbol;Acc:MGI:1347059]	26378	-0.623055	9.47228e-05	-0.482647	0.00520608	-0.812	4.59e-08	+	+	+	-	-	-	-	Decr2
2492	Rps6kl1	ENSMUSG00000019235	55.6817	protein_coding	ribosomal protein S6 kinase-like 1 [Source:MGI Symbol;Acc:MGI:2443413]	238323	-0.622438	0.0153964	0.121742	0.96585	-0.564	0.00330218	+		+	-	-	-	-	Rps6kl1
1814	Vars2	ENSMUSG00000038838	410.128	protein_coding	valyl-tRNA synthetase 2, mitochondrial [Source:MGI Symbol;Acc:MGI:1916165]	68915	-0.621909	0.00398665	-0.275521	0.137428	-0.022	0.219892	+			MitoCarta3.0	APEX_matrix, targetP signal, yeast mito homolog, Rickettsial homolog, mito protein domain, coexpression, MS/MS++	Matrix	Mitochondrial central dogma > Translation > mt-tRNA synthetases	Vars2
497	Acss1	ENSMUSG00000027452	1866.48	protein_coding	acyl-CoA synthetase short-chain family member 1 [Source:MGI Symbol;Acc:MGI:1915988]	68738	-0.621808	2.14951e-06	-0.783357	0.000154994	0.134	0.0551507	+	+		MitoCarta3.0	literature, APEX_matrix, targetP signal, mito protein domain, MS/MS++	MIM	Metabolism > Lipid metabolism > Fatty acid oxidation	Acss1
201	Acadl	ENSMUSG00000026003	16816.3	protein_coding	acyl-Coenzyme A dehydrogenase, long-chain [Source:MGI Symbol;Acc:MGI:87866]	11363	-0.621591	6.51505e-09	-0.611687	0.000188507	-0.392	0.000177242	+	+	+	MitoCarta3.0	literature, targetP signal+, mito protein domain+, induction, coexpression+, MS/MS++	MIM	Metabolism > Lipid metabolism > Fatty acid oxidation	Acadl
2232	Zkscan14	ENSMUSG00000029627	73.945	protein_coding	zinc finger with KRAB and SCAN domains 14 [Source:MGI Symbol;Acc:MGI:1914485]	67235	-0.621282	0.0102565	-0.18306	0.765136	-0.182	0.022781	+		+	-	-	-	-	Zkscan14
3093	Gm45470	ENSMUSG00000109674	218.361	lncRNA	predicted gene 45470 [Source:MGI Symbol;Acc:MGI:5791306]	-	-0.620754	0.0365633					+			-	-	-	-	Gm45470
1007	Tmem50b	ENSMUSG00000022964	633.341	protein_coding	transmembrane protein 50B [Source:MGI Symbol;Acc:MGI:1925225]	77975	-0.620558	0.000202502	-0.232896	0.250737	0.23	0.00329602	+		+	-	-	-	-	Tmem50b
754	Gpd1	ENSMUSG00000023019	59814.5	protein_coding	glycerol-3-phosphate dehydrogenase 1 (soluble) [Source:MGI Symbol;Acc:MGI:95679]	14555	-0.620032	3.47979e-05	-0.791681	7.81e-07	-1.396	2.28e-11	+	+	+	-	-	-	-	Gpd1
2002	Rasl12	ENSMUSG00000041696	736.119	protein_coding	RAS-like, family 12 [Source:MGI Symbol;Acc:MGI:1918034]	70784	-0.61996	0.00606874	-0.227873	0.431956	0.882	5.21e-06	+		+	-	-	-	-	Rasl12
288	Mpc1	ENSMUSG00000023861	6782.67	protein_coding	mitochondrial pyruvate carrier 1 [Source:MGI Symbol;Acc:MGI:1915240]	55951	-0.619639	5.89949e-08	-0.731292	0.0100821			+	+		MitoCarta3.0	GFP, yeast mito homolog+, mito protein domain+, MS/MS++	MIM	Metabolism > Carbohydrate metabolism > Gluconeogenesis | Metabolism > Carbohydrate metabolism > Pyruvate metabolism | Metabolism > Carbohydrate metabolism > TCA-associated | Small molecule transport	Mpc1
1621	Coa3	ENSMUSG00000017188	504.359	protein_coding	cytochrome C oxidase assembly factor 3 [Source:MGI Symbol;Acc:MGI:1098757]	52469	-0.618103	0.00250364	-0.533742	0.000397744	-0.872	9.91e-07	+	+	+	MitoCarta3.0	APEX_IMS, APEX_matrix, mito protein domain+, coexpression, MS/MS++	MIM	Mitochondrial central dogma > Translation > Translation factors | OXPHOS > Complex IV > CIV assembly factors | OXPHOS > OXPHOS assembly factors	Coa3
205	Ndufs5	ENSMUSG00000028648	1608.01	protein_coding	NADH:ubiquinone oxidoreductase core subunit S5 [Source:MGI Symbol;Acc:MGI:1890889]	595136	-0.617936	7.12114e-09	-1.07791	0.430326	-0.458	7.41e-05	+		+	MitoCarta3.0	literature, APEX_IMS, mito protein domain+, induction, coexpression++, MS/MS++	MIM	OXPHOS > Complex I > CI subunits | OXPHOS > OXPHOS subunits	Ndufs5
2301	Zmat1	ENSMUSG00000052676	80.3006	protein_coding	zinc finger, matrin type 1 [Source:MGI Symbol;Acc:MGI:2442284]	215693	-0.617889	0.0115354	0.572199	0.0278095	0.906	5.1e-08	+	+	+	-	-	-	-	Zmat1
507	Mrps36	ENSMUSG00000061474	937.256	protein_coding	mitochondrial ribosomal protein S36 [Source:MGI Symbol;Acc:MGI:1913378]	66128	-0.617639	2.42323e-06	-0.437727	0.0265938	-0.886	1.06e-05	+	+	+	MitoCarta3.0	literature, APEX_matrix, mito protein domain+, MS/MS++	Matrix	Mitochondrial central dogma > Translation > Mitochondrial ribosome | Metabolism > Carbohydrate metabolism > TCA cycle	Mrps36
567	Sdha	ENSMUSG00000021577	23978.6	protein_coding	succinate dehydrogenase complex, subunit A, flavoprotein (Fp) [Source:MGI Symbol;Acc:MGI:1914195]	66945	-0.616797	4.89964e-06	-0.327645	0.0742482	-0.058	0.142942	+			MitoCarta3.0	literature, APEX_matrix, targetP signal, yeast mito homolog++, Rickettsial homolog, mito protein domain, induction, coexpression++, MS/MS++	MIM	OXPHOS > Complex II > CII subunits | Metabolism > Carbohydrate metabolism > TCA cycle | OXPHOS > OXPHOS subunits	Sdha
456	Dhrs4	ENSMUSG00000022210	914.485	protein_coding	dehydrogenase/reductase (SDR family) member 4 [Source:MGI Symbol;Acc:MGI:90169]	28200	-0.61635	1.13305e-06	-0.48417	0.00598793	-0.994	9.55e-11	+	+	+	MitoCarta3.0	targetP signal+, Rickettsial homolog, mito protein domain, coexpression, MS/MS++	Matrix	Metabolism > Vitamin metabolism > Vitamin A metabolism	Dhrs4
926	Crat	ENSMUSG00000026853	6862.67	protein_coding	carnitine acetyltransferase [Source:MGI Symbol;Acc:MGI:109501]	12908	-0.615679	0.000124769	-0.687891	0.000204731	-1.456	2.36e-10	+	+	+	MitoCarta3.0	literature, APEX_matrix, targetP signal, yeast mito homolog+, mito protein domain, induction, coexpression, MS/MS++	MIM	Metabolism > Lipid metabolism > Fatty acid oxidation	Crat
128	Uqcr10	ENSMUSG00000059534	2562.01	protein_coding	ubiquinol-cytochrome c reductase, complex III subunit X [Source:MGI Symbol;Acc:MGI:1913402]	66152	-0.61567	4.68394e-11	-0.477006	0.00320596	-0.406	0.000365112	+	+	+	MitoCarta3.0	literature, yeast mito homolog++, mito protein domain+, induction, coexpression++, MS/MS++	MIM	OXPHOS > Complex III > CIII subunits | OXPHOS > OXPHOS subunits	Uqcr10
427	Acat1	ENSMUSG00000032047	5472.65	protein_coding	acetyl-Coenzyme A acetyltransferase 1 [Source:MGI Symbol;Acc:MGI:87870]	110446	-0.615544	6.42757e-07	-0.433005	0.0136648	-0.388	0.000226164	+	+	+	MitoCarta3.0	literature, APEX_matrix, targetP signal, Rickettsial homolog, mito protein domain, induction, coexpression+, MS/MS++	Matrix	Metabolism > Carbohydrate metabolism > Ketone metabolism | Metabolism > Lipid metabolism > Fatty acid oxidation | Metabolism > Amino acid metabolism > Branched-chain amino acid metabolism | Metabolism > Amino acid metabolism > Lysine metabolism	Acat1
1220	Lamb1	ENSMUSG00000002900	2213.23	protein_coding	laminin B1 [Source:MGI Symbol;Acc:MGI:96743]	16777	-0.615536	0.000541777	0.134172	0.865244	0.594	6.08e-06	+		+	-	-	-	-	Lamb1
3357	Mthfd2l	ENSMUSG00000029376	78.9586	protein_coding	methylenetetrahydrofolate dehydrogenase (NADP+ dependent) 2-like [Source:MGI Symbol;Acc:MGI:1915871]	665563	-0.615065	0.0467796	0.137074	0.904649	-0.286	0.00489274	+		+	MitoCarta3.0	literature, targetP signal, yeast mito homolog+, Rickettsial homolog, mito protein domain	Matrix	Metabolism > Vitamin metabolism > Folate and 1-C metabolism	Mthfd2l
1400	Pepd	ENSMUSG00000063931	483.561	protein_coding	peptidase D [Source:MGI Symbol;Acc:MGI:97542]	18624	-0.614033	0.00109251	-0.829672	4.45e-06	-1.266	3e-10	+	+	+	-	-	-	-	Pepd
1355	Ankef1	ENSMUSG00000074771	743.533	protein_coding	ankyrin repeat and EF-hand domain containing 1 [Source:MGI Symbol;Acc:MGI:2441685]	319196	-0.614023	0.000904368	-0.332217	0.368031	2.092	1.31e-12	+		+	-	-	-	-	Ankef1
955	Rhbdd2	ENSMUSG00000039917	334.717	protein_coding	rhomboid domain containing 2 [Source:MGI Symbol;Acc:MGI:1915612]	215160	-0.613983	0.00014703	-0.231547	0.320912	0.158	0.0194999	+		+	-	-	-	-	Rhbdd2
1187	Pdcd4	ENSMUSG00000024975	414.512	protein_coding	programmed cell death 4 [Source:MGI Symbol;Acc:MGI:107490]	18569	-0.613752	0.000465802	-0.143344	0.71095	0.216	0.0192558	+		+	-	-	-	-	Pdcd4
2822	Mob3c	ENSMUSG00000028709	96.6142	protein_coding	MOB kinase activator 3C [Source:MGI Symbol;Acc:MGI:2140623]	100465	-0.613732	0.0245581	0.0600877	1	0.082	0.1277	+			-	-	-	-	Mob3c
1514	Abcd4	ENSMUSG00000021240	263.589	protein_coding	ATP-binding cassette, sub-family D (ALD), member 4 [Source:MGI Symbol;Acc:MGI:1349217]	19300	-0.613624	0.00176151	-0.298915	0.139079	-0.778	7e-08	+		+	-	-	-	-	Abcd4
220	Maob	ENSMUSG00000040147	842.027	protein_coding	monoamine oxidase B [Source:MGI Symbol;Acc:MGI:96916]	109731	-0.612146	1.24331e-08	-0.328571	0.0749687	0.908	6.94e-08	+		+	MitoCarta3.0	literature, mito protein domain, MS/MS++	MOM	Metabolism > Amino acid metabolism > Catechol metabolism | Metabolism > Detoxification > Xenobiotic metabolism	Maob
3665	Vwa3a	ENSMUSG00000030889	87.9085	protein_coding	von Willebrand factor A domain containing 3A [Source:MGI Symbol;Acc:MGI:3041229]	233813	-0.612024	0.0599267	-0.599879	0.00940144	-0.548	0.0103899		+	+	-	-	-	-	Vwa3a
1863	Pck1	ENSMUSG00000027513	36093.3	protein_coding	phosphoenolpyruvate carboxykinase 1, cytosolic [Source:MGI Symbol;Acc:MGI:97501]	18534	-0.61163	0.00438642	0.402495	0.597938	-0.926	3.72e-08	+		+	-	-	-	-	Pck1
1359	Cyb5d2	ENSMUSG00000057778	173.597	protein_coding	cytochrome b5 domain containing 2 [Source:MGI Symbol;Acc:MGI:2684848]	192986	-0.611126	0.000927172	-0.08868	0.894112	0.452	4.16e-05	+		+	-	-	-	-	Cyb5d2
163	Atp5j2	ENSMUSG00000038690	4063.99	protein_coding	ATP synthase, H+ transporting, mitochondrial F0 complex, subunit F2 [Source:MGI Symbol;Acc:MGI:1927558]	57423	-0.610516	7.88189e-10	-0.467398	0.00424819	-0.426	0.000190675	+	+	+	MitoCarta3.0	literature, coexpression++, MS/MS++	MIM	OXPHOS > Complex V > CV subunits | OXPHOS > OXPHOS subunits	Atp5j2
1653	Tmem33	ENSMUSG00000037720	638.682	protein_coding	transmembrane protein 33 [Source:MGI Symbol;Acc:MGI:1915128]	67878	-0.609817	0.00280116	-0.68393	0.000581212	-0.474	0.000195598	+	+	+	-	-	-	-	Tmem33
3989	Baiap3	ENSMUSG00000047507	20.0133	protein_coding	BAI1-associated protein 3 [Source:MGI Symbol;Acc:MGI:2685783]	545192	-0.608862	0.0755423	-0.00436209	1						-	-	-	-	Baiap3
2529	1700052K11Rik	ENSMUSG00000099681	60.2895	lncRNA	RIKEN cDNA 1700052K11 gene [Source:MGI Symbol;Acc:MGI:1920681]	-	-0.608796	0.016008	-0.0551956	1			+			-	-	-	-	1700052K11Rik
426	Cops9	ENSMUSG00000073616	601.552	protein_coding	COP9 signalosome subunit 9 [Source:MGI Symbol;Acc:MGI:1914165]	66915	-0.608252	6.39133e-07					+			-	-	-	-	Cops9
3756	Lag3	ENSMUSG00000030124	41.0751	protein_coding	lymphocyte-activation gene 3 [Source:MGI Symbol;Acc:MGI:106588]	16768	-0.60825	0.0642481	0.142902	0.831573	-0.312	0.0131004			+	-	-	-	-	Lag3
1276	P2rx5	ENSMUSG00000005950	589.186	protein_coding	purinergic receptor P2X, ligand-gated ion channel, 5 [Source:MGI Symbol;Acc:MGI:2137026]	94045	-0.607974	0.000708468	-0.456144	0.013512	0.304	0.00605379	+	+	+	-	-	-	-	P2rx5
903	Ppm1m	ENSMUSG00000020253	819.529	protein_coding	protein phosphatase 1M [Source:MGI Symbol;Acc:MGI:1915155]	67905	-0.605803	0.00011115	-0.569062	0.00380662	0.416	0.000124777	+	+	+	-	-	-	-	Ppm1m
1393	Acp5	ENSMUSG00000001348	1130.9	protein_coding	acid phosphatase 5, tartrate resistant [Source:MGI Symbol;Acc:MGI:87883]	11433	-0.605772	0.00106897	-0.414146	0.110118	-1.742	2.58e-10	+		+	-	-	-	-	Acp5
3397	4833438C02Rik	ENSMUSG00000118087	30.7505	lncRNA	RIKEN cDNA 4833438C02 gene [Source:MGI Symbol;Acc:MGI:2147599]	100503392	-0.605377	0.048506					+			-	-	-	-	4833438C02Rik
2400	Gm15163	ENSMUSG00000085711	82.0097	processed_pseudogene	predicted gene 15163 [Source:MGI Symbol;Acc:MGI:3642430]	-	-0.605166	0.0137274					+			-	-	-	-	Gm15163
1879	Zbtb4	ENSMUSG00000018750	638.69	protein_coding	zinc finger and BTB domain containing 4 [Source:MGI Symbol;Acc:MGI:1922830]	75580	-0.605094	0.00461435	0.418626	0.0482621	0.634	0.000143288	+	+	+	-	-	-	-	Zbtb4
185	Pdha1	ENSMUSG00000031299	19887.6	protein_coding	pyruvate dehydrogenase E1 alpha 1 [Source:MGI Symbol;Acc:MGI:97532]	18597	-0.605079	2.3862e-09	-0.12142	0.839412			+			MitoCarta3.0	literature, APEX_matrix, targetP signal+, yeast mito homolog+, Rickettsial homolog, mito protein domain+, induction, coexpression++, MS/MS++	Matrix	Metabolism > Carbohydrate metabolism > Pyruvate metabolism	Pdha1
1850	Klb	ENSMUSG00000029195	522.814	protein_coding	klotho beta [Source:MGI Symbol;Acc:MGI:1932466]	83379	-0.603938	0.00427117	-0.602335	0.00284005	-0.308	0.000994584	+	+	+	-	-	-	-	Klb
1051	1110032A03Rik	ENSMUSG00000037971	418.03	protein_coding	RIKEN cDNA 1110032A03 gene [Source:MGI Symbol;Acc:MGI:1915971]	68721	-0.603311	0.000253126	-0.535263	0.000469322	-1.402	2.29e-08	+	+	+	-	-	-	-	1110032A03Rik
3661	Gm26885	ENSMUSG00000097125	62.2394	lncRNA	predicted gene, 26885 [Source:MGI Symbol;Acc:MGI:5477379]	-	-0.602759	0.0595471								-	-	-	-	Gm26885
511	Cox17	ENSMUSG00000046516	1382.17	protein_coding	cytochrome c oxidase assembly protein 17, copper chaperone [Source:MGI Symbol;Acc:MGI:1333806]	12856	-0.602713	2.46819e-06	-0.708664	5.21e-06	-0.34	0.00423961	+	+	+	MitoCarta3.0	literature, APEX_IMS, yeast mito homolog, mito protein domain+, induction, coexpression++, MS/MS++	IMS	OXPHOS > Complex IV > CIV assembly factors | Metabolism > Metals and cofactors > Copper metabolism | OXPHOS > OXPHOS assembly factors	Cox17
4082	Lbhd1	ENSMUSG00000096740	67.4669	protein_coding	LBH domain containing 1 [Source:MGI Symbol;Acc:MGI:5516029]	102308570	-0.602531	0.0804491								-	-	-	-	Lbhd1
740	Acsf3	ENSMUSG00000015016	1076.73	protein_coding	acyl-CoA synthetase family member 3 [Source:MGI Symbol;Acc:MGI:2182591]	257633	-0.601998	3.13904e-05	-0.581623	0.000715203	-1.094	6.47e-09	+	+	+	MitoCarta3.0	APEX_matrix, targetP signal+, Rickettsial homolog, mito protein domain, coexpression+, MS/MS++	Matrix	Metabolism > Lipid metabolism > Type II fatty acid synthesis	Acsf3
3440	Syt3	ENSMUSG00000030731	64.9146	protein_coding	synaptotagmin III [Source:MGI Symbol;Acc:MGI:99665]	20981	-0.601395	0.050997	-0.398902	0.155288	-0.396	0.00519019			+	-	-	-	-	Syt3
2530	Rab6b	ENSMUSG00000032549	704.455	protein_coding	RAB6B, member RAS oncogene family [Source:MGI Symbol;Acc:MGI:107283]	270192	-0.600819	0.0160217	1.06403	0.234606	0.35	0.0207446	+		+	-	-	-	-	Rab6b
1764	Zfp395	ENSMUSG00000034522	291.862	protein_coding	zinc finger protein 395 [Source:MGI Symbol;Acc:MGI:2682318]	380912	-0.599601	0.00360224	0.226859	0.383347	1.726	8e-11	+		+	-	-	-	-	Zfp395
2105	Naa30	ENSMUSG00000036282	427.612	protein_coding	N(alpha)-acetyltransferase 30, NatC catalytic subunit [Source:MGI Symbol;Acc:MGI:1922259]	70646	-0.598901	0.0076751	-0.389763	0.0241383	-1.206	1.39e-09	+	+	+	-	-	-	-	Naa30
1095	Nr1d1	ENSMUSG00000020889	1326.58	protein_coding	nuclear receptor subfamily 1, group D, member 1 [Source:MGI Symbol;Acc:MGI:2444210]	217166	-0.598558	0.000306681	0.119019	0.936988	0.564	7.83e-06	+		+	-	-	-	-	Nr1d1
1736	Tmem8b	ENSMUSG00000078716	161.075	protein_coding	transmembrane protein 8B [Source:MGI Symbol;Acc:MGI:2441680]	242409	-0.59833	0.00338066	0.141948	0.781116	0.49	0.000250507	+		+	-	-	-	-	Tmem8b
3731	Zfp28	ENSMUSG00000062861	77.3157	protein_coding	zinc finger protein 28 [Source:MGI Symbol;Acc:MGI:99175]	22690	-0.597187	0.0629732	0.119188	1	0.066	0.136026				-	-	-	-	Zfp28
3885	Gm5112	ENSMUSG00000107868	22.5321	TEC	predicted gene 5112 [Source:MGI Symbol;Acc:MGI:3779460]	-	-0.596882	0.0694581								-	-	-	-	Gm5112
4127	Tmem267	ENSMUSG00000074634	65.1374	protein_coding	transmembrane protein 267 [Source:MGI Symbol;Acc:MGI:3648543]	633640	-0.596532	0.0832373								-	-	-	-	Tmem267
3493	Npnt	ENSMUSG00000040998	40.6181	protein_coding	nephronectin [Source:MGI Symbol;Acc:MGI:2148811]	114249	-0.595755	0.0522888	0.418435	0.591391	-4.878	5.66e-19			+	-	-	-	-	Npnt
1732	Gm16537	ENSMUSG00000089671	1094.2	lncRNA	predicted gene 16537 [Source:MGI Symbol;Acc:MGI:4414957]	102638434	-0.595664	0.00330974					+			-	-	-	-	Gm16537
1362	Nt5dc1	ENSMUSG00000039480	211.838	protein_coding	5'-nucleotidase domain containing 1 [Source:MGI Symbol;Acc:MGI:2442446]	319638	-0.594853	0.000935273	-0.523297	0.005608	-1.428	3.01e-11	+	+	+	-	-	-	-	Nt5dc1
984	Amigo1	ENSMUSG00000050947	247.767	protein_coding	adhesion molecule with Ig like domain 1 [Source:MGI Symbol;Acc:MGI:2653612]	229715	-0.594363	0.000177745	0.0354431	1	0.286	0.00333417	+		+	-	-	-	-	Amigo1
388	Kif1b	ENSMUSG00000063077	3166.58	protein_coding	kinesin family member 1B [Source:MGI Symbol;Acc:MGI:108426]	16561	-0.593978	3.28857e-07	-0.21645	0.424859	0.216	0.0123614	+		+	-	-	-	-	Kif1b
431	Nfix	ENSMUSG00000001911	1186.02	protein_coding	nuclear factor I/X [Source:MGI Symbol;Acc:MGI:97311]	18032	-0.593511	6.5651e-07	-0.249687	0.222595	0.264	0.00643474	+		+	-	-	-	-	Nfix
2846	Gja1	ENSMUSG00000050953	2112.34	protein_coding	gap junction protein, alpha 1 [Source:MGI Symbol;Acc:MGI:95713]	14609	-0.593507	0.0257907	-0.493017	0.0122201	-0.656	2.65e-06	+	+	+	-	-	-	-	Gja1
1163	Mto1	ENSMUSG00000032342	369.93	protein_coding	mitochondrial tRNA translation optimization 1 [Source:MGI Symbol;Acc:MGI:1915541]	68291	-0.593048	0.000424414	-0.696529	2.32e-06	-1.532	2.55e-12	+	+	+	MitoCarta3.0	literature, APEX_matrix, targetP signal+, yeast mito homolog++, Rickettsial homolog, mito protein domain, coexpression++	Matrix	Mitochondrial central dogma > mtRNA metabolism > mt-tRNA modifications | Metabolism > Vitamin metabolism > Folate and 1-C metabolism	Mto1
537	Slc25a19	ENSMUSG00000020744	2988.1	protein_coding	solute carrier family 25 (mitochondrial thiamine pyrophosphate carrier), member 19 [Source:MGI Symbol;Acc:MGI:1914533]	67283	-0.592908	3.47131e-06	-0.529829	0.00157327	-0.124	0.0431675	+	+	+	MitoCarta3.0	literature, yeast mito homolog++, mito protein domain+, induction, coexpression, MS/MS	MIM	Metabolism > Vitamin metabolism > Vitamin B1 metabolism | Small molecule transport > SLC25A family	Slc25a19
1004	Paip1	ENSMUSG00000025451	334.88	protein_coding	polyadenylate binding protein-interacting protein 1 [Source:MGI Symbol;Acc:MGI:2384993]	218693	-0.5928	0.000198524	0.00244253	1	-0.044	0.184873	+			-	-	-	-	Paip1
1911	Pan3	ENSMUSG00000029647	318.182	protein_coding	PAN3 poly(A) specific ribonuclease subunit [Source:MGI Symbol;Acc:MGI:1919837]	72587	-0.592735	0.0049279	-0.0873349	0.915011	-0.266	0.00600375	+		+	-	-	-	-	Pan3
3942	Col20a1	ENSMUSG00000016356	42.0224	protein_coding	collagen, type XX, alpha 1 [Source:MGI Symbol;Acc:MGI:1920618]	73368	-0.592341	0.0723047	0.267439	0.572645	1.552	3.23e-08			+	-	-	-	-	Col20a1
2106	Rfesd	ENSMUSG00000043190	127.471	protein_coding	Rieske (Fe-S) domain containing [Source:MGI Symbol;Acc:MGI:2145198]	218341	-0.591802	0.0076751	-0.167765	0.715615	-0.484	9.26e-06	+		+	-	-	-	-	Rfesd
1477	H2bc21	ENSMUSG00000068854	141.657	protein_coding	H2B clustered histone 21 [Source:MGI Symbol;Acc:MGI:2448415]	319190	-0.591179	0.00153289					+			-	-	-	-	H2bc21
3898	Gm10767	ENSMUSG00000074826	25.2338	protein_coding	predicted gene 10767 [Source:MGI Symbol;Acc:MGI:3642136]	100038538	-0.589899	0.0700413	0.0951814	1	-0.386	0.000700767			+	-	-	-	-	Gm10767
3339	Adcy3	ENSMUSG00000020654	2425.11	protein_coding	adenylate cyclase 3 [Source:MGI Symbol;Acc:MGI:99675]	104111	-0.589361	0.0459337	0.00919849	1	-1.942	1.94e-13	+		+	-	-	-	-	Adcy3
3196	Ndc1	ENSMUSG00000028614	266.591	protein_coding	NDC1 transmembrane nucleoporin [Source:MGI Symbol;Acc:MGI:1920037]	72787	-0.58813	0.0407833	-0.289658	0.162741	0.144	0.0508533	+			-	-	-	-	Ndc1
114	Idh3g	ENSMUSG00000002010	7338.6	protein_coding	isocitrate dehydrogenase 3 (NAD+), gamma [Source:MGI Symbol;Acc:MGI:1099463]	15929	-0.587531	2.32111e-11	-0.510872	0.00148553	-0.808	2.12e-06	+	+	+	MitoCarta3.0	literature, APEX_matrix, yeast mito homolog+, Rickettsial homolog, mito protein domain, induction, coexpression++, MS/MS++	Matrix	Metabolism > Carbohydrate metabolism > TCA cycle	Idh3g
2302	Zfp982	ENSMUSG00000078496	136.722	protein_coding	zinc finger protein 982 [Source:MGI Symbol;Acc:MGI:3701121]	195531	-0.586777	0.0115354					+			-	-	-	-	Zfp982
1765	Ano1	ENSMUSG00000031075	495.949	protein_coding	anoctamin 1, calcium activated chloride channel [Source:MGI Symbol;Acc:MGI:2142149]	101772	-0.586532	0.00360532	-0.423996	0.0193204	0.892	3.14e-06	+	+	+	-	-	-	-	Ano1
1012	H2-Ke6	ENSMUSG00000073422	753.763	protein_coding	H2-K region expressed gene 6 [Source:MGI Symbol;Acc:MGI:95911]	14979	-0.586266	0.00021533	-0.34386	0.0458471			+	+		MitoCarta3.0	APEX_matrix, targetP signal, Rickettsial homolog, mito protein domain, coexpression, MS/MS++	Matrix	Metabolism > Lipid metabolism > Type II fatty acid synthesis | Metabolism > Lipid metabolism > Cholesterol, bile acid, steroid synthesis	H2-Ke6
2325	4930430F08Rik	ENSMUSG00000046567	106.941	protein_coding	RIKEN cDNA 4930430F08 gene [Source:MGI Symbol;Acc:MGI:1921197]	68281	-0.585439	0.0121817	0.234719	0.326479			+			-	-	-	-	4930430F08Rik
3977	Gm9922	ENSMUSG00000053821	30.1944	lncRNA	predicted gene 9922 [Source:MGI Symbol;Acc:MGI:3642123]	-	-0.585418	0.0748853								-	-	-	-	Gm9922
1086	Acsl1	ENSMUSG00000018796	23211.6	protein_coding	acyl-CoA synthetase long-chain family member 1 [Source:MGI Symbol;Acc:MGI:102797]	14081	-0.585115	0.000298466	-0.640954	3.22e-05	-0.822	2.2e-08	+	+	+	MitoCarta3.0	yeast mito homolog, Rickettsial homolog, mito protein domain, coexpression	MOM	Metabolism > Lipid metabolism > Fatty acid oxidation	Acsl1
603	Rpe	ENSMUSG00000026005	712.119	protein_coding	ribulose-5-phosphate-3-epimerase [Source:MGI Symbol;Acc:MGI:1913896]	66646	-0.584838	8.38933e-06	-0.579878	0.000188943			+	+		-	-	-	-	Rpe
1425	Ces1d	ENSMUSG00000056973	6654	protein_coding	carboxylesterase 1D [Source:MGI Symbol;Acc:MGI:2148202]	104158	-0.584306	0.00121958	-0.315195	0.222733	-0.696	3.74e-07	+		+	-	-	-	-	Ces1d
1557	Cox15	ENSMUSG00000040018	530.488	protein_coding	cytochrome c oxidase assembly protein 15 [Source:MGI Symbol;Acc:MGI:1920112]	226139	-0.58345	0.00202402	-0.549733	0.000551843	-0.746	1.13e-07	+	+	+	MitoCarta3.0	literature, targetP signal, yeast mito homolog++, Rickettsial homolog, mito protein domain+, coexpression++, MS/MS	MIM	OXPHOS > Complex IV > CIV assembly factors | Metabolism > Metals and cofactors > Heme synthesis and processing | OXPHOS > OXPHOS assembly factors	Cox15
1388	Hspe1	ENSMUSG00000073676	1662.96	protein_coding	heat shock protein 1 (chaperonin 10) [Source:MGI Symbol;Acc:MGI:104680]	15528	-0.582307	0.00105172	-0.974944	1.92e-07	-0.426	0.00112314	+	+	+	MitoCarta3.0	literature, APEX_IMS, APEX_matrix, yeast mito homolog++, Rickettsial homolog, mito protein domain, MS/MS++	Matrix	Protein import, sorting and homeostasis > Protein homeostasis > Chaperones	Hspe1
2691	Tshr	ENSMUSG00000020963	142.61	protein_coding	thyroid stimulating hormone receptor [Source:MGI Symbol;Acc:MGI:98849]	22095	-0.582226	0.0208988	0.340232	0.328264	0.668	0.00167202	+		+	-	-	-	-	Tshr
193	Acadvl	ENSMUSG00000018574	19740.7	protein_coding	acyl-Coenzyme A dehydrogenase, very long chain [Source:MGI Symbol;Acc:MGI:895149]	11370	-0.581929	6.21023e-09	-0.363944	0.0322528			+	+		MitoCarta3.0	literature, APEX_matrix, targetP signal+, mito protein domain+, coexpression+, MS/MS++	MIM	Metabolism > Lipid metabolism > Fatty acid oxidation	Acadvl
2102	Sycp3	ENSMUSG00000020059	123.745	protein_coding	synaptonemal complex protein 3 [Source:MGI Symbol;Acc:MGI:109542]	20962	-0.581831	0.00753896	-0.886567	9.84e-06			+	+		-	-	-	-	Sycp3
4052	Gm20633	ENSMUSG00000093553	35.4424	lncRNA	predicted gene 20633 [Source:MGI Symbol;Acc:MGI:5313080]	-	-0.581625	0.0793898								-	-	-	-	Gm20633
724	Pde3b	ENSMUSG00000030671	3455.54	protein_coding	phosphodiesterase 3B, cGMP-inhibited [Source:MGI Symbol;Acc:MGI:1333863]	18576	-0.58126	2.78295e-05	0.0181938	1	-0.222	0.00657538	+		+	-	-	-	-	Pde3b
4098	S1pr5	ENSMUSG00000045087	39.5071	protein_coding	sphingosine-1-phosphate receptor 5 [Source:MGI Symbol;Acc:MGI:2150641]	94226	-0.581052	0.0815181	-0.248058	0.710018	-1.814	6.39e-11			+	-	-	-	-	S1pr5
4164	1700087I21Rik	ENSMUSG00000115099	25.4558	lncRNA	RIKEN cDNA 1700087I21 gene [Source:MGI Symbol;Acc:MGI:1923869]	-	-0.581047	0.0862272								-	-	-	-	1700087I21Rik
3874	Nr3c2	ENSMUSG00000031618	108.066	protein_coding	nuclear receptor subfamily 3, group C, member 2 [Source:MGI Symbol;Acc:MGI:99459]	110784	-0.580878	0.0691172	-0.219826	0.614016	1.252	3.19e-10			+	-	-	-	-	Nr3c2
684	Adcy6	ENSMUSG00000022994	2497.07	protein_coding	adenylate cyclase 6 [Source:MGI Symbol;Acc:MGI:87917]	11512	-0.580664	1.71587e-05	0.117952	0.821043	0.57	1.48e-05	+		+	-	-	-	-	Adcy6
2221	Elmod3	ENSMUSG00000056698	385.856	protein_coding	ELMO/CED-12 domain containing 3 [Source:MGI Symbol;Acc:MGI:2445168]	232089	-0.580464	0.010168	-0.0615437	1	-0.51	5.53e-05	+		+	-	-	-	-	Elmod3
1613	Slc22a3	ENSMUSG00000023828	499.472	protein_coding	solute carrier family 22 (organic cation transporter), member 3 [Source:MGI Symbol;Acc:MGI:1333817]	20519	-0.578852	0.00241335	-0.458743	0.064388	1.144	4.01e-09	+		+	-	-	-	-	Slc22a3
1730	Cnot6l	ENSMUSG00000034724	382.462	protein_coding	CCR4-NOT transcription complex, subunit 6-like [Source:MGI Symbol;Acc:MGI:2443154]	231464	-0.578321	0.00330945	-0.0724052	1	0.962	3.71e-07	+		+	-	-	-	-	Cnot6l
1192	Aldh4a1	ENSMUSG00000028737	1733.39	protein_coding	aldehyde dehydrogenase 4 family, member A1 [Source:MGI Symbol;Acc:MGI:2443883]	212647	-0.57769	0.000470807	-0.557725	0.00115665	-0.254	0.00361134	+	+	+	MitoCarta3.0	literature, APEX_matrix, targetP signal+, yeast mito homolog++, mito protein domain, coexpression, MS/MS++	Matrix	Metabolism > Amino acid metabolism > Proline metabolism | Metabolism > Amino acid metabolism > Glyoxylate metabolism	Aldh4a1
627	Stat5b	ENSMUSG00000020919	641.75	protein_coding	signal transducer and activator of transcription 5B [Source:MGI Symbol;Acc:MGI:103035]	20851	-0.577098	1.14514e-05	0.0724007	1	0.052	0.135016	+			-	-	-	-	Stat5b
948	Egln1	ENSMUSG00000031987	2163.83	protein_coding	egl-9 family hypoxia-inducible factor 1 [Source:MGI Symbol;Acc:MGI:1932286]	112405	-0.576573	0.000141636	-0.0838387	0.922143	-0.286	0.00455992	+		+	-	-	-	-	Egln1
1629	L2hgdh	ENSMUSG00000020988	359.298	protein_coding	L-2-hydroxyglutarate dehydrogenase [Source:MGI Symbol;Acc:MGI:2384968]	217666	-0.575428	0.00257549	-0.497885	0.00874244	0.402	0.000158405	+	+	+	MitoCarta3.0	literature, APEX_matrix, targetP signal, mito protein domain, induction, coexpression, MS/MS++	MIM	Metabolism > Carbohydrate metabolism > TCA-associated	L2hgdh
407	Nop10	ENSMUSG00000027133	501.827	protein_coding	NOP10 ribonucleoprotein [Source:MGI Symbol;Acc:MGI:1913431]	66181	-0.574779	5.14683e-07	-0.326348	0.140379	0.43	0.00154111	+		+	-	-	-	-	Nop10
548	Prxl2c	ENSMUSG00000021482	495.776	protein_coding	peroxiredoxin like 2C [Source:MGI Symbol;Acc:MGI:1913379]	66129	-0.574723	3.80431e-06					+			-	-	-	-	Prxl2c
1328	Tmem94	ENSMUSG00000020747	933.2	protein_coding	transmembrane protein 94 [Source:MGI Symbol;Acc:MGI:1919197]	71947	-0.574609	0.000812567					+			-	-	-	-	Tmem94
73	Ndufa10	ENSMUSG00000026260	6009.69	protein_coding	NADH:ubiquinone oxidoreductase subunit A10 [Source:MGI Symbol;Acc:MGI:1914523]	67273	-0.57388	2.6652e-13	-0.305798	0.116557	-0.508	7.49e-05	+		+	MitoCarta3.0	literature, targetP signal+, mito protein domain, coexpression++, MS/MS++	MIM	OXPHOS > Complex I > CI subunits | OXPHOS > OXPHOS subunits	Ndufa10
943	Naprt	ENSMUSG00000022574	211.535	protein_coding	nicotinate phosphoribosyltransferase [Source:MGI Symbol;Acc:MGI:2442664]	223646	-0.573821	0.000135505	-0.204513	0.368481	0.886	1.96e-08	+		+	-	-	-	-	Naprt
3726	C8g	ENSMUSG00000015083	34.0028	protein_coding	complement component 8, gamma polypeptide [Source:MGI Symbol;Acc:MGI:88237]	69379	-0.573286	0.0628993	-0.0620179	1	0.282	0.00931887			+	-	-	-	-	C8g
1368	Sirt5	ENSMUSG00000054021	183.761	protein_coding	sirtuin 5 [Source:MGI Symbol;Acc:MGI:1915596]	68346	-0.573154	0.000964267	0.0324546	1	-0.59	0.000169992	+		+	MitoCarta3.0	literature, APEX_matrix, targetP signal, mito protein domain, induction, coexpression, MS/MS	Matrix	Metabolism > Metals and cofactors > NAD biosynthesis and metabolism	Sirt5
2466	9430064I24Rik	ENSMUSG00000108402	109.272	TEC	RIKEN cDNA 9430064I24 gene [Source:MGI Symbol;Acc:MGI:3704302]	-	-0.572848	0.0149559					+			-	-	-	-	9430064I24Rik
1016	Ndufa3	ENSMUSG00000035674	1203.31	protein_coding	NADH:ubiquinone oxidoreductase subunit A3 [Source:MGI Symbol;Acc:MGI:1913341]	66091	-0.572277	0.000220953	-0.402943	0.014371	-0.228	0.0117642	+	+	+	MitoCarta3.0	literature, induction, coexpression++, MS/MS++	MIM	OXPHOS > Complex I > CI subunits | OXPHOS > OXPHOS subunits	Ndufa3
2195	Fbxl19	ENSMUSG00000030811	143.217	protein_coding	F-box and leucine-rich repeat protein 19 [Source:MGI Symbol;Acc:MGI:3039600]	233902	-0.57196	0.00959962	0.211485	0.781628	-0.254	0.0109452	+		+	-	-	-	-	Fbxl19
1657	Rhbdd3	ENSMUSG00000034175	163.111	protein_coding	rhomboid domain containing 3 [Source:MGI Symbol;Acc:MGI:2444684]	279766	-0.571757	0.00288349	0.0015819	1	-0.296	0.00206965	+		+	-	-	-	-	Rhbdd3
1916	Cyp4v3	ENSMUSG00000079057	399.085	protein_coding	cytochrome P450, family 4, subfamily v, polypeptide 3 [Source:MGI Symbol;Acc:MGI:2142763]	102294	-0.571617	0.00499468	-0.0584481	1			+			-	-	-	-	Cyp4v3
3010	Ksr1	ENSMUSG00000018334	262.559	protein_coding	kinase suppressor of ras 1 [Source:MGI Symbol;Acc:MGI:105051]	16706	-0.571413	0.0326725	0.172503	0.79459	-0.922	8.33e-07	+		+	-	-	-	-	Ksr1
2849	Tlcd3b	ENSMUSG00000058966	366.873	protein_coding	TLC domain containing 3B [Source:MGI Symbol;Acc:MGI:1916202]	68952	-0.570833	0.0258456					+			-	-	-	-	Tlcd3b
763	Pfkl	ENSMUSG00000020277	8052.07	protein_coding	phosphofructokinase, liver, B-type [Source:MGI Symbol;Acc:MGI:97547]	18641	-0.570544	3.61932e-05	-0.514564	0.0211178	-1.206	5.15e-10	+	+	+	-	-	-	-	Pfkl
3267	Dpf3	ENSMUSG00000021221	42.1563	protein_coding	D4, zinc and double PHD fingers, family 3 [Source:MGI Symbol;Acc:MGI:1917377]	70127	-0.56999	0.0429264	-0.67411	0.0107503	-0.166	0.0696531	+	+		-	-	-	-	Dpf3
492	Atp5md	ENSMUSG00000071528	1878.06	protein_coding	ATP synthase membrane subunit DAPIT [Source:MGI Symbol;Acc:MGI:1891435]	c(102639577, 66477)	-0.569871	2.05014e-06					+			-	-	-	-	Atp5md
271	Cox7b	ENSMUSG00000031231	4086.14	protein_coding	cytochrome c oxidase subunit 7B [Source:MGI Symbol;Acc:MGI:1913392]	66142	-0.569712	3.61548e-08	-0.352366	0.0456062	-0.196	0.0245968	+	+	+	MitoCarta3.0	literature, targetP signal, mito protein domain+, induction, MS/MS+	MIM	OXPHOS > Complex IV > CIV subunits | OXPHOS > OXPHOS subunits	Cox7b
2596	Msrb2	ENSMUSG00000023094	274.702	protein_coding	methionine sulfoxide reductase B2 [Source:MGI Symbol;Acc:MGI:1923717]	76467	-0.569589	0.0177824	-0.346761	0.0493922	-0.872	6.74e-08	+	+	+	MitoCarta3.0	APEX_matrix, targetP signal+, yeast mito homolog+, mito protein domain, coexpression, MS/MS++	Matrix	Metabolism > Detoxification > ROS and glutathione metabolism | Metabolism > Sulfur metabolism	Msrb2
1242	Grhpr	ENSMUSG00000035637	438.011	protein_coding	glyoxylate reductase/hydroxypyruvate reductase [Source:MGI Symbol;Acc:MGI:1923488]	76238	-0.567338	0.000643945	-0.268224	0.201898	0.068	0.13811	+			MitoCarta3.0	APEX_matrix, yeast mito homolog, mito protein domain, coexpression, MS/MS++	Matrix	Metabolism > Amino acid metabolism > Glyoxylate metabolism	Grhpr
1617	Tomm40l	ENSMUSG00000005674	659.898	protein_coding	translocase of outer mitochondrial membrane 40-like [Source:MGI Symbol;Acc:MGI:3589112]	641376	-0.567063	0.00242257	-0.138408	0.651266	0.714	9.23e-07	+		+	MitoCarta3.0	targetP signal, yeast mito homolog+, mito protein domain+, induction, coexpression+, MS/MS	MOM	Protein import, sorting and homeostasis > Protein import and sorting > TOM	Tomm40l
694	Mccc2	ENSMUSG00000021646	874.242	protein_coding	methylcrotonoyl-Coenzyme A carboxylase 2 (beta) [Source:MGI Symbol;Acc:MGI:1925288]	78038	-0.565962	2.0264e-05	-0.587273	0.000491919	-0.542	1.18e-06	+	+	+	MitoCarta3.0	literature, targetP signal, Rickettsial homolog, mito protein domain, coexpression+, MS/MS++	Matrix	Metabolism > Amino acid metabolism > Branched-chain amino acid metabolism	Mccc2
1634	Etfdh	ENSMUSG00000027809	5982.91	protein_coding	electron transferring flavoprotein, dehydrogenase [Source:MGI Symbol;Acc:MGI:106100]	66841	-0.56596	0.00265211	-0.862941	9.79e-07	-1.44	1.86e-11	+	+	+	MitoCarta3.0	literature, APEX_matrix, yeast mito homolog++, mito protein domain+, induction, coexpression++, MS/MS++	MIM	Metabolism > Lipid metabolism > Fatty acid oxidation | Metabolism > Amino acid metabolism > Branched-chain amino acid metabolism | Metabolism > Amino acid metabolism > Lysine metabolism | Metabolism > Amino acid metabolism > Glycine metabolism | Metabolism > Metals and cofactors > Fe-S-containing proteins | Metabolism > Vitamin metabolism > Choline and betaine metabolism | Metabolism > Electron c…	Etfdh
421	C030006K11Rik	ENSMUSG00000116138	1002.89	protein_coding	RIKEN cDNA C030006K11 gene [Source:MGI Symbol;Acc:MGI:1925941]	223665	-0.565873	6.21472e-07	-0.880463	6.83e-10			+	+		MitoCarta3.0	APEX_matrix, targetP signal+, coexpression+, MS/MS++	Matrix	0	C030006K11Rik
660	Ap3s1	ENSMUSG00000024480	995.301	protein_coding	adaptor-related protein complex 3, sigma 1 subunit [Source:MGI Symbol;Acc:MGI:1337062]	11777	-0.564837	1.46342e-05	-0.242381	0.226292	0.224	0.0164166	+		+	-	-	-	-	Ap3s1
1840	Gale	ENSMUSG00000028671	335.842	protein_coding	galactose-4-epimerase, UDP [Source:MGI Symbol;Acc:MGI:1921496]	74246	-0.563866	0.00423749	-0.615137	0.00869035	-1.992	9.34e-12	+	+	+	-	-	-	-	Gale
1391	Lrp3	ENSMUSG00000001802	267.216	protein_coding	low density lipoprotein receptor-related protein 3 [Source:MGI Symbol;Acc:MGI:3584516]	435965	-0.563582	0.00106396	-0.387176	0.0443484	-0.508	8.12e-05	+	+	+	-	-	-	-	Lrp3
1647	H1f0	ENSMUSG00000096210	1011.6	protein_coding	H1.0 linker histone [Source:MGI Symbol;Acc:MGI:95893]	14958	-0.562532	0.00271201	-0.536683	0.000483469	-0.6	1.26e-05	+	+	+	-	-	-	-	H1f0
135	Prkaca	ENSMUSG00000005469	2454.62	protein_coding	protein kinase, cAMP dependent, catalytic, alpha [Source:MGI Symbol;Acc:MGI:97592]	18747	-0.562527	8.74202e-11	-0.342122	0.080267	-0.116	0.0520071	+			MitoCarta3.0	literature,mito protein domain, coexpression	MIM	Signaling > cAMP-PKA signaling	Prkaca
1098	Slc25a23	ENSMUSG00000046329	1573.04	protein_coding	solute carrier family 25 (mitochondrial carrier; phosphate carrier), member 23 [Source:MGI Symbol;Acc:MGI:1914222]	66972	-0.562023	0.000309656	-0.313075	0.146449	1.296	1.18e-10	+		+	MitoCarta3.0	literature, yeast mito homolog+, mito protein domain+, MS/MS	MIM	Metabolism > Nucleotide metabolism > Nucleotide import | Signaling > Calcium homeostasis > EF hand proteins | Small molecule transport > SLC25A family	Slc25a23
2493	Eml5	ENSMUSG00000051166	205.146	protein_coding	echinoderm microtubule associated protein like 5 [Source:MGI Symbol;Acc:MGI:2442513]	319670	-0.561694	0.0154317	-0.0605967	1	-0.64	1.54e-05	+		+	-	-	-	-	Eml5
442	Echs1	ENSMUSG00000025465	5356.06	protein_coding	enoyl Coenzyme A hydratase, short chain, 1, mitochondrial [Source:MGI Symbol;Acc:MGI:2136460]	93747	-0.56169	7.9277e-07	-0.443331	0.00975297	-0.222	0.00369194	+	+	+	MitoCarta3.0	literature, APEX_matrix, targetP signal+, yeast mito homolog+, Rickettsial homolog, mito protein domain, induction, coexpression+, MS/MS++	Matrix	Metabolism > Lipid metabolism > Fatty acid oxidation | Metabolism > Amino acid metabolism > Branched-chain amino acid metabolism | Metabolism > Amino acid metabolism > Lysine metabolism	Echs1
1156	Osbpl1a	ENSMUSG00000044252	729.347	protein_coding	oxysterol binding protein-like 1A [Source:MGI Symbol;Acc:MGI:1927551]	64291	-0.561209	0.000416302	-0.0769782	1	0.498	6.59e-05	+		+	MitoCarta3.0	Rickettsial homolog, mito protein domain, induction, MS/MS	unknown	Metabolism > Lipid metabolism > Cholesterol, bile acid, steroid synthesis | Metabolism > Lipid metabolism > Phospholipid metabolism	Osbpl1a
2559	Shld2	ENSMUSG00000041471	87.4141	protein_coding	shieldin complex subunit 2 [Source:MGI Symbol;Acc:MGI:1922948]	75698	-0.560582	0.0170307					+			-	-	-	-	Shld2
1668	Rnf24	ENSMUSG00000048911	361.607	protein_coding	ring finger protein 24 [Source:MGI Symbol;Acc:MGI:1261771]	51902	-0.560158	0.00299132	-0.200455	0.483641	-1.452	8.16e-11	+		+	-	-	-	-	Rnf24
616	Swi5	ENSMUSG00000044627	1112.23	protein_coding	SWI5 recombination repair homolog (yeast) [Source:MGI Symbol;Acc:MGI:1920181]	72931	-0.559577	9.99258e-06	-0.64816	6.97e-05	-0.258	0.00764573	+	+	+	-	-	-	-	Swi5
487	Eci2	ENSMUSG00000021417	1198.48	protein_coding	enoyl-Coenzyme A delta isomerase 2 [Source:MGI Symbol;Acc:MGI:1346064]	23986	-0.55914	1.93305e-06	-0.526154	0.00118987	-0.852	2.57e-08	+	+	+	MitoCarta3.0	literature, APEX_matrix, targetP signal, mito protein domain, coexpression+, MS/MS++	Matrix	Metabolism > Lipid metabolism > Fatty acid oxidation	Eci2
514	Uqcrb	ENSMUSG00000021520	3208.66	protein_coding	ubiquinol-cytochrome c reductase binding protein [Source:MGI Symbol;Acc:MGI:1914780]	67530	-0.559039	2.53643e-06	-0.528104	0.000765606			+	+		MitoCarta3.0	literature, APEX_matrix, targetP signal, yeast mito homolog++, mito protein domain+, MS/MS++	MIM	OXPHOS > Complex III > CIII subunits | OXPHOS > OXPHOS subunits	Uqcrb
2527	Gm9747	ENSMUSG00000022591	146.958	protein_coding	predicted gene 9747 [Source:MGI Symbol;Acc:MGI:3710571]	-	-0.558685	0.016008					+			-	-	-	-	Gm9747
837	Traf4	ENSMUSG00000017386	581.644	protein_coding	TNF receptor associated factor 4 [Source:MGI Symbol;Acc:MGI:1202880]	22032	-0.558577	7.33487e-05	-0.445182	0.0403178	-2.484	6.38e-13	+	+	+	-	-	-	-	Traf4
503	Hipk2	ENSMUSG00000061436	899.439	protein_coding	homeodomain interacting protein kinase 2 [Source:MGI Symbol;Acc:MGI:1314872]	15258	-0.55842	2.27831e-06	-0.731671	0.0217457	-0.31	0.00542109	+	+	+	-	-	-	-	Hipk2
4159	Tfr2	ENSMUSG00000029716	64.1455	protein_coding	transferrin receptor 2 [Source:MGI Symbol;Acc:MGI:1354956]	50765	-0.557729	0.0861525	-1.62759	0.000996044	-4.846	4.92e-14		+	+	-	-	-	-	Tfr2
794	Ndufab1	ENSMUSG00000030869	3001.67	protein_coding	NADH:ubiquinone oxidoreductase subunit AB1 [Source:MGI Symbol;Acc:MGI:1917566]	70316	-0.557709	4.74811e-05	-0.685398	6.6e-06	-0.73	2.25e-06	+	+	+	MitoCarta3.0	literature, APEX_matrix, targetP signal, yeast mito homolog, Rickettsial homolog, mito protein domain, MS/MS+	MIM	OXPHOS > Complex I > CI subunits | Metabolism > Lipid metabolism > Type II fatty acid synthesis | Metabolism > Metals and cofactors > Fe-S cluster biosynthesis | OXPHOS > OXPHOS subunits	Ndufab1
2143	Pus10	ENSMUSG00000020280	286.859	protein_coding	pseudouridylate synthase 10 [Source:MGI Symbol;Acc:MGI:1921717]	74467	-0.556769	0.00848343	-0.542642	0.000927775	-0.4	7.04e-05	+	+	+	-	-	-	-	Pus10
1578	Coq10a	ENSMUSG00000039914	968.761	protein_coding	coenzyme Q10A [Source:MGI Symbol;Acc:MGI:2684847]	210582	-0.556521	0.00214714	-0.210909	0.355382	-0.2	0.0194365	+		+	MitoCarta3.0	targetP signal+, yeast mito homolog+, Rickettsial homolog, mito protein domain+, induction, MS/MS++	MIM	Metabolism > Metals and cofactors > Coenzyme Q metabolism	Coq10a
2121	Prrg2	ENSMUSG00000007837	169.175	protein_coding	proline-rich Gla (G-carboxyglutamic acid) polypeptide 2 [Source:MGI Symbol;Acc:MGI:1929596]	65116	-0.556031	0.0079783	-0.802188	7.38e-07	-0.42	0.000258478	+	+	+	-	-	-	-	Prrg2
377	Acadsb	ENSMUSG00000030861	1917.17	protein_coding	acyl-Coenzyme A dehydrogenase, short/branched chain [Source:MGI Symbol;Acc:MGI:1914135]	66885	-0.556003	2.61323e-07	-0.334799	0.0603809	0.424	7.13e-05	+		+	MitoCarta3.0	literature, APEX_matrix, targetP signal, mito protein domain+, induction, coexpression, MS/MS++	Matrix	Metabolism > Lipid metabolism > Fatty acid oxidation | Metabolism > Amino acid metabolism > Branched-chain amino acid metabolism	Acadsb
878	Akr7a5	ENSMUSG00000028743	375.789	protein_coding	aldo-keto reductase family 7, member A5 (aflatoxin aldehyde reductase) [Source:MGI Symbol;Acc:MGI:107796]	110198	-0.555149	9.11765e-05	-0.260327	0.187871	-0.832	2.61e-08	+		+	MitoCarta3.0	APEX_matrix, targetP signal+, coexpression, MS/MS++	Matrix	Metabolism > Amino acid metabolism > GABA metabolism | Metabolism > Detoxification > Xenobiotic metabolism	Akr7a5
1839	Fahd2a	ENSMUSG00000027371	292.228	protein_coding	fumarylacetoacetate hydrolase domain containing 2A [Source:MGI Symbol;Acc:MGI:1915376]	68126	-0.554526	0.00420249	-0.333556	0.0843189	0.486	9.2e-05	+		+	MitoCarta3.0	APEX_matrix, targetP signal, yeast mito homolog, mito protein domain, induction, coexpression, MS/MS++	Matrix	0	Fahd2a
1311	Cmtm4	ENSMUSG00000096188	1722.26	protein_coding	CKLF-like MARVEL transmembrane domain containing 4 [Source:MGI Symbol;Acc:MGI:2142888]	97487	-0.553621	0.00076916	-0.126441	0.784285	0.418	0.000114996	+		+	-	-	-	-	Cmtm4
1122	Gm4459	ENSMUSG00000083626	726.79	processed_pseudogene	predicted gene 4459 [Source:MGI Symbol;Acc:MGI:3782643]	-	-0.553038	0.000360811					+			-	-	-	-	Gm4459
2123	Slc52a2	ENSMUSG00000022560	204.393	protein_coding	solute carrier protein 52, member 2 [Source:MGI Symbol;Acc:MGI:1289288]	52710	-0.552905	0.00810706	-0.572081	0.00102238	-0.81	8.67e-08	+	+	+	-	-	-	-	Slc52a2
396	Atp5mpl	ENSMUSG00000021290	1015.67	protein_coding	ATP synthase membrane subunit 6.8PL [Source:MGI Symbol;Acc:MGI:1917507]	70257	-0.552583	3.57362e-07					+			-	-	-	-	Atp5mpl
366	Coq6	ENSMUSG00000021235	993.633	protein_coding	coenzyme Q6 monooxygenase [Source:MGI Symbol;Acc:MGI:1924408]	217707	-0.552541	2.25603e-07	-0.446305	0.00886646	-0.878	7.8e-08	+	+	+	MitoCarta3.0	literature, APEX_matrix, targetP signal, yeast mito homolog++, Rickettsial homolog, mito protein domain, induction, coexpression+, MS/MS+	MIM	Metabolism > Metals and cofactors > Coenzyme Q metabolism	Coq6
4203	Gm26881	ENSMUSG00000096974	29.8165	lncRNA	predicted gene, 26881 [Source:MGI Symbol;Acc:MGI:5477375]	-	-0.552271	0.0893022								-	-	-	-	Gm26881
549	D2hgdh	ENSMUSG00000073609	509.27	protein_coding	D-2-hydroxyglutarate dehydrogenase [Source:MGI Symbol;Acc:MGI:2138209]	98314	-0.552137	3.82598e-06	-0.326055	0.129352	0.394	0.000426329	+		+	MitoCarta3.0	literature, APEX_matrix, targetP signal+, yeast mito homolog++, mito protein domain	Matrix	Metabolism > Carbohydrate metabolism > TCA-associated	D2hgdh
3939	2210418O10Rik	ENSMUSG00000078894	95.5429	protein_coding	RIKEN cDNA 2210418O10 gene [Source:MGI Symbol;Acc:MGI:1924208]	100504263	-0.552009	0.0720488								-	-	-	-	2210418O10Rik
1146	Nmt2	ENSMUSG00000026643	533.415	protein_coding	N-myristoyltransferase 2 [Source:MGI Symbol;Acc:MGI:1202298]	18108	-0.551971	0.000406012	-0.190672	0.603198	-0.712	5.37e-07	+		+	-	-	-	-	Nmt2
3443	Ulk3	ENSMUSG00000032308	75.4871	protein_coding	unc-51-like kinase 3 [Source:MGI Symbol;Acc:MGI:1918992]	71742	-0.551389	0.0510222	-0.0162909	1	0.504	0.000186606			+	-	-	-	-	Ulk3
519	Ndufv2	ENSMUSG00000024099	3692.78	protein_coding	NADH:ubiquinone oxidoreductase core subunit V2 [Source:MGI Symbol;Acc:MGI:1920150]	72900	-0.550884	2.72376e-06	-0.454864	0.00562485	-0.706	1.18e-06	+	+	+	MitoCarta3.0	literature, APEX_matrix, targetP signal+, Rickettsial homolog, induction, coexpression++, MS/MS++	MIM	OXPHOS > Complex I > CI subunits | Metabolism > Metals and cofactors > Fe-S-containing proteins | OXPHOS > OXPHOS subunits	Ndufv2
1520	Thrb	ENSMUSG00000021779	413.388	protein_coding	thyroid hormone receptor beta [Source:MGI Symbol;Acc:MGI:98743]	21834	-0.55047	0.00178071	-0.394623	0.034804	0.774	1.15e-07	+	+	+	-	-	-	-	Thrb
1056	Mtus1	ENSMUSG00000045636	1499.61	protein_coding	mitochondrial tumor suppressor 1 [Source:MGI Symbol;Acc:MGI:2142572]	102103	-0.549195	0.000259462	0.197971	0.44721	0.268	0.00157669	+		+	-	-	-	-	Mtus1
2152	Rnf144a	ENSMUSG00000020642	452.087	protein_coding	ring finger protein 144A [Source:MGI Symbol;Acc:MGI:1344401]	108089	-0.549064	0.0086924	-0.325951	0.0828048	-0.35	0.00182712	+		+	-	-	-	-	Rnf144a
1128	Acox1	ENSMUSG00000020777	6898.08	protein_coding	acyl-Coenzyme A oxidase 1, palmitoyl [Source:MGI Symbol;Acc:MGI:1330812]	11430	-0.548517	0.000373207	-0.716985	4.69e-06	-0.722	4.87e-08	+	+	+	-	-	-	-	Acox1
2413	Esrrg	ENSMUSG00000026610	229.021	protein_coding	estrogen-related receptor gamma [Source:MGI Symbol;Acc:MGI:1347056]	26381	-0.547855	0.0139563	-0.358954	0.0954079	0.006	0.267145	+			-	-	-	-	Esrrg
4184	Gm17634	ENSMUSG00000097482	25.6316	lncRNA	predicted gene, 17634 [Source:MGI Symbol;Acc:MGI:4937268]	100504568	-0.547217	0.0884786								-	-	-	-	Gm17634
1683	Mgll	ENSMUSG00000033174	7352.09	protein_coding	monoglyceride lipase [Source:MGI Symbol;Acc:MGI:1346042]	23945	-0.546507	0.00306665	-0.896326	1.85e-07	-1.802	2.17e-13	+	+	+	-	-	-	-	Mgll
1659	Mospd3	ENSMUSG00000037221	228.681	protein_coding	motile sperm domain containing 3 [Source:MGI Symbol;Acc:MGI:1916179]	68929	-0.545608	0.00288369	-0.109594	0.893646	1.256	1.26e-05	+		+	-	-	-	-	Mospd3
3634	Gm18609	ENSMUSG00000107810	33.1288	processed_pseudogene	predicted gene, 18609 [Source:MGI Symbol;Acc:MGI:5010794]	-	-0.545027	0.0585256								-	-	-	-	Gm18609
529	Gatd3a	ENSMUSG00000053329	2515.15	protein_coding	glutamine amidotransferase like class 1 domain containing 3A [Source:MGI Symbol;Acc:MGI:1351861]	28295	-0.544303	3.11413e-06					+			-	-	-	-	Gatd3a
2577	Zfp715	ENSMUSG00000012640	217.192	protein_coding	zinc finger protein 715 [Source:MGI Symbol;Acc:MGI:1917180]	69930	-0.543548	0.017242	-0.211584	0.384371	-0.024	0.215309	+			-	-	-	-	Zfp715
3073	Pradc1	ENSMUSG00000030008	69.1712	protein_coding	protease-associated domain containing 1 [Source:MGI Symbol;Acc:MGI:1920577]	73327	-0.54351	0.0356107	-0.251849	0.427424	0.314	0.0126036	+		+	-	-	-	-	Pradc1
1498	Nudt21	ENSMUSG00000031754	253.161	protein_coding	nudix (nucleoside diphosphate linked moiety X)-type motif 21 [Source:MGI Symbol;Acc:MGI:1915469]	68219	-0.543213	0.00164942	-0.21334	0.670463	-0.24	0.00769248	+		+	-	-	-	-	Nudt21
2329	Pafah2	ENSMUSG00000037366	305.345	protein_coding	platelet-activating factor acetylhydrolase 2 [Source:MGI Symbol;Acc:MGI:2140321]	100163	-0.541955	0.0122821	-0.531102	0.0208119	-2.09	1.47e-14	+	+	+	-	-	-	-	Pafah2
303	Map3k15	ENSMUSG00000031303	1403	protein_coding	mitogen-activated protein kinase kinase kinase 15 [Source:MGI Symbol;Acc:MGI:2448588]	270672	-0.541899	6.47228e-08	-0.115158	0.854789	-0.276	0.00685416	+		+	-	-	-	-	Map3k15
563	Uqcrfs1	ENSMUSG00000038462	6457.56	protein_coding	ubiquinol-cytochrome c reductase, Rieske iron-sulfur polypeptide 1 [Source:MGI Symbol;Acc:MGI:1913944]	66694	-0.54118	4.56125e-06	-0.492147	0.00290747	-0.904	3.78e-08	+	+	+	MitoCarta3.0	literature, APEX_matrix, targetP signal, yeast mito homolog++, Rickettsial homolog, mito protein domain+, coexpression++, MS/MS++	MIM	OXPHOS > Complex III > CIII subunits | Metabolism > Metals and cofactors > Fe-S-containing proteins | OXPHOS > OXPHOS subunits	Uqcrfs1
221	Bscl2	ENSMUSG00000071657	1693.96	protein_coding	Berardinelli-Seip congenital lipodystrophy 2 (seipin) [Source:MGI Symbol;Acc:MGI:1298392]	14705	-0.541166	1.31179e-08	-0.900706	8.47e-10	-1.066	4.04e-09	+	+	+	-	-	-	-	Bscl2
715	Mrps21	ENSMUSG00000054312	593.649	protein_coding	mitochondrial ribosomal protein S21 [Source:MGI Symbol;Acc:MGI:1913542]	66292	-0.540927	2.59081e-05	-0.586853	0.000148888	-0.492	0.000393789	+	+	+	MitoCarta3.0	literature, yeast mito homolog++, Rickettsial homolog, mito protein domain, induction, MS/MS++	Matrix	Mitochondrial central dogma > Translation > Mitochondrial ribosome	Mrps21
1275	Nudt13	ENSMUSG00000021809	631.701	protein_coding	nudix (nucleoside diphosphate linked moiety X)-type motif 13 [Source:MGI Symbol;Acc:MGI:1914975]	67725	-0.540615	0.000708406	-0.304902	0.154527	0.024	0.215563	+			MitoCarta3.0	GFP, targetP signal, mito protein domain, induction, coexpression, MS/MS	Matrix	Metabolism > Metals and cofactors > NAD biosynthesis and metabolism	Nudt13
4423	Gm6560	ENSMUSG00000104913	18.9724	processed_pseudogene	predicted gene 6560 [Source:MGI Symbol;Acc:MGI:3646204]	-	-0.540589	0.102211								-	-	-	-	Gm6560
3221	Ccdc125	ENSMUSG00000048924	47.4089	protein_coding	coiled-coil domain containing 125 [Source:MGI Symbol;Acc:MGI:1923291]	76041	-0.540217	0.0414747	-0.476662	0.0176889	-1.348	1.37e-08	+	+	+	-	-	-	-	Ccdc125
1599	Hook3	ENSMUSG00000037234	849.974	protein_coding	hook microtubule tethering protein 3 [Source:MGI Symbol;Acc:MGI:2443554]	320191	-0.539427	0.00228109	0.0867034	0.919697	1.096	1.73e-08	+		+	-	-	-	-	Hook3
2297	Tfcp2	ENSMUSG00000009733	157.205	protein_coding	transcription factor CP2 [Source:MGI Symbol;Acc:MGI:98509]	21422	-0.539097	0.0114762	0.270329	0.333623	0.778	4.93e-07	+		+	-	-	-	-	Tfcp2
4424	Zfp882	ENSMUSG00000089857	18.3182	protein_coding	zinc finger protein 882 [Source:MGI Symbol;Acc:MGI:3642748]	382019	-0.53756	0.102212	-0.0565263	1	-0.626	6.48e-05			+	-	-	-	-	Zfp882
3749	Zeb2os	ENSMUSG00000052248	36.342	lncRNA	zinc finger E-box binding homeobox 2, opposite strand [Source:MGI Symbol;Acc:MGI:3652108]	433424	-0.537517	0.0638705	-0.280451	0.444213						-	-	-	-	Zeb2os
1823	Hadhb-ps	ENSMUSG00000063684	504.303	processed_pseudogene	hydroxyacyl-CoA dehydrogenase trifunctional multienzyme complex subunit beta, pseudogene [Source:MGI Symbol;Acc:MGI:3651143]	-	-0.53747	0.00404095					+			-	-	-	-	Hadhb-ps
4255	Lin9	ENSMUSG00000058729	53.2919	protein_coding	lin-9 homolog (C. elegans) [Source:MGI Symbol;Acc:MGI:1919818]	72568	-0.537378	0.0923995	-0.17	0.903355	0.134	0.0735988				-	-	-	-	Lin9
779	Uqcrc1	ENSMUSG00000025651	10800.8	protein_coding	ubiquinol-cytochrome c reductase core protein 1 [Source:MGI Symbol;Acc:MGI:107876]	22273	-0.536182	4.31094e-05	-0.287818	0.138414	-0.402	0.000268082	+		+	MitoCarta3.0	literature, APEX_matrix, targetP signal+, yeast mito homolog+, Rickettsial homolog, mito protein domain+, induction, coexpression++, MS/MS++	MIM	Protein import, sorting and homeostasis > Protein import and sorting > Preprotein cleavage | OXPHOS > Complex III > CIII subunits | OXPHOS > OXPHOS subunits	Uqcrc1
530	Eif4ebp1	ENSMUSG00000031490	1583.31	protein_coding	eukaryotic translation initiation factor 4E binding protein 1 [Source:MGI Symbol;Acc:MGI:103267]	13685	-0.536166	3.25469e-06	-0.581101	0.000206741	-0.116	0.0825252	+	+		-	-	-	-	Eif4ebp1
490	Ndufb11	ENSMUSG00000031059	2793.71	protein_coding	NADH:ubiquinone oxidoreductase subunit B11 [Source:MGI Symbol;Acc:MGI:1349919]	104130	-0.535414	2.02082e-06	-0.439699	0.00733965	-0.152	0.0536144	+	+		MitoCarta3.0	literature, APEX_IMS, APEX_matrix, targetP signal+, coexpression++, MS/MS++	MIM	OXPHOS > Complex I > CI subunits | OXPHOS > OXPHOS subunits	Ndufb11
2553	Rad51d	ENSMUSG00000018841	184.493	protein_coding	RAD51 paralog D [Source:MGI Symbol;Acc:MGI:1261809]	19364	-0.535249	0.0168934	0.298639	0.187353	0.492	0.000108592	+		+	-	-	-	-	Rad51d
1436	Cycs	ENSMUSG00000063694	5235.89	protein_coding	cytochrome c, somatic [Source:MGI Symbol;Acc:MGI:88578]	13063	-0.534709	0.00133706	-0.350626	0.080146	-0.874	2.76e-07	+		+	MitoCarta3.0	literature, APEX_IMS, yeast mito homolog+, Rickettsial homolog, mito protein domain+, MS/MS++	IMS	Metabolism > Metals and cofactors > Heme-containing proteins | Metabolism > Electron carriers > Cytochromes | OXPHOS > OXPHOS subunits | OXPHOS > Cytochrome C | Mitochondrial dynamics and surveillance > Apoptosis	Cycs
3740	Rhpn2	ENSMUSG00000030494	54.4753	protein_coding	rhophilin, Rho GTPase binding protein 2 [Source:MGI Symbol;Acc:MGI:1289234]	52428	-0.534695	0.0633556	0.491551	0.0380759	0.62	0.000266156		+	+	-	-	-	-	Rhpn2
971	Abcb10	ENSMUSG00000031974	414.787	protein_coding	ATP-binding cassette, sub-family B (MDR/TAP), member 10 [Source:MGI Symbol;Acc:MGI:1860508]	56199	-0.534651	0.000164654	-0.554866	0.000589531	0.464	6.86e-05	+	+	+	MitoCarta3.0	literature, APEX_matrix, targetP signal+, yeast mito homolog+, Rickettsial homolog, mito protein domain, induction, coexpression, MS/MS+	MIM	Metabolism > Metals and cofactors > Heme synthesis and processing | Small molecule transport > ABC transporters	Abcb10
2008	Acad11	ENSMUSG00000090150	2606.95	protein_coding	acyl-Coenzyme A dehydrogenase family, member 11 [Source:MGI Symbol;Acc:MGI:2143169]	102632	-0.533949	0.00609355	-0.877382	7.78e-08	-0.366	0.000252583	+	+	+	MitoCarta3.0	mito protein domain+, induction, coexpression	MIM	Metabolism > Lipid metabolism > Fatty acid oxidation	Acad11
2249	Immp2l	ENSMUSG00000056899	454.983	protein_coding	IMP2 inner mitochondrial membrane peptidase-like (S. cerevisiae) [Source:MGI Symbol;Acc:MGI:2135611]	93757	-0.53362	0.0105724	-0.204172	0.562809	0.428	0.00103645	+		+	MitoCarta3.0	literature, yeast mito homolog++, mito protein domain, coexpression, MS/MS	MIM	Protein import, sorting and homeostasis > Protein import and sorting > Preprotein cleavage | Protein import, sorting and homeostasis > Protein homeostasis > Proteases	Immp2l
4393	Ropn1l	ENSMUSG00000022236	23.778	protein_coding	ropporin 1-like [Source:MGI Symbol;Acc:MGI:2182357]	252967	-0.533313	0.100814	-0.506733	0.348579	-1.824	3.67e-08			+	-	-	-	-	Ropn1l
2762	Polr3g	ENSMUSG00000035834	95.4222	protein_coding	polymerase (RNA) III (DNA directed) polypeptide G [Source:MGI Symbol;Acc:MGI:1914736]	67486	-0.533199	0.0225159	-0.409046	0.0756296	0.19	0.0272357	+		+	-	-	-	-	Polr3g
1025	Fam136a	ENSMUSG00000057497	357.509	protein_coding	family with sequence similarity 136, member A [Source:MGI Symbol;Acc:MGI:1913738]	c(102632427, 66488)	-0.532353	0.000227609	-0.478253	0.00760617	-0.328	0.0016081	+	+	+	MitoCarta3.0	APEX_IMS, mito protein domain+, MS/MS++	IMS	0	Fam136a
371	Ech1	ENSMUSG00000053898	7386.99	protein_coding	enoyl coenzyme A hydratase 1, peroxisomal [Source:MGI Symbol;Acc:MGI:1858208]	51798	-0.531603	2.46984e-07	-0.470768	0.00878561	-0.652	1.7e-06	+	+	+	MitoCarta3.0	APEX_matrix, targetP signal, yeast mito homolog+, mito protein domain, coexpression+, MS/MS++	Matrix	Metabolism > Lipid metabolism	Ech1
2682	H2az2	ENSMUSG00000041126	175.97	protein_coding	H2A.Z histone variant 2 [Source:MGI Symbol;Acc:MGI:1924855]	77605	-0.530795	0.0205962					+			-	-	-	-	H2az2
1437	Ivd	ENSMUSG00000027332	2236.31	protein_coding	isovaleryl coenzyme A dehydrogenase [Source:MGI Symbol;Acc:MGI:1929242]	56357	-0.530719	0.00133706	-0.571927	0.00275418	0.22	0.00584752	+	+	+	MitoCarta3.0	literature, APEX_matrix, targetP signal+, mito protein domain+, coexpression+, MS/MS++	Matrix	Metabolism > Amino acid metabolism > Branched-chain amino acid metabolism	Ivd
1946	Cacybp	ENSMUSG00000014226	642.279	protein_coding	calcyclin binding protein [Source:MGI Symbol;Acc:MGI:1270839]	12301	-0.530622	0.00541973	-0.56472	0.00022994	-0.35	0.00135119	+	+	+	-	-	-	-	Cacybp
3151	Trib1	ENSMUSG00000032501	671.652	protein_coding	tribbles pseudokinase 1 [Source:MGI Symbol;Acc:MGI:2443397]	211770	-0.530114	0.0390306	-0.662807	0.0128846	-0.796	2.07e-05	+	+	+	-	-	-	-	Trib1
976	Atp5k	ENSMUSG00000050856	1333.1	protein_coding	ATP synthase, H+ transporting, mitochondrial F1F0 complex, subunit E [Source:MGI Symbol;Acc:MGI:106636]	11958	-0.529461	0.000166624	-0.402178	0.0220892	-0.228	0.0185333	+	+	+	MitoCarta3.0	literature, APEX_IMS, yeast mito homolog++, mito protein domain+, coexpression++, MS/MS++	MIM	OXPHOS > Complex V > CV subunits | OXPHOS > OXPHOS subunits | Mitochondrial dynamics and surveillance > Cristae formation	Atp5k
2613	Dusp19	ENSMUSG00000027001	78.596	protein_coding	dual specificity phosphatase 19 [Source:MGI Symbol;Acc:MGI:1915332]	68082	-0.528968	0.0183599	-0.0925689	0.962672	-0.448	9.53e-05	+		+	-	-	-	-	Dusp19
798	Uqcrq	ENSMUSG00000044894	4915.71	protein_coding	ubiquinol-cytochrome c reductase, complex III subunit VII [Source:MGI Symbol;Acc:MGI:107807]	22272	-0.528277	4.94221e-05	-0.394899	0.0179567	-0.488	0.000118088	+	+	+	MitoCarta3.0	literature, APEX_IMS, targetP signal, yeast mito homolog++, mito protein domain+, induction, coexpression++, MS/MS++	MIM	OXPHOS > Complex III > CIII subunits | OXPHOS > OXPHOS subunits	Uqcrq
4425	Tmem86b	ENSMUSG00000045282	22.5957	protein_coding	transmembrane protein 86B [Source:MGI Symbol;Acc:MGI:1915505]	68255	-0.527469	0.102247	-0.816189	0.0230924				+		-	-	-	-	Tmem86b
1488	St6galnac6	ENSMUSG00000026811	753.133	protein_coding	ST6 (alpha-N-acetyl-neuraminyl-2,3-beta-galactosyl-1,3)-N-acetylgalactosaminide alpha-2,6-sialyltransferase 6 [Source:MGI Symbol;Acc:MGI:1355316]	50935	-0.527084	0.0016266	-0.117091	0.771547	-0.426	0.000491252	+		+	-	-	-	-	St6galnac6
653	Acaa1a	ENSMUSG00000036138	1406.81	protein_coding	acetyl-Coenzyme A acyltransferase 1A [Source:MGI Symbol;Acc:MGI:2148491]	113868	-0.526882	1.42254e-05	-0.335341	0.0550887	0.54	3.36e-05	+		+	MitoCarta3.0	targetP signal, yeast mito homolog+, Rickettsial homolog, mito protein domain, coexpression	Matrix	Metabolism > Lipid metabolism > Fatty acid oxidation	Acaa1a
2292	Lgals12	ENSMUSG00000024972	1013.53	protein_coding	lectin, galactose binding, soluble 12 [Source:MGI Symbol;Acc:MGI:1929094]	56072	-0.526504	0.0111589	-0.107417	0.903352	0.286	0.0053819	+		+	-	-	-	-	Lgals12
1554	Tecr	ENSMUSG00000031708	2523.41	protein_coding	trans-2,3-enoyl-CoA reductase [Source:MGI Symbol;Acc:MGI:1915408]	106529	-0.526086	0.00202231	-0.120596	0.903355	-0.512	0.000496034	+		+	-	-	-	-	Tecr
1296	Slc25a20	ENSMUSG00000032602	4425.64	protein_coding	solute carrier family 25 (mitochondrial carnitine/acylcarnitine translocase), member 20 [Source:MGI Symbol;Acc:MGI:1928738]	57279	-0.526069	0.00074055	-0.679353	1.38e-05	-0.998	1.16e-09	+	+	+	MitoCarta3.0	literature, yeast mito homolog+, mito protein domain+, induction, coexpression, MS/MS++	MIM	Metabolism > Lipid metabolism > Fatty acid oxidation | Metabolism > Metals and cofactors > Carnitine synthesis and transport | Metabolism > Metals and cofactors > Carnitine shuttle | Small molecule transport > SLC25A family	Slc25a20
278	Acads	ENSMUSG00000029545	3462.44	protein_coding	acyl-Coenzyme A dehydrogenase, short chain [Source:MGI Symbol;Acc:MGI:87868]	11409	-0.525903	4.95262e-08	-0.536876	0.00111456	-0.94	7.48e-09	+	+	+	MitoCarta3.0	literature, APEX_matrix, targetP signal+, mito protein domain+, induction, coexpression++, MS/MS++	Matrix	Metabolism > Lipid metabolism > Fatty acid oxidation	Acads
2582	Dgat2	ENSMUSG00000030747	13280.9	protein_coding	diacylglycerol O-acyltransferase 2 [Source:MGI Symbol;Acc:MGI:1915050]	67800	-0.525576	0.017326	-0.548764	0.00945632	0.014	0.245869	+	+		-	-	-	-	Dgat2
177	Adipor2	ENSMUSG00000030168	8804.38	protein_coding	adiponectin receptor 2 [Source:MGI Symbol;Acc:MGI:93830]	68465	-0.525459	1.28959e-09	-0.368364	0.131656	-0.25	0.00681538	+		+	-	-	-	-	Adipor2
1115	Rtn4	ENSMUSG00000020458	4145.74	protein_coding	reticulon 4 [Source:MGI Symbol;Acc:MGI:1915835]	68585	-0.524887	0.000349656	-0.422098	0.0168066			+	+		-	-	-	-	Rtn4
1307	Camta2	ENSMUSG00000040712	620.815	protein_coding	calmodulin binding transcription activator 2 [Source:MGI Symbol;Acc:MGI:2135957]	216874	-0.524821	0.0007643	0.0877655	0.960786	0.2	0.0129972	+		+	-	-	-	-	Camta2
811	Emc6	ENSMUSG00000047260	870.929	protein_coding	ER membrane protein complex subunit 6 [Source:MGI Symbol;Acc:MGI:1913298]	66048	-0.523633	6.00529e-05	-0.831738	2.46e-07	-0.582	1.23e-05	+	+	+	-	-	-	-	Emc6
3861	Chordc1	ENSMUSG00000001774	588.032	protein_coding	cysteine and histidine-rich domain (CHORD)-containing, zinc-binding protein 1 [Source:MGI Symbol;Acc:MGI:1914167]	66917	-0.522693	0.0686234	-0.978987	0.000736802	-0.544	0.000673899		+	+	-	-	-	-	Chordc1
4464	Ctcfl	ENSMUSG00000070495	22.4556	protein_coding	CCCTC-binding factor (zinc finger protein)-like [Source:MGI Symbol;Acc:MGI:3652571]	664799	-0.521958	0.104982	0.258551	0.515318	-0.25	0.0349166			+	-	-	-	-	Ctcfl
3485	B3glct	ENSMUSG00000051950	145.747	protein_coding	beta-3-glucosyltransferase [Source:MGI Symbol;Acc:MGI:2685903]	381694	-0.521848	0.0518414	-0.35765	0.0669593	-0.566	2.98e-05			+	-	-	-	-	B3glct
814	Pomt1	ENSMUSG00000039254	379.05	protein_coding	protein-O-mannosyltransferase 1 [Source:MGI Symbol;Acc:MGI:2138994]	99011	-0.521432	6.11974e-05	-0.415225	0.0149483	-0.672	4.48e-06	+	+	+	-	-	-	-	Pomt1
1461	1600014C10Rik	ENSMUSG00000054676	927.423	protein_coding	RIKEN cDNA 1600014C10 gene [Source:MGI Symbol;Acc:MGI:1919494]	72244	-0.521391	0.00144199	-0.429685	0.0224709	-0.762	3.95e-08	+	+	+	-	-	-	-	1600014C10Rik
731	Slc38a10	ENSMUSG00000061306	1845.37	protein_coding	solute carrier family 38, member 10 [Source:MGI Symbol;Acc:MGI:1919305]	72055	-0.521263	3.02487e-05	-0.620348	0.000200256	-0.194	0.0412637	+	+	+	-	-	-	-	Slc38a10
460	Mme	ENSMUSG00000027820	2071.83	protein_coding	membrane metallo endopeptidase [Source:MGI Symbol;Acc:MGI:97004]	17380	-0.52126	1.24836e-06	-0.236806	0.295759	-0.11	0.0692191	+			-	-	-	-	Mme
727	Hacl1	ENSMUSG00000021884	427.968	protein_coding	2-hydroxyacyl-CoA lyase 1 [Source:MGI Symbol;Acc:MGI:1929657]	56794	-0.520508	2.89172e-05	-0.034267	1	-0.788	1.82e-08	+		+	-	-	-	-	Hacl1
614	Tomm7	ENSMUSG00000028998	568.111	protein_coding	translocase of outer mitochondrial membrane 7 [Source:MGI Symbol;Acc:MGI:1913419]	66169	-0.520267	9.9848e-06	-0.524168	0.000858002	0.338	0.00360131	+	+	+	MitoCarta3.0	literature, yeast mito homolog++, mito protein domain+, coexpression, MS/MS++	MOM	Protein import, sorting and homeostasis > Protein import and sorting > TOM | Mitochondrial dynamics and surveillance > Mitophagy | Mitochondrial dynamics and surveillance > Autophagy	Tomm7
1120	Septin9	ENSMUSG00000059248	1530.82	protein_coding	septin 9 [Source:MGI Symbol;Acc:MGI:1858222]	53860	-0.520063	0.00035521					+			-	-	-	-	Septin9
1390	Mrpl50	ENSMUSG00000044018	681.818	protein_coding	mitochondrial ribosomal protein L50 [Source:MGI Symbol;Acc:MGI:107329]	28028	-0.520012	0.00106036	-0.865565	1.38e-07	-1.238	7e-10	+	+	+	MitoCarta3.0	literature, APEX_matrix, targetP signal+, mito protein domain+, coexpression+, MS/MS	Matrix	Mitochondrial central dogma > Translation > Mitochondrial ribosome	Mrpl50
4606	Srms	ENSMUSG00000027579	14.9284	protein_coding	src-related kinase lacking C-terminal regulatory tyrosine and N-terminal myristylation sites [Source:MGI Symbol;Acc:MGI:101865]	20811	-0.519995	0.111762	-0.44557	0.410568						-	-	-	-	Srms
1933	Siae	ENSMUSG00000001942	222.271	protein_coding	sialic acid acetylesterase [Source:MGI Symbol;Acc:MGI:104803]	22619	-0.519874	0.00527787	0.154623	0.562719	-0.3	0.00441719	+		+	-	-	-	-	Siae
1923	Xpnpep3	ENSMUSG00000022401	406.478	protein_coding	X-prolyl aminopeptidase 3, mitochondrial [Source:MGI Symbol;Acc:MGI:2445217]	321003	-0.519773	0.00513679	-0.929004	2.31e-08	-0.432	0.000499844	+	+	+	MitoCarta3.0	literature, APEX_matrix, targetP signal, yeast mito homolog, mito protein domain, coexpression, MS/MS+	Matrix	Protein import, sorting and homeostasis > Protein import and sorting > Preprotein cleavage | Protein import, sorting and homeostasis > Protein homeostasis > Proteases	Xpnpep3
1954	Fah	ENSMUSG00000030630	585.155	protein_coding	fumarylacetoacetate hydrolase [Source:MGI Symbol;Acc:MGI:95482]	14085	-0.519214	0.00544336	-0.401417	0.0412354	-2.606	1.48e-14	+	+	+	-	-	-	-	Fah
3868	St3gal5	ENSMUSG00000056091	351.048	protein_coding	ST3 beta-galactoside alpha-2,3-sialyltransferase 5 [Source:MGI Symbol;Acc:MGI:1339963]	20454	-0.518557	0.0688701	-0.123807	1	-4.816	1.54e-18			+	-	-	-	-	St3gal5
2450	Ptdss2	ENSMUSG00000025495	619.29	protein_coding	phosphatidylserine synthase 2 [Source:MGI Symbol;Acc:MGI:1351664]	27388	-0.518305	0.0145639	-0.754783	1.15e-06	-1.09	7.13e-10	+	+	+	-	-	-	-	Ptdss2
2066	Abcc10	ENSMUSG00000032842	225.571	protein_coding	ATP-binding cassette, sub-family C (CFTR/MRP), member 10 [Source:MGI Symbol;Acc:MGI:2386976]	224814	-0.517769	0.00705025	-0.123493	0.802969	-0.072	0.149424	+			-	-	-	-	Abcc10
3663	Zfp667	ENSMUSG00000054893	59.9882	protein_coding	zinc finger protein 667 [Source:MGI Symbol;Acc:MGI:2442757]	384763	-0.517608	0.0598777	0.336589	0.327451	-0.106	0.103858				-	-	-	-	Zfp667
132	Atp5l	ENSMUSG00000038717	2932.27	protein_coding	ATP synthase, H+ transporting, mitochondrial F0 complex, subunit G [Source:MGI Symbol;Acc:MGI:1351597]	27425	-0.516275	7.37493e-11	-0.647054	0.00818657	0.054	0.14974	+	+		MitoCarta3.0	literature, APEX_matrix, yeast mito homolog++, mito protein domain+, MS/MS++	MIM	OXPHOS > Complex V > CV subunits | OXPHOS > OXPHOS subunits | Mitochondrial dynamics and surveillance > Cristae formation	Atp5l
1623	Pmpca	ENSMUSG00000026926	1284.53	protein_coding	peptidase (mitochondrial processing) alpha [Source:MGI Symbol;Acc:MGI:1918568]	66865	-0.51551	0.00253514	-0.212804	0.308329	-1.01	1.16e-08	+		+	MitoCarta3.0	literature, APEX_matrix, targetP signal+, yeast mito homolog++, Rickettsial homolog, mito protein domain+, coexpression, MS/MS++	Matrix	Protein import, sorting and homeostasis > Protein import and sorting > Preprotein cleavage | Protein import, sorting and homeostasis > Protein homeostasis > Proteases	Pmpca
1795	Wipi2	ENSMUSG00000029578	1565.24	protein_coding	WD repeat domain, phosphoinositide interacting 2 [Source:MGI Symbol;Acc:MGI:1923831]	74781	-0.515497	0.00370445	-0.453701	0.00960204	-0.828	9.14e-09	+	+	+	-	-	-	-	Wipi2
1483	Taz	ENSMUSG00000009995	433.456	protein_coding	tafazzin [Source:MGI Symbol;Acc:MGI:109626]	66826	-0.515464	0.00159886	-0.0454192	1	0.08	0.0771367	+			MitoCarta3.0	literature,yeast mito homolog++, mito protein domain	IMS	Metabolism > Lipid metabolism > Cardiolipin synthesis	Taz
762	Gde1	ENSMUSG00000033917	1173.68	protein_coding	glycerophosphodiester phosphodiesterase 1 [Source:MGI Symbol;Acc:MGI:1891827]	56209	-0.515299	3.59965e-05	-0.755666	1.32e-06	-1.568	2.77e-11	+	+	+	-	-	-	-	Gde1
2897	Stip1	ENSMUSG00000024966	969.793	protein_coding	stress-induced phosphoprotein 1 [Source:MGI Symbol;Acc:MGI:109130]	20867	-0.515099	0.0280061	-0.596245	0.00271089	-0.194	0.0288362	+	+	+	-	-	-	-	Stip1
1744	Kif21a	ENSMUSG00000022629	249.562	protein_coding	kinesin family member 21A [Source:MGI Symbol;Acc:MGI:109188]	16564	-0.514889	0.00347905	-0.672846	0.001745	0.342	0.000960572	+	+	+	-	-	-	-	Kif21a
2669	Svip	ENSMUSG00000074093	355.722	protein_coding	small VCP/p97-interacting protein [Source:MGI Symbol;Acc:MGI:1922994]	75744	-0.514677	0.0203651	-0.0242397	1	0.562	1.59e-05	+		+	-	-	-	-	Svip
2652	Mlxipl	ENSMUSG00000005373	2702.61	protein_coding	MLX interacting protein-like [Source:MGI Symbol;Acc:MGI:1927999]	58805	-0.514285	0.0197838	-0.662292	0.00176644	-0.14	0.0965863	+	+		-	-	-	-	Mlxipl
1861	Ctcflos	ENSMUSG00000087382	297.013	lncRNA	CCCTC-binding factor (zinc finger protein)-like, opposite strand [Source:MGI Symbol;Acc:MGI:1921411]	74161	-0.514164	0.00437791	-0.49744	0.045994	-3.11	8.93e-11	+	+	+	-	-	-	-	Ctcflos
620	Abcb8	ENSMUSG00000028973	1052.63	protein_coding	ATP-binding cassette, sub-family B (MDR/TAP), member 8 [Source:MGI Symbol;Acc:MGI:1351667]	74610	-0.51374	1.06795e-05	-0.623013	0.000163644	-0.542	5.39e-06	+	+	+	MitoCarta3.0	literature, targetP signal, yeast mito homolog, Rickettsial homolog, mito protein domain, coexpression++, MS/MS++	MIM	Small molecule transport > ABC transporters	Abcb8
1908	Dnajc30	ENSMUSG00000061118	166.96	protein_coding	DnaJ heat shock protein family (Hsp40) member C30 [Source:MGI Symbol;Acc:MGI:1913364]	66114	-0.513087	0.00488111	-0.117536	0.839477			+			MitoCarta3.0	APEX_matrix, GFP, targetP signal, Rickettsial homolog, mito protein domain, MS/MS	MIM	0	Dnajc30
3480	Lsm5	ENSMUSG00000091625	42.6292	protein_coding	LSM5 homolog, U6 small nuclear RNA and mRNA degradation associated [Source:MGI Symbol;Acc:MGI:1913623]	66373	-0.512895	0.0516699	0.00176973	1						-	-	-	-	Lsm5
4466	Pidd1	ENSMUSG00000025507	22.4112	protein_coding	p53 induced death domain protein 1 [Source:MGI Symbol;Acc:MGI:1889507]	57913	-0.51237	0.105044	-0.11739	0.970196	0.6	0.00121667			+	-	-	-	-	Pidd1
1824	Ulk1	ENSMUSG00000029512	823.392	protein_coding	unc-51 like kinase 1 [Source:MGI Symbol;Acc:MGI:1270126]	22241	-0.511956	0.00404095	-0.0537934	1	-0.194	0.0209092	+		+	-	-	-	-	Ulk1
1031	Scp2	ENSMUSG00000028603	5982.82	protein_coding	sterol carrier protein 2, liver [Source:MGI Symbol;Acc:MGI:98254]	20280	-0.511787	0.000230053	-0.625517	0.000844986	-0.442	2.31e-05	+	+	+	MitoCarta3.0	targetP signal, Rickettsial homolog, mito protein domain+	MIM	Metabolism > Lipid metabolism > Cholesterol, bile acid, steroid synthesis	Scp2
1567	Smim26	ENSMUSG00000074754	144.279	protein_coding	small integral membrane protein 26 [Source:MGI Symbol;Acc:MGI:2685407]	228715	-0.51173	0.00207149					+			-	-	-	-	Smim26
1227	Nol3	ENSMUSG00000014776	733.926	protein_coding	nucleolar protein 3 (apoptosis repressor with CARD domain) [Source:MGI Symbol;Acc:MGI:1925938]	78688	-0.511065	0.000586983	0.239866	0.542404			+			-	-	-	-	Nol3
4118	Kbtbd8	ENSMUSG00000030031	27.713	protein_coding	kelch repeat and BTB (POZ) domain containing 8 [Source:MGI Symbol;Acc:MGI:2661430]	243574	-0.511053	0.0824815	0.429293	0.311516	-0.718	0.000158659			+	-	-	-	-	Kbtbd8
682	Iars2	ENSMUSG00000026618	1817	protein_coding	isoleucine-tRNA synthetase 2, mitochondrial [Source:MGI Symbol;Acc:MGI:1919586]	381314	-0.510641	1.68048e-05	-0.585538	0.00020949	-0.878	7.56e-09	+	+	+	MitoCarta3.0	APEX_matrix, targetP signal, yeast mito homolog++, Rickettsial homolog, mito protein domain, coexpression++, MS/MS++	Matrix	Mitochondrial central dogma > Translation > mt-tRNA synthetases	Iars2
1144	Gid4	ENSMUSG00000018415	1381.13	protein_coding	GID complex subunit 4, VID24 homolog [Source:MGI Symbol;Acc:MGI:1914021]	66771	-0.510365	0.000401621	-0.5854	0.000469516	-0.09	0.101744	+	+		-	-	-	-	Gid4
3943	Xkr8	ENSMUSG00000037752	55.4765	protein_coding	X-linked Kx blood group related 8 [Source:MGI Symbol;Acc:MGI:2685877]	381560	-0.509877	0.0723047	-0.0842783	1	0.584	6.27e-06			+	-	-	-	-	Xkr8
295	Chchd2	ENSMUSG00000070493	5835.99	protein_coding	coiled-coil-helix-coiled-coil-helix domain containing 2 [Source:MGI Symbol;Acc:MGI:1261428]	14004	-0.509799	6.15472e-08	-0.535148	0.00105811	-0.176	0.038659	+	+	+	MitoCarta3.0	APEX_IMS, targetP signal+, yeast mito homolog+, mito protein domain, coexpression	IMS	Mitochondrial dynamics and surveillance > Apoptosis	Chchd2
2661	Msh6	ENSMUSG00000005370	175.004	protein_coding	mutS homolog 6 [Source:MGI Symbol;Acc:MGI:1343961]	17688	-0.509295	0.0201061	0.330426	0.162858	0.986	1.26e-08	+		+	-	-	-	-	Msh6
2235	Gstm4	ENSMUSG00000027890	185.631	protein_coding	glutathione S-transferase, mu 4 [Source:MGI Symbol;Acc:MGI:95862]	14865	-0.509255	0.0102565	0.240978	0.414149	-0.424	0.000255564	+		+	-	-	-	-	Gstm4
852	Selenoo	ENSMUSG00000035757	370.603	protein_coding	selenoprotein O [Source:MGI Symbol;Acc:MGI:1919007]	223776	-0.508509	8.18999e-05					+			-	-	-	-	Selenoo
1779	Rcbtb2	ENSMUSG00000022106	828.692	protein_coding	regulator of chromosome condensation (RCC1) and BTB (POZ) domain containing protein 2 [Source:MGI Symbol;Acc:MGI:1917200]	105670	-0.507553	0.00366144	-0.19268	0.407317	0.02	0.225622	+			-	-	-	-	Rcbtb2
2444	Sox6	ENSMUSG00000051910	564.95	protein_coding	SRY (sex determining region Y)-box 6 [Source:MGI Symbol;Acc:MGI:98368]	20679	-0.50748	0.0145332	-0.105589	0.876907	0.196	0.0153037	+		+	-	-	-	-	Sox6
3892	Syt12	ENSMUSG00000049303	265.784	protein_coding	synaptotagmin XII [Source:MGI Symbol;Acc:MGI:2159601]	171180	-0.50721	0.0699135	-0.866216	0.000148343	-2.374	2.84e-13		+	+	-	-	-	-	Syt12
3437	Unc119	ENSMUSG00000002058	177.137	protein_coding	unc-119 lipid binding chaperone [Source:MGI Symbol;Acc:MGI:1328357]	22248	-0.507209	0.0508918	1.05742	0.00103586	0.434	0.000350999		+	+	-	-	-	-	Unc119
2637	Phka2	ENSMUSG00000031295	513.653	protein_coding	phosphorylase kinase alpha 2 [Source:MGI Symbol;Acc:MGI:97577]	110094	-0.506989	0.019335	-0.28947	0.171821	-0.518	2.55e-05	+		+	-	-	-	-	Phka2
2767	Arrdc3	ENSMUSG00000074794	310.239	protein_coding	arrestin domain containing 3 [Source:MGI Symbol;Acc:MGI:2145242]	105171	-0.506751	0.0227943	-0.0866031	0.962319	0.676	0.000494116	+		+	-	-	-	-	Arrdc3
4353	Eps8l1	ENSMUSG00000006154	53.7113	protein_coding	EPS8-like 1 [Source:MGI Symbol;Acc:MGI:1914675]	67425	-0.506576	0.0983704	0.887289	0.650772	2.028	1.21e-05			+	-	-	-	-	Eps8l1
655	Ndufs3	ENSMUSG00000005510	2680.32	protein_coding	NADH:ubiquinone oxidoreductase core subunit S3 [Source:MGI Symbol;Acc:MGI:1915599]	68349	-0.506555	1.42412e-05	-0.334621	0.0575724	-0.988	1.94e-08	+		+	MitoCarta3.0	literature, APEX_matrix, targetP signal+, Rickettsial homolog, mito protein domain, MS/MS++	MIM	OXPHOS > Complex I > CI subunits | OXPHOS > OXPHOS subunits	Ndufs3
3506	Zfp367	ENSMUSG00000044934	168.717	protein_coding	zinc finger protein 367 [Source:MGI Symbol;Acc:MGI:2442266]	238673	-0.506481	0.0534699	0.667638	0.00191352	1.91	6.41e-11		+	+	-	-	-	-	Zfp367
4591	Eaf2	ENSMUSG00000022838	20.7691	protein_coding	ELL associated factor 2 [Source:MGI Symbol;Acc:MGI:2146616]	106389	-0.506394	0.110989	0.604406	0.0274784	-0.376	0.00215465		+	+	-	-	-	-	Eaf2
2277	Celf2	ENSMUSG00000002107	1215.43	protein_coding	CUGBP, Elav-like family member 2 [Source:MGI Symbol;Acc:MGI:1338822]	14007	-0.505905	0.0109976	-0.303764	0.135599	0.098	0.0821726	+			-	-	-	-	Celf2
2418	Dpm1	ENSMUSG00000078919	319.391	protein_coding	dolichol-phosphate (beta-D) mannosyltransferase 1 [Source:MGI Symbol;Acc:MGI:1330239]	13480	-0.505529	0.0140753	-0.356689	0.0354788			+	+		-	-	-	-	Dpm1
1071	Isca2	ENSMUSG00000021241	629.129	protein_coding	iron-sulfur cluster assembly 2 [Source:MGI Symbol;Acc:MGI:1921566]	74316	-0.504674	0.000280464	-0.340607	0.0457743	-0.346	0.000993392	+	+	+	MitoCarta3.0	APEX_matrix, targetP signal+, yeast mito homolog++, Rickettsial homolog, mito protein domain+, induction, coexpression, MS/MS++	Matrix	Metabolism > Metals and cofactors > Fe-S cluster biosynthesis | Metabolism > Metals and cofactors > Fe-S-containing proteins	Isca2
3949	Ccdc117	ENSMUSG00000020482	312.489	protein_coding	coiled-coil domain containing 117 [Source:MGI Symbol;Acc:MGI:2144383]	104479	-0.504639	0.0738587	-0.284783	0.148615	1.21	1.37e-09			+	-	-	-	-	Ccdc117
1210	Ddt	ENSMUSG00000001666	802.26	protein_coding	D-dopachrome tautomerase [Source:MGI Symbol;Acc:MGI:1298381]	13202	-0.504588	0.000515703	-0.984687	4.07e-09	-1.752	6.13e-13	+	+	+	-	-	-	-	Ddt
986	0610012G03Rik	ENSMUSG00000107002	683.526	protein_coding	RIKEN cDNA 0610012G03 gene [Source:MGI Symbol;Acc:MGI:1913301]	106264	-0.503131	0.000178162	-0.618586	4.16e-05	-0.466	0.000158547	+	+	+	-	-	-	-	0610012G03Rik
1300	Prkar2b	ENSMUSG00000002997	11179.9	protein_coding	protein kinase, cAMP dependent regulatory, type II beta [Source:MGI Symbol;Acc:MGI:97760]	19088	-0.503094	0.00074055	-0.2084	0.359485	-0.346	0.000399617	+		+	-	-	-	-	Prkar2b
2894	Gng7	ENSMUSG00000048240	99.4841	protein_coding	guanine nucleotide binding protein (G protein), gamma 7 [Source:MGI Symbol;Acc:MGI:95787]	14708	-0.502968	0.0277788	-0.377869	0.0959698	2.826	1.59e-13	+		+	-	-	-	-	Gng7
2209	Klhl2	ENSMUSG00000031605	455.054	protein_coding	kelch-like 2, Mayven [Source:MGI Symbol;Acc:MGI:1924363]	77113	-0.502521	0.00997775	-0.275985	0.235334	0.506	0.00010116	+		+	-	-	-	-	Klhl2
2094	Fxn	ENSMUSG00000059363	128.127	protein_coding	frataxin [Source:MGI Symbol;Acc:MGI:1096879]	14297	-0.502026	0.00732861	-0.514219	0.00874038	-1.094	1.84e-08	+	+	+	MitoCarta3.0	literature, APEX_matrix, targetP signal+, yeast mito homolog++, Rickettsial homolog, mito protein domain, coexpression, MS/MS+	Matrix	Metabolism > Metals and cofactors > Fe-S cluster biosynthesis	Fxn
2319	Rbis	ENSMUSG00000078784	213.151	protein_coding	ribosomal biogenesis factor [Source:MGI Symbol;Acc:MGI:1916376]	69126	-0.501978	0.0118321					+			-	-	-	-	Rbis
4173	Gm49463	ENSMUSG00000116508	29.4667	lncRNA	predicted gene, 49463 [Source:MGI Symbol;Acc:MGI:6155122]	-	-0.500905	0.0870215								-	-	-	-	Gm49463
1067	Ndufs8	ENSMUSG00000059734	1817.6	protein_coding	NADH:ubiquinone oxidoreductase core subunit S8 [Source:MGI Symbol;Acc:MGI:2385079]	225887	-0.500357	0.000269328	-0.381012	0.0242291	-1.148	1.49e-08	+	+	+	MitoCarta3.0	literature, APEX_matrix, targetP signal, Rickettsial homolog, mito protein domain, induction, coexpression++, MS/MS++	MIM	OXPHOS > Complex I > CI subunits | Metabolism > Metals and cofactors > Fe-S-containing proteins | OXPHOS > OXPHOS subunits	Ndufs8
1924	Galt	ENSMUSG00000036073	212.614	protein_coding	galactose-1-phosphate uridyl transferase [Source:MGI Symbol;Acc:MGI:95638]	14430	-0.500098	0.00515399	-0.369111	0.0418125	-0.398	7.46e-05	+	+	+	-	-	-	-	Galt
602	Eno1	ENSMUSG00000063524	29900.4	protein_coding	enolase 1, alpha non-neuron [Source:MGI Symbol;Acc:MGI:95393]	13806	-0.499961	7.66057e-06	-0.662541	0.00209949	-1.134	1.19e-08	+	+	+	-	-	-	-	Eno1
562	Dlst	ENSMUSG00000004789	9801.83	protein_coding	dihydrolipoamide S-succinyltransferase (E2 component of 2-oxo-glutarate complex) [Source:MGI Symbol;Acc:MGI:1926170]	78920	-0.499337	4.40522e-06	-0.453965	0.00685209	-0.588	9.13e-06	+	+	+	MitoCarta3.0	literature, APEX_IMS, APEX_matrix, targetP signal, yeast mito homolog+, Rickettsial homolog, mito protein domain+, induction, coexpression++, MS/MS+	Matrix	Metabolism > Carbohydrate metabolism > TCA cycle | Metabolism > Amino acid metabolism > Lysine metabolism	Dlst
2815	Sik2	ENSMUSG00000037112	3291.54	protein_coding	salt inducible kinase 2 [Source:MGI Symbol;Acc:MGI:2445031]	235344	-0.498946	0.0241592	-0.306436	0.160484	0.654	2.61e-07	+		+	-	-	-	-	Sik2
1691	Tob2	ENSMUSG00000048546	2580.57	protein_coding	transducer of ERBB2, 2 [Source:MGI Symbol;Acc:MGI:1888525]	57259	-0.498592	0.00310104	0.654108	0.00424581	0.388	0.0116715	+	+	+	-	-	-	-	Tob2
612	Mrpl38	ENSMUSG00000020775	771.612	protein_coding	mitochondrial ribosomal protein L38 [Source:MGI Symbol;Acc:MGI:1926269]	60441	-0.498289	9.60993e-06	-0.465439	0.00295454	-1.208	1.8e-10	+	+	+	MitoCarta3.0	APEX_matrix, targetP signal+, mito protein domain, coexpression++, MS/MS+	Matrix	Mitochondrial central dogma > Translation > Mitochondrial ribosome	Mrpl38
639	Dld	ENSMUSG00000020664	7867.34	protein_coding	dihydrolipoamide dehydrogenase [Source:MGI Symbol;Acc:MGI:107450]	13382	-0.497859	1.26199e-05	-0.533183	0.000711259	-0.648	8.52e-07	+	+	+	MitoCarta3.0	literature, APEX_matrix, targetP signal, yeast mito homolog, Rickettsial homolog, mito protein domain, induction, coexpression++, MS/MS++	Matrix	Metabolism > Carbohydrate metabolism > Pyruvate metabolism | Metabolism > Carbohydrate metabolism > TCA cycle | Metabolism > Amino acid metabolism > Branched-chain amino acid metabolism | Metabolism > Amino acid metabolism > Branched-chain amino acid dehydrogenase complex | Metabolism > Amino acid metabolism > Lysine metabolism | Metabolism > Amino acid metabolism > Glycine metabolism | Metabolis…	Dld
4676	Gm15551	ENSMUSG00000086679	17.9482	lncRNA	predicted gene 15551 [Source:MGI Symbol;Acc:MGI:3783000]	-	-0.497489	0.114205								-	-	-	-	Gm15551
3920	Nap1l5	ENSMUSG00000055430	72.4888	protein_coding	nucleosome assembly protein 1-like 5 [Source:MGI Symbol;Acc:MGI:1923555]	58243	-0.497094	0.070612	1.08408	3.03e-05	0.15	0.134184		+		-	-	-	-	Nap1l5
610	Etfrf1	ENSMUSG00000040370	1250.19	protein_coding	electron transfer flavoprotein regulatory factor 1 [Source:MGI Symbol;Acc:MGI:1914886]	67636	-0.496999	9.51689e-06					+			-	-	-	-	Etfrf1
3432	Isy1	ENSMUSG00000030056	224.893	protein_coding	ISY1 splicing factor homolog [Source:MGI Symbol;Acc:MGI:1923310]	57905	-0.496039	0.0506027	-0.448439	0.0141052	-0.338	0.00357086		+	+	-	-	-	-	Isy1
4428	Sbsn	ENSMUSG00000046056	53.1943	protein_coding	suprabasin [Source:MGI Symbol;Acc:MGI:2446326]	282619	-0.495513	0.102495	0.703787	0.0379498	2.944	3.28e-09		+	+	-	-	-	-	Sbsn
4693	Gm20544	ENSMUSG00000092569	19.2414	lncRNA	predicted gene 20544 [Source:MGI Symbol;Acc:MGI:5142009]	-	-0.494786	0.115471								-	-	-	-	Gm20544
2238	Mtfp1	ENSMUSG00000004748	427.358	protein_coding	mitochondrial fission process 1 [Source:MGI Symbol;Acc:MGI:1916686]	67900	-0.494781	0.0102609	-0.384405	0.0370896	-0.266	0.00208413	+	+	+	MitoCarta3.0	literature, induction, coexpression, MS/MS+	Membrane	Mitochondrial dynamics and surveillance > Fission	Mtfp1
989	Mrpl49	ENSMUSG00000007338	349.566	protein_coding	mitochondrial ribosomal protein L49 [Source:MGI Symbol;Acc:MGI:108180]	18120	-0.493774	0.000180703	-0.443259	0.0052847	0.176	0.0286541	+	+	+	MitoCarta3.0	literature, APEX_matrix, targetP signal, yeast mito homolog++, mito protein domain, coexpression, MS/MS++	Matrix	Mitochondrial central dogma > Translation > Mitochondrial ribosome	Mrpl49
1046	Iah1	ENSMUSG00000062054	298.496	protein_coding	isoamyl acetate-hydrolyzing esterase 1 homolog [Source:MGI Symbol;Acc:MGI:1914982]	67732	-0.493486	0.000244737	-0.380665	0.0286584	0.206	0.0190933	+	+	+	-	-	-	-	Iah1
3037	Thoc3	ENSMUSG00000025872	282.824	protein_coding	THO complex 3 [Source:MGI Symbol;Acc:MGI:1920916]	73666	-0.493195	0.0339597	-0.382699	0.0156501	-0.152	0.0330456	+	+	+	-	-	-	-	Thoc3
2024	Agpat1	ENSMUSG00000034254	897.024	protein_coding	1-acylglycerol-3-phosphate O-acyltransferase 1 (lysophosphatidic acid acyltransferase, alpha) [Source:MGI Symbol;Acc:MGI:1932075]	55979	-0.493143	0.00639142	-0.277839	0.167747	-1.178	1.7e-09	+		+	-	-	-	-	Agpat1
2383	Mob1b	ENSMUSG00000006262	641.892	protein_coding	MOB kinase activator 1B [Source:MGI Symbol;Acc:MGI:1915723]	68473	-0.493139	0.0132827	-0.472058	0.111856	-0.898	5.89e-07	+		+	-	-	-	-	Mob1b
1941	Aamdc	ENSMUSG00000035642	308.536	protein_coding	adipogenesis associated Mth938 domain containing [Source:MGI Symbol;Acc:MGI:1913523]	66273	-0.493072	0.00537711	-0.422875	0.00752825	0.516	0.000320146	+	+	+	-	-	-	-	Aamdc
4753	Zfp354b	ENSMUSG00000020335	17.1728	protein_coding	zinc finger protein 354B [Source:MGI Symbol;Acc:MGI:1351476]	27274	-0.492758	0.120276	0.28607	0.550647	1	2.17e-06			+	-	-	-	-	Zfp354b
3092	Ackr4	ENSMUSG00000079355	138.99	protein_coding	atypical chemokine receptor 4 [Source:MGI Symbol;Acc:MGI:2181676]	252837	-0.491999	0.036484	-0.741952	0.00199484	-0.452	0.0586809	+	+		-	-	-	-	Ackr4
788	Furin	ENSMUSG00000030530	1143.47	protein_coding	furin (paired basic amino acid cleaving enzyme) [Source:MGI Symbol;Acc:MGI:97513]	18550	-0.491379	4.56092e-05	-0.181741	0.459278	0.22	0.00946264	+		+	-	-	-	-	Furin
513	Ndufs2	ENSMUSG00000013593	8434.97	protein_coding	NADH:ubiquinone oxidoreductase core subunit S2 [Source:MGI Symbol;Acc:MGI:2385112]	226646	-0.491088	2.52479e-06	-0.394721	0.0188309	-0.478	4.08e-05	+	+	+	MitoCarta3.0	literature, APEX_matrix, targetP signal, Rickettsial homolog, mito protein domain, induction, coexpression++, MS/MS++	MIM	OXPHOS > Complex I > CI subunits | Metabolism > Metals and cofactors > Fe-S-containing proteins | OXPHOS > OXPHOS subunits	Ndufs2
1539	Miga2	ENSMUSG00000026858	1856.84	protein_coding	mitoguardin 2 [Source:MGI Symbol;Acc:MGI:1922035]	108958	-0.491041	0.00188306					+			-	-	-	-	Miga2
1366	Ankrd46	ENSMUSG00000048307	446.15	protein_coding	ankyrin repeat domain 46 [Source:MGI Symbol;Acc:MGI:1916089]	68839	-0.490069	0.000952027	-0.0333218	1	0.822	4.52e-07	+		+	-	-	-	-	Ankrd46
3104	B4galt3	ENSMUSG00000052423	141.447	protein_coding	UDP-Gal:betaGlcNAc beta 1,4-galactosyltransferase, polypeptide 3 [Source:MGI Symbol;Acc:MGI:1928767]	57370	-0.488608	0.0371821	0.19333	0.560636	-0.418	0.000697293	+		+	-	-	-	-	B4galt3
880	Aifm1	ENSMUSG00000036932	1396.55	protein_coding	apoptosis-inducing factor, mitochondrion-associated 1 [Source:MGI Symbol;Acc:MGI:1349419]	26926	-0.488455	9.20667e-05	-0.477741	0.015798	-0.65	2.45e-06	+	+	+	MitoCarta3.0	literature, APEX_IMS, targetP signal, yeast mito homolog, mito protein domain, induction, coexpression++, MS/MS++	MIM	Protein import, sorting and homeostasis > Protein import and sorting > MIA40 | OXPHOS > Complex I > CI assembly factors | OXPHOS > OXPHOS assembly factors | Mitochondrial dynamics and surveillance > Apoptosis	Aifm1
3027	Zfp974	ENSMUSG00000070709	88.0665	protein_coding	zinc finger protein 974 [Source:MGI Symbol;Acc:MGI:1920680]	73430	-0.487708	0.0337404					+			-	-	-	-	Zfp974
2005	Sap30l	ENSMUSG00000020519	201.103	protein_coding	SAP30-like [Source:MGI Symbol;Acc:MGI:1354709]	50724	-0.487552	0.00608044	-0.117936	0.7597	0.208	0.0160304	+		+	-	-	-	-	Sap30l
1903	4732471J01Rik	ENSMUSG00000053714	155.213	lncRNA	RIKEN cDNA 4732471J01 gene [Source:MGI Symbol;Acc:MGI:3603586]	654804	-0.487456	0.00487534	-0.322111	0.103613			+			-	-	-	-	4732471J01Rik
2675	Ankzf1	ENSMUSG00000026199	184.605	protein_coding	ankyrin repeat and zinc finger domain containing 1 [Source:MGI Symbol;Acc:MGI:1098746]	52231	-0.487099	0.0204298	-0.231496	0.317215	-0.33	0.00169047	+		+	-	-	-	-	Ankzf1
1385	Nkiras1	ENSMUSG00000021772	356.803	protein_coding	NFKB inhibitor interacting Ras-like protein 1 [Source:MGI Symbol;Acc:MGI:1916971]	69721	-0.487024	0.00103908	-0.270909	0.171821	0.238	0.0174648	+		+	-	-	-	-	Nkiras1
1048	Mrpl39	ENSMUSG00000022889	577.08	protein_coding	mitochondrial ribosomal protein L39 [Source:MGI Symbol;Acc:MGI:1351620]	27393	-0.486829	0.000249459	-0.562859	0.00031458	-0.84	2.95e-08	+	+	+	MitoCarta3.0	literature, APEX_matrix, targetP signal, Rickettsial homolog, induction, coexpression, MS/MS	Matrix	Mitochondrial central dogma > Translation > Mitochondrial ribosome	Mrpl39
446	Gpx1	ENSMUSG00000063856	2354.95	protein_coding	glutathione peroxidase 1 [Source:MGI Symbol;Acc:MGI:104887]	14775	-0.486402	9.26471e-07	-0.0956634	0.879737	0.422	0.000560447	+		+	MitoCarta3.0	literature, APEX_matrix, targetP signal, yeast mito homolog, mito protein domain, coexpression, MS/MS+	Matrix	Metabolism > Detoxification > ROS and glutathione metabolism | Metabolism > Detoxification > Selenoproteins	Gpx1
1633	Letmd1	ENSMUSG00000037353	5109.49	protein_coding	LETM1 domain containing 1 [Source:MGI Symbol;Acc:MGI:1915864]	68614	-0.486306	0.00263328	-1.0239	1.15e-11	-1.444	6.89e-12	+	+	+	MitoCarta3.0	GFP, targetP signal, yeast mito homolog+, mito protein domain+, induction, coexpression, MS/MS++	Membrane	Small molecule transport	Letmd1
2028	Mrps12	ENSMUSG00000045948	256.96	protein_coding	mitochondrial ribosomal protein S12 [Source:MGI Symbol;Acc:MGI:1346333]	24030	-0.486121	0.00642673	-0.23266	0.375853	-0.064	0.153616	+			MitoCarta3.0	literature, targetP signal, yeast mito homolog++, Rickettsial homolog, mito protein domain, induction, coexpression+, MS/MS+	Matrix	Mitochondrial central dogma > Translation > Mitochondrial ribosome	Mrps12
1111	Ndufs6	ENSMUSG00000021606	1518.54	protein_coding	NADH:ubiquinone oxidoreductase core subunit S6 [Source:MGI Symbol;Acc:MGI:107932]	407785	-0.484938	0.000338324	-0.449697	0.00472285	-0.208	0.0206265	+	+	+	MitoCarta3.0	literature, APEX_matrix, targetP signal+, mito protein domain+, coexpression++, MS/MS++	MIM	OXPHOS > Complex I > CI subunits | OXPHOS > OXPHOS subunits	Ndufs6
4662	D330023K18Rik	ENSMUSG00000087269	32.711	lncRNA	RIKEN cDNA D330023K18 gene [Source:MGI Symbol;Acc:MGI:2445152]	-	-0.484866	0.113398	-0.530021	0.100576	-0.27	0.0199394			+	-	-	-	-	D330023K18Rik
1035	Ptpn14	ENSMUSG00000026604	689.425	protein_coding	protein tyrosine phosphatase, non-receptor type 14 [Source:MGI Symbol;Acc:MGI:102467]	19250	-0.484815	0.000230588	-0.0383625	1	1.142	6.47e-08	+		+	-	-	-	-	Ptpn14
3319	Taf4	ENSMUSG00000039117	182.509	protein_coding	TATA-box binding protein associated factor 4 [Source:MGI Symbol;Acc:MGI:2152346]	228980	-0.484727	0.0453122					+			-	-	-	-	Taf4
1312	Gnas	ENSMUSG00000027523	18585.5	protein_coding	GNAS (guanine nucleotide binding protein, alpha stimulating) complex locus [Source:MGI Symbol;Acc:MGI:95777]	14683	-0.4847	0.000770255	-0.516048	0.0233003	-0.942	2.16e-08	+	+	+	-	-	-	-	Gnas
670	Dhdh	ENSMUSG00000011382	2464.77	protein_coding	dihydrodiol dehydrogenase (dimeric) [Source:MGI Symbol;Acc:MGI:1919005]	71755	-0.484336	1.55485e-05	-0.514775	0.00178293	-0.456	5.12e-05	+	+	+	-	-	-	-	Dhdh
2115	Oxsm	ENSMUSG00000021786	366.696	protein_coding	3-oxoacyl-ACP synthase, mitochondrial [Source:MGI Symbol;Acc:MGI:1918397]	71147	-0.483868	0.00775735	-0.5442	0.000513978	-0.944	4.63e-09	+	+	+	MitoCarta3.0	literature, APEX_matrix, yeast mito homolog, Rickettsial homolog, mito protein domain, MS/MS++	Matrix	Metabolism > Lipid metabolism > Type II fatty acid synthesis	Oxsm
4566	Egr3	ENSMUSG00000033730	36.9701	protein_coding	early growth response 3 [Source:MGI Symbol;Acc:MGI:1306780]	13655	-0.483327	0.110279	1.98151	0.00514642				+		-	-	-	-	Egr3
4185	Ubfd1	ENSMUSG00000030870	342.71	protein_coding	ubiquitin family domain containing 1 [Source:MGI Symbol;Acc:MGI:107301]	28018	-0.48328	0.0886988	-0.235023	0.313402	-0.17	0.0147813			+	-	-	-	-	Ubfd1
1758	Pts	ENSMUSG00000032067	546.649	protein_coding	6-pyruvoyl-tetrahydropterin synthase [Source:MGI Symbol;Acc:MGI:1338783]	19286	-0.483122	0.00359905	-0.334462	0.0738076	-0.15	0.0358354	+		+	-	-	-	-	Pts
1430	Rtn4ip1	ENSMUSG00000019864	543.443	protein_coding	reticulon 4 interacting protein 1 [Source:MGI Symbol;Acc:MGI:2178759]	170728	-0.482794	0.00129665	-0.505147	0.00114707	-0.5	1.8e-05	+	+	+	MitoCarta3.0	literature, APEX_matrix, targetP signal+, yeast mito homolog, mito protein domain, induction, coexpression++, MS/MS++	Matrix	0	Rtn4ip1
1450	Map3k5	ENSMUSG00000071369	401.489	protein_coding	mitogen-activated protein kinase kinase kinase 5 [Source:MGI Symbol;Acc:MGI:1346876]	26408	-0.482654	0.00137558	0.0476803	1	0.414	0.000424359	+		+	-	-	-	-	Map3k5
4187	Glyctk	ENSMUSG00000020258	39.7242	protein_coding	glycerate kinase [Source:MGI Symbol;Acc:MGI:2444085]	235582	-0.482648	0.0887489	-0.805417	0.000443422	-0.368	0.00190264		+	+	MitoCarta3.0	targetP signal, coexpression, MS/MS+	Matrix	Metabolism > Carbohydrate metabolism	Glyctk
605	Cisd1	ENSMUSG00000037710	1278.39	protein_coding	CDGSH iron sulfur domain 1 [Source:MGI Symbol;Acc:MGI:1261855]	52637	-0.482377	9.11216e-06	-0.341664	0.0541956	-0.12	0.0511697	+			MitoCarta3.0	literature, mito protein domain, induction, coexpression++, MS/MS++	MOM	Metabolism > Metals and cofactors > Fe-S cluster biosynthesis | Metabolism > Metals and cofactors > Fe-S-containing proteins	Cisd1
3940	Phc1	ENSMUSG00000040669	126.824	protein_coding	polyhomeotic 1 [Source:MGI Symbol;Acc:MGI:103248]	13619	-0.482175	0.0720683	0.0626304	1	0.214	0.026325			+	-	-	-	-	Phc1
3047	Itgb3bp	ENSMUSG00000028549	225.662	protein_coding	integrin beta 3 binding protein (beta3-endonexin) [Source:MGI Symbol;Acc:MGI:1914983]	67733	-0.482167	0.0342794	0.0689797	1	-0.096	0.139642	+			-	-	-	-	Itgb3bp
2388	Osgep	ENSMUSG00000006289	313.104	protein_coding	O-sialoglycoprotein endopeptidase [Source:MGI Symbol;Acc:MGI:1913496]	66246	-0.482089	0.0135624	-0.10629	0.869223	-0.164	0.0215043	+		+	-	-	-	-	Osgep
2354	Micos13	ENSMUSG00000049760	1139.6	protein_coding	mitochondrial contact site and cristae organizing system subunit 13 [Source:MGI Symbol;Acc:MGI:2442174]	224904	-0.481982	0.0128318					+			-	-	-	-	Micos13
207	Bckdha	ENSMUSG00000060376	4892.71	protein_coding	branched chain ketoacid dehydrogenase E1, alpha polypeptide [Source:MGI Symbol;Acc:MGI:107701]	12039	-0.481874	7.82512e-09	-0.637707	2.88e-05	-0.744	3.84e-07	+	+	+	MitoCarta3.0	literature, APEX_matrix, targetP signal+, yeast mito homolog+, Rickettsial homolog, mito protein domain+, coexpression+, MS/MS++	MIM	Metabolism > Amino acid metabolism > Branched-chain amino acid metabolism | Metabolism > Amino acid metabolism > Branched-chain amino acid dehydrogenase complex	Bckdha
2387	Fam107b	ENSMUSG00000026655	216.369	protein_coding	family with sequence similarity 107, member B [Source:MGI Symbol;Acc:MGI:1913790]	66540	-0.481785	0.0133292	0.157209	0.764284	-0.314	0.00225364	+		+	-	-	-	-	Fam107b
3757	Popdc2	ENSMUSG00000022803	97.519	protein_coding	popeye domain containing 2 [Source:MGI Symbol;Acc:MGI:1930150]	64082	-0.481752	0.0643235	-0.054588	1	0.382	0.00181198			+	-	-	-	-	Popdc2
1897	Sccpdh	ENSMUSG00000038936	307.18	protein_coding	saccharopine dehydrogenase (putative) [Source:MGI Symbol;Acc:MGI:1924486]	109232	-0.481614	0.00478462	-0.293576	0.201854	-0.864	2.05e-07	+		+	-	-	-	-	Sccpdh
1281	Gys1	ENSMUSG00000003865	2278.61	protein_coding	glycogen synthase 1, muscle [Source:MGI Symbol;Acc:MGI:101805]	14936	-0.481493	0.000720804	-0.18478	0.435984	-0.434	2.75e-05	+		+	-	-	-	-	Gys1
1305	Gm20721	ENSMUSG00000090625	14369.2	protein_coding	predicted gene, 20721 [Source:MGI Symbol;Acc:MGI:5313030]	-	-0.481455	0.000761044					+			-	-	-	-	Gm20721
1102	Tbc1d13	ENSMUSG00000039678	821.951	protein_coding	TBC1 domain family, member 13 [Source:MGI Symbol;Acc:MGI:2385326]	70296	-0.48121	0.000318014	-0.600514	0.00027013	0.4	0.000592041	+	+	+	-	-	-	-	Tbc1d13
1692	Dyrk2	ENSMUSG00000028630	486.612	protein_coding	dual-specificity tyrosine-(Y)-phosphorylation regulated kinase 2 [Source:MGI Symbol;Acc:MGI:1330301]	69181	-0.481181	0.00310187	0.00312773	1	0.124	0.0811541	+			-	-	-	-	Dyrk2
1755	Zfp260	ENSMUSG00000049421	290.816	protein_coding	zinc finger protein 260 [Source:MGI Symbol;Acc:MGI:1347071]	26466	-0.480956	0.0035893	0.200911	0.350126	-0.23	0.00589564	+		+	-	-	-	-	Zfp260
899	Slc25a44	ENSMUSG00000050144	1327.15	protein_coding	solute carrier family 25, member 44 [Source:MGI Symbol;Acc:MGI:2444391]	229517	-0.480877	0.000108327	-0.684778	0.000163644	-1.216	2.64e-10	+	+	+	MitoCarta3.0	yeast mito homolog+, mito protein domain+, induction, MS/MS	MIM	Metabolism > Amino acid metabolism > Branched-chain amino acid metabolism | Small molecule transport > SLC25A family	Slc25a44
1064	Gm48840	ENSMUSG00000110899	424.282	TEC	predicted gene, 48840 [Source:MGI Symbol;Acc:MGI:6098571]	-	-0.480684	0.000259572					+			-	-	-	-	Gm48840
1961	Naa38	ENSMUSG00000059278	294.722	protein_coding	N(alpha)-acetyltransferase 38, NatC auxiliary subunit [Source:MGI Symbol;Acc:MGI:1925554]	78304	-0.480277	0.00553939	-0.702271	1.66e-06	-1.078	5.69e-08	+	+	+	-	-	-	-	Naa38
606	Mdh2	ENSMUSG00000019179	7399.88	protein_coding	malate dehydrogenase 2, NAD (mitochondrial) [Source:MGI Symbol;Acc:MGI:97050]	17448	-0.480264	9.18866e-06	-0.264755	0.194622	-0.446	5.61e-05	+		+	MitoCarta3.0	literature, APEX_matrix, targetP signal, yeast mito homolog++, Rickettsial homolog, mito protein domain, induction, coexpression++, MS/MS++	Matrix	Metabolism > Carbohydrate metabolism > Gluconeogenesis | Metabolism > Carbohydrate metabolism > Malate-aspartate shuttle | Metabolism > Carbohydrate metabolism > TCA cycle	Mdh2
911	Cdo1	ENSMUSG00000033022	10062.2	protein_coding	cysteine dioxygenase 1, cytosolic [Source:MGI Symbol;Acc:MGI:105925]	12583	-0.480254	0.000114514	-0.620185	0.00108861	-0.676	2.15e-06	+	+	+	-	-	-	-	Cdo1
4741	Mfsd2a	ENSMUSG00000028655	87.4512	protein_coding	major facilitator superfamily domain containing 2A [Source:MGI Symbol;Acc:MGI:1923824]	76574	-0.479918	0.118178	0.487388	0.525697	-10.568	2.09e-16			+	-	-	-	-	Mfsd2a
482	Prpf8	ENSMUSG00000020850	2804	protein_coding	pre-mRNA processing factor 8 [Source:MGI Symbol;Acc:MGI:2179381]	192159	-0.479632	1.85252e-06	-0.343937	0.0654003	-0.188	0.0221982	+		+	-	-	-	-	Prpf8
1522	Pex6	ENSMUSG00000002763	1311.95	protein_coding	peroxisomal biogenesis factor 6 [Source:MGI Symbol;Acc:MGI:2385054]	224824	-0.479453	0.00180596	-0.780544	2.04e-05	0.244	0.00937303	+	+	+	-	-	-	-	Pex6
1754	Nudt12	ENSMUSG00000024228	688.616	protein_coding	nudix (nucleoside diphosphate linked moiety X)-type motif 12 [Source:MGI Symbol;Acc:MGI:1915243]	67993	-0.479398	0.00357533	-0.32991	0.0768199	-0.968	7.22e-09	+		+	-	-	-	-	Nudt12
338	Opa1	ENSMUSG00000038084	2422.05	protein_coding	OPA1, mitochondrial dynamin like GTPase [Source:MGI Symbol;Acc:MGI:1921393]	74143	-0.479116	1.49471e-07	-0.546881	0.000492998	-0.746	9.85e-08	+	+	+	MitoCarta3.0	literature, APEX_IMS, yeast mito homolog++, mito protein domain, induction, coexpression++, MS/MS++	MIM	Mitochondrial dynamics and surveillance > Fusion | Mitochondrial dynamics and surveillance > Cristae formation	Opa1
1605	Dyrk1b	ENSMUSG00000002409	343.242	protein_coding	dual-specificity tyrosine-(Y)-phosphorylation regulated kinase 1b [Source:MGI Symbol;Acc:MGI:1330302]	13549	-0.479032	0.00234442	-0.345564	0.114027	-1.33	1.49e-10	+		+	-	-	-	-	Dyrk1b
1592	Lamtor4	ENSMUSG00000050552	319.637	protein_coding	late endosomal/lysosomal adaptor, MAPK and MTOR activator 4 [Source:MGI Symbol;Acc:MGI:1913346]	66096	-0.479012	0.00224152	-0.429901	0.00592395	-0.244	0.0217181	+	+	+	-	-	-	-	Lamtor4
2705	Arhgef40	ENSMUSG00000004562	520.678	protein_coding	Rho guanine nucleotide exchange factor (GEF) 40 [Source:MGI Symbol;Acc:MGI:2685515]	268739	-0.478216	0.0212335	0.175989	0.55028	0.688	6.57e-06	+		+	-	-	-	-	Arhgef40
4181	Zfp235	ENSMUSG00000047603	55.4023	protein_coding	zinc finger protein 235 [Source:MGI Symbol;Acc:MGI:1929117]	56525	-0.478008	0.0882973	-0.0119251	1	0.536	0.000138093			+	-	-	-	-	Zfp235
2038	Fbxl6	ENSMUSG00000022559	221.572	protein_coding	F-box and leucine-rich repeat protein 6 [Source:MGI Symbol;Acc:MGI:1354705]	30840	-0.477943	0.00656783	-0.650447	0.000145332	-1.276	1.27e-10	+	+	+	-	-	-	-	Fbxl6
1170	Poldip2	ENSMUSG00000001100	1666.26	protein_coding	polymerase (DNA-directed), delta interacting protein 2 [Source:MGI Symbol;Acc:MGI:1915061]	67811	-0.477765	0.000438784	-0.693952	4.76e-06	-1.146	3.36e-10	+	+	+	MitoCarta3.0	literature, APEX_matrix, targetP signal+, induction, coexpression++, MS/MS++	Matrix	Mitochondrial central dogma > mtDNA maintenance > mtDNA nucleoid	Poldip2
1217	Ide	ENSMUSG00000056999	1354.14	protein_coding	insulin degrading enzyme [Source:MGI Symbol;Acc:MGI:96412]	15925	-0.47706	0.000534221	-0.234197	0.249118	-0.514	0.00142643	+		+	MitoCarta3.0	literature, APEX_matrix, targetP signal, Rickettsial homolog, mito protein domain+, coexpression, MS/MS+	Matrix	Protein import, sorting and homeostasis > Protein homeostasis > Proteases	Ide
587	Cox7a2	ENSMUSG00000032330	2254.49	protein_coding	cytochrome c oxidase subunit 7A2 [Source:MGI Symbol;Acc:MGI:1316715]	12866	-0.476999	6.40891e-06	-0.361415	0.043382	-0.422	0.00015313	+	+	+	MitoCarta3.0	literature, targetP signal, mito protein domain+, induction, coexpression++, MS/MS++	MIM	OXPHOS > Complex IV > CIV subunits | OXPHOS > OXPHOS subunits	Cox7a2
3448	Dhcr7	ENSMUSG00000058454	190.033	protein_coding	7-dehydrocholesterol reductase [Source:MGI Symbol;Acc:MGI:1298378]	13360	-0.476991	0.0512547	0.194104	0.84779	-0.454	0.000207194			+	-	-	-	-	Dhcr7
2042	Ttl	ENSMUSG00000027394	233.723	protein_coding	tubulin tyrosine ligase [Source:MGI Symbol;Acc:MGI:1916987]	69737	-0.476882	0.00664081	-0.823172	9.12e-06	0.126	0.0552887	+	+		-	-	-	-	Ttl
3684	Tmem150a	ENSMUSG00000055912	82.0911	protein_coding	transmembrane protein 150A [Source:MGI Symbol;Acc:MGI:2385244]	232086	-0.476656	0.0605237	-0.188318	0.46284	-0.17	0.0406901			+	-	-	-	-	Tmem150a
3272	2810402E24Rik	ENSMUSG00000099966	89.6898	lncRNA	RIKEN cDNA 2810402E24 gene [Source:MGI Symbol;Acc:MGI:1913715]	-	-0.476536	0.0431131					+			-	-	-	-	2810402E24Rik
1253	Pxmp4	ENSMUSG00000000876	547.778	protein_coding	peroxisomal membrane protein 4 [Source:MGI Symbol;Acc:MGI:1891701]	59038	-0.476518	0.000684846	-0.294263	0.101148	-0.98	6.87e-08	+		+	MitoCarta3.0	targetP signal, mito protein domain+, coexpression	unknown	0	Pxmp4
757	Hagh	ENSMUSG00000024158	851.532	protein_coding	hydroxyacyl glutathione hydrolase [Source:MGI Symbol;Acc:MGI:95745]	14651	-0.476429	3.55428e-05	-0.437197	0.0115315	-0.596	8.32e-06	+	+	+	MitoCarta3.0	literature, APEX_matrix, targetP signal+, mito protein domain, induction, coexpression, MS/MS++	Matrix	Metabolism > Detoxification > ROS and glutathione metabolism	Hagh
2097	Nr1i3	ENSMUSG00000005677	271.417	protein_coding	nuclear receptor subfamily 1, group I, member 3 [Source:MGI Symbol;Acc:MGI:1346307]	12355	-0.476187	0.00747812	-0.528415	0.0868449			+			-	-	-	-	Nr1i3
1805	Gm29331	ENSMUSG00000100220	177.034	lncRNA	predicted gene 29331 [Source:MGI Symbol;Acc:MGI:5580037]	-	-0.475772	0.00376762					+			-	-	-	-	Gm29331
634	Erlin2	ENSMUSG00000031483	734.942	protein_coding	ER lipid raft associated 2 [Source:MGI Symbol;Acc:MGI:2387215]	244373	-0.475764	1.185e-05	-0.0956364	0.916763	0.346	0.000990258	+		+	-	-	-	-	Erlin2
2816	Cidec	ENSMUSG00000030278	6462.78	protein_coding	cell death-inducing DFFA-like effector c [Source:MGI Symbol;Acc:MGI:95585]	14311	-0.47557	0.0242412	-1.01186	1.63e-06	-0.692	8.45e-07	+	+	+	-	-	-	-	Cidec
439	Aco2	ENSMUSG00000022477	53050.5	protein_coding	aconitase 2, mitochondrial [Source:MGI Symbol;Acc:MGI:87880]	11429	-0.475327	6.95283e-07	-0.208725	0.347266	-0.098	0.0859391	+			MitoCarta3.0	literature, APEX_matrix, targetP signal, yeast mito homolog, Rickettsial homolog, mito protein domain, induction, coexpression++, MS/MS++	Matrix	Metabolism > Carbohydrate metabolism > TCA cycle | Metabolism > Metals and cofactors > Fe-S-containing proteins	Aco2
659	Cox7a1	ENSMUSG00000074218	2468.41	protein_coding	cytochrome c oxidase subunit 7A1 [Source:MGI Symbol;Acc:MGI:1316714]	12865	-0.474993	1.46342e-05	-0.400566	0.0223311	-0.62	0.00116058	+	+	+	MitoCarta3.0	literature, targetP signal, mito protein domain+, induction, coexpression, MS/MS+	MIM	OXPHOS > Complex IV > CIV subunits | OXPHOS > OXPHOS subunits	Cox7a1
921	Ndufc2	ENSMUSG00000030647	1997	protein_coding	NADH:ubiquinone oxidoreductase subunit C2 [Source:MGI Symbol;Acc:MGI:1344370]	68197	-0.474715	0.000118736	-0.336782	0.0674452	0.46	0.000136001	+		+	MitoCarta3.0	literature, APEX_IMS, mito protein domain+, coexpression++, MS/MS++	MIM	OXPHOS > Complex I > CI subunits | OXPHOS > OXPHOS subunits	Ndufc2
2490	Neil1	ENSMUSG00000032298	96.1045	protein_coding	nei endonuclease VIII-like 1 (E. coli) [Source:MGI Symbol;Acc:MGI:1920024]	72774	-0.474378	0.0152659	-0.170053	0.597507	0.472	0.000184395	+		+	-	-	-	-	Neil1
730	Thra	ENSMUSG00000058756	841.442	protein_coding	thyroid hormone receptor alpha [Source:MGI Symbol;Acc:MGI:98742]	21833	-0.47425	2.98125e-05	-0.0653593	1	0.868	1.06e-07	+		+	-	-	-	-	Thra
2409	Ccs	ENSMUSG00000034108	380.279	protein_coding	copper chaperone for superoxide dismutase [Source:MGI Symbol;Acc:MGI:1333783]	12460	-0.474206	0.01393	-0.180969	0.450301	0.1	0.0653835	+			-	-	-	-	Ccs
768	Mpzl2	ENSMUSG00000032092	655.783	protein_coding	myelin protein zero-like 2 [Source:MGI Symbol;Acc:MGI:1289160]	14012	-0.474169	3.9256e-05	-0.333629	0.333153	-0.788	5.3e-07	+		+	-	-	-	-	Mpzl2
663	Ndufv1	ENSMUSG00000037916	7474.76	protein_coding	NADH:ubiquinone oxidoreductase core subunit V1 [Source:MGI Symbol;Acc:MGI:107851]	17995	-0.473286	1.50941e-05	-0.262461	0.191737	0.208	0.0139138	+		+	MitoCarta3.0	literature, APEX_matrix, targetP signal, Rickettsial homolog, mito protein domain, induction, coexpression++, MS/MS++	MIM	OXPHOS > Complex I > CI subunits | Metabolism > Metals and cofactors > Fe-S-containing proteins | OXPHOS > OXPHOS subunits	Ndufv1
2448	Ptprd	ENSMUSG00000028399	802.299	protein_coding	protein tyrosine phosphatase, receptor type, D [Source:MGI Symbol;Acc:MGI:97812]	19266	-0.472445	0.0145433	-0.569646	0.000471906	-0.262	0.00919867	+	+	+	-	-	-	-	Ptprd
1648	Oxnad1	ENSMUSG00000021906	609.607	protein_coding	oxidoreductase NAD-binding domain containing 1 [Source:MGI Symbol;Acc:MGI:1916953]	218885	-0.472221	0.00273834	-0.433382	0.010709	-0.892	7.22e-08	+	+	+	MitoCarta3.0	APEX_matrix, GFP, targetP signal, yeast mito homolog, mito protein domain, coexpression++, MS/MS++	Matrix	0	Oxnad1
4597	Zfp748	ENSMUSG00000095432	51.3366	protein_coding	zinc finger protein 748 [Source:MGI Symbol;Acc:MGI:1916455]	212276	-0.472087	0.111115	-0.138457	0.898224	0.54	0.00026783			+	-	-	-	-	Zfp748
3028	Rc3h1	ENSMUSG00000040423	628.465	protein_coding	RING CCCH (C3H) domains 1 [Source:MGI Symbol;Acc:MGI:2685397]	381305	-0.471804	0.0337997	-0.110646	0.833946	-0.556	3.91e-05	+		+	-	-	-	-	Rc3h1
1918	Cd1d1	ENSMUSG00000028076	1245.56	protein_coding	CD1d1 antigen [Source:MGI Symbol;Acc:MGI:107674]	12479	-0.471739	0.00509599	-0.585903	0.000115942	-0.252	0.00678632	+	+	+	-	-	-	-	Cd1d1
4771	Gm49591	ENSMUSG00000116798	24.5406	processed_pseudogene	predicted gene, 49591 [Source:MGI Symbol;Acc:MGI:6214996]	-	-0.470439	0.120971								-	-	-	-	Gm49591
1420	Zrsr1	ENSMUSG00000044068	297.169	protein_coding	zinc finger (CCCH type), RNA binding motif and serine/arginine rich 1 [Source:MGI Symbol;Acc:MGI:98885]	22183	-0.470334	0.00119234	0.00801389	1			+			-	-	-	-	Zrsr1
2994	Cog2	ENSMUSG00000031979	372.934	protein_coding	component of oligomeric golgi complex 2 [Source:MGI Symbol;Acc:MGI:1923582]	76332	-0.470211	0.0319889	-0.786938	4.84e-06	-0.644	7e-07	+	+	+	-	-	-	-	Cog2
710	Ndufb1	ENSMUSG00000113902	647.305	protein_coding	NADH:ubiquinone oxidoreductase subunit B1 [Source:MGI Symbol;Acc:MGI:3780865]	102631912	-0.469185	2.47738e-05					+			-	-	-	-	Ndufb1
1323	Sort1	ENSMUSG00000068747	2866.17	protein_coding	sortilin 1 [Source:MGI Symbol;Acc:MGI:1338015]	20661	-0.469041	0.00080315	-0.0223414	1	-0.236	0.00352476	+		+	-	-	-	-	Sort1
1234	Gpd2	ENSMUSG00000026827	11765.3	protein_coding	glycerol phosphate dehydrogenase 2, mitochondrial [Source:MGI Symbol;Acc:MGI:99778]	14571	-0.468744	0.00064033	-0.321971	0.119776	-1.232	7.38e-10	+		+	MitoCarta3.0	literature, APEX_IMS, yeast mito homolog++, mito protein domain, coexpression, MS/MS++	MIM	Metabolism > Carbohydrate metabolism > Glycerol phosphate shuttle | Metabolism > Electron carriers > Q-linked reactions, other	Gpd2
1545	Mrps33	ENSMUSG00000029918	320.352	protein_coding	mitochondrial ribosomal protein S33 [Source:MGI Symbol;Acc:MGI:1338046]	14548	-0.468626	0.00196842	-0.464489	0.0459093	-0.596	6.41e-06	+	+	+	MitoCarta3.0	literature, targetP signal, mito protein domain+, MS/MS++	Matrix	Mitochondrial central dogma > Translation > Mitochondrial ribosome	Mrps33
618	Ndufa6	ENSMUSG00000022450	2141.76	protein_coding	NADH:ubiquinone oxidoreductase subunit A6 [Source:MGI Symbol;Acc:MGI:1914380]	67130	-0.468623	1.04888e-05	-0.258584	0.19338	-0.142	0.047861	+		+	MitoCarta3.0	literature, APEX_matrix, targetP signal, mito protein domain+, induction, coexpression++, MS/MS++	MIM	OXPHOS > Complex I > CI subunits | OXPHOS > OXPHOS subunits	Ndufa6
571	Atp5d	ENSMUSG00000003072	4890.48	protein_coding	ATP synthase, H+ transporting, mitochondrial F1 complex, delta subunit [Source:MGI Symbol;Acc:MGI:1913293]	66043	-0.467958	5.14735e-06	-0.324601	0.0816063	-0.152	0.0310404	+		+	MitoCarta3.0	literature, APEX_matrix, targetP signal, yeast mito homolog++, Rickettsial homolog, mito protein domain+, induction, coexpression++, MS/MS+	MIM	OXPHOS > Complex V > CV subunits | OXPHOS > OXPHOS subunits	Atp5d
834	Lamtor2	ENSMUSG00000028062	550.37	protein_coding	late endosomal/lysosomal adaptor, MAPK and MTOR activator 2 [Source:MGI Symbol;Acc:MGI:1932697]	83409	-0.46773	6.98229e-05	-0.367354	0.0502246	-0.178	0.0402407	+		+	-	-	-	-	Lamtor2
3276	Gga2	ENSMUSG00000030872	529.564	protein_coding	golgi associated, gamma adaptin ear containing, ARF binding protein 2 [Source:MGI Symbol;Acc:MGI:1921355]	74105	-0.467579	0.0432013	-0.397677	0.0575724	-0.178	0.0263423	+		+	-	-	-	-	Gga2
3167	Echdc2	ENSMUSG00000028601	167.612	protein_coding	enoyl Coenzyme A hydratase domain containing 2 [Source:MGI Symbol;Acc:MGI:1289238]	52430	-0.467441	0.0396996	0.112762	0.789563	0.924	1.64e-07	+		+	MitoCarta3.0	targetP signal+, yeast mito homolog+, Rickettsial homolog, mito protein domain, coexpression, MS/MS++	Matrix	0	Echdc2
1982	Mcee	ENSMUSG00000033429	490.763	protein_coding	methylmalonyl CoA epimerase [Source:MGI Symbol;Acc:MGI:1920974]	73724	-0.467427	0.00578714	-0.657182	4.51e-05	-1.296	5.08e-11	+	+	+	MitoCarta3.0	targetP signal, induction, coexpression++, MS/MS++	Matrix	Metabolism > Carbohydrate metabolism > Propanoate metabolism | Metabolism > Lipid metabolism > Fatty acid oxidation	Mcee
2171	Zkscan3	ENSMUSG00000021327	648.81	protein_coding	zinc finger with KRAB and SCAN domains 3 [Source:MGI Symbol;Acc:MGI:1919989]	72739	-0.467325	0.00900977	-0.547327	0.00148332	-0.548	1.8e-05	+	+	+	-	-	-	-	Zkscan3
3297	Six5	ENSMUSG00000040841	117.508	protein_coding	sine oculis-related homeobox 5 [Source:MGI Symbol;Acc:MGI:106220]	20475	-0.46683	0.0445421	0.491102	0.0413034	1.576	1.37e-11	+	+	+	-	-	-	-	Six5
4122	Gys2	ENSMUSG00000030244	509.344	protein_coding	glycogen synthase 2 [Source:MGI Symbol;Acc:MGI:2385254]	232493	-0.466706	0.0826648	-1.32469	9.08e-07	-2.628	2.56e-11		+	+	-	-	-	-	Gys2
1809	Coa8	ENSMUSG00000037787	353.534	protein_coding	cytochrome c oxidase assembly factor 8 [Source:MGI Symbol;Acc:MGI:1915270]	68020	-0.466137	0.00388993					+			-	-	-	-	Coa8
3165	Gm17484	ENSMUSG00000091514	132.628	lncRNA	predicted gene, 17484 [Source:MGI Symbol;Acc:MGI:4937118]	100503003	-0.46604	0.0394647					+			-	-	-	-	Gm17484
4494	Nrtn	ENSMUSG00000039481	50.7856	protein_coding	neurturin [Source:MGI Symbol;Acc:MGI:108417]	18188	-0.465916	0.105965	-0.461645	0.108174	1.69	2.11e-08			+	-	-	-	-	Nrtn
2139	Plgrkt	ENSMUSG00000016495	284.527	protein_coding	plasminogen receptor, C-terminal lysine transmembrane protein [Source:MGI Symbol;Acc:MGI:1915009]	67759	-0.46587	0.00832912	-0.336223	0.0674685	0.218	0.0164118	+		+	MitoCarta3.0	GFP	Membrane	0	Plgrkt
573	Ogdh	ENSMUSG00000020456	22950.8	protein_coding	oxoglutarate (alpha-ketoglutarate) dehydrogenase (lipoamide) [Source:MGI Symbol;Acc:MGI:1098267]	18293	-0.465735	5.30566e-06	-0.44371	0.00728602	-0.578	0.0138192	+	+	+	MitoCarta3.0	literature, APEX_matrix, targetP signal, yeast mito homolog+, Rickettsial homolog, mito protein domain+, induction, coexpression++, MS/MS++	Matrix	Metabolism > Carbohydrate metabolism > TCA cycle	Ogdh
3242	Tubgcp4	ENSMUSG00000027263	335.858	protein_coding	tubulin, gamma complex associated protein 4 [Source:MGI Symbol;Acc:MGI:1196293]	51885	-0.465503	0.0423513	-0.13047	0.736154	-0.302	0.00309011	+		+	-	-	-	-	Tubgcp4
4644	Rasd1	ENSMUSG00000049892	416.941	protein_coding	RAS, dexamethasone-induced 1 [Source:MGI Symbol;Acc:MGI:1270848]	19416	-0.465264	0.112937	0.551203	0.0589802	1.634	5.25e-07			+	-	-	-	-	Rasd1
1878	Hnmt	ENSMUSG00000026986	179.298	protein_coding	histamine N-methyltransferase [Source:MGI Symbol;Acc:MGI:2153181]	140483	-0.464797	0.00456874	-0.464899	0.0154778	1.092	1.09e-07	+	+	+	-	-	-	-	Hnmt
3592	E2f5	ENSMUSG00000027552	81.1523	protein_coding	E2F transcription factor 5 [Source:MGI Symbol;Acc:MGI:105091]	13559	-0.464321	0.0567438	0.475388	0.0563795	-0.13	0.0608358				-	-	-	-	E2f5
417	Idh3b	ENSMUSG00000027406	9577.74	protein_coding	isocitrate dehydrogenase 3 (NAD+) beta [Source:MGI Symbol;Acc:MGI:2158650]	170718	-0.464171	5.67964e-07	-0.285419	0.134113	-0.364	0.000229389	+		+	MitoCarta3.0	literature, APEX_matrix, targetP signal+, yeast mito homolog+, Rickettsial homolog, mito protein domain, induction, coexpression, MS/MS++	Matrix	Metabolism > Carbohydrate metabolism > TCA cycle	Idh3b
483	Ndufa7	ENSMUSG00000041881	1351.57	protein_coding	NADH:ubiquinone oxidoreductase subunit A7 [Source:MGI Symbol;Acc:MGI:1913666]	66416	-0.463582	1.88445e-06	-0.253853	0.203574	0.306	0.00328258	+		+	MitoCarta3.0	literature, APEX_matrix, mito protein domain+, coexpression++, MS/MS++	MIM	OXPHOS > Complex I > CI subunits | OXPHOS > OXPHOS subunits	Ndufa7
2122	Adipoq	ENSMUSG00000022878	5373.52	protein_coding	adiponectin, C1Q and collagen domain containing [Source:MGI Symbol;Acc:MGI:106675]	11450	-0.463507	0.00806742	-0.187067	0.474061	0.248	0.0156966	+		+	-	-	-	-	Adipoq
1383	Gfm2	ENSMUSG00000021666	784.313	protein_coding	G elongation factor, mitochondrial 2 [Source:MGI Symbol;Acc:MGI:2444783]	320806	-0.463486	0.00103757	-0.511117	0.00105441	-0.66	4.77e-08	+	+	+	MitoCarta3.0	literature, APEX_matrix, targetP signal, yeast mito homolog++, Rickettsial homolog, mito protein domain, coexpression++, MS/MS++	Matrix	Mitochondrial central dogma > Translation > Translation factors	Gfm2
2447	Uckl1	ENSMUSG00000089917	310.853	protein_coding	uridine-cytidine kinase 1-like 1 [Source:MGI Symbol;Acc:MGI:1915806]	68556	-0.463179	0.0145425	-0.0830133	0.931352	-0.372	0.000384627	+		+	-	-	-	-	Uckl1
2850	Pkd2l2	ENSMUSG00000014503	102.486	protein_coding	polycystic kidney disease 2-like 2 [Source:MGI Symbol;Acc:MGI:1858231]	53871	-0.462302	0.0258456	0.503045	0.0416826	-1.24	2.3e-09	+	+	+	-	-	-	-	Pkd2l2
550	Mrps7	ENSMUSG00000046756	760.676	protein_coding	mitchondrial ribosomal protein S7 [Source:MGI Symbol;Acc:MGI:1354367]	50529	-0.462069	3.83872e-06	-0.613333	9.9e-05	-0.768	2.26e-07	+	+	+	MitoCarta3.0	literature, APEX_matrix, targetP signal, yeast mito homolog++, Rickettsial homolog, mito protein domain, coexpression+, MS/MS	Matrix	Mitochondrial central dogma > mtRNA metabolism > mtRNA granules | Mitochondrial central dogma > Translation > Mitochondrial ribosome	Mrps7
2557	Kbtbd11	ENSMUSG00000055675	565.895	protein_coding	kelch repeat and BTB (POZ) domain containing 11 [Source:MGI Symbol;Acc:MGI:1922151]	74901	-0.461935	0.0170269	-0.870428	3.32e-05	0.452	0.00316781	+	+	+	-	-	-	-	Kbtbd11
1168	Tmem70	ENSMUSG00000025940	1008.07	protein_coding	transmembrane protein 70 [Source:MGI Symbol;Acc:MGI:1915068]	70397	-0.461694	0.000434336	-0.680917	3.57e-06	-0.724	2.83e-07	+	+	+	MitoCarta3.0	literature, APEX_matrix, targetP signal+, mito protein domain+, coexpression++, MS/MS	MIM	OXPHOS > Complex I > CI assembly factors | OXPHOS > Complex V > CV assembly factors | OXPHOS > OXPHOS assembly factors	Tmem70
2044	Proca1	ENSMUSG00000044122	256.264	protein_coding	protein interacting with cyclin A1 [Source:MGI Symbol;Acc:MGI:1918274]	216974	-0.461617	0.00664081	-0.477016	0.00867636	-0.938	1.77e-08	+	+	+	-	-	-	-	Proca1
1718	Dnajc19	ENSMUSG00000027679	388.124	protein_coding	DnaJ heat shock protein family (Hsp40) member C19 [Source:MGI Symbol;Acc:MGI:1914963]	67713	-0.460622	0.00328944	-0.384651	0.111068	0.168	0.0554253	+			MitoCarta3.0	literature, APEX_matrix, targetP signal, yeast mito homolog, mito protein domain, MS/MS++	MIM	Protein import, sorting and homeostasis > Protein import and sorting > Import motor	Dnajc19
3955	Gm45187	ENSMUSG00000109130	104.639	lncRNA	predicted gene 45187 [Source:MGI Symbol;Acc:MGI:5753763]	-	-0.460171	0.0738965								-	-	-	-	Gm45187
2234	Ndn	ENSMUSG00000033585	248.68	protein_coding	necdin, MAGE family member [Source:MGI Symbol;Acc:MGI:97290]	17984	-0.460129	0.0102565	0.345015	0.345338	1.518	1.59e-09	+		+	-	-	-	-	Ndn
1185	Hadha	ENSMUSG00000025745	18893.2	protein_coding	hydroxyacyl-CoA dehydrogenase trifunctional multienzyme complex subunit alpha [Source:MGI Symbol;Acc:MGI:2135593]	97212	-0.459995	0.000462496	-0.803076	1.07e-07	-1.154	1.72e-09	+	+	+	MitoCarta3.0	literature, APEX_matrix, targetP signal+, yeast mito homolog+, Rickettsial homolog, mito protein domain, coexpression++, MS/MS++	MIM	Metabolism > Lipid metabolism > Fatty acid oxidation | Metabolism > Lipid metabolism > Cardiolipin synthesis | Metabolism > Amino acid metabolism > Branched-chain amino acid metabolism	Hadha
3832	Nme1	ENSMUSG00000037601	262.915	protein_coding	NME/NM23 nucleoside diphosphate kinase 1 [Source:MGI Symbol;Acc:MGI:97355]	18102	-0.459988	0.0670538	-0.407433	0.0181078	-0.762	2.11e-06		+	+	-	-	-	-	Nme1
2788	Guk1	ENSMUSG00000020444	351.12	protein_coding	guanylate kinase 1 [Source:MGI Symbol;Acc:MGI:95871]	14923	-0.459933	0.0234347	-0.377023	0.0452739	1.132	3.53e-10	+	+	+	MitoCarta3.0	APEX_matrix, targetP signal, Rickettsial homolog, induction, coexpression, MS/MS	Matrix	Metabolism > Nucleotide metabolism > Nucleotide synthesis and processing	Guk1
1937	Ebf3	ENSMUSG00000010476	438.491	protein_coding	early B cell factor 3 [Source:MGI Symbol;Acc:MGI:894289]	13593	-0.459767	0.00533852	-1.1978	6.25e-13	-0.306	0.00335647	+	+	+	-	-	-	-	Ebf3
2524	Ube2h	ENSMUSG00000039159	1525.45	protein_coding	ubiquitin-conjugating enzyme E2H [Source:MGI Symbol;Acc:MGI:104632]	22214	-0.459492	0.0159951	0.000351084	1	0.792	1.01e-07	+		+	-	-	-	-	Ube2h
1622	Acad9	ENSMUSG00000027710	638.772	protein_coding	acyl-Coenzyme A dehydrogenase family, member 9 [Source:MGI Symbol;Acc:MGI:1914272]	229211	-0.459181	0.00250973	-0.426818	0.00837124	-0.202	0.00910267	+	+	+	MitoCarta3.0	literature, APEX_matrix, targetP signal+, mito protein domain+, MS/MS++	MIM	OXPHOS > Complex I > CI assembly factors | OXPHOS > OXPHOS assembly factors	Acad9
4915	Lix1	ENSMUSG00000047786	31.9024	protein_coding	limb and CNS expressed 1 [Source:MGI Symbol;Acc:MGI:1913893]	66643	-0.459119	0.13224	0.0721542	1	0.348	0.00224326			+	-	-	-	-	Lix1
846	D8Ertd738e	ENSMUSG00000019362	771.971	protein_coding	DNA segment, Chr 8, ERATO Doi 738, expressed [Source:MGI Symbol;Acc:MGI:1289231]	101966	-0.459118	8.02748e-05	-0.304462	0.0896525	-0.524	1.91e-05	+		+	-	-	-	-	D8Ertd738e
2322	Ankrd52	ENSMUSG00000014498	1052.31	protein_coding	ankyrin repeat domain 52 [Source:MGI Symbol;Acc:MGI:2444029]	237615	-0.459105	0.011935	0.242554	0.307916	-0.468	0.000248205	+		+	-	-	-	-	Ankrd52
656	Clybl	ENSMUSG00000025545	1134.57	protein_coding	citrate lyase beta like [Source:MGI Symbol;Acc:MGI:1916884]	69634	-0.459038	1.44967e-05	-0.15542	0.588741	-0.754	1.57e-07	+		+	MitoCarta3.0	APEX_matrix, targetP signal+, induction, coexpression+, MS/MS++	Matrix	Metabolism > Carbohydrate metabolism > Itaconate metabolism	Clybl
2605	Tsen34	ENSMUSG00000035585	362.406	protein_coding	tRNA splicing endonuclease subunit 34 [Source:MGI Symbol;Acc:MGI:1913328]	66078	-0.458881	0.0181023	0.0956009	0.904649	0.186	0.0160331	+		+	-	-	-	-	Tsen34
3578	Mical2	ENSMUSG00000038244	278.703	protein_coding	microtubule associated monooxygenase, calponin and LIM domain containing 2 [Source:MGI Symbol;Acc:MGI:2444947]	c(100504195, 320878)	-0.458768	0.0557955	-0.449419	0.00847509	0.06	0.169414		+		-	-	-	-	Mical2
2472	Prorsd1	ENSMUSG00000032673	133.437	protein_coding	prolyl-tRNA synthetase domain containing 1 [Source:MGI Symbol;Acc:MGI:1915189]	67939	-0.458453	0.0150474	-0.471822	0.0120884	-0.66	1.11e-05	+	+	+	-	-	-	-	Prorsd1
3388	Arl2bp	ENSMUSG00000031776	398.918	protein_coding	ADP-ribosylation factor-like 2 binding protein [Source:MGI Symbol;Acc:MGI:1349429]	107566	-0.45836	0.0482464	0.363846	0.15417	0.176	0.0217706	+		+	-	-	-	-	Arl2bp
1082	Mgst1	ENSMUSG00000008540	3148.66	protein_coding	microsomal glutathione S-transferase 1 [Source:MGI Symbol;Acc:MGI:1913850]	56615	-0.457557	0.000290026	-0.22849	0.413151	-0.078	0.115927	+			MitoCarta3.0	mito protein domain, coexpression, MS/MS++	Membrane	Metabolism > Detoxification > Xenobiotic metabolism | Metabolism > Detoxification > ROS and glutathione metabolism	Mgst1
925	Smdt1	ENSMUSG00000022452	947.72	protein_coding	single-pass membrane protein with aspartate rich tail 1 [Source:MGI Symbol;Acc:MGI:1916279]	69029	-0.456736	0.000124769	-0.46768	0.00480178	-0.674	1.59e-06	+	+	+	MitoCarta3.0	literature, targetP signal, mito protein domain+, induction, coexpression+, MS/MS	MIM	Signaling > Calcium homeostasis > Calcium cycle | Small molecule transport > Calcium uniporter	Smdt1
1038	Stat5a	ENSMUSG00000004043	596.581	protein_coding	signal transducer and activator of transcription 5A [Source:MGI Symbol;Acc:MGI:103036]	20850	-0.456641	0.000239759	-0.318437	0.0783936	-0.314	0.00394072	+		+	-	-	-	-	Stat5a
2810	Myo5c	ENSMUSG00000033590	345.865	protein_coding	myosin VC [Source:MGI Symbol;Acc:MGI:2442485]	208943	-0.456611	0.024083	-0.826457	5.94e-05	-0.58	0.000268056	+	+	+	-	-	-	-	Myo5c
1291	Tmem242	ENSMUSG00000004945	990.879	protein_coding	transmembrane protein 242 [Source:MGI Symbol;Acc:MGI:1917794]	70544	-0.456077	0.00073002	-0.43325	0.0104107	0.156	0.040143	+	+	+	-	-	-	-	Tmem242
1049	Pmpcb	ENSMUSG00000029017	1672.94	protein_coding	peptidase (mitochondrial processing) beta [Source:MGI Symbol;Acc:MGI:1920328]	73078	-0.456012	0.00024982	-0.388653	0.0238837	-1.36	8.8e-11	+	+	+	MitoCarta3.0	literature, APEX_matrix, targetP signal+, yeast mito homolog+, Rickettsial homolog, mito protein domain+, induction, coexpression++, MS/MS++	Matrix	Protein import, sorting and homeostasis > Protein import and sorting > Preprotein cleavage | Protein import, sorting and homeostasis > Protein homeostasis > Proteases	Pmpcb
3435	Zfp687	ENSMUSG00000019338	160.529	protein_coding	zinc finger protein 687 [Source:MGI Symbol;Acc:MGI:1925516]	78266	-0.455899	0.0507859	0.249397	0.276219	1.158	1.33e-08			+	-	-	-	-	Zfp687
341	Fh1	ENSMUSG00000026526	4853.14	protein_coding	fumarate hydratase 1 [Source:MGI Symbol;Acc:MGI:95530]	14194	-0.455774	1.65492e-07	-0.274011	0.161992	-0.498	0.000122169	+		+	MitoCarta3.0	literature, APEX_matrix, targetP signal+, yeast mito homolog, Rickettsial homolog, mito protein domain, induction, coexpression++, MS/MS++	Matrix	Metabolism > Carbohydrate metabolism > TCA cycle	Fh1
1506	Prxl2a	ENSMUSG00000021792	3287.37	protein_coding	peroxiredoxin like 2A [Source:MGI Symbol;Acc:MGI:1917814]	70564	-0.455731	0.00168482					+			-	-	-	-	Prxl2a
2879	Ampd2	ENSMUSG00000027889	308.085	protein_coding	adenosine monophosphate deaminase 2 [Source:MGI Symbol;Acc:MGI:88016]	109674	-0.455687	0.026736	0.0231336	1	1.978	5.54e-13	+		+	-	-	-	-	Ampd2
2441	Mrpl18	ENSMUSG00000057388	623.381	protein_coding	mitochondrial ribosomal protein L18 [Source:MGI Symbol;Acc:MGI:1914931]	67681	-0.45531	0.0144289	-0.442595	0.00543397	-0.084	0.111144	+	+		MitoCarta3.0	literature, APEX_matrix, targetP signal, Rickettsial homolog, coexpression, MS/MS	Matrix	Mitochondrial central dogma > Translation > Mitochondrial ribosome	Mrpl18
440	Cox5a	ENSMUSG00000000088	5004.3	protein_coding	cytochrome c oxidase subunit 5A [Source:MGI Symbol;Acc:MGI:88474]	12858	-0.455209	7.41854e-07	-0.422776	0.0154245	0.026	0.219576	+	+		MitoCarta3.0	literature, APEX_IMS, APEX_matrix, targetP signal+, yeast mito homolog++, mito protein domain+, induction, coexpression++, MS/MS++	MIM	OXPHOS > Complex IV > CIV subunits | OXPHOS > OXPHOS subunits	Cox5a
3518	Cenpo	ENSMUSG00000020652	559.38	protein_coding	centromere protein O [Source:MGI Symbol;Acc:MGI:1923800]	52504	-0.455173	0.0539138	-0.134732	0.627891	-0.762	1.26e-07			+	-	-	-	-	Cenpo
1493	Tmem223	ENSMUSG00000117924	372.172	protein_coding	transmembrane protein 223 [Source:MGI Symbol;Acc:MGI:1914086]	66836	-0.454972	0.00162719	-0.518745	0.00336663	-0.48	0.000171423	+	+	+	-	-	-	-	Tmem223
2693	Gm44729	ENSMUSG00000108806	543.535	TEC	predicted gene 44729 [Source:MGI Symbol;Acc:MGI:5753305]	-	-0.454716	0.0209634					+			-	-	-	-	Gm44729
2938	Xrcc6	ENSMUSG00000022471	843.965	protein_coding	X-ray repair complementing defective repair in Chinese hamster cells 6 [Source:MGI Symbol;Acc:MGI:95606]	14375	-0.45379	0.02926	-0.631392	0.000836686	1.062	1.11e-08	+	+	+	-	-	-	-	Xrcc6
2740	Prkdc	ENSMUSG00000022672	228.108	protein_coding	protein kinase, DNA activated, catalytic polypeptide [Source:MGI Symbol;Acc:MGI:104779]	19090	-0.453564	0.0221808	-0.259702	0.214988	0.8	4.92e-07	+		+	-	-	-	-	Prkdc
2112	Nfu1	ENSMUSG00000029993	560.808	protein_coding	NFU1 iron-sulfur cluster scaffold [Source:MGI Symbol;Acc:MGI:1913290]	56748	-0.453479	0.00772342	-0.418961	0.00714426	-0.762	1.98e-06	+	+	+	MitoCarta3.0	APEX_matrix, targetP signal, yeast mito homolog++, Rickettsial homolog, mito protein domain, coexpression, MS/MS+	Matrix	Metabolism > Metals and cofactors > Fe-S cluster biosynthesis | Metabolism > Metals and cofactors > Fe-S-containing proteins	Nfu1
2294	Hoxa5	ENSMUSG00000038253	242.472	protein_coding	homeobox A5 [Source:MGI Symbol;Acc:MGI:96177]	15402	-0.453141	0.0113001	-0.451218	0.0113831	0.376	0.00104748	+	+	+	-	-	-	-	Hoxa5
1321	Gm7336	ENSMUSG00000078636	510.919	processed_pseudogene	predicted gene 7336 [Source:MGI Symbol;Acc:MGI:3644851]	-	-0.452994	0.000792648					+			-	-	-	-	Gm7336
1398	Gna11	ENSMUSG00000034781	988.322	protein_coding	guanine nucleotide binding protein, alpha 11 [Source:MGI Symbol;Acc:MGI:95766]	14672	-0.452833	0.00108938	-0.147504	0.64838	0.106	0.0697738	+			-	-	-	-	Gna11
4958	Hykk	ENSMUSG00000035878	29.0978	protein_coding	hydroxylysine kinase 1 [Source:MGI Symbol;Acc:MGI:2443139]	235386	-0.452371	0.136503	0.103912	1	1.552	8.51e-10			+	-	-	-	-	Hykk
1581	Foxred1	ENSMUSG00000039048	1018.62	protein_coding	FAD-dependent oxidoreductase domain containing 1 [Source:MGI Symbol;Acc:MGI:2446262]	235169	-0.452082	0.00216849	-0.525904	0.00092644	-0.458	4.23e-05	+	+	+	MitoCarta3.0	literature, targetP signal, mito protein domain, coexpression+	MIM	OXPHOS > Complex I > CI assembly factors | OXPHOS > OXPHOS assembly factors	Foxred1
3975	Tmub1	ENSMUSG00000028958	94.4092	protein_coding	transmembrane and ubiquitin-like domain containing 1 [Source:MGI Symbol;Acc:MGI:1923764]	64295	-0.452047	0.074624	0.114952	0.9971	-1.234	4.38e-09			+	-	-	-	-	Tmub1
501	Atp5a1	ENSMUSG00000025428	31310.5	protein_coding	ATP synthase, H+ transporting, mitochondrial F1 complex, alpha subunit 1 [Source:MGI Symbol;Acc:MGI:88115]	11946	-0.451995	2.21216e-06	-0.323146	0.072957	-0.218	0.0108331	+		+	MitoCarta3.0	literature, APEX_matrix, targetP signal+, yeast mito homolog++, Rickettsial homolog, mito protein domain, induction, coexpression++, MS/MS++	MIM	OXPHOS > Complex V > CV subunits | OXPHOS > OXPHOS subunits	Atp5a1
967	Acaa2	ENSMUSG00000036880	14766.8	protein_coding	acetyl-Coenzyme A acyltransferase 2 (mitochondrial 3-oxoacyl-Coenzyme A thiolase) [Source:MGI Symbol;Acc:MGI:1098623]	52538	-0.451444	0.000162193	-0.32395	0.0670816	0.282	0.00414884	+		+	MitoCarta3.0	literature, APEX_matrix, targetP signal, Rickettsial homolog, mito protein domain, induction, coexpression+, MS/MS++	Matrix	Metabolism > Carbohydrate metabolism > Ketone metabolism | Metabolism > Lipid metabolism > Fatty acid oxidation | Metabolism > Amino acid metabolism > Lysine metabolism	Acaa2
1618	Zadh2	ENSMUSG00000049090	1636.87	protein_coding	zinc binding alcohol dehydrogenase, domain containing 2 [Source:MGI Symbol;Acc:MGI:2444835]	225791	-0.451392	0.00242257	-0.47984	0.00630749	0.702	0.00020676	+	+	+	MitoCarta3.0	targetP signal, mito protein domain, induction, coexpression+, MS/MS++	unknown	Metabolism > Lipid metabolism > Eicosanoid metabolism	Zadh2
4763	Kcnn1	ENSMUSG00000002908	96.8627	protein_coding	potassium intermediate/small conductance calcium-activated channel, subfamily N, member 1 [Source:MGI Symbol;Acc:MGI:1933993]	84036	-0.451068	0.120764	-0.0226482	1	0.084	0.101132				-	-	-	-	Kcnn1
1703	Uqcc3	ENSMUSG00000071654	334.494	protein_coding	ubiquinol-cytochrome c reductase complex assembly factor 3 [Source:MGI Symbol;Acc:MGI:2147553]	107197	-0.450926	0.00321378	-0.365826	0.0261656	-0.262	0.00491298	+	+	+	MitoCarta3.0	literature,coexpression, MS/MS	MIM	OXPHOS > Complex III > CIII assembly factors | OXPHOS > OXPHOS assembly factors	Uqcc3
4993	Gm44597	ENSMUSG00000108037	32.7608	lncRNA	predicted gene 44597 [Source:MGI Symbol;Acc:MGI:5753173]	-	-0.450797	0.138451								-	-	-	-	Gm44597
2777	Bche	ENSMUSG00000027792	476.911	protein_coding	butyrylcholinesterase [Source:MGI Symbol;Acc:MGI:894278]	12038	-0.450546	0.0232367	-0.565814	0.00736475	-0.314	0.00299042	+	+	+	-	-	-	-	Bche
2267	Gpr137	ENSMUSG00000024958	326.61	protein_coding	G protein-coupled receptor 137 [Source:MGI Symbol;Acc:MGI:2147529]	107173	-0.449549	0.0109357	-0.416547	0.0188291	-0.654	5.93e-07	+	+	+	-	-	-	-	Gpr137
2572	Klhl25	ENSMUSG00000055652	184.952	protein_coding	kelch-like 25 [Source:MGI Symbol;Acc:MGI:2668031]	207952	-0.449542	0.0172219	-0.751599	0.00268177	-1.294	2.77e-08	+	+	+	-	-	-	-	Klhl25
843	Uqcrc2	ENSMUSG00000030884	8310.14	protein_coding	ubiquinol cytochrome c reductase core protein 2 [Source:MGI Symbol;Acc:MGI:1914253]	67003	-0.44901	7.5141e-05	-0.455255	0.0083242	-1.174	4.34e-09	+	+	+	MitoCarta3.0	literature, APEX_matrix, targetP signal, yeast mito homolog+, Rickettsial homolog, mito protein domain+, induction, coexpression++, MS/MS++	MIM	Protein import, sorting and homeostasis > Protein import and sorting > Preprotein cleavage | OXPHOS > Complex III > CIII subunits | OXPHOS > OXPHOS subunits	Uqcrc2
3543	Mapk8ip1	ENSMUSG00000027223	203.574	protein_coding	mitogen-activated protein kinase 8 interacting protein 1 [Source:MGI Symbol;Acc:MGI:1309464]	19099	-0.448775	0.054829	-0.047413	1	-3.272	6e-11			+	-	-	-	-	Mapk8ip1
2512	Slc29a1	ENSMUSG00000023942	571.102	protein_coding	solute carrier family 29 (nucleoside transporters), member 1 [Source:MGI Symbol;Acc:MGI:1927073]	63959	-0.448089	0.0156736	0.162135	0.85519	-0.998	1.54e-07	+		+	-	-	-	-	Slc29a1
2625	Acad12	ENSMUSG00000042647	580.178	protein_coding	acyl-Coenzyme A dehydrogenase family, member 12 [Source:MGI Symbol;Acc:MGI:2443320]	338350	-0.447656	0.0186093	0.0537493	1	0.972	2.61e-08	+		+	MitoCarta3.0	targetP signal+, mito protein domain+, coexpression+, MS/MS++	Matrix	Metabolism > Lipid metabolism > Fatty acid oxidation	Acad12
2137	Lrig1	ENSMUSG00000030029	467.672	protein_coding	leucine-rich repeats and immunoglobulin-like domains 1 [Source:MGI Symbol;Acc:MGI:107935]	16206	-0.447625	0.00831985	-0.192485	0.422075	1.262	1.01e-09	+		+	-	-	-	-	Lrig1
2980	Gatb	ENSMUSG00000028085	434.032	protein_coding	glutamyl-tRNA(Gln) amidotransferase, subunit B [Source:MGI Symbol;Acc:MGI:2442496]	229487	-0.447132	0.0317069					+			-	-	-	-	Gatb
2752	Coq8a	ENSMUSG00000026489	10845.4	protein_coding	coenzyme Q8A [Source:MGI Symbol;Acc:MGI:1914676]	67426	-0.447097	0.0224085					+			-	-	-	-	Coq8a
1006	Pccb	ENSMUSG00000032527	5163.27	protein_coding	propionyl Coenzyme A carboxylase, beta polypeptide [Source:MGI Symbol;Acc:MGI:1914154]	66904	-0.446856	0.000200063	-0.346364	0.0616212	0.516	1.67e-05	+		+	MitoCarta3.0	literature, targetP signal, yeast mito homolog, Rickettsial homolog, mito protein domain, coexpression+, MS/MS++	Matrix	Metabolism > Carbohydrate metabolism > Propanoate metabolism | Metabolism > Lipid metabolism > Fatty acid oxidation	Pccb
1573	Dlat	ENSMUSG00000000168	8099.73	protein_coding	dihydrolipoamide S-acetyltransferase (E2 component of pyruvate dehydrogenase complex) [Source:MGI Symbol;Acc:MGI:2385311]	235339	-0.44653	0.00213926	-0.611679	0.000451592	-0.774	1.51e-07	+	+	+	MitoCarta3.0	literature, APEX_matrix, targetP signal, yeast mito homolog+, Rickettsial homolog, mito protein domain+, induction, coexpression++, MS/MS++	Matrix	Metabolism > Carbohydrate metabolism > Pyruvate metabolism	Dlat
1926	Zer1	ENSMUSG00000039686	568.476	protein_coding	zyg-11 related, cell cycle regulator [Source:MGI Symbol;Acc:MGI:2442511]	227693	-0.446207	0.00520831	0.119149	0.762491	0.544	2.03e-05	+		+	-	-	-	-	Zer1
4956	Dok6	ENSMUSG00000073514	21.9443	protein_coding	docking protein 6 [Source:MGI Symbol;Acc:MGI:3639495]	623279	-0.445196	0.136503	0.278925	1						-	-	-	-	Dok6
3464	B230322F03Rik	ENSMUSG00000097509	70.1511	lncRNA	RIKEN cDNA B230322F03 gene [Source:MGI Symbol;Acc:MGI:3704291]	-	-0.445069	0.0513025								-	-	-	-	B230322F03Rik
2185	Gm47162	ENSMUSG00000111371	271.591	lncRNA	predicted gene, 47162 [Source:MGI Symbol;Acc:MGI:6095937]	-	-0.444993	0.00939886					+			-	-	-	-	Gm47162
1322	Ndufa8	ENSMUSG00000026895	2044.77	protein_coding	NADH:ubiquinone oxidoreductase subunit A8 [Source:MGI Symbol;Acc:MGI:1915625]	68375	-0.444931	0.000797735	-0.365501	0.0351732	-0.396	0.000241172	+	+	+	MitoCarta3.0	literature, APEX_IMS, mito protein domain, induction, coexpression++, MS/MS++	MIM	OXPHOS > Complex I > CI subunits | OXPHOS > OXPHOS subunits	Ndufa8
2392	Rbbp9	ENSMUSG00000027428	224.004	protein_coding	retinoblastoma binding protein 9, serine hydrolase [Source:MGI Symbol;Acc:MGI:1347074]	26450	-0.44467	0.0135693	0.181951	0.436079	0.504	6.58e-05	+		+	-	-	-	-	Rbbp9
4992	3930402G23Rik	ENSMUSG00000038917	32.8896	lncRNA	RIKEN cDNA 3930402G23 gene [Source:MGI Symbol;Acc:MGI:1921277]	665306	-0.444384	0.138364	0.201204	0.917521						-	-	-	-	3930402G23Rik
2084	Micos10	ENSMUSG00000050608	1449.3	protein_coding	mitochondrial contact site and cristae organizing system subunit 10 [Source:MGI Symbol;Acc:MGI:1913628]	433771	-0.444353	0.0072039					+			-	-	-	-	Micos10
5033	Gm14698	ENSMUSG00000071748	40.2098	protein_coding	predicted gene 14698 [Source:MGI Symbol;Acc:MGI:3709613]	-	-0.444226	0.140913								-	-	-	-	Gm14698
872	Tmem143	ENSMUSG00000002781	1474.63	protein_coding	transmembrane protein 143 [Source:MGI Symbol;Acc:MGI:1917459]	70209	-0.443932	9.07859e-05	-0.330705	0.0918624	-0.594	1.23e-05	+		+	MitoCarta3.0	targetP signal, coexpression+, MS/MS	MIM	0	Tmem143
1955	Txnip	ENSMUSG00000038393	11544.1	protein_coding	thioredoxin interacting protein [Source:MGI Symbol;Acc:MGI:1889549]	56338	-0.443795	0.00544565	0.565094	0.0096914	1.796	6.43e-10	+	+	+	-	-	-	-	Txnip
2973	A730085K08Rik	ENSMUSG00000093598	214.932	lncRNA	RIKEN cDNA A730085K08 gene [Source:MGI Symbol;Acc:MGI:3605633]	-	-0.443573	0.0309939	-1.19541	0.87054			+			-	-	-	-	A730085K08Rik
2376	Hyal2	ENSMUSG00000010047	246.507	protein_coding	hyaluronoglucosaminidase 2 [Source:MGI Symbol;Acc:MGI:1196334]	15587	-0.443539	0.0132704	0.202119	0.594011	-1.35	2.81e-09	+		+	-	-	-	-	Hyal2
3024	Gpbp1l1	ENSMUSG00000034042	769.474	protein_coding	GC-rich promoter binding protein 1-like 1 [Source:MGI Symbol;Acc:MGI:1924360]	77110	-0.443527	0.0334547	-0.130602	0.731677			+			-	-	-	-	Gpbp1l1
1085	Sucla2	ENSMUSG00000022110	10759.1	protein_coding	succinate-Coenzyme A ligase, ADP-forming, beta subunit [Source:MGI Symbol;Acc:MGI:1306775]	20916	-0.442227	0.000297364	-0.454344	0.0188938	0.106	0.079308	+	+		MitoCarta3.0	literature, APEX_matrix, targetP signal+, yeast mito homolog+, Rickettsial homolog, mito protein domain, induction, coexpression+, MS/MS++	Matrix	Metabolism > Carbohydrate metabolism > TCA cycle | Metabolism > Carbohydrate metabolism > Itaconate metabolism | Metabolism > Nucleotide metabolism > Nucleotide synthesis and processing	Sucla2
2131	Mrpl41	ENSMUSG00000036850	280.632	protein_coding	mitochondrial ribosomal protein L41 [Source:MGI Symbol;Acc:MGI:1333816]	107733	-0.44211	0.00818665	-0.330468	0.115949			+			MitoCarta3.0	literature, APEX_matrix, targetP signal, yeast mito homolog++, mito protein domain, induction, MS/MS++	Matrix	Mitochondrial central dogma > Translation > Mitochondrial ribosome	Mrpl41
1870	Cpped1	ENSMUSG00000065979	582.63	protein_coding	calcineurin-like phosphoesterase domain containing 1 [Source:MGI Symbol;Acc:MGI:2443300]	223978	-0.442109	0.00445721	-0.364945	0.0386287	-0.5	3.34e-06	+	+	+	-	-	-	-	Cpped1
1856	Cyc1	ENSMUSG00000022551	7819.25	protein_coding	cytochrome c-1 [Source:MGI Symbol;Acc:MGI:1913695]	66445	-0.441952	0.00430872	-0.381539	0.0259113	-0.344	0.000285275	+	+	+	MitoCarta3.0	literature, APEX_IMS, APEX_matrix, targetP signal, yeast mito homolog++, Rickettsial homolog, mito protein domain+, induction, coexpression++, MS/MS++	MIM	OXPHOS > Complex III > CIII subunits | Metabolism > Metals and cofactors > Heme-containing proteins | Metabolism > Electron carriers > Cytochromes | OXPHOS > OXPHOS subunits	Cyc1
2156	Cd302	ENSMUSG00000060703	335.221	protein_coding	CD302 antigen [Source:MGI Symbol;Acc:MGI:1913455]	66205	-0.441411	0.00876604	0.046884	1	0.09	0.142747	+			-	-	-	-	Cd302
974	Grcc10	ENSMUSG00000072772	762.225	protein_coding	gene rich cluster, C10 gene [Source:MGI Symbol;Acc:MGI:1315201]	14790	-0.440481	0.000165013	-0.582184	0.000188044			+	+		-	-	-	-	Grcc10
2501	Slc11a2	ENSMUSG00000023030	434.678	protein_coding	solute carrier family 11 (proton-coupled divalent metal ion transporters), member 2 [Source:MGI Symbol;Acc:MGI:1345279]	18174	-0.440453	0.0155432	-0.387067	0.0257396	-0.7	1.45e-06	+	+	+	-	-	-	-	Slc11a2
1857	Rbfa	ENSMUSG00000024570	400.127	protein_coding	ribosome binding factor A [Source:MGI Symbol;Acc:MGI:1915981]	68731	-0.440231	0.00434444	-0.335812	0.227172			+			MitoCarta3.0	APEX_matrix, targetP signal, Rickettsial homolog, coexpression	Matrix	Mitochondrial central dogma > Translation > Mitochondrial ribosome assembly	Rbfa
3752	Frat1	ENSMUSG00000067199	98.8624	protein_coding	frequently rearranged in advanced T cell lymphomas [Source:MGI Symbol;Acc:MGI:109450]	14296	-0.439754	0.063972	-0.767104	0.000226471	0.01	0.258231		+		-	-	-	-	Frat1
289	Hadhb	ENSMUSG00000059447	26890.9	protein_coding	hydroxyacyl-CoA dehydrogenase trifunctional multienzyme complex subunit beta [Source:MGI Symbol;Acc:MGI:2136381]	231086	-0.439651	5.98711e-08	-0.384489	0.0319642	-0.276	0.00486611	+	+	+	MitoCarta3.0	literature, targetP signal, Rickettsial homolog, mito protein domain, MS/MS++	MIM	Metabolism > Carbohydrate metabolism > Ketone metabolism | Metabolism > Lipid metabolism > Fatty acid oxidation | Metabolism > Amino acid metabolism > Lysine metabolism	Hadhb
1207	Aldoa	ENSMUSG00000030695	43134.6	protein_coding	aldolase A, fructose-bisphosphate [Source:MGI Symbol;Acc:MGI:87994]	11674	-0.439621	0.000503019	-0.15714	0.664456	-1.178	8.32e-09	+		+	-	-	-	-	Aldoa
861	Plin1	ENSMUSG00000030546	11305.2	protein_coding	perilipin 1 [Source:MGI Symbol;Acc:MGI:1890505]	103968	-0.43957	8.65674e-05	-0.228589	0.285875	-0.344	0.000540459	+		+	-	-	-	-	Plin1
2464	Spire1	ENSMUSG00000024533	561.011	protein_coding	spire type actin nucleation factor 1 [Source:MGI Symbol;Acc:MGI:1915416]	68166	-0.43936	0.0148652	-0.494169	0.0353593	-0.528	0.000171312	+	+	+	MitoCarta3.0	literature	MOM	Mitochondrial dynamics and surveillance > Fission | Mitochondrial dynamics and surveillance > Organelle contact sites	Spire1
5082	Gm13375	ENSMUSG00000075514	19.9025	lncRNA	predicted gene 13375 [Source:MGI Symbol;Acc:MGI:3649913]	-	-0.439097	0.145179	0.39651	0.255385	1	8.09e-06			+	-	-	-	-	Gm13375
1405	Suclg2	ENSMUSG00000061838	1085.5	protein_coding	succinate-Coenzyme A ligase, GDP-forming, beta subunit [Source:MGI Symbol;Acc:MGI:1306824]	20917	-0.438904	0.00109845	-0.550115	0.000472	-0.824	1.3e-07	+	+	+	MitoCarta3.0	literature, APEX_matrix, targetP signal, yeast mito homolog+, Rickettsial homolog, mito protein domain, coexpression, MS/MS++	Matrix	Metabolism > Carbohydrate metabolism > TCA cycle | Metabolism > Carbohydrate metabolism > Itaconate metabolism | Metabolism > Nucleotide metabolism > Nucleotide synthesis and processing	Suclg2
1174	Parp6	ENSMUSG00000025237	427.947	protein_coding	poly (ADP-ribose) polymerase family, member 6 [Source:MGI Symbol;Acc:MGI:1914537]	67287	-0.438517	0.000444769	-0.293594	0.136702	0.114	0.0822918	+			-	-	-	-	Parp6
4691	1700096K18Rik	ENSMUSG00000101856	56.1592	lncRNA	RIKEN cDNA 1700096K18 gene [Source:MGI Symbol;Acc:MGI:1920821]	73571	-0.438237	0.115199	-0.548757	0.0521652	-0.184	0.0368746			+	-	-	-	-	1700096K18Rik
1352	Ppa2	ENSMUSG00000028013	448.233	protein_coding	pyrophosphatase (inorganic) 2 [Source:MGI Symbol;Acc:MGI:1922026]	74776	-0.437479	0.00089425	-0.217444	0.293072	-0.082	0.0949102	+			MitoCarta3.0	literature, APEX_matrix, targetP signal, Rickettsial homolog, mito protein domain, coexpression, MS/MS++	Matrix	Mitochondrial central dogma > mtDNA maintenance | Mitochondrial central dogma > mtRNA metabolism | Mitochondrial central dogma > Translation | Metabolism > Nucleotide metabolism	Ppa2
4729	Snx32	ENSMUSG00000056185	44.9259	protein_coding	sorting nexin 32 [Source:MGI Symbol;Acc:MGI:2444704]	225861	-0.437323	0.117945	0.34364	0.297505	-1.18	1.08e-06			+	-	-	-	-	Snx32
1255	4833439L19Rik	ENSMUSG00000025871	1439.6	protein_coding	RIKEN cDNA 4833439L19 gene [Source:MGI Symbol;Acc:MGI:1921162]	97820	-0.437317	0.000687517	-0.212813	0.300078	0.246	0.0121428	+		+	-	-	-	-	4833439L19Rik
4302	Mpp2	ENSMUSG00000017314	196.247	protein_coding	membrane protein, palmitoylated 2 (MAGUK p55 subfamily member 2) [Source:MGI Symbol;Acc:MGI:1858257]	50997	-0.437258	0.0942915	0.675618	0.0218179	-0.138	0.0691861		+		-	-	-	-	Mpp2
2794	Ier3ip1	ENSMUSG00000090000	327.593	protein_coding	immediate early response 3 interacting protein 1 [Source:MGI Symbol;Acc:MGI:1913441]	66191	-0.437171	0.0236805	-0.215159	0.339983	0.916	1.6e-07	+		+	-	-	-	-	Ier3ip1
2095	Lman2l	ENSMUSG00000001143	490.686	protein_coding	lectin, mannose-binding 2-like [Source:MGI Symbol;Acc:MGI:2443010]	214895	-0.437078	0.00734119	-0.0875244	0.923056			+			-	-	-	-	Lman2l
813	Atp9a	ENSMUSG00000027546	1239.88	protein_coding	ATPase, class II, type 9A [Source:MGI Symbol;Acc:MGI:1330826]	11981	-0.436987	6.07806e-05	0.219424	0.406654	-0.64	6.18e-07	+		+	-	-	-	-	Atp9a
2061	Mrps31	ENSMUSG00000031533	361.618	protein_coding	mitochondrial ribosomal protein S31 [Source:MGI Symbol;Acc:MGI:1913153]	57312	-0.436796	0.00698596	-0.370505	0.0460425	-0.242	0.007837	+	+	+	MitoCarta3.0	literature, APEX_matrix, targetP signal, induction, coexpression, MS/MS	Matrix	Mitochondrial central dogma > Translation > Mitochondrial ribosome	Mrps31
1785	Rmdn1	ENSMUSG00000028229	492.637	protein_coding	regulator of microtubule dynamics 1 [Source:MGI Symbol;Acc:MGI:1913552]	66302	-0.436445	0.00366192	-0.377284	0.0319432	-1.298	8.6e-09	+	+	+	MitoCarta3.0	APEX_IMS, targetP signal+, mito protein domain, induction, coexpression, MS/MS	MOM	0	Rmdn1
4477	A230005M16Rik	ENSMUSG00000087612	50.9027	lncRNA	RIKEN cDNA A230005M16 gene [Source:MGI Symbol;Acc:MGI:3603401]	-	-0.435737	0.105209								-	-	-	-	A230005M16Rik
1713	Pdhb	ENSMUSG00000021748	10247.5	protein_coding	pyruvate dehydrogenase (lipoamide) beta [Source:MGI Symbol;Acc:MGI:1915513]	68263	-0.435543	0.00323666	-0.519207	0.0142811	-1.146	8.81e-09	+	+	+	MitoCarta3.0	literature, targetP signal+, yeast mito homolog+, Rickettsial homolog, mito protein domain+, induction, coexpression++, MS/MS++	Matrix	Metabolism > Carbohydrate metabolism > Pyruvate metabolism	Pdhb
4131	Gm20402	ENSMUSG00000092405	65.6452	lncRNA	predicted gene 20402 [Source:MGI Symbol;Acc:MGI:5141867]	-	-0.435391	0.0835042								-	-	-	-	Gm20402
5099	Mpv17l	ENSMUSG00000022679	21.8389	protein_coding	Mpv17 transgene, kidney disease mutant-like [Source:MGI Symbol;Acc:MGI:2135951]	93734	-0.434674	0.14668	-0.258949	0.68693	0.426	0.00149501			+	MitoCarta3.0	yeast mito homolog+, mito protein domain, MS/MS++	MIM	Small molecule transport	Mpv17l
3498	Ubl5	ENSMUSG00000084786	432.444	protein_coding	ubiquitin-like 5 [Source:MGI Symbol;Acc:MGI:1913427]	66177	-0.434588	0.052302	-0.274816	0.126497						-	-	-	-	Ubl5
772	Hp1bp3	ENSMUSG00000028759	1229.49	protein_coding	heterochromatin protein 1, binding protein 3 [Source:MGI Symbol;Acc:MGI:109369]	15441	-0.434314	3.96101e-05	-0.0599172	1	0.386	0.000200199	+		+	-	-	-	-	Hp1bp3
1540	Hmgn5	ENSMUSG00000031245	268.03	protein_coding	high-mobility group nucleosome binding domain 5 [Source:MGI Symbol;Acc:MGI:1355295]	50887	-0.434142	0.00188438	-0.536316	0.00220433	0.524	0.00163505	+	+	+	-	-	-	-	Hmgn5
4447	Tm7sf2	ENSMUSG00000024799	78.7943	protein_coding	transmembrane 7 superfamily member 2 [Source:MGI Symbol;Acc:MGI:1920416]	73166	-0.433512	0.10336	-0.514136	0.0407713	-0.97	2.14e-07		+	+	-	-	-	-	Tm7sf2
4517	Gm2058	ENSMUSG00000074903	43.8192	processed_pseudogene	predicted gene 2058 [Source:MGI Symbol;Acc:MGI:3805010]	-	-0.433017	0.107142								-	-	-	-	Gm2058
2006	Idnk	ENSMUSG00000050002	215.112	protein_coding	idnK gluconokinase homolog (E. coli) [Source:MGI Symbol;Acc:MGI:1922981]	75731	-0.432325	0.00608044	-0.056967	1	0.286	0.00559459	+		+	-	-	-	-	Idnk
2833	Wbp1	ENSMUSG00000030035	509.475	protein_coding	WW domain binding protein 1 [Source:MGI Symbol;Acc:MGI:104710]	22377	-0.432217	0.025038	0.212652	0.402987	1.304	5.24e-09	+		+	-	-	-	-	Wbp1
1976	Bphl	ENSMUSG00000038286	327.674	protein_coding	biphenyl hydrolase-like (serine hydrolase, breast epithelial mucin-associated antigen) [Source:MGI Symbol;Acc:MGI:1915271]	68021	-0.432123	0.00570175	-0.163244	0.665595	-0.848	2.34e-07	+		+	MitoCarta3.0	targetP signal, Rickettsial homolog, mito protein domain, coexpression, MS/MS++	Matrix	Metabolism > Detoxification > Xenobiotic metabolism	Bphl
4636	Calr3	ENSMUSG00000019732	61.728	protein_coding	calreticulin 3 [Source:MGI Symbol;Acc:MGI:1920566]	73316	-0.431083	0.112232	0.309648	0.254565	1.39	2.3e-09			+	-	-	-	-	Calr3
4495	Cdk5rap1	ENSMUSG00000027487	125.511	protein_coding	CDK5 regulatory subunit associated protein 1 [Source:MGI Symbol;Acc:MGI:1914221]	66971	-0.430934	0.106004	-0.692827	0.00113293	-0.27	0.020237		+	+	MitoCarta3.0	literature,targetP signal, Rickettsial homolog, mito protein domain	Matrix	Mitochondrial central dogma > mtRNA metabolism > mt-tRNA modifications	Cdk5rap1
2756	Prelid3b	ENSMUSG00000016257	1283.08	protein_coding	PRELI domain containing 3B [Source:MGI Symbol;Acc:MGI:1913640]	66390	-0.430662	0.0224732					+			-	-	-	-	Prelid3b
2829	Foxo1	ENSMUSG00000044167	1000.54	protein_coding	forkhead box O1 [Source:MGI Symbol;Acc:MGI:1890077]	56458	-0.430409	0.0249474	0.21807	0.517393	0.838	3.06e-05	+		+	-	-	-	-	Foxo1
704	Gcsh	ENSMUSG00000034424	950.629	protein_coding	glycine cleavage system protein H (aminomethyl carrier) [Source:MGI Symbol;Acc:MGI:1915383]	68133	-0.430342	2.26068e-05	-0.597071	0.000104315	0.484	1.47e-05	+	+	+	MitoCarta3.0	literature, APEX_matrix, targetP signal+, yeast mito homolog, mito protein domain+, MS/MS	Matrix	Metabolism > Lipid metabolism > Lipoate insertion | Metabolism > Amino acid metabolism > Glycine metabolism | Metabolism > Amino acid metabolism > Glycine cleavage system	Gcsh
2434	Kctd2	ENSMUSG00000016940	353.908	protein_coding	potassium channel tetramerisation domain containing 2 [Source:MGI Symbol;Acc:MGI:1917632]	70382	-0.430306	0.0143208	-0.170419	0.470689	0.67	6.77e-06	+		+	-	-	-	-	Kctd2
4073	Casz1	ENSMUSG00000028977	99.5532	protein_coding	castor zinc finger 1 [Source:MGI Symbol;Acc:MGI:1196251]	69743	-0.430175	0.0801932	0.589438	0.00243486	1.55	5.74e-07		+	+	-	-	-	-	Casz1
2415	Mrpl57	ENSMUSG00000021967	244.656	protein_coding	mitochondrial ribosomal protein L57 [Source:MGI Symbol;Acc:MGI:1915090]	67840	-0.429722	0.0140358	-0.335102	0.0850102	-0.568	6.9e-06	+		+	MitoCarta3.0	literature, APEX_matrix, targetP signal, mito protein domain+, coexpression, MS/MS+	Matrix	Mitochondrial central dogma > Translation > Mitochondrial ribosome	Mrpl57
3030	Nudt19	ENSMUSG00000034875	480.032	protein_coding	nudix (nucleoside diphosphate linked moiety X)-type motif 19 [Source:MGI Symbol;Acc:MGI:94203]	110959	-0.429357	0.0338806	0.0978799	0.96587	-0.21	0.0114256	+		+	MitoCarta3.0	APEX_matrix, targetP signal+, mito protein domain, induction	Matrix	Metabolism > Metals and cofactors > Coenzyme A metabolism	Nudt19
4048	Numb	ENSMUSG00000021224	248.341	protein_coding	NUMB endocytic adaptor protein [Source:MGI Symbol;Acc:MGI:107423]	18222	-0.429003	0.0789659	-0.0800715	0.985933	-0.156	0.032404			+	-	-	-	-	Numb
1250	Aldh6a1	ENSMUSG00000021238	6031.82	protein_coding	aldehyde dehydrogenase family 6, subfamily A1 [Source:MGI Symbol;Acc:MGI:1915077]	104776	-0.428694	0.000680909	-0.63412	0.000304033	0.788	1.12e-07	+	+	+	MitoCarta3.0	literature, APEX_matrix, targetP signal, yeast mito homolog+, mito protein domain, coexpression, MS/MS++	MIM	Metabolism > Amino acid metabolism > Branched-chain amino acid metabolism	Aldh6a1
3180	Zfp931	ENSMUSG00000078861	114.166	protein_coding	zinc finger protein 931 [Source:MGI Symbol;Acc:MGI:2441662]	353208	-0.428657	0.0403184	-0.242579	0.599566	-0.684	1.79e-05	+		+	-	-	-	-	Zfp931
1190	Ndufv3	ENSMUSG00000024038	2134.39	protein_coding	NADH:ubiquinone oxidoreductase core subunit V3 [Source:MGI Symbol;Acc:MGI:1890894]	78330	-0.428655	0.000466906	-0.550497	0.00170443	-0.922	1.21e-06	+	+	+	MitoCarta3.0	literature, APEX_matrix, targetP signal, induction, coexpression++, MS/MS++	MIM	OXPHOS > Complex I > CI subunits | OXPHOS > OXPHOS subunits	Ndufv3
4683	Lrrc27	ENSMUSG00000015980	95.4102	protein_coding	leucine rich repeat containing 27 [Source:MGI Symbol;Acc:MGI:1923862]	76612	-0.428453	0.114447	-0.104451	1	-0.474	4.89e-05			+	-	-	-	-	Lrrc27
3606	Mettl26	ENSMUSG00000025731	174.408	protein_coding	methyltransferase like 26 [Source:MGI Symbol;Acc:MGI:1915597]	68347	-0.427955	0.0573509								-	-	-	-	Mettl26
2896	Gnptab	ENSMUSG00000035311	514.419	protein_coding	N-acetylglucosamine-1-phosphate transferase, alpha and beta subunits [Source:MGI Symbol;Acc:MGI:3643902]	432486	-0.427537	0.0278409	-0.457927	0.00921782	-0.43	3.87e-05	+	+	+	-	-	-	-	Gnptab
1050	Eci1	ENSMUSG00000024132	4380.12	protein_coding	enoyl-Coenzyme A delta isomerase 1 [Source:MGI Symbol;Acc:MGI:94871]	13177	-0.427361	0.000252716	-0.412861	0.0324089	-0.676	1.32e-05	+	+	+	MitoCarta3.0	literature, APEX_matrix, targetP signal+, mito protein domain, coexpression+, MS/MS++	Matrix	Metabolism > Lipid metabolism > Fatty acid oxidation	Eci1
4253	Kansl1l	ENSMUSG00000026004	210.165	protein_coding	KAT8 regulatory NSL complex subunit 1-like [Source:MGI Symbol;Acc:MGI:1915941]	68691	-0.427244	0.0923995	0.161431	0.579796	-0.43	2.46e-05			+	-	-	-	-	Kansl1l
1895	Pex5	ENSMUSG00000005069	1358.88	protein_coding	peroxisomal biogenesis factor 5 [Source:MGI Symbol;Acc:MGI:1098808]	19305	-0.427205	0.00478462	-0.347467	0.0493503	-0.52	1.18e-05	+	+	+	-	-	-	-	Pex5
1240	Mtch2	ENSMUSG00000027282	3303.57	protein_coding	mitochondrial carrier 2 [Source:MGI Symbol;Acc:MGI:1929260]	56428	-0.427013	0.000641183	-0.630731	4.11e-05	-1.24	1.93e-10	+	+	+	MitoCarta3.0	literature, APEX_IMS, yeast mito homolog+, mito protein domain+, induction, coexpression+, MS/MS++	MOM	Small molecule transport > SLC25A family | Mitochondrial dynamics and surveillance > Fusion	Mtch2
2126	Glrx2	ENSMUSG00000018196	278.309	protein_coding	glutaredoxin 2 (thioltransferase) [Source:MGI Symbol;Acc:MGI:1916617]	69367	-0.426902	0.00811656	-0.189084	0.378461	-1.06	2.27e-08	+		+	MitoCarta3.0	literature, targetP signal+, yeast mito homolog, Rickettsial homolog, mito protein domain, coexpression, MS/MS	Matrix	Metabolism > Metals and cofactors > Fe-S-containing proteins | Metabolism > Vitamin metabolism > Vitamin C metabolism | Metabolism > Detoxification > ROS and glutathione metabolism	Glrx2
1303	Pgm1	ENSMUSG00000025791	3136.35	protein_coding	phosphoglucomutase 1 [Source:MGI Symbol;Acc:MGI:97565]	72157	-0.42684	0.00075619	0.835621	8.96e-05	1.126	4.64e-06	+	+	+	-	-	-	-	Pgm1
804	Ldha	ENSMUSG00000063229	13020.1	protein_coding	lactate dehydrogenase A [Source:MGI Symbol;Acc:MGI:96759]	16828	-0.426749	5.41822e-05	-0.691224	0.000121678	-1.346	2.34e-10	+	+	+	-	-	-	-	Ldha
3714	Tst	ENSMUSG00000044986	269.671	protein_coding	thiosulfate sulfurtransferase, mitochondrial [Source:MGI Symbol;Acc:MGI:98852]	22117	-0.42658	0.0622094	-0.0811072	1	-1.382	7.53e-11			+	MitoCarta3.0	literature, APEX_matrix, targetP signal, Rickettsial homolog, mito protein domain, coexpression, MS/MS++	Matrix	Metabolism > Detoxification > Xenobiotic metabolism | Metabolism > Sulfur metabolism	Tst
1494	Lrba	ENSMUSG00000028080	551.944	protein_coding	LPS-responsive beige-like anchor [Source:MGI Symbol;Acc:MGI:1933162]	80877	-0.426226	0.00164331	-0.106689	0.820496	0.296	0.00151269	+		+	-	-	-	-	Lrba
2925	Pigx	ENSMUSG00000023791	105.623	protein_coding	phosphatidylinositol glycan anchor biosynthesis, class X [Source:MGI Symbol;Acc:MGI:1919334]	72084	-0.426187	0.028499	-0.0232142	1	-0.172	0.0333365	+		+	-	-	-	-	Pigx
3899	Dusp28	ENSMUSG00000047067	164.923	protein_coding	dual specificity phosphatase 28 [Source:MGI Symbol;Acc:MGI:1914696]	67446	-0.426101	0.0700413	-0.400432	0.0470482	0.776	5.39e-07		+	+	-	-	-	-	Dusp28
3345	Prpf40b	ENSMUSG00000023007	258.185	protein_coding	pre-mRNA processing factor 40B [Source:MGI Symbol;Acc:MGI:1925583]	54614	-0.426072	0.0463756	0.0793783	0.931352	-0.764	1.33e-06	+		+	-	-	-	-	Prpf40b
2073	Gcdh	ENSMUSG00000003809	588.424	protein_coding	glutaryl-Coenzyme A dehydrogenase [Source:MGI Symbol;Acc:MGI:104541]	270076	-0.425987	0.00711167	-0.43805	0.025799	0.202	0.00893148	+	+	+	MitoCarta3.0	literature, APEX_matrix, targetP signal+, mito protein domain+, coexpression, MS/MS++	Matrix	Metabolism > Amino acid metabolism > Lysine metabolism	Gcdh
4686	Zfp971	ENSMUSG00000074519	74.2727	protein_coding	zinc finger protein 971 [Source:MGI Symbol;Acc:MGI:1261426]	626848	-0.425966	0.114646								-	-	-	-	Zfp971
3143	Tmem41b	ENSMUSG00000047554	374.376	protein_coding	transmembrane protein 41B [Source:MGI Symbol;Acc:MGI:1289225]	233724	-0.425598	0.0387635	-0.370178	0.0560103	-0.954	1.71e-07	+		+	-	-	-	-	Tmem41b
2372	Cxadr	ENSMUSG00000022865	699.235	protein_coding	coxsackie virus and adenovirus receptor [Source:MGI Symbol;Acc:MGI:1201679]	13052	-0.425077	0.0131443	-0.0839588	0.922672	0.17	0.0425679	+		+	-	-	-	-	Cxadr
2733	Hsd3b7	ENSMUSG00000042289	465.698	protein_coding	hydroxy-delta-5-steroid dehydrogenase, 3 beta- and steroid delta-isomerase 7 [Source:MGI Symbol;Acc:MGI:2141879]	101502	-0.424829	0.021831	-0.117068	0.83073			+			-	-	-	-	Hsd3b7
1487	Pdk2	ENSMUSG00000038967	2772.75	protein_coding	pyruvate dehydrogenase kinase, isoenzyme 2 [Source:MGI Symbol;Acc:MGI:1343087]	18604	-0.424625	0.00161974	-0.323841	0.0808618	-0.18	0.00593718	+		+	MitoCarta3.0	literature, APEX_matrix, targetP signal, yeast mito homolog+, mito protein domain+, induction, coexpression, MS/MS++	Matrix	Metabolism > Carbohydrate metabolism > Pyruvate metabolism	Pdk2
1737	Timm13	ENSMUSG00000020219	887.044	protein_coding	translocase of inner mitochondrial membrane 13 [Source:MGI Symbol;Acc:MGI:1353432]	30055	-0.424185	0.00338066	-0.648399	2.28e-05	0.158	0.0432715	+	+	+	MitoCarta3.0	literature, APEX_IMS, yeast mito homolog++, mito protein domain+, induction, coexpression, MS/MS++	MIM	Protein import, sorting and homeostasis > Protein homeostasis > Chaperones | Protein import, sorting and homeostasis > Protein import and sorting	Timm13
1808	Atp5g2	ENSMUSG00000062683	1152.57	protein_coding	ATP synthase, H+ transporting, mitochondrial F0 complex, subunit C2 (subunit 9) [Source:MGI Symbol;Acc:MGI:1915192]	67942	-0.423875	0.00387575	0.444596	0.482466			+			MitoCarta3.0	literature, targetP signal+, yeast mito homolog+, Rickettsial homolog, mito protein domain	MIM	OXPHOS > Complex V > CV subunits | OXPHOS > OXPHOS subunits	Atp5g2
3809	Tmem177	ENSMUSG00000036975	134.659	protein_coding	transmembrane protein 177 [Source:MGI Symbol;Acc:MGI:1913593]	66343	-0.423706	0.0660611	-0.593568	0.000232016	-0.502	5.7e-05		+	+	MitoCarta3.0	targetP signal, coexpression, MS/MS	MIM	OXPHOS > Complex IV > CIV assembly factors | OXPHOS > OXPHOS assembly factors	Tmem177
5204	Srgap3	ENSMUSG00000030257	24.2547	protein_coding	SLIT-ROBO Rho GTPase activating protein 3 [Source:MGI Symbol;Acc:MGI:2152938]	259302	-0.423442	0.152461	0.332166	0.648523	-1.318	1e-06			+	-	-	-	-	Srgap3
3864	Myo5b	ENSMUSG00000025885	349.109	protein_coding	myosin VB [Source:MGI Symbol;Acc:MGI:106598]	17919	-0.422619	0.0686234	-0.361493	0.16657	-1.202	1.7e-08			+	-	-	-	-	Myo5b
1841	Ubxn2a	ENSMUSG00000020634	987.094	protein_coding	UBX domain protein 2A [Source:MGI Symbol;Acc:MGI:2442310]	217379	-0.422296	0.00423749	-0.357621	0.0530985	-0.302	0.000463147	+		+	-	-	-	-	Ubxn2a
3035	Pi4k2b	ENSMUSG00000029186	179.337	protein_coding	phosphatidylinositol 4-kinase type 2 beta [Source:MGI Symbol;Acc:MGI:1914323]	67073	-0.421972	0.0339417	0.25	0.462161	-0.002	0.274627	+			-	-	-	-	Pi4k2b
2039	Pdzd9	ENSMUSG00000030887	518.475	protein_coding	PDZ domain containing 9 [Source:MGI Symbol;Acc:MGI:1915233]	67983	-0.421685	0.00659185	-0.509005	0.0251829			+	+		-	-	-	-	Pdzd9
4068	Slc46a1	ENSMUSG00000020829	83.4783	protein_coding	solute carrier family 46, member 1 [Source:MGI Symbol;Acc:MGI:1098733]	52466	-0.421642	0.0801249	-0.288862	0.267885	-0.98	2.51e-08			+	-	-	-	-	Slc46a1
357	Ndufs1	ENSMUSG00000025968	6341.65	protein_coding	NADH:ubiquinone oxidoreductase core subunit S1 [Source:MGI Symbol;Acc:MGI:2443241]	227197	-0.421561	1.89766e-07	-0.199992	0.372036	-0.158	0.0246608	+		+	MitoCarta3.0	literature, APEX_matrix, targetP signal, Rickettsial homolog, mito protein domain+, induction, coexpression++, MS/MS++	MIM	OXPHOS > Complex I > CI subunits | Metabolism > Metals and cofactors > Fe-S-containing proteins | OXPHOS > OXPHOS subunits	Ndufs1
3110	Prpsap2	ENSMUSG00000020528	112.916	protein_coding	phosphoribosyl pyrophosphate synthetase-associated protein 2 [Source:MGI Symbol;Acc:MGI:2384838]	212627	-0.420765	0.0380543	-0.341671	0.145572	0.01	0.255504	+			-	-	-	-	Prpsap2
2432	Pomgnt1	ENSMUSG00000028700	844.208	protein_coding	protein O-linked mannose beta 1,2-N-acetylglucosaminyltransferase [Source:MGI Symbol;Acc:MGI:1915523]	c(76786, 68273)	-0.420616	0.0143014	-0.362465	0.0450747	-0.118	0.0470616	+	+	+	-	-	-	-	Pomgnt1
3256	9330159M07Rik	ENSMUSG00000097177	166.785	lncRNA	RIKEN cDNA 9330159M07 gene [Source:MGI Symbol;Acc:MGI:2442519]	319673	-0.420417	0.0428044	0.0996037	1			+			-	-	-	-	9330159M07Rik
1845	Timm50	ENSMUSG00000003438	802.678	protein_coding	translocase of inner mitochondrial membrane 50 [Source:MGI Symbol;Acc:MGI:1913775]	66525	-0.420409	0.00425247	-0.572713	0.000261338	-0.472	8.04e-06	+	+	+	MitoCarta3.0	literature, APEX_IMS, targetP signal+, yeast mito homolog++, mito protein domain, coexpression++, MS/MS++	MIM	Protein import, sorting and homeostasis > Protein import and sorting > TIM23 presequence pathway	Timm50
5165	Tomm6os	ENSMUSG00000084880	32.4325	lncRNA	translocase of outer mitochondrial membrane 6, opposite strand [Source:MGI Symbol;Acc:MGI:3705171]	100415787	-0.420377	0.150682	-0.450879	0.0210317	-0.282	0.0110541		+	+	-	-	-	-	Tomm6os
1370	Pyurf	ENSMUSG00000043162	649.627	protein_coding	Pigy upstream reading frame [Source:MGI Symbol;Acc:MGI:1913709]	66459	-0.420012	0.000983557	-0.720681	1.94e-06	-1.498	2.46e-11	+	+	+	MitoCarta3.0	targetP signal+, induction, coexpression++, MS/MS	unknown	0	Pyurf
5158	Mgl2	ENSMUSG00000040950	76.1837	protein_coding	macrophage galactose N-acetyl-galactosamine specific lectin 2 [Source:MGI Symbol;Acc:MGI:2385729]	216864	-0.419905	0.150325	0.621858	0.0191826	-0.428	0.107825		+		-	-	-	-	Mgl2
1800	Sorbs1	ENSMUSG00000025006	2263.12	protein_coding	sorbin and SH3 domain containing 1 [Source:MGI Symbol;Acc:MGI:700014]	20411	-0.419394	0.00374019	-0.563943	0.00139123	0.124	0.0579397	+	+		-	-	-	-	Sorbs1
2660	Mcrip2	ENSMUSG00000025732	1147.62	protein_coding	MAPK regulated corepressor interacting protein 2 [Source:MGI Symbol;Acc:MGI:1915491]	68241	-0.418594	0.0200749					+			-	-	-	-	Mcrip2
1136	Dhrs1	ENSMUSG00000002332	443.389	protein_coding	dehydrogenase/reductase (SDR family) member 1 [Source:MGI Symbol;Acc:MGI:1196314]	52585	-0.418535	0.000387425	-0.143328	0.610201	-0.484	1.46e-05	+		+	MitoCarta3.0	targetP signal, Rickettsial homolog, mito protein domain, MS/MS++	MIM	Metabolism > Lipid metabolism > Cholesterol, bile acid, steroid synthesis	Dhrs1
4682	Atg16l2	ENSMUSG00000047767	67.0434	protein_coding	autophagy related 16-like 2 (S. cerevisiae) [Source:MGI Symbol;Acc:MGI:1920933]	73683	-0.418292	0.1143	0.353773	0.206664	0.948	1.57e-05			+	-	-	-	-	Atg16l2
4168	Gfpt2	ENSMUSG00000020363	100.865	protein_coding	glutamine fructose-6-phosphate transaminase 2 [Source:MGI Symbol;Acc:MGI:1338883]	14584	-0.41799	0.0865598	0.209609	0.903355	2.244	0.000473946			+	-	-	-	-	Gfpt2
4509	Mttp	ENSMUSG00000028158	66.2572	protein_coding	microsomal triglyceride transfer protein [Source:MGI Symbol;Acc:MGI:106926]	17777	-0.417789	0.106775	-0.173354	0.837963	-0.382	0.00250683			+	-	-	-	-	Mttp
3166	E2f3	ENSMUSG00000016477	128.185	protein_coding	E2F transcription factor 3 [Source:MGI Symbol;Acc:MGI:1096340]	13557	-0.417591	0.0395126	0.414192	0.53066	1.466	3.26e-11	+		+	-	-	-	-	E2f3
4385	Ift140	ENSMUSG00000024169	173.15	protein_coding	intraflagellar transport 140 [Source:MGI Symbol;Acc:MGI:2146906]	106633	-0.417366	0.100192	-0.0861732	0.960582	0.456	0.000207213			+	-	-	-	-	Ift140
5210	Ucp1	ENSMUSG00000031710	27356.3	protein_coding	uncoupling protein 1 (mitochondrial, proton carrier) [Source:MGI Symbol;Acc:MGI:98894]	22227	-0.41732	0.153694	-1.71718	3.13e-17	-3.31	6.08e-13		+	+	MitoCarta3.0	literature, yeast mito homolog+, mito protein domain+, coexpression, MS/MS	MIM	Small molecule transport > SLC25A family	Ucp1
4371	Ebf2	ENSMUSG00000022053	570.001	protein_coding	early B cell factor 2 [Source:MGI Symbol;Acc:MGI:894332]	13592	-0.416996	0.0992242	-0.0527825	1	0.364	0.0018939			+	-	-	-	-	Ebf2
4351	Zkscan7	ENSMUSG00000063488	69.4283	protein_coding	zinc finger with KRAB and SCAN domains 7 [Source:MGI Symbol;Acc:MGI:3040678]	382118	-0.416985	0.0983704	0.364187	0.30595	0.84	8.94e-07			+	-	-	-	-	Zkscan7
1595	C330007P06Rik	ENSMUSG00000006423	817.866	protein_coding	RIKEN cDNA C330007P06 gene [Source:MGI Symbol;Acc:MGI:1924894]	77644	-0.416966	0.0022521	-0.665509	2.94e-05	-0.488	2.62e-05	+	+	+	-	-	-	-	C330007P06Rik
2907	Bpnt1	ENSMUSG00000026617	641.808	protein_coding	3'(2'), 5'-bisphosphate nucleotidase 1 [Source:MGI Symbol;Acc:MGI:1338800]	23827	-0.416903	0.0280872	-0.475713	0.00222041	-0.278	0.00155673	+	+	+	-	-	-	-	Bpnt1
2712	Pnp	ENSMUSG00000115338	595.658	protein_coding	purine-nucleoside phosphorylase [Source:MGI Symbol;Acc:MGI:97365]	18950	-0.416682	0.0213306	-0.210508	0.558884	-1.234	2.05e-10	+		+	-	-	-	-	Pnp
531	B3gnt8	ENSMUSG00000059479	2093.23	protein_coding	UDP-GlcNAc:betaGal beta-1,3-N-acetylglucosaminyltransferase 8 [Source:MGI Symbol;Acc:MGI:2385269]	232984	-0.416672	3.29153e-06	-0.325024	0.495313			+			-	-	-	-	B3gnt8
4504	Rnf170	ENSMUSG00000013878	198.919	protein_coding	ring finger protein 170 [Source:MGI Symbol;Acc:MGI:1924983]	77733	-0.416496	0.106602	0.0184047	1	-0.086	0.0847793				-	-	-	-	Rnf170
853	Dvl2	ENSMUSG00000020888	1613.73	protein_coding	dishevelled segment polarity protein 2 [Source:MGI Symbol;Acc:MGI:106613]	13543	-0.416485	8.3095e-05	0.322724	0.170546	-0.634	1.33e-06	+		+	-	-	-	-	Dvl2
1626	Ndufb4c	ENSMUSG00000083380	919.221	processed_pseudogene	NADH:ubiquinone oxidoreductase subunit B4C [Source:MGI Symbol;Acc:MGI:3781422]	100041273	-0.415556	0.00255887					+			-	-	-	-	Ndufb4c
1698	Fech	ENSMUSG00000024588	1056.73	protein_coding	ferrochelatase [Source:MGI Symbol;Acc:MGI:95513]	14151	-0.415507	0.00320639	-0.223263	0.374363	-0.826	6.57e-08	+		+	MitoCarta3.0	literature, APEX_matrix, targetP signal, yeast mito homolog++, Rickettsial homolog, mito protein domain, coexpression, MS/MS++	MIM	Metabolism > Metals and cofactors > Heme synthesis and processing | Metabolism > Metals and cofactors > Fe-S-containing proteins	Fech
1285	Mrpl16	ENSMUSG00000024683	460.842	protein_coding	mitochondrial ribosomal protein L16 [Source:MGI Symbol;Acc:MGI:2137219]	94063	-0.41549	0.000723959	-0.331094	0.0622006	-1.026	2.79e-09	+		+	MitoCarta3.0	literature, targetP signal, yeast mito homolog++, mito protein domain, coexpression++, MS/MS+	Matrix	Mitochondrial central dogma > Translation > Mitochondrial ribosome	Mrpl16
2018	Mtg1	ENSMUSG00000039018	301.777	protein_coding	mitochondrial ribosome-associated GTPase 1 [Source:MGI Symbol;Acc:MGI:2685015]	212508	-0.415468	0.00625875	-0.290181	0.105712	0.78	3.93e-07	+		+	MitoCarta3.0	literature, APEX_matrix, targetP signal, yeast mito homolog++, mito protein domain, coexpression+, MS/MS	Matrix	Mitochondrial central dogma > Translation > Mitochondrial ribosome assembly	Mtg1
1543	Maged1	ENSMUSG00000025151	1200.58	protein_coding	MAGE family member D1 [Source:MGI Symbol;Acc:MGI:1930187]	94275	-0.415449	0.00195356	-0.168868	0.512163	0.348	0.00057191	+		+	-	-	-	-	Maged1
4497	Hoxc5	ENSMUSG00000022485	113.385	protein_coding	homeobox C5 [Source:MGI Symbol;Acc:MGI:96196]	15424	-0.415414	0.106053	0.0211551	1	-0.504	2.12e-05			+	-	-	-	-	Hoxc5
4656	Scai	ENSMUSG00000035236	114.567	protein_coding	suppressor of cancer cell invasion [Source:MGI Symbol;Acc:MGI:2443716]	320271	-0.415395	0.113175	0.216528	0.443507	0.34	0.00607551			+	-	-	-	-	Scai
1627	Arpc1a	ENSMUSG00000029621	755.974	protein_coding	actin related protein 2/3 complex, subunit 1A [Source:MGI Symbol;Acc:MGI:1928896]	56443	-0.415378	0.00255887	-0.277543	0.129158	0.536	1.47e-05	+		+	-	-	-	-	Arpc1a
2265	Map3k10	ENSMUSG00000040390	229.677	protein_coding	mitogen-activated protein kinase kinase kinase 10 [Source:MGI Symbol;Acc:MGI:1346879]	269881	-0.415359	0.0109057	0.198804	0.591091	0.876	1.31e-07	+		+	-	-	-	-	Map3k10
1233	Nfs1	ENSMUSG00000027618	753.601	protein_coding	nitrogen fixation gene 1 (S. cerevisiae) [Source:MGI Symbol;Acc:MGI:1316706]	18041	-0.415205	0.000635445	-0.277595	0.133547	-0.184	0.00842144	+		+	MitoCarta3.0	literature, APEX_matrix, targetP signal+, yeast mito homolog, Rickettsial homolog, mito protein domain+, coexpression+, MS/MS++	Matrix	Metabolism > Metals and cofactors > Fe-S cluster biosynthesis | Metabolism > Metals and cofactors > Fe-S-containing proteins	Nfs1
4704	9330102E08Rik	ENSMUSG00000107879	54.82	translated_unprocessed_pseudogene	RIKEN cDNA 9330102E08 gene [Source:MGI Symbol;Acc:MGI:3026973]	330427	-0.415095	0.116007								-	-	-	-	9330102E08Rik
881	Sdhc	ENSMUSG00000058076	3858.4	protein_coding	succinate dehydrogenase complex, subunit C, integral membrane protein [Source:MGI Symbol;Acc:MGI:1913302]	66052	-0.414916	9.218e-05	-0.12035	0.730139	-0.278	0.00288682	+		+	MitoCarta3.0	literature, targetP signal, yeast mito homolog++, Rickettsial homolog, mito protein domain, induction, coexpression++, MS/MS+	MIM	OXPHOS > Complex II > CII subunits | Metabolism > Carbohydrate metabolism > TCA cycle | Metabolism > Metals and cofactors > Heme-containing proteins | OXPHOS > OXPHOS subunits	Sdhc
1377	Pon3	ENSMUSG00000029759	872.998	protein_coding	paraoxonase 3 [Source:MGI Symbol;Acc:MGI:106686]	269823	-0.414633	0.00100493	-0.094003	0.894594	0.29	0.00277912	+		+	-	-	-	-	Pon3
3358	Homer1	ENSMUSG00000007617	218.34	protein_coding	homer scaffolding protein 1 [Source:MGI Symbol;Acc:MGI:1347345]	26556	-0.414435	0.0467847	-0.114986	0.902079	-0.562	2.16e-06	+		+	-	-	-	-	Homer1
2696	Met	ENSMUSG00000009376	570.766	protein_coding	met proto-oncogene [Source:MGI Symbol;Acc:MGI:96969]	17295	-0.414217	0.0210447	0.0129707	1	0.508	5.48e-05	+		+	-	-	-	-	Met
3208	Abcb9	ENSMUSG00000029408	193.006	protein_coding	ATP-binding cassette, sub-family B (MDR/TAP), member 9 [Source:MGI Symbol;Acc:MGI:1861729]	56325	-0.41395	0.0412983	-0.609636	0.000446412	-1.288	4.48e-10	+	+	+	-	-	-	-	Abcb9
4633	Rbm47	ENSMUSG00000070780	511.157	protein_coding	RNA binding motif protein 47 [Source:MGI Symbol;Acc:MGI:2384294]	245945	-0.413726	0.112208	-1.03616	2.54e-07	-0.466	7.32e-05		+	+	-	-	-	-	Rbm47
1408	Mccc1	ENSMUSG00000027709	1748.26	protein_coding	methylcrotonoyl-Coenzyme A carboxylase 1 (alpha) [Source:MGI Symbol;Acc:MGI:1919289]	72039	-0.413007	0.00110307	-0.719366	8.14e-06			+	+		MitoCarta3.0	literature, targetP signal, Rickettsial homolog, mito protein domain, induction, coexpression+, MS/MS++	Matrix	Metabolism > Amino acid metabolism > Branched-chain amino acid metabolism | Metabolism > Vitamin metabolism > Biotin utilizing proteins	Mccc1
1397	Sdhb	ENSMUSG00000009863	6176.51	protein_coding	succinate dehydrogenase complex, subunit B, iron sulfur (Ip) [Source:MGI Symbol;Acc:MGI:1914930]	67680	-0.412996	0.00108355	-0.22048	0.308051	-0.53	0.000146908	+		+	MitoCarta3.0	literature, APEX_matrix, targetP signal, yeast mito homolog, Rickettsial homolog, mito protein domain+, induction, coexpression++, MS/MS++	MIM	OXPHOS > Complex II > CII subunits | Metabolism > Carbohydrate metabolism > TCA cycle | Metabolism > Metals and cofactors > Fe-S-containing proteins | OXPHOS > OXPHOS subunits	Sdhb
3409	Styx	ENSMUSG00000053205	417.872	protein_coding	serine/threonine/tyrosine interaction protein [Source:MGI Symbol;Acc:MGI:1891150]	56291	-0.41281	0.0487468	0.239876	0.535275	1.054	4.58e-08	+		+	-	-	-	-	Styx
1501	Ywhab	ENSMUSG00000018326	2828.57	protein_coding	tyrosine 3-monooxygenase/tryptophan 5-monooxygenase activation protein, beta polypeptide [Source:MGI Symbol;Acc:MGI:1891917]	54401	-0.412559	0.00167126	-0.468412	0.00850966	-0.272	0.00605552	+	+	+	-	-	-	-	Ywhab
3577	Bnip3	ENSMUSG00000078566	2656.28	protein_coding	BCL2/adenovirus E1B interacting protein 3 [Source:MGI Symbol;Acc:MGI:109326]	12176	-0.412544	0.0557338	0.140451	0.743287	-0.072	0.117464				MitoCarta3.0	literature, mito protein domain+, MS/MS	MOM	Mitochondrial dynamics and surveillance > Apoptosis	Bnip3
1791	Ppdpf	ENSMUSG00000016344	479.722	protein_coding	pancreatic progenitor cell differentiation and proliferation factor [Source:MGI Symbol;Acc:MGI:1913746]	66496	-0.412538	0.00367606	-0.621599	0.000593961	-1.27	8.96e-09	+	+	+	-	-	-	-	Ppdpf
2916	Pgd	ENSMUSG00000028961	5787.99	protein_coding	phosphogluconate dehydrogenase [Source:MGI Symbol;Acc:MGI:97553]	110208	-0.412315	0.0283036	-1.35019	5.76e-11	-2.018	4.96e-11	+	+	+	-	-	-	-	Pgd
2188	Gstz1	ENSMUSG00000021033	1748.49	protein_coding	glutathione transferase zeta 1 (maleylacetoacetate isomerase) [Source:MGI Symbol;Acc:MGI:1341859]	14874	-0.411698	0.00948704	-1.21203	3.73e-10			+	+		MitoCarta3.0	APEX_matrix, targetP signal, yeast mito homolog, mito protein domain, coexpression, MS/MS++	Matrix	Metabolism > Detoxification > Xenobiotic metabolism	Gstz1
3210	Rnf217	ENSMUSG00000063760	133.877	protein_coding	ring finger protein 217 [Source:MGI Symbol;Acc:MGI:3610311]	268291	-0.411505	0.0413738	0.21778	0.592722	0.004	0.271044	+			-	-	-	-	Rnf217
4444	Hdhd3	ENSMUSG00000038422	62.2838	protein_coding	haloacid dehalogenase-like hydrolase domain containing 3 [Source:MGI Symbol;Acc:MGI:1919998]	72748	-0.411368	0.103265	-1.00985	0.0124105	-0.62	9.68e-05		+	+	MitoCarta3.0	APEX_matrix, MS/MS++	Matrix	0	Hdhd3
3507	Ttc30b	ENSMUSG00000075273	159.119	protein_coding	tetratricopeptide repeat domain 30B [Source:MGI Symbol;Acc:MGI:1919671]	72421	-0.411279	0.0535344	-0.641788	6.18e-05	-0.272	0.0145976		+	+	-	-	-	-	Ttc30b
2627	Slbp	ENSMUSG00000004642	267.946	protein_coding	stem-loop binding protein [Source:MGI Symbol;Acc:MGI:108402]	20492	-0.411235	0.0186984	0.149928	0.782088	0.228	0.00381824	+		+	-	-	-	-	Slbp
2293	Mrps15	ENSMUSG00000028861	506.064	protein_coding	mitochondrial ribosomal protein S15 [Source:MGI Symbol;Acc:MGI:1913657]	66407	-0.411228	0.011219	-0.0764977	0.961702	-0.33	0.00116885	+		+	MitoCarta3.0	literature, targetP signal+, yeast mito homolog++, Rickettsial homolog, mito protein domain, coexpression++, MS/MS++	Matrix	Mitochondrial central dogma > Translation > Mitochondrial ribosome	Mrps15
2659	Mmaa	ENSMUSG00000037022	421.008	protein_coding	methylmalonic aciduria (cobalamin deficiency) type A [Source:MGI Symbol;Acc:MGI:1923805]	109136	-0.411116	0.0199953	-0.662293	1.69e-05	-0.734	1.03e-07	+	+	+	MitoCarta3.0	manual, targetP signal, coexpression+	Matrix	Metabolism > Vitamin metabolism > Vitamin B12 metabolism	Mmaa
2792	Taco1	ENSMUSG00000001983	389.341	protein_coding	translational activator of mitochondrially encoded cytochrome c oxidase I [Source:MGI Symbol;Acc:MGI:1917457]	70207	-0.410986	0.0235904	-0.527073	0.000731643	-0.616	1.63e-06	+	+	+	MitoCarta3.0	literature, APEX_matrix, targetP signal+, yeast mito homolog, Rickettsial homolog, mito protein domain+, MS/MS++	Matrix	Mitochondrial central dogma > Translation > Translation factors | OXPHOS > Complex IV > CIV assembly factors | OXPHOS > OXPHOS assembly factors	Taco1
2306	Itpr1	ENSMUSG00000030102	1765.51	protein_coding	inositol 1,4,5-trisphosphate receptor 1 [Source:MGI Symbol;Acc:MGI:96623]	16438	-0.410893	0.0116191	-0.164479	0.571725	-0.29	0.00173877	+		+	-	-	-	-	Itpr1
5251	B230369F24Rik	ENSMUSG00000086350	30.3658	lncRNA	RIKEN cDNA B230369F24 gene [Source:MGI Symbol;Acc:MGI:2443392]	-	-0.41063	0.157721								-	-	-	-	B230369F24Rik
693	Tmem14c	ENSMUSG00000021361	2035.84	protein_coding	transmembrane protein 14C [Source:MGI Symbol;Acc:MGI:1913404]	66154	-0.410491	1.93057e-05	-0.673191	7.54e-06	-0.21	0.0115931	+	+	+	MitoCarta3.0	literature, yeast mito homolog, mito protein domain+, induction, coexpression, MS/MS+	MIM	0	Tmem14c
1876	Med25	ENSMUSG00000002968	545.549	protein_coding	mediator complex subunit 25 [Source:MGI Symbol;Acc:MGI:1922863]	75613	-0.410081	0.00452613	-0.158654	0.553069	-0.11	0.0461938	+		+	-	-	-	-	Med25
1652	Hsd17b12	ENSMUSG00000027195	3279.49	protein_coding	hydroxysteroid (17-beta) dehydrogenase 12 [Source:MGI Symbol;Acc:MGI:1926967]	56348	-0.409526	0.00279535	-1.05309	2.13e-08	-1.664	1.08e-11	+	+	+	-	-	-	-	Hsd17b12
3523	Fbxo44	ENSMUSG00000029001	112.226	protein_coding	F-box protein 44 [Source:MGI Symbol;Acc:MGI:1354744]	230903	-0.409388	0.0540246	0.496798	0.00399338	-1.652	5.56e-12		+	+	-	-	-	-	Fbxo44
3429	Slc25a16	ENSMUSG00000071253	565.752	protein_coding	solute carrier family 25 (mitochondrial carrier, Graves disease autoantigen), member 16 [Source:MGI Symbol;Acc:MGI:1920382]	73132	-0.409195	0.05036	-0.424397	0.0160548	0.056	0.143794		+		MitoCarta3.0	literature, yeast mito homolog+, mito protein domain+, coexpression, MS/MS	MIM	Small molecule transport > SLC25A family	Slc25a16
2729	Bet1	ENSMUSG00000032757	323.628	protein_coding	Bet1 golgi vesicular membrane trafficking protein [Source:MGI Symbol;Acc:MGI:1343104]	12068	-0.409025	0.0216533	-0.467	0.00304973	-0.812	6.18e-07	+	+	+	-	-	-	-	Bet1
3293	Hikeshi	ENSMUSG00000062797	219.403	protein_coding	heat shock protein nuclear import factor [Source:MGI Symbol;Acc:MGI:96738]	67669	-0.408461	0.0443347					+			-	-	-	-	Hikeshi
1575	Pnkd	ENSMUSG00000026179	778.49	protein_coding	paroxysmal nonkinesiogenic dyskinesia [Source:MGI Symbol;Acc:MGI:1930773]	56695	-0.408355	0.00214615	0.189775	0.671183	0.188	0.0270141	+		+	MitoCarta3.0	literature,targetP signal, mito protein domain, MS/MS	MIM	OXPHOS > Complex IV > CIV assembly factors | OXPHOS > OXPHOS assembly factors	Pnkd
1561	Acbd5	ENSMUSG00000026781	974.35	protein_coding	acyl-Coenzyme A binding domain containing 5 [Source:MGI Symbol;Acc:MGI:1921409]	74159	-0.408036	0.00202402	-0.153363	0.589754	-0.558	3.52e-06	+		+	-	-	-	-	Acbd5
2647	Myh14	ENSMUSG00000030739	323.657	protein_coding	myosin, heavy polypeptide 14 [Source:MGI Symbol;Acc:MGI:1919210]	71960	-0.407938	0.0196087	-0.0511839	1	0.986	9.86e-06	+		+	-	-	-	-	Myh14
4087	Ring1	ENSMUSG00000024325	198.68	protein_coding	ring finger protein 1 [Source:MGI Symbol;Acc:MGI:1101770]	19763	-0.407883	0.0810715	-0.147362	0.665378	0.022	0.216858				-	-	-	-	Ring1
2962	Ptdss1	ENSMUSG00000021518	431.96	protein_coding	phosphatidylserine synthase 1 [Source:MGI Symbol;Acc:MGI:1276575]	19210	-0.407866	0.0298732	0.100913	0.87054	0.114	0.0480798	+		+	-	-	-	-	Ptdss1
4101	Slc35a1	ENSMUSG00000028293	139.011	protein_coding	solute carrier family 35 (CMP-sialic acid transporter), member 1 [Source:MGI Symbol;Acc:MGI:1345622]	24060	-0.40764	0.0816081	0.0275796	1	-0.104	0.0619309				-	-	-	-	Slc35a1
845	Stom	ENSMUSG00000026880	2394.18	protein_coding	stomatin [Source:MGI Symbol;Acc:MGI:95403]	13830	-0.407525	7.9676e-05	-0.446196	0.010673	0.386	0.00021507	+	+	+	MitoCarta3.0	yeast mito homolog+, Rickettsial homolog, mito protein domain, MS/MS	Membrane	0	Stom
2154	Acsf2	ENSMUSG00000076435	1389.61	protein_coding	acyl-CoA synthetase family member 2 [Source:MGI Symbol;Acc:MGI:2388287]	264895	-0.407368	0.00871436	-0.190974	0.47128	-1.696	1.37e-11	+		+	MitoCarta3.0	APEX_matrix, targetP signal, Rickettsial homolog, mito protein domain, MS/MS++	Matrix	Metabolism > Lipid metabolism > Fatty acid oxidation	Acsf2
2701	Spryd7	ENSMUSG00000021930	253.291	protein_coding	SPRY domain containing 7 [Source:MGI Symbol;Acc:MGI:1913924]	66674	-0.406878	0.0211047	-0.0152579	1	-0.916	8.03e-09	+		+	-	-	-	-	Spryd7
4445	Ptp4a1	ENSMUSG00000026064	491.857	protein_coding	protein tyrosine phosphatase 4a1 [Source:MGI Symbol;Acc:MGI:1277096]	19243	-0.40687	0.103268	-0.00847416	1	0.616	1.08e-06			+	-	-	-	-	Ptp4a1
5245	Ccr10	ENSMUSG00000044052	38.8842	protein_coding	chemokine (C-C motif) receptor 10 [Source:MGI Symbol;Acc:MGI:1096320]	12777	-0.40685	0.157246	-0.48875	0.0571228	-0.588	0.00188076			+	-	-	-	-	Ccr10
1134	Cdc34	ENSMUSG00000020307	749.877	protein_coding	cell division cycle 34 [Source:MGI Symbol;Acc:MGI:102657]	216150	-0.406818	0.000385234	-0.650244	5.58e-05	-1.646	4.75e-12	+	+	+	-	-	-	-	Cdc34
4489	2010315B03Rik	ENSMUSG00000074829	116.705	protein_coding	RIKEN cDNA 2010315B03 gene [Source:MGI Symbol;Acc:MGI:1919321]	630836	-0.406759	0.105597	-0.49122	0.0298326	-0.432	0.000620721		+	+	-	-	-	-	2010315B03Rik
2130	Coq5	ENSMUSG00000041733	857.232	protein_coding	coenzyme Q5 methyltransferase [Source:MGI Symbol;Acc:MGI:1098643]	52064	-0.406512	0.008186	-0.559786	0.00217917	-0.762	6.77e-09	+	+	+	MitoCarta3.0	APEX_matrix, targetP signal, yeast mito homolog+, Rickettsial homolog, mito protein domain+, induction, coexpression++, MS/MS++	MIM	Metabolism > Metals and cofactors > Coenzyme Q metabolism	Coq5
3211	Zfp267	ENSMUSG00000033883	116.118	protein_coding	zinc finger protein 267 [Source:MGI Symbol;Acc:MGI:1098769]	241944	-0.406111	0.0413738					+			-	-	-	-	Zfp267
4825	Gprc5c	ENSMUSG00000051043	148.729	protein_coding	G protein-coupled receptor, family C, group 5, member C [Source:MGI Symbol;Acc:MGI:1917605]	70355	-0.40611	0.125327	0.548857	0.0144026	1.99	4.9e-13		+	+	-	-	-	-	Gprc5c
2749	Aldh1a7	ENSMUSG00000024747	1024.54	protein_coding	aldehyde dehydrogenase family 1, subfamily A7 [Source:MGI Symbol;Acc:MGI:1347050]	26358	-0.405983	0.0223625	-0.83359	0.0007698	-1.214	2.1e-08	+	+	+	MitoCarta3.0	yeast mito homolog+, mito protein domain, coexpression, MS/MS	unknown	0	Aldh1a7
3076	Gm44386	ENSMUSG00000107689	156.235	lncRNA	predicted gene, 44386 [Source:MGI Symbol;Acc:MGI:5690778]	-	-0.405515	0.0357233					+			-	-	-	-	Gm44386
1978	Adck1	ENSMUSG00000021044	362.3	protein_coding	aarF domain containing kinase 1 [Source:MGI Symbol;Acc:MGI:1919363]	72113	-0.405333	0.00575598	-0.249487	0.227252	-0.114	0.0505222	+			MitoCarta3.0	yeast mito homolog+, Rickettsial homolog, mito protein domain, MS/MS	unknown	0	Adck1
3031	Klhl26	ENSMUSG00000055707	190.242	protein_coding	kelch-like 26 [Source:MGI Symbol;Acc:MGI:2443079]	234378	-0.40514	0.0338952	-0.2611	0.289348	-0.128	0.0632688	+			-	-	-	-	Klhl26
1587	Pde8a	ENSMUSG00000025584	664.515	protein_coding	phosphodiesterase 8A [Source:MGI Symbol;Acc:MGI:1277116]	18584	-0.40508	0.00223492	0.0645674	1	-0.712	6.52e-07	+		+	-	-	-	-	Pde8a
2422	H2aj	ENSMUSG00000060032	358.46	protein_coding	H2J.A histone [Source:MGI Symbol;Acc:MGI:3606192]	232440	-0.405044	0.0141749					+			-	-	-	-	H2aj
5160	Car14	ENSMUSG00000038526	97.6146	protein_coding	carbonic anhydrase 14 [Source:MGI Symbol;Acc:MGI:1344341]	23831	-0.404744	0.150325	-0.821053	0.000376437	-0.886	2.4e-08		+	+	-	-	-	-	Car14
2956	Fn3krp	ENSMUSG00000039253	167.44	protein_coding	fructosamine 3 kinase related protein [Source:MGI Symbol;Acc:MGI:2679256]	238024	-0.404739	0.0298304	-0.358674	0.0361836	0.366	0.00050228	+	+	+	-	-	-	-	Fn3krp
1337	Higd2a	ENSMUSG00000025868	639.431	protein_coding	HIG1 domain family, member 2A [Source:MGI Symbol;Acc:MGI:1914294]	67044	-0.404554	0.000829905	-0.333038	0.0867006	-0.128	0.0543555	+			MitoCarta3.0	APEX_IMS, yeast mito homolog++, mito protein domain+, induction, coexpression++, MS/MS++	MIM	OXPHOS > OXPHOS assembly factors | OXPHOS > Respirasome assembly	Higd2a
3914	Rgma	ENSMUSG00000070509	250.235	protein_coding	repulsive guidance molecule family member A [Source:MGI Symbol;Acc:MGI:2679262]	244058	-0.40421	0.0704665	-0.0920234	0.9466	0.804	1.2e-05			+	-	-	-	-	Rgma
3355	Lurap1	ENSMUSG00000028701	446.04	protein_coding	leucine rich adaptor protein 1 [Source:MGI Symbol;Acc:MGI:1915325]	68075	-0.404196	0.0465906	-0.654863	0.00374533			+	+		-	-	-	-	Lurap1
1266	Gbe1	ENSMUSG00000022707	3274.27	protein_coding	glucan (1,4-alpha-), branching enzyme 1 [Source:MGI Symbol;Acc:MGI:1921435]	74185	-0.403991	0.000697017	-0.616399	0.00242559	-1.062	3.67e-09	+	+	+	-	-	-	-	Gbe1
3212	Ubr3	ENSMUSG00000044308	1909.89	protein_coding	ubiquitin protein ligase E3 component n-recognin 3 [Source:MGI Symbol;Acc:MGI:1861100]	68795	-0.403971	0.0413738	-0.0674672	1	0.126	0.0506273	+			-	-	-	-	Ubr3
3599	Tmem120b	ENSMUSG00000054434	1041.41	protein_coding	transmembrane protein 120B [Source:MGI Symbol;Acc:MGI:3603158]	330189	-0.403849	0.0572016	-0.657571	0.000216585	-1.094	6.73e-08		+	+	-	-	-	-	Tmem120b
5216	Zfp2	ENSMUSG00000049321	62.6341	protein_coding	zinc finger protein 2 [Source:MGI Symbol;Acc:MGI:99167]	22678	-0.403768	0.154478	0.0193982	1	0.226	0.0106493			+	-	-	-	-	Zfp2
2958	Chchd7	ENSMUSG00000042198	256.371	protein_coding	coiled-coil-helix-coiled-coil-helix domain containing 7 [Source:MGI Symbol;Acc:MGI:1913683]	66433	-0.403116	0.0298517	-0.19939	0.383394	0.296	0.00867429	+		+	MitoCarta3.0	yeast mito homolog, induction, coexpression, MS/MS+	IMS	Metabolism > Metals and cofactors > Copper metabolism	Chchd7
2821	Mrpl22	ENSMUSG00000020514	169.67	protein_coding	mitochondrial ribosomal protein L22 [Source:MGI Symbol;Acc:MGI:1333794]	216767	-0.403081	0.0245581	-0.576603	0.00643921	-0.73	2.22e-06	+	+	+	MitoCarta3.0	literature, APEX_matrix, targetP signal, yeast mito homolog++, Rickettsial homolog, mito protein domain, MS/MS++	Matrix	Mitochondrial central dogma > Translation > Mitochondrial ribosome	Mrpl22
4247	Slc22a15	ENSMUSG00000033147	163.556	protein_coding	solute carrier family 22 (organic anion/cation transporter), member 15 [Source:MGI Symbol;Acc:MGI:3607704]	242126	-0.402706	0.0920862	0.461502	0.345002	-1.078	1.72e-07			+	-	-	-	-	Slc22a15
2773	Fam149b	ENSMUSG00000039599	385.399	protein_coding	family with sequence similarity 149, member B [Source:MGI Symbol;Acc:MGI:2145567]	105428	-0.402573	0.0229737	-0.454329	0.00257937	-0.374	0.00244152	+	+	+	-	-	-	-	Fam149b
2461	Abca2	ENSMUSG00000026944	1372.59	protein_coding	ATP-binding cassette, sub-family A (ABC1), member 2 [Source:MGI Symbol;Acc:MGI:99606]	11305	-0.401957	0.0148004	0.245059	0.257476	0.816	2.86e-06	+		+	-	-	-	-	Abca2
1782	Atpaf2	ENSMUSG00000042709	1177.75	protein_coding	ATP synthase mitochondrial F1 complex assembly factor 2 [Source:MGI Symbol;Acc:MGI:2180561]	246782	-0.401782	0.00366144	-0.792512	5e-08	-0.984	1.55e-09	+	+	+	MitoCarta3.0	literature, targetP signal+, yeast mito homolog++, mito protein domain+, induction, coexpression, MS/MS	Matrix	OXPHOS > Complex V > CV assembly factors | OXPHOS > OXPHOS assembly factors	Atpaf2
3051	Mrpl14	ENSMUSG00000023939	352.78	protein_coding	mitochondrial ribosomal protein L14 [Source:MGI Symbol;Acc:MGI:1333864]	68463	-0.401473	0.0343428	-0.27741	0.139192	-0.55	4.55e-05	+		+	MitoCarta3.0	literature, APEX_matrix, targetP signal+, Rickettsial homolog, mito protein domain, coexpression+, MS/MS	Matrix	Mitochondrial central dogma > Translation > Mitochondrial ribosome	Mrpl14
2428	Huwe1	ENSMUSG00000025261	2995.43	protein_coding	HECT, UBA and WWE domain containing 1 [Source:MGI Symbol;Acc:MGI:1926884]	59026	-0.401298	0.0142493	-0.189731	0.416193	0.04	0.163076	+			-	-	-	-	Huwe1
5423	Col6a6	ENSMUSG00000043719	30.6501	protein_coding	collagen, type VI, alpha 6 [Source:MGI Symbol;Acc:MGI:2444259]	245026	-0.401294	0.167366	-0.350557	0.556188	4.554	7.2e-10			+	-	-	-	-	Col6a6
3380	Adora1	ENSMUSG00000042429	1217.49	protein_coding	adenosine A1 receptor [Source:MGI Symbol;Acc:MGI:99401]	11539	-0.401142	0.0478452	0.0801012	1	0.85	7.81e-08	+		+	-	-	-	-	Adora1
5310	Gm45769	ENSMUSG00000107838	70.1458	TEC	predicted gene 45769 [Source:MGI Symbol;Acc:MGI:5804884]	-	-0.401107	0.161434								-	-	-	-	Gm45769
2543	Iqsec2	ENSMUSG00000041115	304.415	protein_coding	IQ motif and Sec7 domain 2 [Source:MGI Symbol;Acc:MGI:3528396]	245666	-0.400982	0.016608	0.119224	0.744493	-1.548	8.08e-07	+		+	-	-	-	-	Iqsec2
3813	Ces1f	ENSMUSG00000031725	346.432	protein_coding	carboxylesterase 1F [Source:MGI Symbol;Acc:MGI:2142687]	234564	-0.400667	0.0663228	-0.911464	0.000281976	-0.648	2.4e-05		+	+	-	-	-	-	Ces1f
3521	Phlpp2	ENSMUSG00000031732	131.613	protein_coding	PH domain and leucine rich repeat protein phosphatase 2 [Source:MGI Symbol;Acc:MGI:2444928]	244650	-0.400592	0.0539843	0.566444	0.0204302	-0.534	0.000274141		+	+	-	-	-	-	Phlpp2
4701	Cd274	ENSMUSG00000016496	474.065	protein_coding	CD274 antigen [Source:MGI Symbol;Acc:MGI:1926446]	60533	-0.400383	0.115866	0.0310603	1	1.366	2.63e-08			+	-	-	-	-	Cd274
1178	Ndufs4	ENSMUSG00000021764	1507.54	protein_coding	NADH:ubiquinone oxidoreductase core subunit S4 [Source:MGI Symbol;Acc:MGI:1343135]	17993	-0.40035	0.000456754	-0.361744	0.0388719	-0.726	3.57e-07	+	+	+	MitoCarta3.0	literature, APEX_matrix, targetP signal+, mito protein domain+, coexpression++, MS/MS++	MIM	OXPHOS > Complex I > CI subunits | OXPHOS > OXPHOS subunits	Ndufs4
3013	Ciao2a	ENSMUSG00000032381	505.204	protein_coding	cytosolic iron-sulfur assembly component 2A [Source:MGI Symbol;Acc:MGI:1915500]	68250	-0.399374	0.0327452					+			-	-	-	-	Ciao2a
1165	Cyhr1	ENSMUSG00000053929	994.563	protein_coding	cysteine and histidine rich 1 [Source:MGI Symbol;Acc:MGI:1859320]	54151	-0.399253	0.000429302	-0.369561	0.0363341	-0.534	4.12e-06	+	+	+	-	-	-	-	Cyhr1
5009	Slc37a4	ENSMUSG00000032114	215.416	protein_coding	solute carrier family 37 (glucose-6-phosphate transporter), member 4 [Source:MGI Symbol;Acc:MGI:1316650]	14385	-0.398687	0.13903	-0.059467	1	0.526	0.000369904			+	-	-	-	-	Slc37a4
1819	Pnpla2	ENSMUSG00000025509	24394.8	protein_coding	patatin-like phospholipase domain containing 2 [Source:MGI Symbol;Acc:MGI:1914103]	66853	-0.398047	0.00404095	-0.262596	0.190452	-0.072	0.124638	+			-	-	-	-	Pnpla2
2535	Fbxo8	ENSMUSG00000038206	348.782	protein_coding	F-box protein 8 [Source:MGI Symbol;Acc:MGI:1354696]	50753	-0.397523	0.0163185	-0.268347	0.135318	-0.48	7.37e-06	+		+	-	-	-	-	Fbxo8
4685	Gm50115	ENSMUSG00000118234	89.072	lncRNA	predicted gene, 50115 [Source:MGI Symbol;Acc:MGI:6302854]	-	-0.397523	0.11462								-	-	-	-	Gm50115
3327	Copz2	ENSMUSG00000018672	268.251	protein_coding	coatomer protein complex, subunit zeta 2 [Source:MGI Symbol;Acc:MGI:1929008]	56358	-0.397385	0.0454844	-0.0717507	1	0.154	0.0420065	+		+	-	-	-	-	Copz2
3539	Tspan15	ENSMUSG00000037031	368.197	protein_coding	tetraspanin 15 [Source:MGI Symbol;Acc:MGI:1917673]	70423	-0.396833	0.0548151	-0.423922	0.0298503	-1.778	4.33e-12		+	+	-	-	-	-	Tspan15
3980	Cdan1	ENSMUSG00000027284	118.146	protein_coding	congenital dyserythropoietic anemia, type I (human) [Source:MGI Symbol;Acc:MGI:1916218]	68968	-0.396781	0.0753218	-0.0541054	1	0.628	0.000133239			+	-	-	-	-	Cdan1
3349	Kmt5a	ENSMUSG00000049327	1050.21	protein_coding	lysine methyltransferase 5A [Source:MGI Symbol;Acc:MGI:1915206]	67956	-0.396757	0.0464248					+			-	-	-	-	Kmt5a
4287	Pigp	ENSMUSG00000022940	185.608	protein_coding	phosphatidylinositol glycan anchor biosynthesis, class P [Source:MGI Symbol;Acc:MGI:1860433]	56176	-0.396576	0.0940388	0.295618	0.175788	-0.28	0.0136071			+	-	-	-	-	Pigp
2633	Agpat3	ENSMUSG00000001211	4632.06	protein_coding	1-acylglycerol-3-phosphate O-acyltransferase 3 [Source:MGI Symbol;Acc:MGI:1336186]	28169	-0.396529	0.0192432	-0.712722	1.38e-05	-0.716	1.49e-08	+	+	+	-	-	-	-	Agpat3
1138	Spg7	ENSMUSG00000000738	997.89	protein_coding	SPG7, paraplegin matrix AAA peptidase subunit [Source:MGI Symbol;Acc:MGI:2385906]	234847	-0.396412	0.000394804	-0.315767	0.0698188	-0.116	0.055713	+			MitoCarta3.0	literature, targetP signal+, yeast mito homolog, Rickettsial homolog, mito protein domain+, coexpression+, MS/MS	MIM	Protein import, sorting and homeostasis > Protein homeostasis > Proteases	Spg7
3018	Rnf150	ENSMUSG00000047747	403.656	protein_coding	ring finger protein 150 [Source:MGI Symbol;Acc:MGI:2443860]	330812	-0.396383	0.0330396	0.106103	0.842447	1.174	9.36e-09	+		+	-	-	-	-	Rnf150
5393	F8	ENSMUSG00000031196	34.4282	protein_coding	coagulation factor VIII [Source:MGI Symbol;Acc:MGI:88383]	14069	-0.396328	0.165693	-0.167361	0.978645	-0.264	0.0459676			+	-	-	-	-	F8
3422	Zfyve21	ENSMUSG00000021286	192.538	protein_coding	zinc finger, FYVE domain containing 21 [Source:MGI Symbol;Acc:MGI:1915770]	68520	-0.396317	0.0497148	-0.987643	1.38e-07	0.314	0.00192606	+	+	+	-	-	-	-	Zfyve21
1542	Rex1bd	ENSMUSG00000058833	515.985	protein_coding	required for excision 1-B domain containing [Source:MGI Symbol;Acc:MGI:1913712]	66462	-0.396276	0.00193365					+			-	-	-	-	Rex1bd
5449	Ccdc106	ENSMUSG00000035228	25.684	protein_coding	coiled-coil domain containing 106 [Source:MGI Symbol;Acc:MGI:2385900]	232821	-0.396249	0.169116	-0.834518	0.00526685	-0.106	0.144079		+		-	-	-	-	Ccdc106
2858	Sowahc	ENSMUSG00000098188	537.951	protein_coding	sosondowah ankyrin repeat domain family member C [Source:MGI Symbol;Acc:MGI:3606051]	268301	-0.396078	0.0264439	-0.146088	0.656256	-0.52	8.49e-05	+		+	-	-	-	-	Sowahc
1974	Dpyd	ENSMUSG00000033308	462.869	protein_coding	dihydropyrimidine dehydrogenase [Source:MGI Symbol;Acc:MGI:2139667]	99586	-0.395852	0.00566427	-0.593465	0.00397055	0.98	2.29e-08	+	+	+	-	-	-	-	Dpyd
3148	N4bp2l2	ENSMUSG00000029655	302.247	protein_coding	NEDD4 binding protein 2-like 2 [Source:MGI Symbol;Acc:MGI:2687207]	381695	-0.395645	0.0388428	-0.46894	0.0661545	0.132	0.0511941	+			-	-	-	-	N4bp2l2
688	Mtch1	ENSMUSG00000024012	2126.5	protein_coding	mitochondrial carrier 1 [Source:MGI Symbol;Acc:MGI:1929261]	56462	-0.395329	1.82642e-05	-0.304001	0.103182	0.008	0.257116	+			MitoCarta3.0	literature, yeast mito homolog+, mito protein domain+, MS/MS++	MOM	Small molecule transport > SLC25A family	Mtch1
2745	Ppp2r1b	ENSMUSG00000032058	1841.46	protein_coding	protein phosphatase 2, regulatory subunit A, beta [Source:MGI Symbol;Acc:MGI:1920949]	73699	-0.395321	0.0222313	-0.217182	0.338346	-1.06	1.42e-09	+		+	-	-	-	-	Ppp2r1b
1428	Ift172	ENSMUSG00000038564	538.604	protein_coding	intraflagellar transport 172 [Source:MGI Symbol;Acc:MGI:2682064]	67661	-0.39528	0.0012846	0.0163516	1	0.744	1.3e-06	+		+	-	-	-	-	Ift172
1229	Decr1	ENSMUSG00000028223	5323.96	protein_coding	2,4-dienoyl CoA reductase 1, mitochondrial [Source:MGI Symbol;Acc:MGI:1914710]	67460	-0.395261	0.000611119	-0.656231	8.13e-05	-0.916	8.34e-09	+	+	+	MitoCarta3.0	literature, APEX_matrix, targetP signal, Rickettsial homolog, mito protein domain, coexpression+, MS/MS++	Matrix	Metabolism > Lipid metabolism > Fatty acid oxidation	Decr1
2046	Sqor	ENSMUSG00000005803	684.741	protein_coding	sulfide quinone oxidoreductase [Source:MGI Symbol;Acc:MGI:1929899]	59010	-0.39459	0.00668231					+			-	-	-	-	Sqor
5123	9430037G07Rik	ENSMUSG00000097073	53.9143	lncRNA	RIKEN cDNA 9430037G07 gene [Source:MGI Symbol;Acc:MGI:2444544]	320692	-0.39414	0.148385	0.0791067	1	1.754	3.46e-11			+	-	-	-	-	9430037G07Rik
4920	Epm2a	ENSMUSG00000055493	174.003	protein_coding	epilepsy, progressive myoclonic epilepsy, type 2 gene alpha [Source:MGI Symbol;Acc:MGI:1341085]	13853	-0.393386	0.132621	0.444951	0.142991	0.352	0.00242191			+	-	-	-	-	Epm2a
4328	Scmh1	ENSMUSG00000000085	139.231	protein_coding	sex comb on midleg homolog 1 [Source:MGI Symbol;Acc:MGI:1352762]	29871	-0.393277	0.0966194	0.337133	0.0876054	0.528	1.11e-05			+	-	-	-	-	Scmh1
3788	Nicn1	ENSMUSG00000032606	199.856	protein_coding	nicolin 1 [Source:MGI Symbol;Acc:MGI:1913507]	66257	-0.393035	0.0655466	0.120609	0.761	1.024	7.77e-10			+	-	-	-	-	Nicn1
2836	Ganc	ENSMUSG00000062646	657.437	protein_coding	glucosidase, alpha; neutral C [Source:MGI Symbol;Acc:MGI:1923301]	76051	-0.392975	0.0251231	-0.39217	0.0280938	-0.316	0.00101902	+	+	+	-	-	-	-	Ganc
3991	B430218F22Rik	ENSMUSG00000097411	144.139	lncRNA	RIKEN cDNA B430218F22 gene [Source:MGI Symbol;Acc:MGI:3704413]	-	-0.392645	0.0756162								-	-	-	-	B430218F22Rik
5437	Upp2	ENSMUSG00000026839	29.685	protein_coding	uridine phosphorylase 2 [Source:MGI Symbol;Acc:MGI:1923904]	76654	-0.392329	0.16765	3.20652	0.0191697				+		-	-	-	-	Upp2
2303	Entpd5	ENSMUSG00000021236	1816.06	protein_coding	ectonucleoside triphosphate diphosphohydrolase 5 [Source:MGI Symbol;Acc:MGI:1321385]	12499	-0.392164	0.0115362	0.120753	0.759027	0.704	6.01e-07	+		+	-	-	-	-	Entpd5
2704	Cnpy2	ENSMUSG00000025381	437.512	protein_coding	canopy FGF signaling regulator 2 [Source:MGI Symbol;Acc:MGI:1928477]	56530	-0.392005	0.0211516	-0.316172	0.058438	-0.588	2.28e-05	+		+	-	-	-	-	Cnpy2
1667	Mdh1	ENSMUSG00000020321	6412.36	protein_coding	malate dehydrogenase 1, NAD (soluble) [Source:MGI Symbol;Acc:MGI:97051]	17449	-0.391947	0.00297714	-0.153586	0.628102	-0.136	0.0489485	+		+	-	-	-	-	Mdh1
4390	Ppp1r9a	ENSMUSG00000032827	266.031	protein_coding	protein phosphatase 1, regulatory subunit 9A [Source:MGI Symbol;Acc:MGI:2442401]	243725	-0.391933	0.100673	0.0537477	1	1.52	1.14e-09			+	-	-	-	-	Ppp1r9a
5227	Rasa2	ENSMUSG00000032413	101.986	protein_coding	RAS p21 protein activator 2 [Source:MGI Symbol;Acc:MGI:2149960]	114713	-0.391878	0.155059	0.230512	0.715594	0.262	0.0113929			+	-	-	-	-	Rasa2
1992	Serhl	ENSMUSG00000058586	430.73	protein_coding	serine hydrolase-like [Source:MGI Symbol;Acc:MGI:1890404]	68607	-0.391838	0.00587768	-0.316541	0.0825136	-0.058	0.120391	+			-	-	-	-	Serhl
3048	Ssbp1	ENSMUSG00000029911	198.858	protein_coding	single-stranded DNA binding protein 1 [Source:MGI Symbol;Acc:MGI:1920040]	381760	-0.39168	0.0342845	-0.406264	0.0445165	-0.35	0.000923088	+	+	+	MitoCarta3.0	literature, APEX_matrix, targetP signal, yeast mito homolog++, Rickettsial homolog, mito protein domain, MS/MS	Matrix	Mitochondrial central dogma > mtDNA maintenance > mtDNA replication | Mitochondrial central dogma > mtDNA maintenance > mtDNA nucleoid	Ssbp1
1670	Ldah	ENSMUSG00000037669	437.84	protein_coding	lipid droplet associated hydrolase [Source:MGI Symbol;Acc:MGI:1916082]	68832	-0.391664	0.00299566					+			-	-	-	-	Ldah
1468	Mrpl42	ENSMUSG00000062981	1085.49	protein_coding	mitochondrial ribosomal protein L42 [Source:MGI Symbol;Acc:MGI:1333774]	67270	-0.391046	0.00146212	-0.358953	0.0321931	-0.994	1.19e-06	+	+	+	MitoCarta3.0	APEX_matrix, GFP, mito protein domain+, induction, MS/MS	Matrix	Mitochondrial central dogma > Translation > Mitochondrial ribosome	Mrpl42
4567	Trub2	ENSMUSG00000039826	192.67	protein_coding	TruB pseudouridine (psi) synthase family member 2 [Source:MGI Symbol;Acc:MGI:2442186]	227682	-0.390779	0.110327	-0.0806609	0.977156	-0.354	0.000518722			+	MitoCarta3.0	APEX_matrix, yeast mito homolog, Rickettsial homolog, mito protein domain	Matrix	Mitochondrial central dogma > mtRNA metabolism > mtRNA granules | Mitochondrial central dogma > mtRNA metabolism > mt-rRNA modifications	Trub2
2163	Tmem135	ENSMUSG00000039428	1803.39	protein_coding	transmembrane protein 135 [Source:MGI Symbol;Acc:MGI:1920009]	72759	-0.390405	0.00886486	-0.624864	4.54e-05	-0.664	1.36e-06	+	+	+	-	-	-	-	Tmem135
2823	Pycrl	ENSMUSG00000022571	262.724	protein_coding	pyrroline-5-carboxylate reductase-like [Source:MGI Symbol;Acc:MGI:1913444]	66194	-0.390115	0.0245618	-0.390632	0.0211158	-0.276	0.00288155	+	+	+	-	-	-	-	Pycrl
5456	Rccd1	ENSMUSG00000038930	58.6344	protein_coding	RCC1 domain containing 1 [Source:MGI Symbol;Acc:MGI:2444156]	269955	-0.389825	0.169865	0.0297967	1	0.932	1.87e-05			+	-	-	-	-	Rccd1
1649	Coq9	ENSMUSG00000031782	2927.46	protein_coding	coenzyme Q9 [Source:MGI Symbol;Acc:MGI:1915164]	67914	-0.389709	0.00274345	-0.458739	0.0059148	-0.848	2.56e-08	+	+	+	MitoCarta3.0	APEX_matrix, targetP signal+, yeast mito homolog++, Rickettsial homolog, mito protein domain+, induction, coexpression, MS/MS++	MIM	Metabolism > Metals and cofactors > Coenzyme Q metabolism	Coq9
1671	Mrpl51	ENSMUSG00000030335	1064.74	protein_coding	mitochondrial ribosomal protein L51 [Source:MGI Symbol;Acc:MGI:1913743]	66493	-0.389566	0.00300156	-0.548808	0.000434099	-0.6	1.71e-06	+	+	+	MitoCarta3.0	literature, APEX_matrix, targetP signal+, mito protein domain+, coexpression, MS/MS++	Matrix	Mitochondrial central dogma > Translation > Mitochondrial ribosome	Mrpl51
5502	A330035P11Rik	ENSMUSG00000085615	25.8439	lncRNA	RIKEN cDNA A330035P11 gene [Source:MGI Symbol;Acc:MGI:2442610]	-	-0.389511	0.17292	-0.0673367	1	1.262	8.8e-09			+	-	-	-	-	A330035P11Rik
2922	Ndufb2	ENSMUSG00000002416	859.818	protein_coding	NADH:ubiquinone oxidoreductase subunit B2 [Source:MGI Symbol;Acc:MGI:1915448]	68198	-0.389248	0.0284506	-0.311226	0.0832683	-0.606	0.00032076	+		+	MitoCarta3.0	literature, targetP signal, induction, coexpression++, MS/MS++	MIM	OXPHOS > Complex I > CI subunits | OXPHOS > OXPHOS subunits	Ndufb2
3976	Tmem120a	ENSMUSG00000039886	969.527	protein_coding	transmembrane protein 120A [Source:MGI Symbol;Acc:MGI:2686991]	215210	-0.388995	0.0747655	-0.683736	1.08e-05	-2.094	7.21e-13		+	+	-	-	-	-	Tmem120a
3725	2810013P06Rik	ENSMUSG00000099881	196.721	lncRNA	RIKEN cDNA 2810013P06 gene [Source:MGI Symbol;Acc:MGI:1914456]	100503178	-0.388928	0.0628952	-0.328971	0.108223	1.314	5.46e-10			+	-	-	-	-	2810013P06Rik
1716	Pkm	ENSMUSG00000032294	23273.3	protein_coding	pyruvate kinase, muscle [Source:MGI Symbol;Acc:MGI:97591]	18746	-0.38889	0.00327828	-0.227787	0.368031	-0.714	9.15e-07	+		+	-	-	-	-	Pkm
4922	Naa35	ENSMUSG00000021555	299.95	protein_coding	N(alpha)-acetyltransferase 35, NatC auxiliary subunit [Source:MGI Symbol;Acc:MGI:1925939]	78689	-0.38876	0.13279	-0.17272	0.450936	0.234	0.0100171			+	-	-	-	-	Naa35
5448	Insig1	ENSMUSG00000045294	3718.4	protein_coding	insulin induced gene 1 [Source:MGI Symbol;Acc:MGI:1916289]	231070	-0.388679	0.1689	-0.554656	0.00954188	-1.41	3.77e-09		+	+	-	-	-	-	Insig1
2620	Npc2	ENSMUSG00000021242	3656.91	protein_coding	NPC intracellular cholesterol transporter 2 [Source:MGI Symbol;Acc:MGI:1915213]	67963	-0.388615	0.0184651	-0.132604	0.780214	0.932	8.9e-09	+		+	-	-	-	-	Npc2
5035	Sntb1	ENSMUSG00000060429	439.136	protein_coding	syntrophin, basic 1 [Source:MGI Symbol;Acc:MGI:101781]	20649	-0.388613	0.140982	-0.567121	0.0616857	0.058	0.183523				-	-	-	-	Sntb1
3117	Mpnd	ENSMUSG00000003199	487.876	protein_coding	MPN domain containing [Source:MGI Symbol;Acc:MGI:1915297]	68047	-0.38844	0.0380543	-0.0849772	0.952112	-0.39	0.000137754	+		+	-	-	-	-	Mpnd
1350	Ndufa13	ENSMUSG00000036199	1896.01	protein_coding	NADH:ubiquinone oxidoreductase subunit A13 [Source:MGI Symbol;Acc:MGI:1914434]	67184	-0.388436	0.000881163	-0.245042	0.208824	0.382	0.00057135	+		+	MitoCarta3.0	literature, APEX_IMS, mito protein domain, coexpression++, MS/MS++	MIM	OXPHOS > Complex I > CI subunits | OXPHOS > OXPHOS subunits	Ndufa13
2803	Pex3	ENSMUSG00000019809	480.731	protein_coding	peroxisomal biogenesis factor 3 [Source:MGI Symbol;Acc:MGI:1929646]	56535	-0.388312	0.0239124	-0.470018	0.00415131	-1.046	3.08e-08	+	+	+	-	-	-	-	Pex3
3283	Sbk1	ENSMUSG00000042978	973.247	protein_coding	SH3-binding kinase 1 [Source:MGI Symbol;Acc:MGI:2135937]	104175	-0.388272	0.0437373	-1.28127	9.3e-08	-0.076	0.159343	+	+		-	-	-	-	Sbk1
3308	Gmnn	ENSMUSG00000006715	117.214	protein_coding	geminin [Source:MGI Symbol;Acc:MGI:1927344]	57441	-0.387865	0.0450835	-0.457585	0.0661251	0.534	8.78e-05	+		+	-	-	-	-	Gmnn
3581	Taf6	ENSMUSG00000036980	281.419	protein_coding	TATA-box binding protein associated factor 6 [Source:MGI Symbol;Acc:MGI:109129]	21343	-0.387854	0.0561482	-0.0136744	1	0.088	0.0889264				-	-	-	-	Taf6
3884	Slc27a1	ENSMUSG00000031808	2456.54	protein_coding	solute carrier family 27 (fatty acid transporter), member 1 [Source:MGI Symbol;Acc:MGI:1347098]	26457	-0.387838	0.0694486	-0.167161	0.591391	0.374	0.00021157			+	-	-	-	-	Slc27a1
5376	Nav2	ENSMUSG00000052512	245.515	protein_coding	neuron navigator 2 [Source:MGI Symbol;Acc:MGI:2183691]	78286	-0.3878	0.164527	-0.877191	0.000118477	-0.22	0.0408539		+	+	-	-	-	-	Nav2
2194	Dgkd	ENSMUSG00000070738	2315.26	protein_coding	diacylglycerol kinase, delta [Source:MGI Symbol;Acc:MGI:2138334]	227333	-0.387677	0.00957757	-0.0765658	1	0.868	1.08e-08	+		+	-	-	-	-	Dgkd
4330	B930094E09Rik	ENSMUSG00000092124	108.646	protein_coding	RIKEN cDNA B930094E09 gene [Source:MGI Symbol;Acc:MGI:3603750]	-	-0.387655	0.0966221								-	-	-	-	B930094E09Rik
5130	Gm2223	ENSMUSG00000079297	21.5245	processed_pseudogene	predicted pseudogene 2223 [Source:MGI Symbol;Acc:MGI:3780393]	-	-0.387602	0.148699								-	-	-	-	Gm2223
1612	Timm44	ENSMUSG00000002949	1146.81	protein_coding	translocase of inner mitochondrial membrane 44 [Source:MGI Symbol;Acc:MGI:1343262]	21856	-0.387445	0.00241043	-0.570579	0.000207099	-0.268	0.00100337	+	+	+	MitoCarta3.0	literature, APEX_matrix, targetP signal, yeast mito homolog, mito protein domain, induction, coexpression++, MS/MS++	MIM	Protein import, sorting and homeostasis > Protein import and sorting > Import motor	Timm44
2621	3830406C13Rik	ENSMUSG00000033111	210.532	protein_coding	RIKEN cDNA 3830406C13 gene [Source:MGI Symbol;Acc:MGI:1917937]	218734	-0.387258	0.0185037	-0.288339	0.175301	-0.452	0.000165642	+		+	-	-	-	-	3830406C13Rik
3408	Mcoln1	ENSMUSG00000004567	362.999	protein_coding	mucolipin 1 [Source:MGI Symbol;Acc:MGI:1890498]	94178	-0.387115	0.0487327	-0.092476	0.870094	-1.144	5.99e-10	+		+	-	-	-	-	Mcoln1
2429	Cd99l2	ENSMUSG00000035776	781.705	protein_coding	CD99 antigen-like 2 [Source:MGI Symbol;Acc:MGI:2177151]	171486	-0.387	0.0142516	-0.17153	0.501111	-0.466	1.17e-05	+		+	-	-	-	-	Cd99l2
3860	Plce1	ENSMUSG00000024998	222.242	protein_coding	phospholipase C, epsilon 1 [Source:MGI Symbol;Acc:MGI:1921305]	74055	-0.386907	0.0686176	-0.277602	0.40506	-0.664	7.83e-06			+	-	-	-	-	Plce1
2118	Psma7	ENSMUSG00000027566	803.194	protein_coding	proteasome subunit alpha 7 [Source:MGI Symbol;Acc:MGI:1347070]	26444	-0.386771	0.00788266	0.159315	0.564861	-0.682	1.5e-05	+		+	-	-	-	-	Psma7
2666	Hexim1	ENSMUSG00000048878	854.081	protein_coding	hexamethylene bis-acetamide inducible 1 [Source:MGI Symbol;Acc:MGI:2385923]	192231	-0.386768	0.0202176	-0.302265	0.250584	-0.444	0.00354533	+		+	-	-	-	-	Hexim1
1434	Polr3h	ENSMUSG00000022476	2114.94	protein_coding	polymerase (RNA) III (DNA directed) polypeptide H [Source:MGI Symbol;Acc:MGI:1926179]	78929	-0.386742	0.00132434	-0.216281	0.299907	1.08	5.83e-08	+		+	-	-	-	-	Polr3h
1952	Polr2f	ENSMUSG00000033020	271.491	protein_coding	polymerase (RNA) II (DNA directed) polypeptide F [Source:MGI Symbol;Acc:MGI:1349393]	69833	-0.386688	0.00543376	-0.299226	0.0864846	0.044	0.185856	+			-	-	-	-	Polr2f
5566	Gm21981	ENSMUSG00000079444	21.2468	protein_coding	predicted gene 21981 [Source:MGI Symbol;Acc:MGI:5439450]	-	-0.386589	0.178824								-	-	-	-	Gm21981
2861	Kyat3	ENSMUSG00000040213	351.921	protein_coding	kynurenine aminotransferase 3 [Source:MGI Symbol;Acc:MGI:2677849]	229905	-0.386588	0.0265136					+			-	-	-	-	Kyat3
5110	Rapgef4	ENSMUSG00000049044	21.2071	protein_coding	Rap guanine nucleotide exchange factor (GEF) 4 [Source:MGI Symbol;Acc:MGI:1917723]	56508	-0.386533	0.147696	-0.199366	0.914721						-	-	-	-	Rapgef4
2981	Tusc2	ENSMUSG00000010054	345.833	protein_coding	tumor suppressor 2, mitochondrial calcium regulator [Source:MGI Symbol;Acc:MGI:1931086]	80385	-0.386278	0.0317195	-0.328124	0.095231	0.27	0.00232433	+		+	-	-	-	-	Tusc2
4211	Zfp369	ENSMUSG00000021514	109.335	protein_coding	zinc finger protein 369 [Source:MGI Symbol;Acc:MGI:2176229]	170936	-0.385902	0.0894618	0.712521	0.406948	0.126	0.0684594				-	-	-	-	Zfp369
1877	Btbd2	ENSMUSG00000003344	348.722	protein_coding	BTB (POZ) domain containing 2 [Source:MGI Symbol;Acc:MGI:1933831]	208198	-0.385854	0.00454525	-0.168055	0.607454	0.272	0.00577	+		+	-	-	-	-	Btbd2
1635	Eif4e3	ENSMUSG00000093661	1058.71	protein_coding	eukaryotic translation initiation factor 4E member 3 [Source:MGI Symbol;Acc:MGI:1914142]	66892	-0.385734	0.00268638	-0.704457	3.26e-06	-1.446	8.69e-12	+	+	+	-	-	-	-	Eif4e3
2041	Phf2	ENSMUSG00000038025	566.493	protein_coding	PHD finger protein 2 [Source:MGI Symbol;Acc:MGI:1338034]	18676	-0.38531	0.00664081	-0.135108	0.671507	0.32	0.000340068	+		+	-	-	-	-	Phf2
2166	Znrf1	ENSMUSG00000033545	513.04	protein_coding	zinc and ring finger 1 [Source:MGI Symbol;Acc:MGI:2177308]	170737	-0.385114	0.00892492	-0.0731127	0.993069			+			-	-	-	-	Znrf1
2375	Rbpms2	ENSMUSG00000032387	660.92	protein_coding	RNA binding protein with multiple splicing 2 [Source:MGI Symbol;Acc:MGI:1919223]	71973	-0.385076	0.0132037	-0.58171	0.000290004	-0.528	2.06e-05	+	+	+	-	-	-	-	Rbpms2
3317	Pex26	ENSMUSG00000067825	129.406	protein_coding	peroxisomal biogenesis factor 26 [Source:MGI Symbol;Acc:MGI:1921293]	74043	-0.385012	0.0452818	-0.289531	0.237466	0.574	6.4e-05	+		+	-	-	-	-	Pex26
3079	Cxxc5	ENSMUSG00000046668	150.768	protein_coding	CXXC finger 5 [Source:MGI Symbol;Acc:MGI:1914643]	67393	-0.384866	0.0359186	0.101368	0.877199	0.212	0.00795162	+		+	-	-	-	-	Cxxc5
3785	Psenen	ENSMUSG00000036835	390.722	protein_coding	presenilin enhancer gamma secretase subunit [Source:MGI Symbol;Acc:MGI:1913590]	66340	-0.384746	0.0653808	-0.29447	0.381576						-	-	-	-	Psenen
2583	Vwa8	ENSMUSG00000058997	4358.84	protein_coding	von Willebrand factor A domain containing 8 [Source:MGI Symbol;Acc:MGI:1919008]	219189	-0.384466	0.017326	-0.857218	1.11e-05	-1.764	1.33e-12	+	+	+	MitoCarta3.0	APEX_matrix, targetP signal, yeast mito homolog, mito protein domain, coexpression+, MS/MS++	Matrix	0	Vwa8
2342	Gm10221	ENSMUSG00000067719	435.279	processed_pseudogene	predicted gene 10221 [Source:MGI Symbol;Acc:MGI:3708709]	-	-0.384459	0.0125556					+			-	-	-	-	Gm10221
2830	Acbd6	ENSMUSG00000033701	227.957	protein_coding	acyl-Coenzyme A binding domain containing 6 [Source:MGI Symbol;Acc:MGI:1919732]	72482	-0.384071	0.0250369	-0.209882	0.379908	0.046	0.172183	+			-	-	-	-	Acbd6
1898	Actr1b	ENSMUSG00000037351	1069.91	protein_coding	ARP1 actin-related protein 1B, centractin beta [Source:MGI Symbol;Acc:MGI:1917446]	226977	-0.384056	0.00480686	-0.285023	0.14069	-0.558	8.91e-06	+		+	-	-	-	-	Actr1b
2801	Vegfb	ENSMUSG00000024962	1089.32	protein_coding	vascular endothelial growth factor B [Source:MGI Symbol;Acc:MGI:106199]	22340	-0.383796	0.0238954	0.0759325	1	1.226	2.9e-10	+		+	-	-	-	-	Vegfb
5482	Gm49492	ENSMUSG00000116180	51.8634	lncRNA	predicted gene, 49492 [Source:MGI Symbol;Acc:MGI:6155169]	-	-0.383681	0.170848								-	-	-	-	Gm49492
3683	Mapkapk3	ENSMUSG00000032577	322.117	protein_coding	mitogen-activated protein kinase-activated protein kinase 3 [Source:MGI Symbol;Acc:MGI:2143163]	102626	-0.383669	0.0605237	-0.485345	0.0060671	-0.732	8.42e-07		+	+	-	-	-	-	Mapkapk3
4624	Eda	ENSMUSG00000059327	96.1716	protein_coding	ectodysplasin-A [Source:MGI Symbol;Acc:MGI:1195272]	13607	-0.383521	0.112208	0.124739	0.925394	0.274	0.0097275			+	-	-	-	-	Eda
5053	Xpa	ENSMUSG00000028329	52.3947	protein_coding	xeroderma pigmentosum, complementation group A [Source:MGI Symbol;Acc:MGI:99135]	22590	-0.383295	0.143157	0.0498544	1	-1.172	3.41e-08			+	-	-	-	-	Xpa
5209	Dedd2	ENSMUSG00000054499	261.892	protein_coding	death effector domain-containing DNA binding protein 2 [Source:MGI Symbol;Acc:MGI:1914629]	67379	-0.383151	0.153588	0.0457511	1	0.226	0.0374368			+	-	-	-	-	Dedd2
2651	Cox16	ENSMUSG00000091803	242.385	protein_coding	cytochrome c oxidase assembly protein 16 [Source:MGI Symbol;Acc:MGI:1913522]	66272	-0.382505	0.0196986	-0.60982	0.000401405			+	+		MitoCarta3.0	APEX_IMS, GFP, targetP signal, yeast mito homolog++, mito protein domain+, MS/MS+	MIM	OXPHOS > Complex IV > CIV assembly factors | OXPHOS > OXPHOS assembly factors	Cox16
5531	Nim1k	ENSMUSG00000095930	44.9152	protein_coding	NIM1 serine/threonine protein kinase [Source:MGI Symbol;Acc:MGI:2442399]	245269	-0.38249	0.17493	0.602577	0.026157	-0.664	2.85e-06		+	+	-	-	-	-	Nim1k
2486	Sipa1l1	ENSMUSG00000042700	812.718	protein_coding	signal-induced proliferation-associated 1 like 1 [Source:MGI Symbol;Acc:MGI:2443679]	217692	-0.382487	0.0151434	-0.289813	0.158281	-0.304	0.00163043	+		+	-	-	-	-	Sipa1l1
3656	Znhit1	ENSMUSG00000059518	255.454	protein_coding	zinc finger, HIT domain containing 1 [Source:MGI Symbol;Acc:MGI:1917353]	70103	-0.382189	0.0594434	-0.203643	0.382608	-0.656	7.16e-06			+	-	-	-	-	Znhit1
3743	Hscb	ENSMUSG00000043510	91.5132	protein_coding	HscB iron-sulfur cluster co-chaperone [Source:MGI Symbol;Acc:MGI:2141135]	100900	-0.382031	0.0634797	-0.0476222	1	-0.104	0.0820763				MitoCarta3.0	APEX_matrix, GFP, targetP signal, yeast mito homolog++, Rickettsial homolog, mito protein domain, MS/MS	Matrix	Metabolism > Metals and cofactors > Fe-S cluster biosynthesis	Hscb
5574	Samd12	ENSMUSG00000058656	29.6327	protein_coding	sterile alpha motif domain containing 12 [Source:MGI Symbol;Acc:MGI:2444518]	320679	-0.381796	0.179213	0.70671	0.697647						-	-	-	-	Samd12
3644	Lrrc61	ENSMUSG00000073096	210.626	protein_coding	leucine rich repeat containing 61 [Source:MGI Symbol;Acc:MGI:2652848]	243371	-0.381563	0.0587832	0.478731	0.0312555				+		-	-	-	-	Lrrc61
3609	Plcb1	ENSMUSG00000051177	140.376	protein_coding	phospholipase C, beta 1 [Source:MGI Symbol;Acc:MGI:97613]	18795	-0.381484	0.0573895	-0.298792	0.353988	-1.114	1.1e-07			+	-	-	-	-	Plcb1
2611	Smim10l1	ENSMUSG00000072704	1646.23	protein_coding	small integral membrane protein 10 like 1 [Source:MGI Symbol;Acc:MGI:1914379]	381820	-0.381453	0.0182111					+			-	-	-	-	Smim10l1
5586	Gm12523	ENSMUSG00000084863	23.4775	lncRNA	predicted gene 12523 [Source:MGI Symbol;Acc:MGI:3649602]	-	-0.381447	0.180409								-	-	-	-	Gm12523
4407	Arxes2	ENSMUSG00000048040	867.682	protein_coding	adipocyte-related X-chromosome expressed sequence 2 [Source:MGI Symbol;Acc:MGI:1924226]	76976	-0.381357	0.101391	-0.544433	0.0271317	-0.338	0.0043591		+	+	-	-	-	-	Arxes2
2679	Ube2a	ENSMUSG00000016308	289.056	protein_coding	ubiquitin-conjugating enzyme E2A [Source:MGI Symbol;Acc:MGI:102959]	22209	-0.381307	0.0205077	-0.427186	0.00652477	-0.584	9.87e-06	+	+	+	-	-	-	-	Ube2a
4839	Gm48342	ENSMUSG00000114934	155.034	lncRNA	predicted gene, 48342 [Source:MGI Symbol;Acc:MGI:6097804]	-	-0.381161	0.126706								-	-	-	-	Gm48342
5451	Gm4013	ENSMUSG00000117662	16.2571	lncRNA	predicted gene 4013 [Source:MGI Symbol;Acc:MGI:3782187]	100042757	-0.38115	0.169417	-0.716761	0.0352633				+		-	-	-	-	Gm4013
2989	Gkap1	ENSMUSG00000021552	203.065	protein_coding	G kinase anchoring protein 1 [Source:MGI Symbol;Acc:MGI:1891694]	56278	-0.381078	0.0319057	0.0731201	1	0.122	0.070382	+			-	-	-	-	Gkap1
3999	Hps5	ENSMUSG00000014418	307.053	protein_coding	HPS5, biogenesis of lysosomal organelles complex 2 subunit 2 [Source:MGI Symbol;Acc:MGI:2180307]	246694	-0.380786	0.0759974	-0.30031	0.0928103	0.286	0.00270046			+	-	-	-	-	Hps5
5266	Tmem178b	ENSMUSG00000057716	46.7338	protein_coding	transmembrane protein 178B [Source:MGI Symbol;Acc:MGI:3647581]	434008	-0.380596	0.158721	-0.411472	1	1.224	1.55e-06			+	-	-	-	-	Tmem178b
1860	Gm20390	ENSMUSG00000091228	327.541	protein_coding	predicted gene 20390 [Source:MGI Symbol;Acc:MGI:5141855]	-	-0.380422	0.00436578					+			-	-	-	-	Gm20390
3546	Wdr18	ENSMUSG00000035754	412.136	protein_coding	WD repeat domain 18 [Source:MGI Symbol;Acc:MGI:2158400]	216156	-0.380391	0.054829	-0.450952	0.00725387	-0.754	7.84e-07		+	+	-	-	-	-	Wdr18
5072	Klhl24	ENSMUSG00000062901	1670.07	protein_coding	kelch-like 24 [Source:MGI Symbol;Acc:MGI:1923035]	75785	-0.380296	0.144525	0.0462607	1	-0.452	0.000388919			+	-	-	-	-	Klhl24
3829	Nrg4	ENSMUSG00000032311	1046.74	protein_coding	neuregulin 4 [Source:MGI Symbol;Acc:MGI:1933833]	83961	-0.380019	0.0666942	-0.65512	0.00015977	-0.034	0.181167		+		-	-	-	-	Nrg4
2213	Msra	ENSMUSG00000054733	461.995	protein_coding	methionine sulfoxide reductase A [Source:MGI Symbol;Acc:MGI:106916]	110265	-0.380014	0.0100446	-0.490872	0.00343011	-1.74	1.99e-12	+	+	+	MitoCarta3.0	targetP signal+, mito protein domain, coexpression, MS/MS++	Matrix	Metabolism > Detoxification > ROS and glutathione metabolism | Metabolism > Sulfur metabolism	Msra
5205	Cryl1	ENSMUSG00000021947	89.149	protein_coding	crystallin, lambda 1 [Source:MGI Symbol;Acc:MGI:1915881]	68631	-0.379996	0.152633	0.232254	0.462981	0.946	2.54e-08			+	-	-	-	-	Cryl1
2082	Mrps14	ENSMUSG00000058267	500.586	protein_coding	mitochondrial ribosomal protein S14 [Source:MGI Symbol;Acc:MGI:1928141]	64659	-0.379724	0.0071836	-0.507335	0.000838168	-0.4	0.000561213	+	+	+	MitoCarta3.0	literature, APEX_matrix, targetP signal, yeast mito homolog++, Rickettsial homolog, mito protein domain, coexpression, MS/MS++	Matrix	Mitochondrial central dogma > Translation > Mitochondrial ribosome	Mrps14
4511	Pnpla6	ENSMUSG00000004565	344.931	protein_coding	patatin-like phospholipase domain containing 6 [Source:MGI Symbol;Acc:MGI:1354723]	50767	-0.379678	0.106775	0.16256	0.513314	-0.004	0.268911				-	-	-	-	Pnpla6
4472	Zmym3	ENSMUSG00000031310	223.944	protein_coding	zinc finger, MYM-type 3 [Source:MGI Symbol;Acc:MGI:1927231]	56364	-0.379667	0.105209	-0.132533	0.790787	1.74	5.09e-13			+	-	-	-	-	Zmym3
3905	Rps6kb2	ENSMUSG00000024830	128.279	protein_coding	ribosomal protein S6 kinase, polypeptide 2 [Source:MGI Symbol;Acc:MGI:1927343]	58988	-0.379603	0.0701731	-0.14358	0.655917	-1.242	1.2e-08			+	-	-	-	-	Rps6kb2
5036	Gm37844	ENSMUSG00000102615	76.9736	TEC	predicted gene, 37844 [Source:MGI Symbol;Acc:MGI:5611072]	-	-0.379449	0.141097								-	-	-	-	Gm37844
1842	Vkorc1l1	ENSMUSG00000066735	595.536	protein_coding	vitamin K epoxide reductase complex, subunit 1-like 1 [Source:MGI Symbol;Acc:MGI:1916818]	69568	-0.379399	0.00423881	0.0699617	1	0.312	0.000736168	+		+	-	-	-	-	Vkorc1l1
1549	Coq7	ENSMUSG00000030652	621.357	protein_coding	demethyl-Q 7 [Source:MGI Symbol;Acc:MGI:107207]	12850	-0.379354	0.00198154	-0.581215	0.000162058	-0.432	0.000110751	+	+	+	MitoCarta3.0	literature, targetP signal, yeast mito homolog++, Rickettsial homolog, mito protein domain+, coexpression++, MS/MS++	MIM	Metabolism > Metals and cofactors > Coenzyme Q metabolism	Coq7
3127	Cyb5b	ENSMUSG00000031924	3592.52	protein_coding	cytochrome b5 type B [Source:MGI Symbol;Acc:MGI:1913677]	66427	-0.379152	0.0382961	-0.753918	6.07e-06	-0.944	5.95e-10	+	+	+	MitoCarta3.0	literature, mito protein domain, coexpression, MS/MS++	MOM	Metabolism > Metals and cofactors > Heme-containing proteins | Metabolism > Detoxification > Xenobiotic metabolism | Metabolism > Detoxification > Amidoxime reducing complex | Metabolism > Electron carriers > Cytochromes	Cyb5b
1251	Dnajb14	ENSMUSG00000074212	554.19	protein_coding	DnaJ heat shock protein family (Hsp40) member B14 [Source:MGI Symbol;Acc:MGI:1917854]	70604	-0.379098	0.000680909	-0.62663	0.00457762	0	0.280137	+	+		-	-	-	-	Dnajb14
4008	Adra1a	ENSMUSG00000045875	861.845	protein_coding	adrenergic receptor, alpha 1a [Source:MGI Symbol;Acc:MGI:104773]	11549	-0.379088	0.0765788	-0.78565	6.07e-05	-0.772	6.54e-08		+	+	-	-	-	-	Adra1a
2142	Higd1a	ENSMUSG00000038412	759.661	protein_coding	HIG1 domain family, member 1A [Source:MGI Symbol;Acc:MGI:1930666]	56295	-0.379072	0.00845996	-0.750977	1.65e-06	-1.146	2.08e-10	+	+	+	MitoCarta3.0	literature, APEX_IMS, mito protein domain+, induction, MS/MS++	MIM	OXPHOS > Complex IV > CIV assembly factors | OXPHOS > OXPHOS assembly factors | OXPHOS > Respirasome assembly	Higd1a
1733	Atp1a2	ENSMUSG00000007097	19405.8	protein_coding	ATPase, Na+/K+ transporting, alpha 2 polypeptide [Source:MGI Symbol;Acc:MGI:88106]	98660	-0.378986	0.00332424	-0.038295	1	-0.074	0.122233	+			-	-	-	-	Atp1a2
3176	Pigyl	ENSMUSG00000010607	137.168	protein_coding	phosphatidylinositol glycan anchor biosynthesis, class Y-like [Source:MGI Symbol;Acc:MGI:1913518]	66268	-0.378772	0.0399778	-0.344925	0.0529718	-0.028	0.214655	+			-	-	-	-	Pigyl
1433	Adig	ENSMUSG00000044405	953.719	protein_coding	adipogenin [Source:MGI Symbol;Acc:MGI:2675492]	246747	-0.378391	0.00132434	-0.677269	2.22e-05	-0.272	0.00520615	+	+	+	-	-	-	-	Adig
3376	Borcs8	ENSMUSG00000002345	153.641	protein_coding	BLOC-1 related complex subunit 8 [Source:MGI Symbol;Acc:MGI:1919618]	72368	-0.378373	0.0473298					+			-	-	-	-	Borcs8
2599	Ttc19	ENSMUSG00000042298	356.724	protein_coding	tetratricopeptide repeat domain 19 [Source:MGI Symbol;Acc:MGI:1920045]	72795	-0.377948	0.0178174	-0.257355	0.170567	-0.302	0.000969348	+		+	MitoCarta3.0	literature, APEX_IMS, targetP signal+, mito protein domain, induction, MS/MS+	MIM	OXPHOS > Complex III > CIII assembly factors | OXPHOS > OXPHOS assembly factors	Ttc19
2241	Yaf2	ENSMUSG00000022634	315.45	protein_coding	YY1 associated factor 2 [Source:MGI Symbol;Acc:MGI:1914307]	67057	-0.377838	0.0103498	-0.365454	0.0402965	-0.374	0.000317184	+	+	+	-	-	-	-	Yaf2
3747	Iqsec1	ENSMUSG00000034312	1527.27	protein_coding	IQ motif and Sec7 domain 1 [Source:MGI Symbol;Acc:MGI:1196356]	232227	-0.377555	0.0637958	0.10356	0.821189	0.052	0.163579				-	-	-	-	Iqsec1
4853	Dalrd3	ENSMUSG00000019039	371.165	protein_coding	DALR anticodon binding domain containing 3 [Source:MGI Symbol;Acc:MGI:1915039]	67789	-0.377409	0.128572	-0.450485	0.0149004				+		-	-	-	-	Dalrd3
3510	Tmem183a	ENSMUSG00000042305	366.864	protein_coding	transmembrane protein 183A [Source:MGI Symbol;Acc:MGI:1914729]	57439	-0.37737	0.0536041	-0.5799	0.00021664	-0.808	6.72e-08		+	+	-	-	-	-	Tmem183a
4183	Rdh10	ENSMUSG00000025921	117.805	protein_coding	retinol dehydrogenase 10 (all-trans) [Source:MGI Symbol;Acc:MGI:1924238]	98711	-0.376526	0.0883276	-0.526969	0.00835548	1.082	1.91e-07		+	+	-	-	-	-	Rdh10
2686	Ppp2r5b	ENSMUSG00000024777	536.99	protein_coding	protein phosphatase 2, regulatory subunit B', beta [Source:MGI Symbol;Acc:MGI:2388480]	225849	-0.376481	0.0206718	-0.504547	0.0207663	-0.786	1.63e-06	+	+	+	-	-	-	-	Ppp2r5b
1975	Txnrd2	ENSMUSG00000075704	633.824	protein_coding	thioredoxin reductase 2 [Source:MGI Symbol;Acc:MGI:1347023]	26462	-0.376343	0.00566979	-0.607277	0.000113592	-0.558	1.91e-05	+	+	+	MitoCarta3.0	literature, APEX_matrix, targetP signal+, yeast mito homolog, Rickettsial homolog, mito protein domain, coexpression, MS/MS++	Matrix	Metabolism > Detoxification > ROS and glutathione metabolism | Metabolism > Detoxification > Selenoproteins	Txnrd2
5609	Errfi1	ENSMUSG00000028967	456.332	protein_coding	ERBB receptor feedback inhibitor 1 [Source:MGI Symbol;Acc:MGI:1921405]	74155	-0.376165	0.181403	0.269225	0.518797	0.66	5.3e-05			+	-	-	-	-	Errfi1
4479	Trpm4	ENSMUSG00000038260	120.776	protein_coding	transient receptor potential cation channel, subfamily M, member 4 [Source:MGI Symbol;Acc:MGI:1915917]	68667	-0.376059	0.105209	1.01172	6.81e-11	0.088	0.135146		+		-	-	-	-	Trpm4
3681	Cfap410	ENSMUSG00000020284	246.481	protein_coding	cilia and flagella associated protein 410 [Source:MGI Symbol;Acc:MGI:1915134]	67884	-0.376044	0.060472								-	-	-	-	Cfap410
3950	Top1mt	ENSMUSG00000000934	138.882	protein_coding	DNA topoisomerase 1, mitochondrial [Source:MGI Symbol;Acc:MGI:1920210]	72960	-0.376033	0.0738587	-0.311903	0.150759	0.164	0.0251731			+	MitoCarta3.0	literature, APEX_matrix, targetP signal+, mito protein domain, coexpression	Matrix	Mitochondrial central dogma > mtDNA maintenance > mtDNA replication | Mitochondrial central dogma > mtRNA metabolism > Transcription	Top1mt
2911	Tada2b	ENSMUSG00000029196	611.042	protein_coding	transcriptional adaptor 2B [Source:MGI Symbol;Acc:MGI:3035274]	231151	-0.375912	0.0281719	-0.558035	0.000792423	-0.55	4.18e-06	+	+	+	-	-	-	-	Tada2b
3826	Zfp318	ENSMUSG00000015597	256.273	protein_coding	zinc finger protein 318 [Source:MGI Symbol;Acc:MGI:1889348]	57908	-0.37577	0.0664713	0.0604611	1	0.208	0.0105397			+	-	-	-	-	Zfp318
4521	Zswim7	ENSMUSG00000014243	102.818	protein_coding	zinc finger SWIM-type containing 7 [Source:MGI Symbol;Acc:MGI:1916997]	69747	-0.375732	0.107488	-0.0910235	0.93017	-0.816	1.22e-07			+	-	-	-	-	Zswim7
3238	Rgs7	ENSMUSG00000026527	444.384	protein_coding	regulator of G protein signaling 7 [Source:MGI Symbol;Acc:MGI:1346089]	24012	-0.375623	0.042228	-0.623999	2.95e-05	-1.55	1.67e-11	+	+	+	-	-	-	-	Rgs7
5594	Mab21l2	ENSMUSG00000057777	32.3257	protein_coding	mab-21-like 2 [Source:MGI Symbol;Acc:MGI:1346022]	23937	-0.375542	0.18066	-1.08312	3.82e-06	-1.076	6.7e-06		+	+	-	-	-	-	Mab21l2
5083	Mst1r	ENSMUSG00000032584	24.1669	protein_coding	macrophage stimulating 1 receptor (c-met-related tyrosine kinase) [Source:MGI Symbol;Acc:MGI:99614]	19882	-0.375525	0.145394	0.357577	0.616005	2.608	1.99e-05			+	-	-	-	-	Mst1r
3792	Pced1a	ENSMUSG00000037773	157.162	protein_coding	PC-esterase domain containing 1A [Source:MGI Symbol;Acc:MGI:2442177]	319513	-0.37539	0.0658731	0.172339	0.578407						-	-	-	-	Pced1a
3495	L3hypdh	ENSMUSG00000019718	396.052	protein_coding	L-3-hydroxyproline dehydratase (trans-) [Source:MGI Symbol;Acc:MGI:1914467]	67217	-0.375373	0.0522888	-0.379484	0.0340808	-0.276	0.00572477		+	+	-	-	-	-	L3hypdh
5598	Poc1a	ENSMUSG00000023345	41.1996	protein_coding	POC1 centriolar protein A [Source:MGI Symbol;Acc:MGI:1917485]	70235	-0.375221	0.180916	-1.10172	3.19e-05	-1.43	8.49e-10		+	+	-	-	-	-	Poc1a
4720	Glul	ENSMUSG00000026473	18988.2	protein_coding	glutamate-ammonia ligase (glutamine synthetase) [Source:MGI Symbol;Acc:MGI:95739]	14645	-0.374789	0.116752	-0.764513	0.00188576	-0.796	1.01e-07		+	+	-	-	-	-	Glul
1381	Hibadh	ENSMUSG00000029776	3053.03	protein_coding	3-hydroxyisobutyrate dehydrogenase [Source:MGI Symbol;Acc:MGI:1889802]	58875	-0.374439	0.00102675	-0.585214	0.00031894	-0.378	0.000234329	+	+	+	MitoCarta3.0	literature, APEX_matrix, targetP signal+, mito protein domain, induction, coexpression+, MS/MS++	Matrix	Metabolism > Amino acid metabolism > Branched-chain amino acid metabolism	Hibadh
1960	Ilrun	ENSMUSG00000056692	2106.7	protein_coding	inflammation and lipid regulator with UBA-like and NBR1-like domains [Source:MGI Symbol;Acc:MGI:106281]	224647	-0.374214	0.00553939					+			-	-	-	-	Ilrun
1151	Smarcc2	ENSMUSG00000025369	1790.24	protein_coding	SWI/SNF related, matrix associated, actin dependent regulator of chromatin, subfamily c, member 2 [Source:MGI Symbol;Acc:MGI:1915344]	68094	-0.374167	0.000409286	-0.217753	0.339658	0.718	1.95e-07	+		+	-	-	-	-	Smarcc2
2503	Cgrrf1	ENSMUSG00000055128	280.916	protein_coding	cell growth regulator with ring finger domain 1 [Source:MGI Symbol;Acc:MGI:1916368]	68755	-0.374154	0.0155541	-0.64483	0.000281918	-1.604	6.4e-13	+	+	+	-	-	-	-	Cgrrf1
2936	Srr	ENSMUSG00000001323	557.276	protein_coding	serine racemase [Source:MGI Symbol;Acc:MGI:1351636]	27364	-0.374127	0.0292477	-0.251243	0.206438	0.436	0.000465391	+		+	-	-	-	-	Srr
5241	Rpusd3	ENSMUSG00000051169	86.2236	protein_coding	RNA pseudouridylate synthase domain containing 3 [Source:MGI Symbol;Acc:MGI:2141440]	101122	-0.374102	0.156841	-0.0582443	1	0	0.280137				MitoCarta3.0	APEX_matrix, targetP signal, Rickettsial homolog, mito protein domain, coexpression	Matrix	Mitochondrial central dogma > mtRNA metabolism > mtRNA granules | Mitochondrial central dogma > mtRNA metabolism > mt-rRNA modifications	Rpusd3
5008	Gm14399	ENSMUSG00000090093	50.1387	protein_coding	predicted gene 14399 [Source:MGI Symbol;Acc:MGI:3650082]	-	-0.373935	0.138936								-	-	-	-	Gm14399
5328	Ccdc77	ENSMUSG00000030177	63.1466	protein_coding	coiled-coil domain containing 77 [Source:MGI Symbol;Acc:MGI:1914450]	67200	-0.373847	0.161778	0.13767	0.871059	1.266	1.05e-07			+	-	-	-	-	Ccdc77
1631	Pex19	ENSMUSG00000003464	1923.54	protein_coding	peroxisomal biogenesis factor 19 [Source:MGI Symbol;Acc:MGI:1334458]	19298	-0.373454	0.00259737	-0.604635	0.000166973	-1.054	4.16e-10	+	+	+	-	-	-	-	Pex19
1602	Slc25a35	ENSMUSG00000018740	1056.11	protein_coding	solute carrier family 25, member 35 [Source:MGI Symbol;Acc:MGI:1919248]	71998	-0.373235	0.00231619	-0.314283	0.0891041	-0.064	0.133544	+			MitoCarta3.0	APEX_matrix, yeast mito homolog+, mito protein domain+, induction, coexpression, MS/MS++	MIM	Small molecule transport > SLC25A family	Slc25a35
5276	Zswim3	ENSMUSG00000045822	58.3651	protein_coding	zinc finger SWIM-type containing 3 [Source:MGI Symbol;Acc:MGI:1914788]	67538	-0.373192	0.159385	0.0196423	1	-1.116	2.92e-08			+	-	-	-	-	Zswim3
4226	Grtp1	ENSMUSG00000038515	157.773	protein_coding	GH regulated TBC protein 1 [Source:MGI Symbol;Acc:MGI:1914040]	66790	-0.373141	0.0903335	0.0932684	0.903355	-0.088	0.114597				-	-	-	-	Grtp1
2026	Dag1	ENSMUSG00000039952	3398.38	protein_coding	dystroglycan 1 [Source:MGI Symbol;Acc:MGI:101864]	13138	-0.372726	0.0064131	-0.537594	0.00195853	-0.684	1.93e-07	+	+	+	-	-	-	-	Dag1
3055	Gsta4	ENSMUSG00000032348	435.77	protein_coding	glutathione S-transferase, alpha 4 [Source:MGI Symbol;Acc:MGI:1309515]	14860	-0.372536	0.0350357	-0.26103	0.291445	-0.98	1.46e-07	+		+	-	-	-	-	Gsta4
4360	Slc46a3	ENSMUSG00000029650	86.3389	protein_coding	solute carrier family 46, member 3 [Source:MGI Symbol;Acc:MGI:1918956]	71706	-0.372536	0.0989405	-0.117491	0.867803	-0.76	1.39e-05			+	-	-	-	-	Slc46a3
1676	Dhrs7b	ENSMUSG00000042569	749.941	protein_coding	dehydrogenase/reductase (SDR family) member 7B [Source:MGI Symbol;Acc:MGI:2384931]	216820	-0.372398	0.00302686	-0.560219	0.000627257	-0.428	5.11e-05	+	+	+	MitoCarta3.0	Rickettsial homolog, mito protein domain, induction, coexpression	Membrane	0	Dhrs7b
4142	Rfxank	ENSMUSG00000036120	228.101	protein_coding	regulatory factor X-associated ankyrin-containing protein [Source:MGI Symbol;Acc:MGI:1333865]	19727	-0.372346	0.0857414	-0.479289	0.025832	-0.278	0.0028311		+	+	-	-	-	-	Rfxank
1662	Tspan12	ENSMUSG00000029669	1712.43	protein_coding	tetraspanin 12 [Source:MGI Symbol;Acc:MGI:1889818]	269831	-0.37214	0.00294717	-0.0418061	1	-0.262	0.00276257	+		+	-	-	-	-	Tspan12
5643	Dpp4	ENSMUSG00000035000	37.9805	protein_coding	dipeptidylpeptidase 4 [Source:MGI Symbol;Acc:MGI:94919]	13482	-0.371925	0.184979	0.454566	0.530118	1.462	0.00389431			+	-	-	-	-	Dpp4
2047	Rhoq	ENSMUSG00000024143	2278.42	protein_coding	ras homolog family member Q [Source:MGI Symbol;Acc:MGI:1931553]	104215	-0.371865	0.0066894	-0.269374	0.22543	0.632	7.03e-07	+		+	-	-	-	-	Rhoq
5719	Gm32389	ENSMUSG00000109603	19.3724	lncRNA	predicted gene, 32389 [Source:MGI Symbol;Acc:MGI:5591548]	102634919	-0.371758	0.191019								-	-	-	-	Gm32389
4354	Hemk1	ENSMUSG00000032579	234.921	protein_coding	HemK methyltransferase family member 1 [Source:MGI Symbol;Acc:MGI:1916786]	69536	-0.371661	0.0985222	-0.101135	0.998884	-0.182	0.0553243				MitoCarta3.0	GFP, targetP signal, yeast mito homolog, Rickettsial homolog, mito protein domain+	Matrix	Mitochondrial central dogma > Translation > Translation factors	Hemk1
3627	Dcaf4	ENSMUSG00000021222	144.793	protein_coding	DDB1 and CUL4 associated factor 4 [Source:MGI Symbol;Acc:MGI:1921078]	73828	-0.371506	0.0582427	-0.305301	0.11901	-0.698	3.27e-07			+	-	-	-	-	Dcaf4
5520	Arhgef9	ENSMUSG00000025656	185.997	protein_coding	CDC42 guanine nucleotide exchange factor (GEF) 9 [Source:MGI Symbol;Acc:MGI:2442233]	236915	-0.371436	0.174121	0.130025	0.947776	1.224	6.07e-10			+	-	-	-	-	Arhgef9
2048	Apool	ENSMUSG00000025525	388.833	protein_coding	apolipoprotein O-like [Source:MGI Symbol;Acc:MGI:1915367]	68117	-0.371169	0.00669624	-0.444307	0.0331309	-0.608	6.15e-05	+	+	+	MitoCarta3.0	literature, yeast mito homolog, mito protein domain+, induction, coexpression++, MS/MS++	MIM	Mitochondrial dynamics and surveillance > Cristae formation > MICOS complex	Apool
3299	Tmed5	ENSMUSG00000063406	2260.43	protein_coding	transmembrane p24 trafficking protein 5 [Source:MGI Symbol;Acc:MGI:1921586]	73130	-0.370981	0.0446673	-0.757227	4.06e-06	-2.07	4.52e-13	+	+	+	-	-	-	-	Tmed5
830	Skp1	ENSMUSG00000036309	1620.2	protein_coding	S-phase kinase-associated protein 1 [Source:MGI Symbol;Acc:MGI:103575]	21402	-0.370855	6.86958e-05					+			-	-	-	-	Skp1
4176	Dennd5b	ENSMUSG00000030313	292.451	protein_coding	DENN/MADD domain containing 5B [Source:MGI Symbol;Acc:MGI:2444273]	320560	-0.370678	0.0881869	0.758597	0.000153422	0.76	1.73e-07		+	+	-	-	-	-	Dennd5b
1459	Chchd3	ENSMUSG00000053768	2532.5	protein_coding	coiled-coil-helix-coiled-coil-helix domain containing 3 [Source:MGI Symbol;Acc:MGI:1913325]	66075	-0.370595	0.00142297	-0.386474	0.0235772	-0.77	1.17e-07	+	+	+	MitoCarta3.0	literature, APEX_IMS, APEX_matrix, GFP, Rickettsial homolog, induction, coexpression++, MS/MS++	MIM	Mitochondrial dynamics and surveillance > Cristae formation > MICOS complex | Mitochondrial dynamics and surveillance > Intramitochondrial membrane interactions	Chchd3
4095	Ubc	ENSMUSG00000008348	3918.83	protein_coding	ubiquitin C [Source:MGI Symbol;Acc:MGI:98889]	22190	-0.370453	0.081358	-0.615953	0.0187514	-0.082	0.129528		+		-	-	-	-	Ubc
1900	Suclg1	ENSMUSG00000052738	7333.11	protein_coding	succinate-CoA ligase, GDP-forming, alpha subunit [Source:MGI Symbol;Acc:MGI:1927234]	56451	-0.370168	0.00481479	-0.17353	0.481054	-0.68	1.05e-05	+		+	MitoCarta3.0	targetP signal, yeast mito homolog+, Rickettsial homolog, mito protein domain, induction, coexpression++, MS/MS++	Matrix	Metabolism > Carbohydrate metabolism > TCA cycle | Metabolism > Carbohydrate metabolism > Itaconate metabolism | Metabolism > Nucleotide metabolism > Nucleotide synthesis and processing	Suclg1
2575	Kmt2c	ENSMUSG00000038056	878.9	protein_coding	lysine (K)-specific methyltransferase 2C [Source:MGI Symbol;Acc:MGI:2444959]	231051	-0.370156	0.0172219	-0.22488	0.284515	0.612	9.59e-06	+		+	-	-	-	-	Kmt2c
3646	Cep350	ENSMUSG00000033671	649.425	protein_coding	centrosomal protein 350 [Source:MGI Symbol;Acc:MGI:1921331]	74081	-0.37011	0.0589087	-0.202425	0.367401	0.416	0.000388918			+	-	-	-	-	Cep350
2090	Ssu72	ENSMUSG00000029038	440.067	protein_coding	Ssu72 RNA polymerase II CTD phosphatase homolog (yeast) [Source:MGI Symbol;Acc:MGI:1916241]	68991	-0.36977	0.00724313	-0.468136	0.00290019	-0.718	2.98e-06	+	+	+	-	-	-	-	Ssu72
3496	Acyp2	ENSMUSG00000060923	412.483	protein_coding	acylphosphatase 2, muscle type [Source:MGI Symbol;Acc:MGI:1922822]	75572	-0.369503	0.052302	-0.674188	4.47e-06	-0.83	1.66e-06		+	+	-	-	-	-	Acyp2
2338	Cux1	ENSMUSG00000029705	698.133	protein_coding	cut-like homeobox 1 [Source:MGI Symbol;Acc:MGI:88568]	13047	-0.369475	0.0124018	-0.328076	0.0759389	-1.374	1.38e-11	+		+	-	-	-	-	Cux1
5693	Gm10010	ENSMUSG00000056771	14.2682	lncRNA	predicted gene 10010 [Source:MGI Symbol;Acc:MGI:3641978]	-	-0.369279	0.189216								-	-	-	-	Gm10010
2747	Fam210a	ENSMUSG00000038121	2231.18	protein_coding	family with sequence similarity 210, member A [Source:MGI Symbol;Acc:MGI:1914000]	108654	-0.369157	0.0222748	-0.486966	0.00451351	-0.194	0.014952	+	+	+	MitoCarta3.0	GFP, targetP signal, induction, coexpression++, MS/MS	MIM	0	Fam210a
4137	Dnajb9	ENSMUSG00000014905	585.989	protein_coding	DnaJ heat shock protein family (Hsp40) member B9 [Source:MGI Symbol;Acc:MGI:1351618]	27362	-0.368932	0.0852295	-0.167729	0.605041	-1.726	7.75e-12			+	-	-	-	-	Dnajb9
5312	Cnnm4	ENSMUSG00000037408	64.5033	protein_coding	cyclin M4 [Source:MGI Symbol;Acc:MGI:2151060]	94220	-0.368926	0.161436	0.494835	0.100181	-0.68	4.92e-07			+	-	-	-	-	Cnnm4
1825	Grpel1	ENSMUSG00000029198	1727.05	protein_coding	GrpE-like 1, mitochondrial [Source:MGI Symbol;Acc:MGI:1334417]	17713	-0.368778	0.00405059	-0.638025	2.96e-05	-1.182	7.71e-10	+	+	+	MitoCarta3.0	literature, APEX_matrix, targetP signal+, yeast mito homolog, Rickettsial homolog, mito protein domain+, induction, coexpression++, MS/MS++	Matrix	Protein import, sorting and homeostasis > Protein import and sorting > Import motor | Metabolism > Metals and cofactors > Fe-S cluster biosynthesis	Grpel1
3141	Dpm3	ENSMUSG00000042737	187.869	protein_coding	dolichyl-phosphate mannosyltransferase polypeptide 3 [Source:MGI Symbol;Acc:MGI:1915813]	68563	-0.368655	0.0386903	-0.336722	0.0817286	0.184	0.0373298	+		+	-	-	-	-	Dpm3
3124	Gm15441	ENSMUSG00000074398	1115	lncRNA	predicted gene 15441 [Source:MGI Symbol;Acc:MGI:3641753]	100038464	-0.368422	0.0382652	0.543905	0.0143673			+	+		-	-	-	-	Gm15441
1950	Pitpnb	ENSMUSG00000050017	734.029	protein_coding	phosphatidylinositol transfer protein, beta [Source:MGI Symbol;Acc:MGI:1927542]	56305	-0.368147	0.00543145	-0.276549	0.173312	0.462	0.000237022	+		+	-	-	-	-	Pitpnb
5613	Ndufaf6	ENSMUSG00000050323	124.783	protein_coding	NADH:ubiquinone oxidoreductase complex assembly factor 6 [Source:MGI Symbol;Acc:MGI:1924197]	76947	-0.367996	0.181728	-0.0604353	1	-0.356	0.00109609			+	MitoCarta3.0	literature, targetP signal, mito protein domain, induction, coexpression++, MS/MS	MIM	OXPHOS > Complex I > CI assembly factors | OXPHOS > OXPHOS assembly factors	Ndufaf6
2141	Dcaf6	ENSMUSG00000026571	735.709	protein_coding	DDB1 and CUL4 associated factor 6 [Source:MGI Symbol;Acc:MGI:1921356]	74106	-0.36791	0.00842629	-0.425802	0.0205435	-1.14	7.29e-10	+	+	+	-	-	-	-	Dcaf6
4320	Zkscan8	ENSMUSG00000063894	224.589	protein_coding	zinc finger with KRAB and SCAN domains 8 [Source:MGI Symbol;Acc:MGI:1913815]	93681	-0.367759	0.0958716	-0.462155	0.0248054	0.552	2.24e-05		+	+	-	-	-	-	Zkscan8
3177	Gzf1	ENSMUSG00000027439	354.945	protein_coding	GDNF-inducible zinc finger protein 1 [Source:MGI Symbol;Acc:MGI:1921783]	74533	-0.367527	0.0399778	-0.609267	0.000109202	0.9	9.59e-08	+	+	+	-	-	-	-	Gzf1
2965	Sh2b2	ENSMUSG00000005057	1613.28	protein_coding	SH2B adaptor protein 2 [Source:MGI Symbol;Acc:MGI:1345171]	23921	-0.367157	0.0300339	-0.926364	1.32e-06	-1.776	2.3e-11	+	+	+	-	-	-	-	Sh2b2
5629	Recql4	ENSMUSG00000033762	26.4776	protein_coding	RecQ protein-like 4 [Source:MGI Symbol;Acc:MGI:1931028]	79456	-0.366788	0.183557	-1.06014	0.00199308	-1.022	3.14e-08		+	+	MitoCarta3.0	targetP signal, Rickettsial homolog, mito protein domain, coexpression	Matrix	Mitochondrial central dogma > mtDNA maintenance > mtDNA repair	Recql4
5066	Flvcr1	ENSMUSG00000066595	265.604	protein_coding	feline leukemia virus subgroup C cellular receptor 1 [Source:MGI Symbol;Acc:MGI:2444881]	226844	-0.36669	0.14433								-	-	-	-	Flvcr1
5711	Foxp2	ENSMUSG00000029563	20.5666	protein_coding	forkhead box P2 [Source:MGI Symbol;Acc:MGI:2148705]	114142	-0.366556	0.190683	1.1188	0.000178511	1.682	1.54e-07		+	+	-	-	-	-	Foxp2
2072	Oaz1	ENSMUSG00000035242	3228.97	protein_coding	ornithine decarboxylase antizyme 1 [Source:MGI Symbol;Acc:MGI:109433]	18245	-0.366547	0.00710775	-0.293265	0.109528	-0.048	0.167935	+			-	-	-	-	Oaz1
2288	Cbr4	ENSMUSG00000031641	398.374	protein_coding	carbonyl reductase 4 [Source:MGI Symbol;Acc:MGI:2384567]	234309	-0.366375	0.0111246	-0.55278	0.000243604	-0.57	2.17e-05	+	+	+	MitoCarta3.0	literature, APEX_matrix, Rickettsial homolog, mito protein domain, induction, coexpression+, MS/MS++	Matrix	Metabolism > Lipid metabolism > Type II fatty acid synthesis	Cbr4
3400	Usp46	ENSMUSG00000054814	260.513	protein_coding	ubiquitin specific peptidase 46 [Source:MGI Symbol;Acc:MGI:1916977]	69727	-0.36612	0.0486217	-0.301429	0.185565	-0.39	0.000330843	+		+	-	-	-	-	Usp46
3001	Arl4a	ENSMUSG00000047446	1437.58	protein_coding	ADP-ribosylation factor-like 4A [Source:MGI Symbol;Acc:MGI:99437]	11861	-0.36581	0.0322267	-0.567282	0.0112855	-0.95	6.98e-07	+	+	+	-	-	-	-	Arl4a
4539	Mtss1	ENSMUSG00000022353	593.618	protein_coding	MTSS I-BAR domain containing 1 [Source:MGI Symbol;Acc:MGI:2384818]	211401	-0.365337	0.10941	-0.368713	0.0433121	-0.73	1.2e-06		+	+	-	-	-	-	Mtss1
3203	Pex13	ENSMUSG00000020283	1276.58	protein_coding	peroxisomal biogenesis factor 13 [Source:MGI Symbol;Acc:MGI:1919379]	72129	-0.3653	0.0411635	-0.704608	5.64e-06	-1.2	1.11e-10	+	+	+	-	-	-	-	Pex13
5187	Smim27	ENSMUSG00000028407	63.1182	protein_coding	small integral membrane protein 27 [Source:MGI Symbol;Acc:MGI:1913684]	100504309	-0.364828	0.151353								-	-	-	-	Smim27
5255	Zfp512b	ENSMUSG00000000823	220.598	protein_coding	zinc finger protein 512B [Source:MGI Symbol;Acc:MGI:2685478]	269401	-0.36452	0.158149								-	-	-	-	Zfp512b
1241	Ube2q2	ENSMUSG00000032307	708.118	protein_coding	ubiquitin-conjugating enzyme E2Q family member 2 [Source:MGI Symbol;Acc:MGI:2388672]	109161	-0.364418	0.000643187	-1.22e-05	1	0.502	1.11e-05	+		+	-	-	-	-	Ube2q2
1786	Apoo	ENSMUSG00000079508	810.628	protein_coding	apolipoprotein O [Source:MGI Symbol;Acc:MGI:1915566]	68316	-0.364375	0.00366999	-0.22656	0.420746	-0.642	2.26e-05	+		+	MitoCarta3.0	literature, APEX_IMS, targetP signal, mito protein domain+, MS/MS++	MIM	Mitochondrial dynamics and surveillance > Cristae formation > MICOS complex	Apoo
2227	Fut8	ENSMUSG00000021065	375.136	protein_coding	fucosyltransferase 8 [Source:MGI Symbol;Acc:MGI:1858901]	53618	-0.364336	0.0102101	0.08052	0.984734	0.234	0.0122175	+		+	-	-	-	-	Fut8
4435	Slc35e2	ENSMUSG00000042202	258.029	protein_coding	solute carrier family 35, member E2 [Source:MGI Symbol;Acc:MGI:2444240]	320541	-0.364307	0.102538	-0.206359	0.31729	0.186	0.0160749			+	-	-	-	-	Slc35e2
1478	Cidea	ENSMUSG00000024526	13999.5	protein_coding	cell death-inducing DNA fragmentation factor, alpha subunit-like effector A [Source:MGI Symbol;Acc:MGI:1270845]	12683	-0.364217	0.00155264	-0.273794	0.202606	-0.69	2.38e-07	+		+	-	-	-	-	Cidea
5052	2810414N06Rik	ENSMUSG00000100594	57.12	lncRNA	RIKEN cDNA 2810414N06 gene [Source:MGI Symbol;Acc:MGI:1919065]	102640772	-0.364135	0.143089								-	-	-	-	2810414N06Rik
2757	Pcx	ENSMUSG00000024892	10750.9	protein_coding	pyruvate carboxylase [Source:MGI Symbol;Acc:MGI:97520]	18563	-0.364028	0.0224826	-0.415664	0.0287947	-0.346	0.00266362	+	+	+	MitoCarta3.0	literature, targetP signal, Rickettsial homolog, mito protein domain, coexpression, MS/MS++	Matrix	Metabolism > Carbohydrate metabolism > Gluconeogenesis | Metabolism > Carbohydrate metabolism > TCA-associated | Metabolism > Vitamin metabolism > Biotin utilizing proteins	Pcx
4451	Lztfl1	ENSMUSG00000025245	205.225	protein_coding	leucine zipper transcription factor-like 1 [Source:MGI Symbol;Acc:MGI:1934860]	93730	-0.363959	0.104123	-0.285853	0.253466	-0.368	0.00154685			+	-	-	-	-	Lztfl1
3304	4931406C07Rik	ENSMUSG00000031938	3009.16	protein_coding	RIKEN cDNA 4931406C07 gene [Source:MGI Symbol;Acc:MGI:1918234]	70984	-0.36392	0.0450657	-0.781784	4.85e-07	-1.48	9.75e-11	+	+	+	-	-	-	-	4931406C07Rik
1827	Bckdk	ENSMUSG00000030802	1114.72	protein_coding	branched chain ketoacid dehydrogenase kinase [Source:MGI Symbol;Acc:MGI:1276121]	12041	-0.363724	0.0040751	-0.191683	0.386925	-0.576	3.26e-05	+		+	MitoCarta3.0	literature, APEX_matrix, targetP signal, yeast mito homolog+, Rickettsial homolog, mito protein domain+, MS/MS++	Matrix	Metabolism > Amino acid metabolism > Branched-chain amino acid metabolism | Metabolism > Amino acid metabolism > Branched-chain amino acid dehydrogenase complex	Bckdk
5513	Zfp113	ENSMUSG00000037007	77.8491	protein_coding	zinc finger protein 113 [Source:MGI Symbol;Acc:MGI:1929116]	56314	-0.363717	0.173877	-0.121698	0.87054	0.55	1.27e-05			+	-	-	-	-	Zfp113
3519	Tob1	ENSMUSG00000037573	2113.48	protein_coding	transducer of ErbB-2.1 [Source:MGI Symbol;Acc:MGI:1349721]	22057	-0.363511	0.0539138	-0.277702	0.502638	0.414	0.00144011			+	-	-	-	-	Tob1
3849	Hsp90ab1	ENSMUSG00000023944	12525	protein_coding	heat shock protein 90 alpha (cytosolic), class B member 1 [Source:MGI Symbol;Acc:MGI:96247]	15516	-0.363488	0.0679957	-0.104217	0.843482	-0.034	0.200597				-	-	-	-	Hsp90ab1
3715	Tm2d1	ENSMUSG00000028563	263.385	protein_coding	TM2 domain containing 1 [Source:MGI Symbol;Acc:MGI:2137022]	94043	-0.363429	0.0622886	-0.202643	0.44898	-0.082	0.112291				-	-	-	-	Tm2d1
3423	Gnao1	ENSMUSG00000031748	603.606	protein_coding	guanine nucleotide binding protein, alpha O [Source:MGI Symbol;Acc:MGI:95775]	14681	-0.363149	0.0497926	-0.182406	0.584005	-0.514	1.97e-05	+		+	-	-	-	-	Gnao1
1753	Tbca	ENSMUSG00000042043	423.615	protein_coding	tubulin cofactor A [Source:MGI Symbol;Acc:MGI:107549]	21371	-0.363144	0.00357533	-0.402901	0.0197634	-0.002	0.275817	+	+		-	-	-	-	Tbca
4759	Abcd2	ENSMUSG00000055782	906.348	protein_coding	ATP-binding cassette, sub-family D (ALD), member 2 [Source:MGI Symbol;Acc:MGI:1349467]	26874	-0.363041	0.120553	0.116575	0.941803	1.854	4.5e-11			+	MitoCarta3.0	targetP signal, Rickettsial homolog, mito protein domain, coexpression, MS/MS+	Membrane	Small molecule transport > ABC transporters	Abcd2
5652	3110001I22Rik	ENSMUSG00000079737	40.3437	protein_coding	RIKEN cDNA 3110001I22 gene [Source:MGI Symbol;Acc:MGI:1913848]	67118	-0.362643	0.18533	-0.266423	0.588741						-	-	-	-	3110001I22Rik
2919	Itpr2	ENSMUSG00000030287	2016.06	protein_coding	inositol 1,4,5-triphosphate receptor 2 [Source:MGI Symbol;Acc:MGI:99418]	16439	-0.362495	0.0283945	0.0622486	1	1.392	1.2e-11	+		+	-	-	-	-	Itpr2
1204	Ahcyl1	ENSMUSG00000027893	6181.1	protein_coding	S-adenosylhomocysteine hydrolase-like 1 [Source:MGI Symbol;Acc:MGI:2385184]	229709	-0.362458	0.000491673	-0.00232559	1	0.216	0.012427	+		+	MitoCarta3.0	mito protein domain+, induction	MOM	Mitochondrial dynamics and surveillance > Organelle contact sites	Ahcyl1
5754	Cntrob	ENSMUSG00000032782	66.638	protein_coding	centrobin, centrosomal BRCA2 interacting protein [Source:MGI Symbol;Acc:MGI:2443290]	216846	-0.36206	0.192805	0.207859	0.659561	0.426	0.00109217			+	-	-	-	-	Cntrob
5639	Spata17	ENSMUSG00000026611	23.7972	protein_coding	spermatogenesis associated 17 [Source:MGI Symbol;Acc:MGI:1921967]	74717	-0.36199	0.184529	-1.03989	0.00131419	-0.988	0.000147559		+	+	-	-	-	-	Spata17
5272	Zfp612	ENSMUSG00000044676	57.3395	protein_coding	zinc finger protein 612 [Source:MGI Symbol;Acc:MGI:2443465]	234725	-0.361985	0.15934	0.549119	0.0120457	0.618	1.37e-05		+	+	-	-	-	-	Zfp612
1669	Gm10053	ENSMUSG00000058927	3393.27	protein_coding	predicted gene 10053 [Source:MGI Symbol;Acc:MGI:3704493]	-	-0.361328	0.00299132					+			-	-	-	-	Gm10053
4084	Ttc28	ENSMUSG00000033209	712.753	protein_coding	tetratricopeptide repeat domain 28 [Source:MGI Symbol;Acc:MGI:2140873]	209683	-0.360781	0.0806044	-0.550988	0.0300715	-1.378	2.75e-10		+	+	-	-	-	-	Ttc28
5721	Papln	ENSMUSG00000021223	45.643	protein_coding	papilin, proteoglycan-like sulfated glycoprotein [Source:MGI Symbol;Acc:MGI:2386139]	170721	-0.36013	0.191019	0.677961	0.111333	-0.372	0.0744906				-	-	-	-	Papln
5817	Slc26a8	ENSMUSG00000036196	14.8614	protein_coding	solute carrier family 26, member 8 [Source:MGI Symbol;Acc:MGI:2385046]	224661	-0.360006	0.197501								-	-	-	-	Slc26a8
4283	Pcsk7	ENSMUSG00000035382	269.699	protein_coding	proprotein convertase subtilisin/kexin type 7 [Source:MGI Symbol;Acc:MGI:107421]	18554	-0.359854	0.0934354	-0.35934	0.0467867				+		-	-	-	-	Pcsk7
3697	Gins4	ENSMUSG00000031546	179.546	protein_coding	GINS complex subunit 4 (Sld5 homolog) [Source:MGI Symbol;Acc:MGI:1923847]	109145	-0.359849	0.0613894	-0.33872	0.100869	-0.872	7.74e-08			+	-	-	-	-	Gins4
1811	Mlf2	ENSMUSG00000030120	2259.15	protein_coding	myeloid leukemia factor 2 [Source:MGI Symbol;Acc:MGI:1353554]	30853	-0.359595	0.00391926	-0.247002	0.206169	-0.73	2.13e-07	+		+	-	-	-	-	Mlf2
2730	Tspan18	ENSMUSG00000027217	1810.02	protein_coding	tetraspanin 18 [Source:MGI Symbol;Acc:MGI:1917186]	241556	-0.359589	0.0217665	-0.252447	0.327908	-0.164	0.0266583	+		+	-	-	-	-	Tspan18
3246	Thtpa	ENSMUSG00000045691	173.269	protein_coding	thiamine triphosphatase [Source:MGI Symbol;Acc:MGI:2446078]	105663	-0.359574	0.042415	-0.0752294	1	0.782	1.69e-06	+		+	-	-	-	-	Thtpa
5665	Sspo	ENSMUSG00000029797	38.43	protein_coding	SCO-spondin [Source:MGI Symbol;Acc:MGI:2674311]	243369	-0.359421	0.186209	0.478754	0.396985	0.332	0.0544559				-	-	-	-	Sspo
2905	Zfp106	ENSMUSG00000027288	3302.81	protein_coding	zinc finger protein 106 [Source:MGI Symbol;Acc:MGI:1270153]	20402	-0.359295	0.0280707	-0.248871	0.48544	-0.93	1.19e-08	+		+	-	-	-	-	Zfp106
1068	Ndufa9	ENSMUSG00000000399	3665.65	protein_coding	NADH:ubiquinone oxidoreductase subunit A9 [Source:MGI Symbol;Acc:MGI:1913358]	66108	-0.359171	0.000277228	-0.302913	0.10776	-1.03	6.99e-09	+		+	MitoCarta3.0	literature, APEX_matrix, targetP signal+, mito protein domain, induction, coexpression++, MS/MS++	MIM	OXPHOS > Complex I > CI subunits | OXPHOS > OXPHOS subunits	Ndufa9
2436	Rab5if	ENSMUSG00000027637	1519.11	protein_coding	RAB5 interacting factor [Source:MGI Symbol;Acc:MGI:1914638]	67388	-0.359159	0.0143776					+			-	-	-	-	Rab5if
4285	Adcy9	ENSMUSG00000005580	344.091	protein_coding	adenylate cyclase 9 [Source:MGI Symbol;Acc:MGI:108450]	11515	-0.359106	0.0939243	0.193586	0.582346	1.286	5.53e-10			+	-	-	-	-	Adcy9
2628	Mtor	ENSMUSG00000028991	2431.13	protein_coding	mechanistic target of rapamycin kinase [Source:MGI Symbol;Acc:MGI:1928394]	56717	-0.358597	0.0187775	-1.0908	1.33e-10	-1.078	3.38e-09	+	+	+	-	-	-	-	Mtor
3676	Ahsa1	ENSMUSG00000021037	913.901	protein_coding	AHA1, activator of heat shock protein ATPase 1 [Source:MGI Symbol;Acc:MGI:2387603]	217737	-0.358407	0.0603552	-0.423611	0.0131231	-0.832	4.04e-08		+	+	-	-	-	-	Ahsa1
2940	Gatad1	ENSMUSG00000007415	891.638	protein_coding	GATA zinc finger domain containing 1 [Source:MGI Symbol;Acc:MGI:1914460]	67210	-0.358275	0.0294407	-0.544873	0.000901225	-0.018	0.230568	+	+		-	-	-	-	Gatad1
3461	Trappc2	ENSMUSG00000079317	130.335	protein_coding	trafficking protein particle complex 2 [Source:MGI Symbol;Acc:MGI:1913476]	66226	-0.358217	0.0512906	0.0942595	1	0.504	0.000233709			+	-	-	-	-	Trappc2
5064	Zfp3	ENSMUSG00000043602	56.114	protein_coding	zinc finger protein 3 [Source:MGI Symbol;Acc:MGI:99177]	193043	-0.358091	0.144077	-0.0525639	1	0.248	0.0146588			+	-	-	-	-	Zfp3
1852	Psmb7	ENSMUSG00000026750	1614.58	protein_coding	proteasome (prosome, macropain) subunit, beta type 7 [Source:MGI Symbol;Acc:MGI:107637]	19177	-0.357676	0.00427373	-0.273244	0.140504	-0.826	1.03e-06	+		+	-	-	-	-	Psmb7
5680	Acsl3	ENSMUSG00000032883	440.645	protein_coding	acyl-CoA synthetase long-chain family member 3 [Source:MGI Symbol;Acc:MGI:1921455]	74205	-0.357612	0.188016	-0.185499	0.55252	-2.166	7.75e-12			+	-	-	-	-	Acsl3
3499	Lsm4	ENSMUSG00000031848	430.48	protein_coding	LSM4 homolog, U6 small nuclear RNA and mRNA degradation associated [Source:MGI Symbol;Acc:MGI:1354692]	50783	-0.357556	0.0523579	-0.586693	0.000429875	-0.538	2.53e-05		+	+	-	-	-	-	Lsm4
3197	Atl2	ENSMUSG00000059811	1182.71	protein_coding	atlastin GTPase 2 [Source:MGI Symbol;Acc:MGI:1929492]	56298	-0.357479	0.0409848	-0.209595	0.40399	-0.958	1.56e-07	+		+	-	-	-	-	Atl2
2467	Icmt	ENSMUSG00000039662	666.348	protein_coding	isoprenylcysteine carboxyl methyltransferase [Source:MGI Symbol;Acc:MGI:1888594]	57295	-0.357425	0.014985	-0.378117	0.039962	-0.286	0.00128439	+	+	+	-	-	-	-	Icmt
2459	Chp1	ENSMUSG00000014077	3645.33	protein_coding	calcineurin-like EF hand protein 1 [Source:MGI Symbol;Acc:MGI:1927185]	56398	-0.357096	0.0147366	-0.22804	0.360153	0.182	0.00741026	+		+	-	-	-	-	Chp1
1610	Gapdh	ENSMUSG00000057666	18657.1	protein_coding	glyceraldehyde-3-phosphate dehydrogenase [Source:MGI Symbol;Acc:MGI:95640]	14433	-0.356957	0.0023876	-0.117809	1	-2.552	3.65e-12	+		+	-	-	-	-	Gapdh
2902	Comt	ENSMUSG00000000326	2967.9	protein_coding	catechol-O-methyltransferase [Source:MGI Symbol;Acc:MGI:88470]	12846	-0.356767	0.0280584	-0.792938	5.03e-06	-0.864	8.05e-06	+	+	+	MitoCarta3.0	GFP, induction, coexpression	Membrane	Metabolism > Amino acid metabolism > Catechol metabolism	Comt
2337	Pgp	ENSMUSG00000043445	778.215	protein_coding	phosphoglycolate phosphatase [Source:MGI Symbol;Acc:MGI:1914328]	67078	-0.356745	0.0124016	-0.478599	0.0119445	-0.716	6.1e-07	+	+	+	-	-	-	-	Pgp
5867	Gm45909	ENSMUSG00000110496	26.8175	TEC	predicted gene 45909 [Source:MGI Symbol;Acc:MGI:5805024]	-	-0.356534	0.201338								-	-	-	-	Gm45909
3764	Sdsl	ENSMUSG00000029596	151.855	protein_coding	serine dehydratase-like [Source:MGI Symbol;Acc:MGI:2182607]	257635	-0.35639	0.0646909	-0.367618	0.0674563	-0.004	0.268539				MitoCarta3.0	yeast mito homolog+, Rickettsial homolog, mito protein domain, coexpression	unknown	Metabolism > Amino acid metabolism > Serine metabolism	Sdsl
3794	Dnajb2	ENSMUSG00000026203	735.877	protein_coding	DnaJ heat shock protein family (Hsp40) member B2 [Source:MGI Symbol;Acc:MGI:1928739]	56812	-0.356313	0.0659752	-0.275234	0.132434	0.35	0.00162864			+	-	-	-	-	Dnajb2
1997	Hmgcl	ENSMUSG00000028672	490.934	protein_coding	3-hydroxy-3-methylglutaryl-Coenzyme A lyase [Source:MGI Symbol;Acc:MGI:96158]	15356	-0.356312	0.00597777	-0.266558	0.164673	-0.074	0.112034	+			MitoCarta3.0	literature, APEX_matrix, targetP signal+, mito protein domain, coexpression, MS/MS++	Matrix	Metabolism > Carbohydrate metabolism > Ketone metabolism | Metabolism > Amino acid metabolism > Branched-chain amino acid metabolism	Hmgcl
5039	Zscan22	ENSMUSG00000054715	62.2829	protein_coding	zinc finger and SCAN domain containing 22 [Source:MGI Symbol;Acc:MGI:2443312]	232878	-0.356181	0.142159	0.224782	0.574601	-0.428	0.00356448			+	-	-	-	-	Zscan22
5840	AA986860	ENSMUSG00000042510	29.5774	protein_coding	expressed sequence AA986860 [Source:MGI Symbol;Acc:MGI:2138143]	212439	-0.355895	0.198472	0.336008	0.362898	2.274	4.44e-12			+	-	-	-	-	AA986860
5863	Nek8	ENSMUSG00000017405	60.226	protein_coding	NIMA (never in mitosis gene a)-related expressed kinase 8 [Source:MGI Symbol;Acc:MGI:1890646]	140859	-0.355624	0.201192	0.431378	0.122962	0.136	0.0736287				-	-	-	-	Nek8
5279	Trub1	ENSMUSG00000025086	120.237	protein_coding	TruB pseudouridine (psi) synthase family member 1 [Source:MGI Symbol;Acc:MGI:1919383]	72133	-0.355609	0.159933	-0.141815	0.724102	0.582	1.85e-05			+	-	-	-	-	Trub1
2491	Tmem147	ENSMUSG00000006315	666.182	protein_coding	transmembrane protein 147 [Source:MGI Symbol;Acc:MGI:1915011]	69804	-0.355259	0.0153579	-0.739637	8.14e-07	-0.994	3.83e-08	+	+	+	-	-	-	-	Tmem147
3447	Med24	ENSMUSG00000017210	314.247	protein_coding	mediator complex subunit 24 [Source:MGI Symbol;Acc:MGI:1344385]	23989	-0.355179	0.0512547	-0.42683	0.00792531	-0.622	3.07e-06		+	+	-	-	-	-	Med24
2377	Ldlrad4	ENSMUSG00000024544	536.807	protein_coding	low density lipoprotein receptor class A domain containing 4 [Source:MGI Symbol;Acc:MGI:1277150]	52662	-0.35504	0.0132721	0.274127	0.477152	-0.032	0.221794	+			-	-	-	-	Ldlrad4
5075	Lrrc28	ENSMUSG00000030556	103.98	protein_coding	leucine rich repeat containing 28 [Source:MGI Symbol;Acc:MGI:1915689]	67867	-0.354878	0.144889	-0.0297119	1	0.244	0.00798875			+	-	-	-	-	Lrrc28
4830	Ccnj	ENSMUSG00000025010	66.1972	protein_coding	cyclin J [Source:MGI Symbol;Acc:MGI:2443297]	240665	-0.354856	0.12587	-0.0351813	1	0.006	0.266898				-	-	-	-	Ccnj
5084	Fam102a	ENSMUSG00000039157	199.706	protein_coding	family with sequence similarity 102, member A [Source:MGI Symbol;Acc:MGI:2138935]	98952	-0.354562	0.145448	0.122316	0.87054	-0.298	0.0310196			+	-	-	-	-	Fam102a
5894	Gm36995	ENSMUSG00000103436	23.3131	lncRNA	predicted gene, 36995 [Source:MGI Symbol;Acc:MGI:5610223]	-	-0.354238	0.203902								-	-	-	-	Gm36995
3594	Ric8b	ENSMUSG00000035620	414.004	protein_coding	RIC8 guanine nucleotide exchange factor B [Source:MGI Symbol;Acc:MGI:2682307]	237422	-0.354202	0.0569229	-0.297326	0.143908	-0.222	0.00923291			+	-	-	-	-	Ric8b
2856	Tsfm	ENSMUSG00000040521	332.055	protein_coding	Ts translation elongation factor, mitochondrial [Source:MGI Symbol;Acc:MGI:1913649]	66399	-0.354156	0.026226	-0.553032	0.000413749	-0.396	0.000848655	+	+	+	MitoCarta3.0	literature, APEX_matrix, targetP signal+, Rickettsial homolog, mito protein domain, induction, coexpression, MS/MS++	Matrix	Mitochondrial central dogma > Translation > Translation factors	Tsfm
1341	Ndufb9	ENSMUSG00000022354	4754.81	protein_coding	NADH:ubiquinone oxidoreductase subunit B9 [Source:MGI Symbol;Acc:MGI:1913468]	66218	-0.354108	0.000835775	-0.426565	0.0114171	0.112	0.0899486	+	+		MitoCarta3.0	literature, APEX_IMS, APEX_matrix, targetP signal, mito protein domain+, induction, coexpression++, MS/MS++	MIM	OXPHOS > Complex I > CI subunits | OXPHOS > OXPHOS subunits	Ndufb9
2862	Atox1	ENSMUSG00000018585	584.427	protein_coding	antioxidant 1 copper chaperone [Source:MGI Symbol;Acc:MGI:1333855]	11927	-0.353931	0.0265175	-0.272822	0.163875	-1.25	1.24e-08	+		+	-	-	-	-	Atox1
2594	Pskh1	ENSMUSG00000048310	334.272	protein_coding	protein serine kinase H1 [Source:MGI Symbol;Acc:MGI:3528383]	244631	-0.353663	0.0177351	-0.133873	0.683902	-0.172	0.0293365	+		+	-	-	-	-	Pskh1
2597	Polr2l	ENSMUSG00000038489	437.014	protein_coding	polymerase (RNA) II (DNA directed) polypeptide L [Source:MGI Symbol;Acc:MGI:1913741]	66491	-0.353575	0.0177824	-0.300267	0.342895	-0.278	0.00693223	+		+	-	-	-	-	Polr2l
1422	Gpx4	ENSMUSG00000075706	8166.57	protein_coding	glutathione peroxidase 4 [Source:MGI Symbol;Acc:MGI:104767]	625249	-0.353479	0.00120843	-0.297836	0.154478	0.002	0.275496	+			MitoCarta3.0	literature, yeast mito homolog, mito protein domain	MIM	Metabolism > Detoxification > ROS and glutathione metabolism | Metabolism > Detoxification > Selenoproteins	Gpx4
4594	Casp3	ENSMUSG00000031628	167.587	protein_coding	caspase 3 [Source:MGI Symbol;Acc:MGI:107739]	12367	-0.353089	0.110989	0.126229	0.840344	0.016	0.23977				MitoCarta3.0	literature,mito protein domain	IMS	Protein import, sorting and homeostasis > Protein homeostasis > Proteases | Mitochondrial dynamics and surveillance > Apoptosis	Casp3
3763	Timm21	ENSMUSG00000024645	347.336	protein_coding	translocase of inner mitochondrial membrane 21 [Source:MGI Symbol;Acc:MGI:1920595]	67105	-0.352729	0.0645582	-0.164461	0.516513	0.002	0.272559				MitoCarta3.0	APEX_IMS, GFP, yeast mito homolog++, mito protein domain+, coexpression, MS/MS	MIM	Mitochondrial central dogma > Translation > Translation factors | Protein import, sorting and homeostasis > Protein import and sorting > TIM23 presequence pathway | OXPHOS > Complex IV > CIV assembly factors | OXPHOS > OXPHOS assembly factors	Timm21
4348	Hmgb3	ENSMUSG00000015217	325.037	protein_coding	high mobility group box 3 [Source:MGI Symbol;Acc:MGI:1098219]	15354	-0.352503	0.0980797	0.368058	0.0976993	0.512	2.65e-05			+	-	-	-	-	Hmgb3
3080	Flot2	ENSMUSG00000061981	1261.13	protein_coding	flotillin 2 [Source:MGI Symbol;Acc:MGI:103309]	14252	-0.352221	0.0361377	0.0729412	1	0.202	0.010926	+		+	-	-	-	-	Flot2
5941	4930506C21Rik	ENSMUSG00000087478	21.6227	lncRNA	RIKEN cDNA 4930506C21 gene [Source:MGI Symbol;Acc:MGI:1922310]	75060	-0.352018	0.208351								-	-	-	-	4930506C21Rik
4222	Lcorl	ENSMUSG00000015882	166.415	protein_coding	ligand dependent nuclear receptor corepressor-like [Source:MGI Symbol;Acc:MGI:2651932]	c(100041576, 209707)	-0.351973	0.0903199	-0.207395	0.593119	0.392	0.00175899			+	-	-	-	-	Lcorl
2857	Tmem126b	ENSMUSG00000030614	306.557	protein_coding	transmembrane protein 126B [Source:MGI Symbol;Acc:MGI:1915722]	68472	-0.351779	0.026226	-0.476637	0.0041697	-0.374	0.000804895	+	+	+	MitoCarta3.0	mito protein domain+, MS/MS	MIM	OXPHOS > Complex I > CI assembly factors | OXPHOS > OXPHOS assembly factors	Tmem126b
5940	Gm12500	ENSMUSG00000056411	16.6976	lncRNA	predicted gene 12500 [Source:MGI Symbol;Acc:MGI:3650304]	791415	-0.351362	0.208351								-	-	-	-	Gm12500
5793	Cdc25a	ENSMUSG00000032477	122.204	protein_coding	cell division cycle 25A [Source:MGI Symbol;Acc:MGI:103198]	12530	-0.351296	0.195906	0.278726	0.386204	-0.606	0.000253992			+	-	-	-	-	Cdc25a
3285	Tmem80	ENSMUSG00000025505	167.499	protein_coding	transmembrane protein 80 [Source:MGI Symbol;Acc:MGI:1918698]	71448	-0.351192	0.0440155	-0.230095	0.284596	0.294	0.00540932	+		+	-	-	-	-	Tmem80
3566	Lysmd3	ENSMUSG00000035840	225.853	protein_coding	LysM, putative peptidoglycan-binding, domain containing 3 [Source:MGI Symbol;Acc:MGI:1915906]	80289	-0.351139	0.055205	0.00384163	1	-0.328	0.00166361			+	-	-	-	-	Lysmd3
4719	Ndufaf8	ENSMUSG00000078572	165.69	protein_coding	NADH:ubiquinone oxidoreductase complex assembly factor 8 [Source:MGI Symbol;Acc:MGI:1913676]	208501	-0.350707	0.116678								-	-	-	-	Ndufaf8
5259	Lsm10	ENSMUSG00000050188	78.7165	protein_coding	U7 snRNP-specific Sm-like protein LSM10 [Source:MGI Symbol;Acc:MGI:2151045]	116748	-0.350508	0.158405	0.19234	0.707607	-0.016	0.250041				-	-	-	-	Lsm10
4079	Mindy2	ENSMUSG00000042444	880.81	protein_coding	MINDY lysine 48 deubiquitinase 2 [Source:MGI Symbol;Acc:MGI:2443086]	235461	-0.349953	0.0803857								-	-	-	-	Mindy2
5851	Gipr	ENSMUSG00000030406	19.3367	protein_coding	gastric inhibitory polypeptide receptor [Source:MGI Symbol;Acc:MGI:1352753]	381853	-0.34993	0.199782	-0.251938	0.662911						-	-	-	-	Gipr
2715	Nelfcd	ENSMUSG00000016253	302.229	protein_coding	negative elongation factor complex member C/D, Th1l [Source:MGI Symbol;Acc:MGI:1926424]	57314	-0.349797	0.0213985	-0.316638	0.0859962	-0.114	0.0677729	+			-	-	-	-	Nelfcd
4306	Mlycd	ENSMUSG00000074064	936.108	protein_coding	malonyl-CoA decarboxylase [Source:MGI Symbol;Acc:MGI:1928485]	56690	-0.349793	0.0945851	-0.571313	0.00157601	-1.908	2.4e-13		+	+	MitoCarta3.0	literature, APEX_matrix, targetP signal, mito protein domain, coexpression++, MS/MS	Matrix	Metabolism > Lipid metabolism	Mlycd
2157	Ptges2	ENSMUSG00000026820	777.278	protein_coding	prostaglandin E synthase 2 [Source:MGI Symbol;Acc:MGI:1917592]	96979	-0.349636	0.00878446	-0.525345	0.000792423	-0.674	3.26e-07	+	+	+	MitoCarta3.0	literature, APEX_IMS, APEX_matrix, targetP signal, mito protein domain, induction, coexpression+, MS/MS++	MIM	Metabolism > Lipid metabolism > Eicosanoid metabolism	Ptges2
4880	Tmem203	ENSMUSG00000078201	101.667	protein_coding	transmembrane protein 203 [Source:MGI Symbol;Acc:MGI:2443597]	227615	-0.349425	0.129472	-0.158305	0.728994	-0.06	0.159572				-	-	-	-	Tmem203
5247	Hoxa7	ENSMUSG00000038236	100.897	protein_coding	homeobox A7 [Source:MGI Symbol;Acc:MGI:96179]	15404	-0.349264	0.157559	-0.0163904	1	-0.11	0.131814				-	-	-	-	Hoxa7
4652	Zmym4	ENSMUSG00000042446	220.47	protein_coding	zinc finger, MYM-type 4 [Source:MGI Symbol;Acc:MGI:1915035]	67785	-0.349051	0.113084	0.07363	0.992315	-0.202	0.00989215			+	-	-	-	-	Zmym4
2778	Slc25a51	ENSMUSG00000045973	5272.93	protein_coding	solute carrier family 25, member 51 [Source:MGI Symbol;Acc:MGI:2684984]	230125	-0.34888	0.0232516	-0.644764	6.72e-05	-0.788	3.09e-09	+	+	+	MitoCarta3.0	GFP, yeast mito homolog+, mito protein domain+, coexpression, MS/MS++	MIM	Metabolism > Metals and cofactors > NAD biosynthesis and metabolism | Small molecule transport > SLC25A family	Slc25a51
5688	Nr4a1	ENSMUSG00000023034	784.173	protein_coding	nuclear receptor subfamily 4, group A, member 1 [Source:MGI Symbol;Acc:MGI:1352454]	15370	-0.348627	0.18901	1.94696	4.57e-09	2.206	5.17e-07		+	+	-	-	-	-	Nr4a1
5947	Gm19680	ENSMUSG00000070960	52.3496	processed_pseudogene	predicted gene, 19680 [Source:MGI Symbol;Acc:MGI:5011865]	-	-0.348614	0.208868								-	-	-	-	Gm19680
5391	Chst12	ENSMUSG00000036599	164.757	protein_coding	carbohydrate sulfotransferase 12 [Source:MGI Symbol;Acc:MGI:1929064]	59031	-0.3486	0.165693	-0.0441051	1	-1.308	9.27e-09			+	-	-	-	-	Chst12
2629	Marchf6	ENSMUSG00000039100	1443.79	protein_coding	membrane associated ring-CH-type finger 6 [Source:MGI Symbol;Acc:MGI:2442773]	223455	-0.348594	0.0188074					+			-	-	-	-	Marchf6
4248	Itprid2	ENSMUSG00000027007	1848.54	protein_coding	ITPR interacting domain containing 2 [Source:MGI Symbol;Acc:MGI:1917849]	70599	-0.34857	0.0920862								-	-	-	-	Itprid2
1690	Mrpl30	ENSMUSG00000026087	1114.36	protein_coding	mitochondrial ribosomal protein L30 [Source:MGI Symbol;Acc:MGI:1333820]	107734	-0.348547	0.0030947	-0.575516	0.000527066	-0.492	0.00113784	+	+	+	MitoCarta3.0	literature, APEX_matrix, targetP signal, yeast mito homolog++, mito protein domain, coexpression++, MS/MS	Matrix	Mitochondrial central dogma > Translation > Mitochondrial ribosome	Mrpl30
4246	Tmem69	ENSMUSG00000055900	154.397	protein_coding	transmembrane protein 69 [Source:MGI Symbol;Acc:MGI:3045357]	230657	-0.348503	0.0920244	-0.50169	0.00246241	-0.964	3.62e-07		+	+	-	-	-	-	Tmem69
4463	AC160336.1	ENSMUSG00000115801	737.961	lncRNA	novel transcript	-	-0.348021	0.104764								-	-	-	-	AC160336.1
1132	Atp5o	ENSMUSG00000022956	3972.39	protein_coding	ATP synthase, H+ transporting, mitochondrial F1 complex, O subunit [Source:MGI Symbol;Acc:MGI:106341]	28080	-0.34789	0.000378543	-0.342917	0.0559482	-0.762	1.13e-06	+		+	MitoCarta3.0	literature, APEX_matrix, targetP signal, yeast mito homolog++, Rickettsial homolog, mito protein domain+, induction, MS/MS++	MIM	OXPHOS > Complex V > CV subunits | OXPHOS > OXPHOS subunits	Atp5o
4482	Sema4a	ENSMUSG00000028064	206.303	protein_coding	sema domain, immunoglobulin domain (Ig), transmembrane domain (TM) and short cytoplasmic domain, (semaphorin) 4A [Source:MGI Symbol;Acc:MGI:107560]	20351	-0.347758	0.105348	-0.61063	0.0133143	-2.08	8.08e-12		+	+	-	-	-	-	Sema4a
2089	Ndufa12	ENSMUSG00000020022	1513.08	protein_coding	NADH:ubiquinone oxidoreductase subunit A12 [Source:MGI Symbol;Acc:MGI:1913664]	66414	-0.34764	0.00724313	-0.00672634	1	-0.648	1.2e-05	+		+	MitoCarta3.0	literature, APEX_matrix, Rickettsial homolog, coexpression++, MS/MS++	MIM	OXPHOS > Complex I > CI subunits | OXPHOS > OXPHOS subunits	Ndufa12
5980	A430035B10Rik	ENSMUSG00000087305	24.7697	lncRNA	RIKEN cDNA A430035B10 gene [Source:MGI Symbol;Acc:MGI:2443789]	320312	-0.347629	0.211821	-0.816743	0.00297272	-1.06	1.17e-05		+	+	-	-	-	-	A430035B10Rik
5951	Gm10687	ENSMUSG00000097617	42.9663	lncRNA	predicted gene 10687 [Source:MGI Symbol;Acc:MGI:3642689]	-	-0.347436	0.209196								-	-	-	-	Gm10687
4106	Cox18	ENSMUSG00000035505	133.786	protein_coding	cytochrome c oxidase assembly protein 18 [Source:MGI Symbol;Acc:MGI:2448532]	231430	-0.347046	0.0822018	-0.322143	0.235612	-0.16	0.0297994			+	MitoCarta3.0	literature, targetP signal+, yeast mito homolog++, mito protein domain, coexpression	MIM	OXPHOS > Complex IV > CIV assembly factors | OXPHOS > OXPHOS assembly factors	Cox18
2569	Ssbp3	ENSMUSG00000061887	332.727	protein_coding	single-stranded DNA binding protein 3 [Source:MGI Symbol;Acc:MGI:1919725]	72475	-0.346977	0.0171993	-0.334171	0.0517227	0.41	0.000926445	+		+	-	-	-	-	Ssbp3
2880	Pex16	ENSMUSG00000027222	696.25	protein_coding	peroxisomal biogenesis factor 16 [Source:MGI Symbol;Acc:MGI:1338829]	18633	-0.34693	0.0268988	-1.04733	5.81e-09	-1.762	2.45e-13	+	+	+	-	-	-	-	Pex16
4854	Kifc2	ENSMUSG00000004187	83.122	protein_coding	kinesin family member C2 [Source:MGI Symbol;Acc:MGI:109187]	16581	-0.346782	0.128572	-0.0893314	0.932585						-	-	-	-	Kifc2
2614	Mrpl12	ENSMUSG00000039640	1261.99	protein_coding	mitochondrial ribosomal protein L12 [Source:MGI Symbol;Acc:MGI:1926273]	56282	-0.346706	0.0184065	-0.591346	0.000158953	-0.296	0.0033924	+	+	+	MitoCarta3.0	literature, targetP signal+, yeast mito homolog++, Rickettsial homolog, mito protein domain, induction, coexpression++, MS/MS++	Matrix	Mitochondrial central dogma > mtRNA metabolism > Transcription | Mitochondrial central dogma > Translation > Mitochondrial ribosome	Mrpl12
5032	Pigl	ENSMUSG00000014245	59.8665	protein_coding	phosphatidylinositol glycan anchor biosynthesis, class L [Source:MGI Symbol;Acc:MGI:2681271]	327942	-0.346687	0.140913	-0.268536	0.367242	1.232	1.09e-08			+	-	-	-	-	Pigl
2315	Tfb2m	ENSMUSG00000026492	795.419	protein_coding	transcription factor B2, mitochondrial [Source:MGI Symbol;Acc:MGI:107937]	15278	-0.346598	0.0117785	-0.733391	2.16e-06	-0.996	1.61e-09	+	+	+	MitoCarta3.0	literature, APEX_matrix, targetP signal+, mito protein domain	Matrix	Mitochondrial central dogma > mtDNA maintenance > mtDNA replication | Mitochondrial central dogma > mtRNA metabolism > Transcription	Tfb2m
4745	Gpam	ENSMUSG00000024978	6117.18	protein_coding	glycerol-3-phosphate acyltransferase, mitochondrial [Source:MGI Symbol;Acc:MGI:109162]	14732	-0.346497	0.119452	-0.550513	0.00984198	-1.296	6.32e-11		+	+	MitoCarta3.0	literature, mito protein domain, coexpression	Membrane	Metabolism > Lipid metabolism > Cardiolipin synthesis | Metabolism > Lipid metabolism > Phospholipid metabolism	Gpam
4056	Plaat3	ENSMUSG00000060675	2380.55	protein_coding	phospholipase A and acyltransferase 3 [Source:MGI Symbol;Acc:MGI:2179715]	225845	-0.346476	0.0796114								-	-	-	-	Plaat3
3921	Fn3k	ENSMUSG00000025175	123.632	protein_coding	fructosamine 3 kinase [Source:MGI Symbol;Acc:MGI:1926834]	63828	-0.34611	0.070612	-0.0809128	0.987497	0.272	0.00929062			+	-	-	-	-	Fn3k
3350	Ifi27	ENSMUSG00000064215	6921.77	protein_coding	interferon, alpha-inducible protein 27 [Source:MGI Symbol;Acc:MGI:1277180]	52668	-0.346028	0.0465391	-1.17562	1.2e-09	-0.422	9.63e-05	+	+	+	MitoCarta3.0	literature, targetP signal, induction, coexpression	Membrane	Signaling > Immune response | Mitochondrial dynamics and surveillance > Apoptosis	Ifi27
5675	Wrap53	ENSMUSG00000041346	93.0634	protein_coding	WD repeat containing, antisense to Trp53 [Source:MGI Symbol;Acc:MGI:2384933]	216853	-0.345656	0.187365	-0.380773	0.0467867	-0.574	1.88e-05		+	+	-	-	-	-	Wrap53
3504	Dusp18	ENSMUSG00000047205	209.21	protein_coding	dual specificity phosphatase 18 [Source:MGI Symbol;Acc:MGI:1922469]	75219	-0.345121	0.0530934	-0.0756345	1	-1.284	7.67e-08			+	-	-	-	-	Dusp18
2972	Lamtor5	ENSMUSG00000087260	306.371	protein_coding	late endosomal/lysosomal adaptor, MAPK and MTOR activator 5 [Source:MGI Symbol;Acc:MGI:1915826]	68576	-0.345035	0.0309174	-0.299705	0.0722349	-0.394	0.00118538	+		+	-	-	-	-	Lamtor5
2967	Sirt3	ENSMUSG00000025486	615.667	protein_coding	sirtuin 3 [Source:MGI Symbol;Acc:MGI:1927665]	64384	-0.344949	0.0305026	-0.150427	0.6068	-0.502	0.000291293	+		+	MitoCarta3.0	literature, APEX_matrix, mito protein domain, induction, coexpression, MS/MS+	Matrix	Metabolism > Metals and cofactors > NAD biosynthesis and metabolism | Signaling	Sirt3
3965	Nubpl	ENSMUSG00000035142	163.697	protein_coding	nucleotide binding protein-like [Source:MGI Symbol;Acc:MGI:1924076]	76826	-0.344412	0.0744209	-0.119227	0.882908	-0.226	0.0128667			+	MitoCarta3.0	literature, targetP signal, Rickettsial homolog, mito protein domain, coexpression+, MS/MS+	Matrix	OXPHOS > Complex I > CI assembly factors | Metabolism > Metals and cofactors > Fe-S cluster biosynthesis | Metabolism > Metals and cofactors > Fe-S-containing proteins | OXPHOS > OXPHOS assembly factors	Nubpl
2991	4931428F04Rik	ENSMUSG00000014837	251.856	protein_coding	RIKEN cDNA 4931428F04 gene [Source:MGI Symbol;Acc:MGI:1921606]	74356	-0.344337	0.0319873	0.131115	0.880172	0.764	6.22e-06	+		+	-	-	-	-	4931428F04Rik
3906	Mboat7	ENSMUSG00000035596	375.371	protein_coding	membrane bound O-acyltransferase domain containing 7 [Source:MGI Symbol;Acc:MGI:1924832]	77582	-0.344197	0.0702288	-0.0822857	0.914721	-0.156	0.0254526			+	-	-	-	-	Mboat7
5904	Pde7b	ENSMUSG00000019990	249.655	protein_coding	phosphodiesterase 7B [Source:MGI Symbol;Acc:MGI:1352752]	29863	-0.343893	0.204882	-0.133611	0.885773	-2.514	2.82e-12			+	-	-	-	-	Pde7b
1471	Hsd17b4	ENSMUSG00000024507	3206	protein_coding	hydroxysteroid (17-beta) dehydrogenase 4 [Source:MGI Symbol;Acc:MGI:105089]	15488	-0.343822	0.00150516	-0.64671	4.69e-05	-0.566	5.5e-06	+	+	+	MitoCarta3.0	Rickettsial homolog, mito protein domain+, induction, coexpression	unknown	Metabolism > Lipid metabolism	Hsd17b4
2250	Vps52	ENSMUSG00000024319	439.7	protein_coding	VPS52 GARP complex subunit [Source:MGI Symbol;Acc:MGI:1330304]	224705	-0.343517	0.0106135	-0.293334	0.095837	0.124	0.0469901	+		+	-	-	-	-	Vps52
4514	Slc26a2	ENSMUSG00000034320	352.08	protein_coding	solute carrier family 26 (sulfate transporter), member 2 [Source:MGI Symbol;Acc:MGI:892977]	13521	-0.343494	0.106833	0.436718	0.244851	0.628	5.34e-05			+	-	-	-	-	Slc26a2
5869	Lekr1	ENSMUSG00000074579	38.9469	protein_coding	leucine, glutamate and lysine rich 1 [Source:MGI Symbol;Acc:MGI:3645902]	624866	-0.343319	0.201833	-0.300533	0.340092	0.15	0.0589452				-	-	-	-	Lekr1
4831	Eif2s3y	ENSMUSG00000069049	524.006	protein_coding	eukaryotic translation initiation factor 2, subunit 3, structural gene Y-linked [Source:MGI Symbol;Acc:MGI:1349430]	26908	-0.343181	0.126115	-0.192693	0.761423	0.082	0.112337				-	-	-	-	Eif2s3y
2949	Ap1s1	ENSMUSG00000004849	494.702	protein_coding	adaptor protein complex AP-1, sigma 1 [Source:MGI Symbol;Acc:MGI:1098244]	11769	-0.342924	0.0297112	-0.439707	0.00489839	-0.55	5.19e-06	+	+	+	-	-	-	-	Ap1s1
4904	Asb1	ENSMUSG00000026311	219.89	protein_coding	ankyrin repeat and SOCS box-containing 1 [Source:MGI Symbol;Acc:MGI:1929735]	65247	-0.342662	0.131433	0.186996	0.679127	0.452	8.57e-05			+	-	-	-	-	Asb1
2295	Plbd1	ENSMUSG00000030214	1357.1	protein_coding	phospholipase B domain containing 1 [Source:MGI Symbol;Acc:MGI:1914107]	66857	-0.342549	0.0114116	-0.281302	0.145377	-0.834	4.81e-06	+		+	-	-	-	-	Plbd1
3514	Ttc9c	ENSMUSG00000071660	319.344	protein_coding	tetratricopeptide repeat domain 9C [Source:MGI Symbol;Acc:MGI:1917637]	70387	-0.342301	0.0537069	-0.263247	0.171083	-0.516	1.4e-05			+	-	-	-	-	Ttc9c
1620	Sod2	ENSMUSG00000006818	5720.79	protein_coding	superoxide dismutase 2, mitochondrial [Source:MGI Symbol;Acc:MGI:98352]	20656	-0.342249	0.00245122	-0.548509	0.000734615	-0.418	9.55e-05	+	+	+	MitoCarta3.0	literature, APEX_matrix, targetP signal, yeast mito homolog++, Rickettsial homolog, mito protein domain, induction, MS/MS++	Matrix	Metabolism > Detoxification > ROS and glutathione metabolism	Sod2
2929	Cox19	ENSMUSG00000045438	584.971	protein_coding	cytochrome c oxidase assembly protein 19 [Source:MGI Symbol;Acc:MGI:1915283]	68033	-0.342109	0.0285974	-0.54375	0.00108064	-1.672	6.8e-10	+	+	+	MitoCarta3.0	yeast mito homolog, mito protein domain, induction, coexpression+, MS/MS	IMS	OXPHOS > Complex IV > CIV assembly factors | Metabolism > Metals and cofactors > Copper metabolism | OXPHOS > OXPHOS assembly factors	Cox19
3313	Nab1	ENSMUSG00000002881	643.315	protein_coding	Ngfi-A binding protein 1 [Source:MGI Symbol;Acc:MGI:107564]	17936	-0.342076	0.0451675	-0.0209864	1	0.006	0.259869	+			-	-	-	-	Nab1
3582	Tmem243	ENSMUSG00000079659	202.306	protein_coding	transmembrane protein 243, mitochondrial [Source:MGI Symbol;Acc:MGI:3606159]	652925	-0.341853	0.0561679	-0.223983	0.307851	1.46	5.31e-07			+	-	-	-	-	Tmem243
2601	Mlec	ENSMUSG00000048578	2647.3	protein_coding	malectin [Source:MGI Symbol;Acc:MGI:1924015]	109154	-0.341606	0.0178686	-0.305758	0.179769	-0.564	3.92e-06	+		+	-	-	-	-	Mlec
2710	Aak1	ENSMUSG00000057230	593.818	protein_coding	AP2 associated kinase 1 [Source:MGI Symbol;Acc:MGI:1098687]	269774	-0.341593	0.0213289	-0.385105	0.0201626	-0.058	0.145058	+	+		-	-	-	-	Aak1
3077	Endog	ENSMUSG00000015337	376.175	protein_coding	endonuclease G [Source:MGI Symbol;Acc:MGI:1261433]	13804	-0.341526	0.0358003	-0.466458	0.00443622			+	+		MitoCarta3.0	literature, APEX_IMS, yeast mito homolog, mito protein domain, coexpression++, MS/MS	IMS	Mitochondrial central dogma > mtDNA maintenance > mtDNA stability and decay | Mitochondrial central dogma > mtRNA metabolism > mtRNA stability and decay | Mitochondrial dynamics and surveillance > Apoptosis	Endog
3219	Pigq	ENSMUSG00000025728	1079.96	protein_coding	phosphatidylinositol glycan anchor biosynthesis, class Q [Source:MGI Symbol;Acc:MGI:1333114]	14755	-0.341232	0.0413837	-0.697162	2.78e-06	-0.978	8.3e-11	+	+	+	-	-	-	-	Pigq
1356	Atp5pb	ENSMUSG00000000563	4847.62	protein_coding	ATP synthase peripheral stalk-membrane subunit b [Source:MGI Symbol;Acc:MGI:1100495]	11950	-0.340878	0.00091834					+			-	-	-	-	Atp5pb
5646	Gm53058	ENSMUSG00000109857	94.3473	lncRNA	predicted gene 53058 [Source:MGI Symbol;Acc:MGI:6435685]	-	-0.340816	0.18504								-	-	-	-	Gm53058
4178	Pygb	ENSMUSG00000033059	1128.23	protein_coding	brain glycogen phosphorylase [Source:MGI Symbol;Acc:MGI:97828]	110078	-0.340791	0.0882434	0.359485	0.0521294	1.398	1.19e-11			+	-	-	-	-	Pygb
4595	D17H6S53E	ENSMUSG00000043311	146.718	protein_coding	DNA segment, Chr 17, human D6S53E [Source:MGI Symbol;Acc:MGI:90673]	114585	-0.340693	0.11104	-0.197035	0.563074	-0.248	0.00937206			+	-	-	-	-	D17H6S53E
1886	Ptgr2	ENSMUSG00000072946	2621.59	protein_coding	prostaglandin reductase 2 [Source:MGI Symbol;Acc:MGI:1916372]	77219	-0.340637	0.0047141	-0.255107	0.211563	-0.022	0.216496	+			-	-	-	-	Ptgr2
3054	Gtf2h5	ENSMUSG00000034345	409.012	protein_coding	general transcription factor IIH, polypeptide 5 [Source:MGI Symbol;Acc:MGI:107227]	66467	-0.340589	0.034671	-0.551987	0.000273613	0.034	0.196481	+	+		-	-	-	-	Gtf2h5
6030	Zfp53	ENSMUSG00000057409	37.9595	protein_coding	zinc finger protein 53 [Source:MGI Symbol;Acc:MGI:99200]	24132	-0.340555	0.216012	0.0224797	1	0.616	0.000390245			+	-	-	-	-	Zfp53
5827	Chadl	ENSMUSG00000063765	49.9079	protein_coding	chondroadherin-like [Source:MGI Symbol;Acc:MGI:3036284]	214685	-0.340477	0.198181	-0.650024	0.0100018				+		-	-	-	-	Chadl
2031	Mecr	ENSMUSG00000028910	1750.21	protein_coding	mitochondrial trans-2-enoyl-CoA reductase [Source:MGI Symbol;Acc:MGI:1349441]	26922	-0.34025	0.00648378	-0.400854	0.0255394	-0.59	4.38e-06	+	+	+	MitoCarta3.0	literature, APEX_matrix, targetP signal+, yeast mito homolog++, mito protein domain, coexpression, MS/MS++	Matrix	Metabolism > Lipid metabolism > Type II fatty acid synthesis	Mecr
4604	Dvl3	ENSMUSG00000003233	565.977	protein_coding	dishevelled segment polarity protein 3 [Source:MGI Symbol;Acc:MGI:108100]	13544	-0.340132	0.111141	-0.205714	0.486349	-0.96	1.52e-08			+	-	-	-	-	Dvl3
2546	Guf1	ENSMUSG00000029208	447.097	protein_coding	GUF1 homolog, GTPase [Source:MGI Symbol;Acc:MGI:2140726]	231279	-0.340088	0.0166482	-0.34029	0.0593037	-0.686	1.86e-06	+		+	MitoCarta3.0	APEX_matrix, targetP signal, yeast mito homolog++, Rickettsial homolog, mito protein domain+, coexpression, MS/MS+	Matrix	Mitochondrial central dogma > Translation	Guf1
3762	Mtln	ENSMUSG00000051319	408.982	protein_coding	mitoregulin [Source:MGI Symbol;Acc:MGI:1915135]	67885	-0.340068	0.0645256								-	-	-	-	Mtln
3379	Cog4	ENSMUSG00000031753	970.596	protein_coding	component of oligomeric golgi complex 4 [Source:MGI Symbol;Acc:MGI:2142808]	102339	-0.339857	0.0475939	-0.267974	0.166666	0.306	0.0108186	+		+	-	-	-	-	Cog4
1906	Stoml2	ENSMUSG00000028455	674.84	protein_coding	stomatin (Epb7.2)-like 2 [Source:MGI Symbol;Acc:MGI:1913842]	66592	-0.339691	0.00487995	-0.485102	0.0019443	-1.276	4.12e-10	+	+	+	MitoCarta3.0	literature, APEX_matrix, targetP signal+, Rickettsial homolog, mito protein domain, coexpression, MS/MS++	MIM	Protein import, sorting and homeostasis > Protein homeostasis	Stoml2
3655	Cdk5	ENSMUSG00000028969	267.547	protein_coding	cyclin-dependent kinase 5 [Source:MGI Symbol;Acc:MGI:101765]	12568	-0.339629	0.0594434	-0.432733	0.00529447	-0.536	3.64e-05		+	+	-	-	-	-	Cdk5
4389	Taf12	ENSMUSG00000028899	159.766	protein_coding	TATA-box binding protein associated factor 12 [Source:MGI Symbol;Acc:MGI:1913714]	66464	-0.339547	0.100475	-0.362954	0.0547044	-0.166	0.032674			+	-	-	-	-	Taf12
3088	Mllt6	ENSMUSG00000038437	755.654	protein_coding	myeloid/lymphoid or mixed-lineage leukemia; translocated to, 6 [Source:MGI Symbol;Acc:MGI:1935145]	246198	-0.339447	0.0362978	0.247107	0.29798	1.098	4.52e-08	+		+	-	-	-	-	Mllt6
2771	Ola1	ENSMUSG00000027108	458.965	protein_coding	Obg-like ATPase 1 [Source:MGI Symbol;Acc:MGI:1914309]	67059	-0.339227	0.0229362	-0.438623	0.00627917	-0.246	0.00381715	+	+	+	-	-	-	-	Ola1
2793	Ndufs7	ENSMUSG00000020153	2532.03	protein_coding	NADH:ubiquinone oxidoreductase core subunit S7 [Source:MGI Symbol;Acc:MGI:1922656]	75406	-0.339167	0.0236477	-0.114582	0.779707	0.134	0.0410188	+		+	MitoCarta3.0	literature, APEX_matrix, targetP signal, Rickettsial homolog, mito protein domain, induction, coexpression++, MS/MS++	MIM	OXPHOS > Complex I > CI subunits | Metabolism > Metals and cofactors > Fe-S-containing proteins | OXPHOS > OXPHOS subunits	Ndufs7
2266	Prkag1	ENSMUSG00000067713	487.517	protein_coding	protein kinase, AMP-activated, gamma 1 non-catalytic subunit [Source:MGI Symbol;Acc:MGI:108411]	19082	-0.3384	0.010933	-0.352705	0.0423078	0.076	0.0804756	+	+		-	-	-	-	Prkag1
5909	Six1	ENSMUSG00000051367	232.628	protein_coding	sine oculis-related homeobox 1 [Source:MGI Symbol;Acc:MGI:102780]	20471	-0.338294	0.205902	0.0594968	1	1.33	9.91e-10			+	-	-	-	-	Six1
2571	Ppip5k1	ENSMUSG00000033526	1515.46	protein_coding	diphosphoinositol pentakisphosphate kinase 1 [Source:MGI Symbol;Acc:MGI:2443281]	327655	-0.338149	0.0172219	-0.0899133	0.895487	-0.484	9.14e-06	+		+	-	-	-	-	Ppip5k1
2438	Ppme1	ENSMUSG00000030718	480.876	protein_coding	protein phosphatase methylesterase 1 [Source:MGI Symbol;Acc:MGI:1919840]	72590	-0.338114	0.0143864	0.0592319	1	-0.276	0.00242285	+		+	-	-	-	-	Ppme1
4363	Zbtb5	ENSMUSG00000049657	171.243	protein_coding	zinc finger and BTB domain containing 5 [Source:MGI Symbol;Acc:MGI:1924601]	230119	-0.338005	0.0991854	0.193594	0.471567	0.254	0.0172396			+	-	-	-	-	Zbtb5
1369	Cox5b	ENSMUSG00000061518	4775.1	protein_coding	cytochrome c oxidase subunit 5B [Source:MGI Symbol;Acc:MGI:88475]	12859	-0.337928	0.000977891	-0.237081	0.373487	-0.276	0.00512852	+		+	MitoCarta3.0	literature, APEX_IMS, APEX_matrix, targetP signal+, yeast mito homolog++, mito protein domain+, MS/MS++	MIM	OXPHOS > Complex IV > CIV subunits | OXPHOS > OXPHOS subunits	Cox5b
1527	Ormdl3	ENSMUSG00000038150	3601.79	protein_coding	ORM1-like 3 (S. cerevisiae) [Source:MGI Symbol;Acc:MGI:1913862]	66612	-0.337862	0.00180929	-0.36238	0.0411851	0.434	0.000242532	+	+	+	-	-	-	-	Ormdl3
2891	Gpx4-ps2	ENSMUSG00000110841	1612.45	transcribed_processed_pseudogene	glutathione peroxidase 4, pseudogene 2 [Source:MGI Symbol;Acc:MGI:3779731]	-	-0.337808	0.0274371					+			-	-	-	-	Gpx4-ps2
2206	Etnk1	ENSMUSG00000030275	1125.11	protein_coding	ethanolamine kinase 1 [Source:MGI Symbol;Acc:MGI:1922570]	75320	-0.337725	0.00992119	-0.116723	0.749209	-0.174	0.0342229	+		+	-	-	-	-	Etnk1
5905	2900089D17Rik	ENSMUSG00000087484	26.4201	lncRNA	RIKEN cDNA 2900089D17 gene [Source:MGI Symbol;Acc:MGI:1914527]	-	-0.337238	0.204936								-	-	-	-	2900089D17Rik
6055	2610306M01Rik	ENSMUSG00000100164	37.3268	lncRNA	RIKEN cDNA 2610306M01 gene [Source:MGI Symbol;Acc:MGI:1914420]	67170	-0.337105	0.217157	-0.139025	0.936291	0.304	0.00749443			+	-	-	-	-	2610306M01Rik
3182	Trit1	ENSMUSG00000028653	295.484	protein_coding	tRNA isopentenyltransferase 1 [Source:MGI Symbol;Acc:MGI:1914216]	66966	-0.336853	0.0403809	-0.231175	0.263126	0.584	7.14e-05	+		+	MitoCarta3.0	literature, APEX_matrix, targetP signal+, yeast mito homolog, Rickettsial homolog, mito protein domain, coexpression	Matrix	Mitochondrial central dogma > mtRNA metabolism > mt-tRNA modifications | Mitochondrial central dogma > mtRNA metabolism > mt-rRNA modifications	Trit1
5662	Cabcoco1	ENSMUSG00000019945	18.1098	protein_coding	ciliary associated calcium binding coiled-coil 1 [Source:MGI Symbol;Acc:MGI:1920537]	73287	-0.336786	0.186193								-	-	-	-	Cabcoco1
2608	Rxra	ENSMUSG00000015846	973.08	protein_coding	retinoid X receptor alpha [Source:MGI Symbol;Acc:MGI:98214]	20181	-0.336703	0.0181223	-0.177721	0.489124	-0.032	0.189525	+			-	-	-	-	Rxra
3828	Twsg1	ENSMUSG00000024098	460.622	protein_coding	twisted gastrulation BMP signaling modulator 1 [Source:MGI Symbol;Acc:MGI:2137520]	65960	-0.336699	0.0666821	0.201203	0.358857	0.586	7.71e-07			+	-	-	-	-	Twsg1
4109	Chkb	ENSMUSG00000022617	870.078	protein_coding	choline kinase beta [Source:MGI Symbol;Acc:MGI:1328313]	12651	-0.336641	0.0822132	-0.57254	0.000477542	-0.896	2.17e-08		+	+	-	-	-	-	Chkb
4414	Rnf152	ENSMUSG00000047496	580.704	protein_coding	ring finger protein 152 [Source:MGI Symbol;Acc:MGI:2443787]	320311	-0.336348	0.101554	-0.0653566	1	0.65	0.000103742			+	-	-	-	-	Rnf152
5945	Gm5417	ENSMUSG00000049414	42.3163	processed_pseudogene	predicted gene 5417 [Source:MGI Symbol;Acc:MGI:3648626]	-	-0.336291	0.208467								-	-	-	-	Gm5417
6128	Pdcd5-ps	ENSMUSG00000102824	27.4311	processed_pseudogene	programmed cell death 5, pseudogene [Source:MGI Symbol;Acc:MGI:3782009]	-	-0.336189	0.226707								-	-	-	-	Pdcd5-ps
3724	Paox	ENSMUSG00000025464	264.417	protein_coding	polyamine oxidase (exo-N4-amino) [Source:MGI Symbol;Acc:MGI:1916983]	212503	-0.335949	0.0628952	-0.961382	0.00105811	-0.418	0.000283568		+	+	-	-	-	-	Paox
1925	Calcoco1	ENSMUSG00000023055	761.729	protein_coding	calcium binding and coiled coil domain 1 [Source:MGI Symbol;Acc:MGI:1914738]	67488	-0.335892	0.00516314	-0.0402123	1	0.62	1.65e-05	+		+	-	-	-	-	Calcoco1
3807	Arid4b	ENSMUSG00000039219	349.896	protein_coding	AT rich interactive domain 4B (RBP1-like) [Source:MGI Symbol;Acc:MGI:2137512]	94246	-0.335598	0.0660369	0.165129	0.615164	0.83	1.56e-06			+	-	-	-	-	Arid4b
2495	Ndufb4	ENSMUSG00000022820	806.269	protein_coding	NADH:ubiquinone oxidoreductase subunit B4 [Source:MGI Symbol;Acc:MGI:1915444]	c(100042503, 100041273, 68194)	-0.335568	0.0154557	-0.380001	0.375754	-0.354	0.00168768	+		+	MitoCarta3.0	literature, mito protein domain+, MS/MS++	MIM	OXPHOS > Complex I > CI subunits | OXPHOS > OXPHOS subunits	Ndufb4
3622	Sdhaf4	ENSMUSG00000026154	181.862	protein_coding	succinate dehydrogenase complex assembly factor 4 [Source:MGI Symbol;Acc:MGI:1915252]	68002	-0.335263	0.058215								-	-	-	-	Sdhaf4
4141	Naa80	ENSMUSG00000079334	238.36	protein_coding	N(alpha)-acetyltransferase 80, NatH catalytic subunit [Source:MGI Symbol;Acc:MGI:1888902]	56441	-0.335112	0.085284								-	-	-	-	Naa80
4883	Fmo5	ENSMUSG00000028088	186.9	protein_coding	flavin containing monooxygenase 5 [Source:MGI Symbol;Acc:MGI:1310004]	14263	-0.334693	0.129472	0.0649502	1	0.49	0.000148185			+	-	-	-	-	Fmo5
3053	Nit2	ENSMUSG00000022751	288.585	protein_coding	nitrilase family, member 2 [Source:MGI Symbol;Acc:MGI:1261838]	52633	-0.334613	0.0344198	-0.596697	0.000140308	0.046	0.184216	+	+		MitoCarta3.0	yeast mito homolog, Rickettsial homolog, mito protein domain, coexpression, MS/MS++	unknown	Metabolism > Detoxification	Nit2
4080	Ddx59	ENSMUSG00000026404	126.655	protein_coding	DEAD box helicase 59 [Source:MGI Symbol;Acc:MGI:1915247]	67997	-0.334587	0.0803969	-0.288583	0.212882	-0.046	0.185803				-	-	-	-	Ddx59
1936	Lypla1	ENSMUSG00000025903	1212.84	protein_coding	lysophospholipase 1 [Source:MGI Symbol;Acc:MGI:1344588]	18777	-0.334064	0.00531583	-0.463448	0.00276166	-0.764	3.95e-07	+	+	+	MitoCarta3.0	Rickettsial homolog, mito protein domain, coexpression, MS/MS++	unknown	Metabolism > Lipid metabolism | Signaling	Lypla1
2890	Dmac1	ENSMUSG00000028398	217.864	protein_coding	distal membrane arm assembly complex 1 [Source:MGI Symbol;Acc:MGI:1914178]	66928	-0.333731	0.0273114					+			-	-	-	-	Dmac1
2886	Fundc2	ENSMUSG00000031198	667.168	protein_coding	FUN14 domain containing 2 [Source:MGI Symbol;Acc:MGI:1914641]	67391	-0.333729	0.026928	0.327282	0.0926458	0.672	1.67e-06	+		+	MitoCarta3.0	mito protein domain+, MS/MS++	MOM	Mitochondrial dynamics and surveillance > Organelle contact sites | Signaling	Fundc2
2906	Cdc26	ENSMUSG00000066149	218.292	protein_coding	cell division cycle 26 [Source:MGI Symbol;Acc:MGI:1913690]	66440	-0.333707	0.0280849	-0.440029	0.043322	-0.024	0.225268	+	+		-	-	-	-	Cdc26
2751	Eny2	ENSMUSG00000022338	321.192	protein_coding	ENY2 transcription and export complex 2 subunit [Source:MGI Symbol;Acc:MGI:1919286]	223527	-0.333614	0.0223938	-0.279318	0.176403			+			-	-	-	-	Eny2
2254	Immt	ENSMUSG00000052337	5455.86	protein_coding	inner membrane protein, mitochondrial [Source:MGI Symbol;Acc:MGI:1923864]	76614	-0.33359	0.0106632	-0.45636	0.00426527	-0.72	7.14e-07	+	+	+	MitoCarta3.0	literature, targetP signal, yeast mito homolog, mito protein domain+, coexpression++, MS/MS++	MIM	Mitochondrial dynamics and surveillance > Cristae formation > MICOS complex	Immt
5792	Bmyc	ENSMUSG00000049086	93.1861	protein_coding	brain expressed myelocytomatosis oncogene [Source:MGI Symbol;Acc:MGI:88184]	107771	-0.333509	0.195832	0.1954	0.824081						-	-	-	-	Bmyc
2901	Fabp4	ENSMUSG00000062515	59310.4	protein_coding	fatty acid binding protein 4, adipocyte [Source:MGI Symbol;Acc:MGI:88038]	11770	-0.333433	0.0280506	-0.747904	4.04e-05	-0.284	0.00372711	+	+	+	-	-	-	-	Fabp4
2845	Trip11	ENSMUSG00000021188	723.056	protein_coding	thyroid hormone receptor interactor 11 [Source:MGI Symbol;Acc:MGI:1924393]	109181	-0.333271	0.025771	-0.524799	0.067029	-0.044	0.161413	+			-	-	-	-	Trip11
1947	Emc1	ENSMUSG00000078517	561.831	protein_coding	ER membrane protein complex subunit 1 [Source:MGI Symbol;Acc:MGI:2443696]	230866	-0.333251	0.0054221	-0.475125	0.00909922	1.048	6.19e-09	+	+	+	-	-	-	-	Emc1
1995	Mrpl4	ENSMUSG00000003299	859.027	protein_coding	mitochondrial ribosomal protein L4 [Source:MGI Symbol;Acc:MGI:2137210]	66163	-0.333116	0.00594498	-0.334814	0.0528611	-0.784	2e-07	+		+	MitoCarta3.0	literature, APEX_matrix, targetP signal, yeast mito homolog++, Rickettsial homolog, mito protein domain, induction, MS/MS++	Matrix	Mitochondrial central dogma > Translation > Mitochondrial ribosome	Mrpl4
2320	Sod1	ENSMUSG00000022982	3349.29	protein_coding	superoxide dismutase 1, soluble [Source:MGI Symbol;Acc:MGI:98351]	20655	-0.333067	0.0118652	-0.222199	0.287766	-0.104	0.0835363	+			MitoCarta3.0	literature, yeast mito homolog, mito protein domain, induction, coexpression	IMS	Metabolism > Detoxification > ROS and glutathione metabolism	Sod1
5731	Cdh23	ENSMUSG00000012819	105.75	protein_coding	cadherin 23 (otocadherin) [Source:MGI Symbol;Acc:MGI:1890219]	22295	-0.332957	0.191346	0.14247	0.752751	1.76	1.08e-05			+	-	-	-	-	Cdh23
1742	Ifnar2	ENSMUSG00000022971	750.968	protein_coding	interferon (alpha and beta) receptor 2 [Source:MGI Symbol;Acc:MGI:1098243]	15976	-0.3326	0.00347258	-0.313688	0.0871983	-0.524	2.9e-05	+		+	-	-	-	-	Ifnar2
4876	Alas1	ENSMUSG00000032786	1707.27	protein_coding	aminolevulinic acid synthase 1 [Source:MGI Symbol;Acc:MGI:87989]	11655	-0.332279	0.129472	-0.321171	0.215497	0.866	9.85e-07			+	MitoCarta3.0	literature, APEX_matrix, targetP signal, yeast mito homolog+, Rickettsial homolog, mito protein domain+, induction, coexpression, MS/MS	Matrix	Metabolism > Metals and cofactors > Heme synthesis and processing	Alas1
3811	Ano8	ENSMUSG00000034863	227.196	protein_coding	anoctamin 8 [Source:MGI Symbol;Acc:MGI:2687327]	382014	-0.332104	0.0662371	-0.0137891	1	-0.154	0.0518564				-	-	-	-	Ano8
4703	Gm49980	ENSMUSG00000117465	99.652	lncRNA	predicted gene, 49980 [Source:MGI Symbol;Acc:MGI:6275257]	-	-0.332095	0.115897								-	-	-	-	Gm49980
5556	Nfia	ENSMUSG00000028565	1039.74	protein_coding	nuclear factor I/A [Source:MGI Symbol;Acc:MGI:108056]	18027	-0.331954	0.178253	-0.34915	0.078632	0.186	0.0246683			+	-	-	-	-	Nfia
2000	Snx14	ENSMUSG00000032422	489.895	protein_coding	sorting nexin 14 [Source:MGI Symbol;Acc:MGI:2155664]	244962	-0.331952	0.00599857	0.0394803	1	0.392	0.000312611	+		+	-	-	-	-	Snx14
4379	Anks3	ENSMUSG00000022515	183.559	protein_coding	ankyrin repeat and sterile alpha motif domain containing 3 [Source:MGI Symbol;Acc:MGI:1919865]	72615	-0.331902	0.0995983	-0.330983	0.0571994	-1.652	3.58e-13			+	-	-	-	-	Anks3
3023	Pdhx	ENSMUSG00000010914	1381.29	protein_coding	pyruvate dehydrogenase complex, component X [Source:MGI Symbol;Acc:MGI:1351627]	27402	-0.33189	0.0332825	-0.951117	9.67e-10	-1.554	1.07e-12	+	+	+	MitoCarta3.0	literature, APEX_matrix, targetP signal, yeast mito homolog+, Rickettsial homolog, mito protein domain+, induction, coexpression++, MS/MS+	Matrix	Metabolism > Carbohydrate metabolism > Pyruvate metabolism	Pdhx
5767	4931440P22Rik	ENSMUSG00000074580	20.1595	transcribed_processed_pseudogene	RIKEN cDNA 4931440P22 gene [Source:MGI Symbol;Acc:MGI:1918254]	71004	-0.331634	0.193717	-0.0166423	1						-	-	-	-	4931440P22Rik
6151	Gm45449	ENSMUSG00000109876	28.9988	lncRNA	predicted gene 45449 [Source:MGI Symbol;Acc:MGI:5791285]	-	-0.331363	0.228059								-	-	-	-	Gm45449
4200	Hacd2	ENSMUSG00000035376	1257.41	protein_coding	3-hydroxyacyl-CoA dehydratase 2 [Source:MGI Symbol;Acc:MGI:1918007]	70757	-0.331282	0.0891027								-	-	-	-	Hacd2
2714	Uba52	ENSMUSG00000090137	3775.36	protein_coding	ubiquitin A-52 residue ribosomal protein fusion product 1 [Source:MGI Symbol;Acc:MGI:98887]	22186	-0.331258	0.0213489	-0.523873	0.0169583	-0.902	1.52e-05	+	+	+	-	-	-	-	Uba52
5104	Hes6	ENSMUSG00000067071	83.5205	protein_coding	hairy and enhancer of split 6 [Source:MGI Symbol;Acc:MGI:1859852]	55927	-0.331231	0.147136	-0.360231	0.174753	0.624	8.52e-05			+	-	-	-	-	Hes6
2852	Lrp6	ENSMUSG00000030201	1274.36	protein_coding	low density lipoprotein receptor-related protein 6 [Source:MGI Symbol;Acc:MGI:1298218]	16974	-0.330792	0.0259816	-0.0402803	1	0.464	0.000134355	+		+	-	-	-	-	Lrp6
3250	Etfb	ENSMUSG00000004610	7419.57	protein_coding	electron transferring flavoprotein, beta polypeptide [Source:MGI Symbol;Acc:MGI:106098]	110826	-0.3307	0.0425625	-0.278152	0.151198	0.392	0.000290849	+		+	MitoCarta3.0	literature, APEX_matrix, yeast mito homolog, mito protein domain, induction, coexpression+, MS/MS++	Matrix	Metabolism > Lipid metabolism > Fatty acid oxidation | Metabolism > Amino acid metabolism > Branched-chain amino acid metabolism | Metabolism > Amino acid metabolism > Lysine metabolism | Metabolism > Amino acid metabolism > Glycine metabolism | Metabolism > Vitamin metabolism > Choline and betaine metabolism | Metabolism > Electron carriers > Q-linked reactions, other	Etfb
4197	Cadm2	ENSMUSG00000064115	21.2052	protein_coding	cell adhesion molecule 2 [Source:MGI Symbol;Acc:MGI:2442722]	239857	-0.330488	0.0889602	0.177743	0.919681						-	-	-	-	Cadm2
2893	Churc1	ENSMUSG00000090258	331.558	protein_coding	churchill domain containing 1 [Source:MGI Symbol;Acc:MGI:1923684]	211151	-0.330404	0.0276661	-0.000264046	1	-0.054	0.170903	+			-	-	-	-	Churc1
5240	Borcs5	ENSMUSG00000042992	93.9822	protein_coding	BLOC-1 related complex subunit 5 [Source:MGI Symbol;Acc:MGI:1915024]	67774	-0.330347	0.156841								-	-	-	-	Borcs5
5533	Jazf1	ENSMUSG00000063568	55.8498	protein_coding	JAZF zinc finger 1 [Source:MGI Symbol;Acc:MGI:2141450]	231986	-0.330283	0.175342	0.410994	0.202412	0.156	0.0476589			+	-	-	-	-	Jazf1
2995	Hsd17b10	ENSMUSG00000025260	933.411	protein_coding	hydroxysteroid (17-beta) dehydrogenase 10 [Source:MGI Symbol;Acc:MGI:1333871]	15108	-0.330271	0.032023	-0.655726	0.00282991	-0.184	0.03554	+	+	+	MitoCarta3.0	literature, APEX_matrix, targetP signal, Rickettsial homolog, mito protein domain, induction, coexpression, MS/MS++	Matrix	Mitochondrial central dogma > mtRNA metabolism > mtRNA granules | Mitochondrial central dogma > mtRNA metabolism > Polycistronic mtRNA processing | Mitochondrial central dogma > mtRNA metabolism > mt-tRNA modifications | Metabolism > Lipid metabolism > Fatty acid oxidation | Metabolism > Lipid metabolism > Cholesterol, bile acid, steroid synthesis | Metabolism > Amino acid metabolism > Branched-c…	Hsd17b10
2837	Gnai1	ENSMUSG00000057614	487.467	protein_coding	guanine nucleotide binding protein (G protein), alpha inhibiting 1 [Source:MGI Symbol;Acc:MGI:95771]	14677	-0.330121	0.0251231	-0.345936	0.230964	0.284	0.00664424	+		+	-	-	-	-	Gnai1
3084	Fahd1	ENSMUSG00000045316	364.614	protein_coding	fumarylacetoacetate hydrolase domain containing 1 [Source:MGI Symbol;Acc:MGI:1915886]	68636	-0.330043	0.0362101	-0.452533	0.0111099	-0.524	0.000103121	+	+	+	MitoCarta3.0	literature, APEX_matrix, yeast mito homolog, mito protein domain, coexpression, MS/MS++	Matrix	Metabolism > Carbohydrate metabolism > TCA-associated	Fahd1
4989	Rdh11	ENSMUSG00000066441	175.238	protein_coding	retinol dehydrogenase 11 [Source:MGI Symbol;Acc:MGI:102581]	17252	-0.32999	0.137968	0.388261	0.0778239	0.338	0.00432734			+	-	-	-	-	Rdh11
6057	Gm38077	ENSMUSG00000104344	34.9634	TEC	predicted gene, 38077 [Source:MGI Symbol;Acc:MGI:5611305]	-	-0.329807	0.217327								-	-	-	-	Gm38077
3850	Pcbd2	ENSMUSG00000021496	154.952	protein_coding	pterin 4 alpha carbinolamine dehydratase/dimerization cofactor of hepatocyte nuclear factor 1 alpha (TCF1) 2 [Source:MGI Symbol;Acc:MGI:1919812]	72562	-0.329645	0.0680548	-0.361617	0.0564934	0.066	0.127361				MitoCarta3.0	targetP signal+, yeast mito homolog, induction, MS/MS	unknown	Metabolism > Metals and cofactors > Tetrahydrobiopterin synthesis	Pcbd2
3769	Ccdc28b	ENSMUSG00000028795	151.957	protein_coding	coiled coil domain containing 28B [Source:MGI Symbol;Acc:MGI:1913514]	66264	-0.329219	0.0650481	0.0271638	1						-	-	-	-	Ccdc28b
3329	Immp1l	ENSMUSG00000042670	232.237	protein_coding	IMP1 inner mitochondrial membrane peptidase-like (S. cerevisiae) [Source:MGI Symbol;Acc:MGI:1913791]	66541	-0.329108	0.0454844	-0.223085	0.477748	0.048	0.191602	+			MitoCarta3.0	literature, yeast mito homolog++, Rickettsial homolog, mito protein domain+, MS/MS	MIM	Protein import, sorting and homeostasis > Protein import and sorting > Preprotein cleavage | Protein import, sorting and homeostasis > Protein homeostasis > Proteases	Immp1l
2533	Mtmr9	ENSMUSG00000035078	415.871	protein_coding	myotubularin related protein 9 [Source:MGI Symbol;Acc:MGI:2442842]	210376	-0.329081	0.0162278	-0.432569	0.00976048	-0.556	1.93e-05	+	+	+	-	-	-	-	Mtmr9
3057	Mrap	ENSMUSG00000039956	898.661	protein_coding	melanocortin 2 receptor accessory protein [Source:MGI Symbol;Acc:MGI:1924287]	77037	-0.32866	0.0352089	-0.918478	1.35e-08	-1.106	4.3e-09	+	+	+	-	-	-	-	Mrap
2086	Ak3	ENSMUSG00000024782	2830.19	protein_coding	adenylate kinase 3 [Source:MGI Symbol;Acc:MGI:1860835]	56248	-0.32833	0.00720898	-0.270011	0.206825	0.324	0.00259605	+		+	MitoCarta3.0	literature, APEX_matrix, targetP signal, yeast mito homolog, Rickettsial homolog, mito protein domain, induction, coexpression, MS/MS++	Matrix	Metabolism > Nucleotide metabolism > Nucleotide synthesis and processing	Ak3
3675	Osgepl1	ENSMUSG00000026096	204.117	protein_coding	O-sialoglycoprotein endopeptidase-like 1 [Source:MGI Symbol;Acc:MGI:1919335]	72085	-0.328158	0.0602824	-0.3013	0.106958	-0.406	0.000282354			+	MitoCarta3.0	APEX_matrix, targetP signal, yeast mito homolog, Rickettsial homolog, mito protein domain, coexpression	Matrix	Mitochondrial central dogma > mtRNA metabolism > mt-tRNA modifications	Osgepl1
3847	Nsun4	ENSMUSG00000028706	246.168	protein_coding	NOL1/NOP2/Sun domain family, member 4 [Source:MGI Symbol;Acc:MGI:1919431]	72181	-0.328032	0.0678913	-0.539715	0.000492998	-1.164	2.9e-09		+	+	MitoCarta3.0	APEX_matrix, targetP signal, mito protein domain, induction, coexpression	Matrix	Mitochondrial central dogma > mtRNA metabolism > mt-rRNA modifications | Mitochondrial central dogma > Translation > Mitochondrial ribosome assembly	Nsun4
6199	Sat2	ENSMUSG00000069835	24.0935	protein_coding	spermidine/spermine N1-acetyl transferase 2 [Source:MGI Symbol;Acc:MGI:1916465]	69215	-0.327528	0.233205	0.365282	0.196919	1.388	3.45e-11			+	-	-	-	-	Sat2
3467	Derl2	ENSMUSG00000018442	341.077	protein_coding	Der1-like domain family, member 2 [Source:MGI Symbol;Acc:MGI:2151483]	116891	-0.327527	0.0513792	-0.262145	0.140195	-0.048	0.150813				-	-	-	-	Derl2
2908	Hmg20b	ENSMUSG00000020232	484.572	protein_coding	high mobility group 20B [Source:MGI Symbol;Acc:MGI:1341190]	15353	-0.327493	0.0280872	-0.470456	0.00573676	-0.136	0.0583759	+	+		-	-	-	-	Hmg20b
2765	Psma3	ENSMUSG00000060073	1358.21	protein_coding	proteasome subunit alpha 3 [Source:MGI Symbol;Acc:MGI:104883]	19167	-0.327375	0.0226264	-0.260181	0.18512	-0.826	3.36e-06	+		+	-	-	-	-	Psma3
3186	Por	ENSMUSG00000005514	2764.36	protein_coding	P450 (cytochrome) oxidoreductase [Source:MGI Symbol;Acc:MGI:97744]	18984	-0.327229	0.0404478	-0.315517	0.109379	-0.878	3.59e-08	+		+	-	-	-	-	Por
3700	Trappc6a	ENSMUSG00000002043	197.531	protein_coding	trafficking protein particle complex 6A [Source:MGI Symbol;Acc:MGI:1914341]	67091	-0.327112	0.0616708	-0.615055	0.00102148	0.584	0.000126921		+	+	-	-	-	-	Trappc6a
2610	Ndufaf1	ENSMUSG00000027305	379.828	protein_coding	NADH:ubiquinone oxidoreductase complex assembly factor 1 [Source:MGI Symbol;Acc:MGI:1916952]	69702	-0.327025	0.0182058	-0.483101	0.00321281	-0.828	4.85e-07	+	+	+	MitoCarta3.0	literature, APEX_matrix, targetP signal, mito protein domain, induction, coexpression++, MS/MS++	MIM	OXPHOS > Complex I > CI assembly factors | OXPHOS > OXPHOS assembly factors	Ndufaf1
4984	Slc35a2	ENSMUSG00000031156	154.307	protein_coding	solute carrier family 35 (UDP-galactose transporter), member A2 [Source:MGI Symbol;Acc:MGI:1345297]	22232	-0.327022	0.137876	0.110918	0.854417	0.396	0.000418227			+	-	-	-	-	Slc35a2
2687	Trmt2b	ENSMUSG00000067369	480.281	protein_coding	TRM2 tRNA methyltransferase 2B [Source:MGI Symbol;Acc:MGI:2442530]	215201	-0.326899	0.0208103	-0.268157	0.140344	0.004	0.268747	+			MitoCarta3.0	GFP, targetP signal, mito protein domain+, induction, coexpression	Matrix	Mitochondrial central dogma > mtRNA metabolism > mt-tRNA modifications | Mitochondrial central dogma > mtRNA metabolism > mt-rRNA modifications	Trmt2b
2672	Qdpr	ENSMUSG00000015806	907.694	protein_coding	quinoid dihydropteridine reductase [Source:MGI Symbol;Acc:MGI:97836]	110391	-0.326708	0.0203841	-0.428399	0.00928302	-0.224	0.010909	+	+	+	MitoCarta3.0	APEX_matrix, targetP signal, mito protein domain, induction	Matrix	Metabolism > Metals and cofactors > Tetrahydrobiopterin synthesis | Metabolism > Vitamin metabolism > Folate and 1-C metabolism	Qdpr
5955	A430033K04Rik	ENSMUSG00000056014	41.7489	protein_coding	RIKEN cDNA A430033K04 gene [Source:MGI Symbol;Acc:MGI:3583896]	243308	-0.326689	0.209497	0.0795814	1	0.544	0.000175794			+	-	-	-	-	A430033K04Rik
3178	Mpv17	ENSMUSG00000107283	426.596	protein_coding	MpV17 mitochondrial inner membrane protein [Source:MGI Symbol;Acc:MGI:97138]	17527	-0.325938	0.0401369	0.0101434	1			+			MitoCarta3.0	literature, targetP signal, yeast mito homolog+, mito protein domain, coexpression, MS/MS++	MIM	Small molecule transport	Mpv17
3925	Wdr13	ENSMUSG00000031166	582.67	protein_coding	WD repeat domain 13 [Source:MGI Symbol;Acc:MGI:1914661]	73447	-0.325762	0.0715297	0.0569453	1	0.598	5.7e-06			+	-	-	-	-	Wdr13
4678	Cbfa2t3	ENSMUSG00000006362	336.969	protein_coding	CBFA2/RUNX1 translocation partner 3 [Source:MGI Symbol;Acc:MGI:1338013]	12398	-0.325755	0.11426	-0.918608	0.00021084	-2.554	4.59e-12		+	+	-	-	-	-	Cbfa2t3
3431	Hnrnph3	ENSMUSG00000020069	265.825	protein_coding	heterogeneous nuclear ribonucleoprotein H3 [Source:MGI Symbol;Acc:MGI:1926462]	432467	-0.325697	0.050415	0.102616	0.82589	1.41	0.000603058			+	-	-	-	-	Hnrnph3
4123	Mcat	ENSMUSG00000048755	324.922	protein_coding	malonyl CoA:ACP acyltransferase (mitochondrial) [Source:MGI Symbol;Acc:MGI:2388651]	223722	-0.32545	0.0829527	-0.493195	0.00097234	-0.534	1.62e-06		+	+	MitoCarta3.0	literature, APEX_matrix, targetP signal, yeast mito homolog++, Rickettsial homolog, mito protein domain, coexpression, MS/MS++	Matrix	Metabolism > Lipid metabolism > Type II fatty acid synthesis	Mcat
4673	Zkscan5	ENSMUSG00000055991	170.995	protein_coding	zinc finger with KRAB and SCAN domains 5 [Source:MGI Symbol;Acc:MGI:107533]	22757	-0.325436	0.113829	-0.327229	0.0894304	-0.704	1.95e-07			+	-	-	-	-	Zkscan5
5708	B430010I23Rik	ENSMUSG00000084960	59.4709	lncRNA	RIKEN cDNA B430010I23 gene [Source:MGI Symbol;Acc:MGI:1926099]	-	-0.325363	0.190645	0.408459	0.089847						-	-	-	-	B430010I23Rik
4340	Pet100	ENSMUSG00000087687	170.102	protein_coding	PET100 homolog [Source:MGI Symbol;Acc:MGI:3615306]	100503890	-0.325045	0.0975261	-0.539045	0.000845365				+		MitoCarta3.0	literature, yeast mito homolog++, MS/MS	MIM	OXPHOS > Complex IV > CIV assembly factors | OXPHOS > OXPHOS assembly factors	Pet100
1413	Aldh2	ENSMUSG00000029455	6706.8	protein_coding	aldehyde dehydrogenase 2, mitochondrial [Source:MGI Symbol;Acc:MGI:99600]	11669	-0.32487	0.00115278	-0.145011	0.611707	0.512	0.000103352	+		+	MitoCarta3.0	literature, APEX_matrix, targetP signal, yeast mito homolog+, mito protein domain, coexpression, MS/MS++	Matrix	Metabolism > Detoxification > Xenobiotic metabolism	Aldh2
5852	Msantd2	ENSMUSG00000042138	90.029	protein_coding	Myb/SANT-like DNA-binding domain containing 2 [Source:MGI Symbol;Acc:MGI:2384579]	235184	-0.324526	0.199855	0.199242	0.545446	-0.042	0.183804				-	-	-	-	Msantd2
4587	Rnf34	ENSMUSG00000029474	156.874	protein_coding	ring finger protein 34 [Source:MGI Symbol;Acc:MGI:2153340]	80751	-0.324313	0.110971	-0.146294	0.792401	0.376	0.000104187			+	-	-	-	-	Rnf34
5421	Cinp	ENSMUSG00000021276	167.989	protein_coding	cyclin-dependent kinase 2 interacting protein [Source:MGI Symbol;Acc:MGI:1914486]	67236	-0.324178	0.167366	-0.191697	0.402264	-0.018	0.231783				-	-	-	-	Cinp
5717	Tcta	ENSMUSG00000039461	271.8	protein_coding	T cell leukemia translocation altered gene [Source:MGI Symbol;Acc:MGI:1918829]	102791	-0.323998	0.190686	0.0894782	0.961152	0.26	0.00965909			+	-	-	-	-	Tcta
5457	Hmgcs1	ENSMUSG00000093930	2222.17	protein_coding	3-hydroxy-3-methylglutaryl-Coenzyme A synthase 1 [Source:MGI Symbol;Acc:MGI:107592]	208715	-0.323966	0.170083	-0.614788	0.00303977	-1.214	2.27e-09		+	+	-	-	-	-	Hmgcs1
6155	Cbx8	ENSMUSG00000025578	63.5638	protein_coding	chromobox 8 [Source:MGI Symbol;Acc:MGI:1353589]	30951	-0.323178	0.228539	-0.751705	0.00133054	0.194	0.0347337		+	+	-	-	-	-	Cbx8
2050	Rala	ENSMUSG00000008859	635.684	protein_coding	v-ral simian leukemia viral oncogene A (ras related) [Source:MGI Symbol;Acc:MGI:1927243]	56044	-0.323101	0.00675508	-0.37636	0.0298495	-0.456	0.00012711	+	+	+	-	-	-	-	Rala
5820	Mcph1	ENSMUSG00000039842	66.0395	protein_coding	microcephaly, primary autosomal recessive 1 [Source:MGI Symbol;Acc:MGI:2443308]	244329	-0.322906	0.197646	0.00300662	1	0.492	0.00032679			+	-	-	-	-	Mcph1
4860	Ino80dos	ENSMUSG00000084799	145.183	lncRNA	INO80 complex subunit D, opposite strand [Source:MGI Symbol;Acc:MGI:3651861]	100380944	-0.322874	0.129048	-0.194746	0.37586						-	-	-	-	Ino80dos
4041	Dcaf10	ENSMUSG00000035572	373.226	protein_coding	DDB1 and CUL4 associated factor 10 [Source:MGI Symbol;Acc:MGI:2140179]	242418	-0.322746	0.0789157	-0.447938	0.0127768	-1.284	1.33e-09		+	+	-	-	-	-	Dcaf10
3289	Dipk1a	ENSMUSG00000029270	225.554	protein_coding	divergent protein kinase domain 1A [Source:MGI Symbol;Acc:MGI:1914516]	67266	-0.322567	0.0440878					+			-	-	-	-	Dipk1a
5935	Rnmt	ENSMUSG00000009535	312.688	protein_coding	RNA (guanine-7-) methyltransferase [Source:MGI Symbol;Acc:MGI:1915147]	67897	-0.322422	0.208139	0.0762376	1	0.384	0.00100576			+	-	-	-	-	Rnmt
3987	Nfic	ENSMUSG00000055053	1275.49	protein_coding	nuclear factor I/C [Source:MGI Symbol;Acc:MGI:109591]	18029	-0.322165	0.0755344	0.0802839	0.926056	0.728	3.1e-06			+	-	-	-	-	Nfic
3172	Hdhd2	ENSMUSG00000025421	992.641	protein_coding	haloacid dehalogenase-like hydrolase domain containing 2 [Source:MGI Symbol;Acc:MGI:1924237]	76987	-0.321989	0.0396996	-0.286568	0.116238	-0.158	0.0155183	+		+	-	-	-	-	Hdhd2
1509	Cox4i1	ENSMUSG00000031818	10901.1	protein_coding	cytochrome c oxidase subunit 4I1 [Source:MGI Symbol;Acc:MGI:88473]	12857	-0.321636	0.00168482	-0.457959	0.00530839	-0.058	0.151015	+	+		MitoCarta3.0	literature, APEX_IMS, APEX_matrix, targetP signal, mito protein domain+, coexpression++, MS/MS++	MIM	OXPHOS > Complex IV > CIV subunits | OXPHOS > OXPHOS subunits	Cox4i1
2431	Arl5a	ENSMUSG00000036093	754.977	protein_coding	ADP-ribosylation factor-like 5A [Source:MGI Symbol;Acc:MGI:1922673]	75423	-0.321452	0.0142868	0.10266	0.82319	0.146	0.048538	+		+	-	-	-	-	Arl5a
6118	4932422M17Rik	ENSMUSG00000105881	82.8519	lncRNA	RIKEN cDNA 4932422M17 gene [Source:MGI Symbol;Acc:MGI:1921616]	-	-0.321235	0.22623								-	-	-	-	4932422M17Rik
2971	Sla2	ENSMUSG00000027636	568.144	protein_coding	Src-like-adaptor 2 [Source:MGI Symbol;Acc:MGI:1925049]	77799	-0.320935	0.0307886	-0.612902	0.000209986	-0.542	4.59e-06	+	+	+	-	-	-	-	Sla2
3089	Slc25a11	ENSMUSG00000014606	1475.6	protein_coding	solute carrier family 25 (mitochondrial carrier oxoglutarate carrier), member 11 [Source:MGI Symbol;Acc:MGI:1915113]	67863	-0.320824	0.0363131	-0.162478	0.551046	0.172	0.013137	+		+	MitoCarta3.0	literature, yeast mito homolog+, mito protein domain+, induction, coexpression, MS/MS++	MIM	Metabolism > Carbohydrate metabolism > Gluconeogenesis | Metabolism > Carbohydrate metabolism > Malate-aspartate shuttle | Metabolism > Carbohydrate metabolism > TCA-associated | Small molecule transport > SLC25A family	Slc25a11
3766	Tmem250-ps	ENSMUSG00000087679	808.473	protein_coding	transmembrane protein 250, pseudogene [Source:MGI Symbol;Acc:MGI:1924939]	109299	-0.320757	0.0648667								-	-	-	-	Tmem250-ps
4433	Btbd6	ENSMUSG00000002803	145.058	protein_coding	BTB (POZ) domain containing 6 [Source:MGI Symbol;Acc:MGI:3026623]	399566	-0.320722	0.102537	-0.179973	0.573328	0.958	3.75e-08			+	-	-	-	-	Btbd6
4799	Mief1	ENSMUSG00000022412	480.447	protein_coding	mitochondrial elongation factor 1 [Source:MGI Symbol;Acc:MGI:2146020]	239555	-0.320511	0.123266	-0.324309	0.0555117	-0.262	0.00171665			+	MitoCarta3.0	literature, mito protein domain, induction, coexpression	MOM | Matrix	Mitochondrial central dogma > Translation > Mitochondrial ribosome assembly | Mitochondrial dynamics and surveillance > Fission	Mief1
2351	Ipo8	ENSMUSG00000040029	511.014	protein_coding	importin 8 [Source:MGI Symbol;Acc:MGI:2444611]	320727	-0.320372	0.0127427	-0.349572	0.0407977	-0.118	0.040199	+	+	+	-	-	-	-	Ipo8
4386	Oaz1-ps	ENSMUSG00000043801	171.837	processed_pseudogene	ornithine decarboxylase antizyme 1, pseudogene [Source:MGI Symbol;Acc:MGI:108188]	-	-0.320282	0.100332	-0.279502	0.15299						-	-	-	-	Oaz1-ps
6297	Ildr2	ENSMUSG00000040612	34.6555	protein_coding	immunoglobulin-like domain containing receptor 2 [Source:MGI Symbol;Acc:MGI:1196370]	100039795	-0.320095	0.239676	0.459174	0.489944	0.306	0.104182				-	-	-	-	Ildr2
2554	Mrpl28	ENSMUSG00000024181	474.657	protein_coding	mitochondrial ribosomal protein L28 [Source:MGI Symbol;Acc:MGI:1915861]	68611	-0.319338	0.0169153	-0.351142	0.0327102	-0.366	0.000187145	+	+	+	MitoCarta3.0	literature, APEX_matrix, targetP signal, yeast mito homolog++, Rickettsial homolog, mito protein domain, coexpression, MS/MS++	Matrix	Mitochondrial central dogma > Translation > Mitochondrial ribosome	Mrpl28
3396	Elof1	ENSMUSG00000013822	398.405	protein_coding	ELF1 homolog, elongation factor 1 [Source:MGI Symbol;Acc:MGI:1913376]	66126	-0.319328	0.048506	-0.505496	0.000968689	-1.346	5.99e-09	+	+	+	-	-	-	-	Elof1
2197	Nrp1	ENSMUSG00000025810	1897.35	protein_coding	neuropilin 1 [Source:MGI Symbol;Acc:MGI:106206]	18186	-0.319317	0.00963168	0.056917	1	0.328	0.000657726	+		+	-	-	-	-	Nrp1
4427	Prkd1	ENSMUSG00000002688	236.183	protein_coding	protein kinase D1 [Source:MGI Symbol;Acc:MGI:99879]	18760	-0.319207	0.102495	-0.0148494	1	-0.694	3.22e-07			+	-	-	-	-	Prkd1
2537	Slc24a3	ENSMUSG00000063873	1801.15	protein_coding	solute carrier family 24 (sodium/potassium/calcium exchanger), member 3 [Source:MGI Symbol;Acc:MGI:2137513]	94249	-0.319064	0.0163828	-0.0926088	0.903682	0.202	0.00287045	+		+	-	-	-	-	Slc24a3
6337	Gm4285	ENSMUSG00000085829	39.7372	lncRNA	predicted gene 4285 [Source:MGI Symbol;Acc:MGI:3782463]	-	-0.319051	0.242097	-0.74083	0.00424109	-0.91	3.08e-06		+	+	-	-	-	-	Gm4285
5628	E130208F15Rik	ENSMUSG00000074210	134.055	protein_coding	RIKEN cDNA E130208F15 gene [Source:MGI Symbol;Acc:MGI:3767226]	-	-0.318293	0.18353								-	-	-	-	E130208F15Rik
6326	Zkscan4	ENSMUSG00000054931	22.6015	protein_coding	zinc finger with KRAB and SCAN domains 4 [Source:MGI Symbol;Acc:MGI:3649412]	544922	-0.318236	0.241299	-0.032198	1	1.86	1.09e-10			+	-	-	-	-	Zkscan4
5253	Nsun5	ENSMUSG00000000916	161.688	protein_coding	NOL1/NOP2/Sun domain family, member 5 [Source:MGI Symbol;Acc:MGI:2140844]	100609	-0.317953	0.157922	-0.610806	0.000796545				+		-	-	-	-	Nsun5
5530	Zfp532	ENSMUSG00000042439	248.455	protein_coding	zinc finger protein 532 [Source:MGI Symbol;Acc:MGI:3036282]	328977	-0.317947	0.17468	-0.521194	0.00483317	-0.674	6.05e-06		+	+	-	-	-	-	Zfp532
4909	Gstt2	ENSMUSG00000033318	235.438	protein_coding	glutathione S-transferase, theta 2 [Source:MGI Symbol;Acc:MGI:106188]	14872	-0.317881	0.131893	0.110645	0.830085	0.216	0.0563645				-	-	-	-	Gstt2
2536	Mrps5	ENSMUSG00000027374	640.658	protein_coding	mitochondrial ribosomal protein S5 [Source:MGI Symbol;Acc:MGI:1924971]	77721	-0.31781	0.0163601	-0.501955	0.00156124	-1.002	3.49e-08	+	+	+	MitoCarta3.0	literature, APEX_matrix, yeast mito homolog++, Rickettsial homolog, mito protein domain, induction, coexpression, MS/MS	Matrix	Mitochondrial central dogma > Translation > Mitochondrial ribosome	Mrps5
6177	Lrig3	ENSMUSG00000020105	56.2473	protein_coding	leucine-rich repeats and immunoglobulin-like domains 3 [Source:MGI Symbol;Acc:MGI:2443955]	320398	-0.317695	0.230605	0.0240864	1	0.638	0.000286538			+	-	-	-	-	Lrig3
3105	Sumo1	ENSMUSG00000026021	621.409	protein_coding	small ubiquitin-like modifier 1 [Source:MGI Symbol;Acc:MGI:1197010]	22218	-0.317422	0.0372301	-0.224791	0.234475	-0.436	0.000125248	+		+	-	-	-	-	Sumo1
6183	Pdik1l	ENSMUSG00000050890	117.595	protein_coding	PDLIM1 interacting kinase 1 like [Source:MGI Symbol;Acc:MGI:2385213]	230809	-0.317382	0.231614	0.0607362	1	0.104	0.0768331				-	-	-	-	Pdik1l
6374	Shox2	ENSMUSG00000027833	28.6408	protein_coding	short stature homeobox 2 [Source:MGI Symbol;Acc:MGI:1201673]	20429	-0.316659	0.246589	0.0574998	1	-1.706	1.13e-05			+	-	-	-	-	Shox2
2713	Mmd	ENSMUSG00000003948	3233.68	protein_coding	monocyte to macrophage differentiation-associated [Source:MGI Symbol;Acc:MGI:1914718]	67468	-0.316643	0.0213306	-0.483259	0.0747939	-0.748	7.7e-08	+		+	-	-	-	-	Mmd
3791	Dgcr6	ENSMUSG00000003531	561.087	protein_coding	DiGeorge syndrome critical region gene 6 [Source:MGI Symbol;Acc:MGI:1202877]	13353	-0.316591	0.0657794	-0.620794	0.000446426	0.846	1.63e-07		+	+	-	-	-	-	Dgcr6
2664	Klc2	ENSMUSG00000024862	375.768	protein_coding	kinesin light chain 2 [Source:MGI Symbol;Acc:MGI:107953]	16594	-0.316583	0.0201539	-0.237809	0.244409	-0.054	0.151322	+			-	-	-	-	Klc2
3413	Lman2	ENSMUSG00000021484	2326.82	protein_coding	lectin, mannose-binding 2 [Source:MGI Symbol;Acc:MGI:1914140]	66890	-0.316399	0.0492315	-0.475035	0.00413855	-1.04	3.67e-10	+	+	+	-	-	-	-	Lman2
3966	Pbx1	ENSMUSG00000052534	211.463	protein_coding	pre B cell leukemia homeobox 1 [Source:MGI Symbol;Acc:MGI:97495]	18514	-0.31633	0.0744399	0.215021	0.383927	1.228	2.43e-09			+	-	-	-	-	Pbx1
3318	Kxd1	ENSMUSG00000055553	526.322	protein_coding	KxDL motif containing 1 [Source:MGI Symbol;Acc:MGI:1922870]	75620	-0.316306	0.0452864	-0.269495	0.166431	-0.138	0.0610301	+			-	-	-	-	Kxd1
2186	Ntan1	ENSMUSG00000022681	477.341	protein_coding	N-terminal Asn amidase [Source:MGI Symbol;Acc:MGI:108471]	18203	-0.315824	0.00945493	0.0404855	1			+			-	-	-	-	Ntan1
3301	Rab1b	ENSMUSG00000024870	1704.5	protein_coding	RAB1B, member RAS oncogene family [Source:MGI Symbol;Acc:MGI:1923558]	76308	-0.315603	0.0448986	-0.471812	0.00305449	-0.762	1.79e-07	+	+	+	-	-	-	-	Rab1b
1697	Prdx3	ENSMUSG00000024997	2775.93	protein_coding	peroxiredoxin 3 [Source:MGI Symbol;Acc:MGI:88034]	11757	-0.315274	0.00319934	-0.260955	0.198029	-0.85	7.6e-09	+		+	MitoCarta3.0	literature, APEX_IMS, APEX_matrix, targetP signal+, Rickettsial homolog, mito protein domain, induction, coexpression++, MS/MS++	Matrix	Metabolism > Detoxification > ROS and glutathione metabolism	Prdx3
4815	Ikbkg	ENSMUSG00000004221	508.772	protein_coding	inhibitor of kappaB kinase gamma [Source:MGI Symbol;Acc:MGI:1338074]	16151	-0.315135	0.125188	-0.423357	0.0144315	0.084	0.106781		+		-	-	-	-	Ikbkg
2585	Sem1	ENSMUSG00000042541	453.212	protein_coding	SEM1, 26S proteasome complex subunit [Source:MGI Symbol;Acc:MGI:109238]	20422	-0.31512	0.0173874					+			-	-	-	-	Sem1
2768	Dctn3	ENSMUSG00000028447	473.175	protein_coding	dynactin 3 [Source:MGI Symbol;Acc:MGI:1859251]	53598	-0.315108	0.0228206	-0.17924	0.443533	-0.216	0.0104996	+		+	-	-	-	-	Dctn3
5927	E430018J23Rik	ENSMUSG00000078580	51.7899	protein_coding	RIKEN cDNA E430018J23 gene [Source:MGI Symbol;Acc:MGI:2141981]	101604	-0.314866	0.207232	0.411324	0.40786	-0.334	0.00720702			+	-	-	-	-	E430018J23Rik
4810	Szrd1	ENSMUSG00000040842	688.399	protein_coding	SUZ RNA binding domain containing 1 [Source:MGI Symbol;Acc:MGI:1098672]	213491	-0.314718	0.124742	-0.568183	0.000778841	-0.602	1.08e-05		+	+	-	-	-	-	Szrd1
5785	Tead3	ENSMUSG00000002249	63.6495	protein_coding	TEA domain family member 3 [Source:MGI Symbol;Acc:MGI:109241]	21678	-0.314682	0.195036	0.447604	0.175032	1.38	1.92e-09			+	-	-	-	-	Tead3
5858	Ston1	ENSMUSG00000033855	142.874	protein_coding	stonin 1 [Source:MGI Symbol;Acc:MGI:1924307]	77057	-0.314675	0.200377	0.142221	0.810641	2.108	3.21e-11			+	-	-	-	-	Ston1
4180	Pop5	ENSMUSG00000060152	297.059	protein_coding	processing of precursor 5, ribonuclease P/MRP family (S. cerevisiae) [Source:MGI Symbol;Acc:MGI:2151221]	117109	-0.314589	0.0882643	-0.660596	0.000146779	-0.28	0.00335215		+	+	-	-	-	-	Pop5
2509	Ecsit	ENSMUSG00000066839	757.751	protein_coding	ECSIT signalling integrator [Source:MGI Symbol;Acc:MGI:1349469]	26940	-0.314574	0.0155628	-0.437832	0.00681887	-0.724	1.22e-07	+	+	+	MitoCarta3.0	literature, APEX_matrix, targetP signal, mito protein domain, induction, coexpression+	MIM	OXPHOS > Complex I > CI assembly factors | OXPHOS > OXPHOS assembly factors	Ecsit
3746	Ccni	ENSMUSG00000063015	2787.36	protein_coding	cyclin I [Source:MGI Symbol;Acc:MGI:1341077]	12453	-0.314518	0.0637808	-0.225203	0.50075	0.742	3.59e-07			+	-	-	-	-	Ccni
4355	Fam53a	ENSMUSG00000037339	238.97	protein_coding	family with sequence similarity 53, member A [Source:MGI Symbol;Acc:MGI:1919225]	74504	-0.314083	0.0986131	0.132457	0.792401	0.204	0.0244209			+	-	-	-	-	Fam53a
5982	Cep95	ENSMUSG00000018372	77.745	protein_coding	centrosomal protein 95 [Source:MGI Symbol;Acc:MGI:2443502]	320162	-0.313452	0.212222	-0.418747	0.0914731						-	-	-	-	Cep95
4409	Zbtb20	ENSMUSG00000022708	2261.4	protein_coding	zinc finger and BTB domain containing 20 [Source:MGI Symbol;Acc:MGI:1929213]	56490	-0.313194	0.101517	-0.60139	0.067601	-0.226	0.0191542			+	-	-	-	-	Zbtb20
3508	Coasy	ENSMUSG00000001755	1191.92	protein_coding	Coenzyme A synthase [Source:MGI Symbol;Acc:MGI:1918993]	71743	-0.312991	0.0535344	-1.14636	1.14e-12	-1.202	3.27e-10		+	+	MitoCarta3.0	APEX_matrix, mito protein domain, coexpression, MS/MS++	Matrix	Metabolism > Metals and cofactors > Coenzyme A metabolism	Coasy
3754	Mrps27	ENSMUSG00000041632	472.359	protein_coding	mitochondrial ribosomal protein S27 [Source:MGI Symbol;Acc:MGI:1919064]	218506	-0.312907	0.064147	-0.742855	3.23e-07	-0.806	4.62e-08		+	+	MitoCarta3.0	literature, APEX_matrix, targetP signal, yeast mito homolog++, mito protein domain+, induction, coexpression+, MS/MS++	Matrix	Mitochondrial central dogma > Translation > Mitochondrial ribosome	Mrps27
3810	0610009B22Rik	ENSMUSG00000007777	184.846	protein_coding	RIKEN cDNA 0610009B22 gene [Source:MGI Symbol;Acc:MGI:1913300]	66050	-0.312709	0.0662002	-0.37107	0.0366893	-1.276	3.03e-08		+	+	-	-	-	-	0610009B22Rik
4978	Acat3	ENSMUSG00000062480	248.99	protein_coding	acetyl-Coenzyme A acetyltransferase 3 [Source:MGI Symbol;Acc:MGI:109182]	224530	-0.312589	0.137078	-0.450724	0.00954016				+		-	-	-	-	Acat3
2966	Ptms	ENSMUSG00000030122	4114.55	protein_coding	parathymosin [Source:MGI Symbol;Acc:MGI:1916452]	69202	-0.312578	0.030257	0.0341217	1	-0.344	0.00055511	+		+	-	-	-	-	Ptms
3516	Pgam1	ENSMUSG00000011752	6349.35	protein_coding	phosphoglycerate mutase 1 [Source:MGI Symbol;Acc:MGI:97552]	18648	-0.312512	0.053875	-0.135586	0.652447	-0.852	2.9e-08			+	-	-	-	-	Pgam1
5765	Skil	ENSMUSG00000027660	458.71	protein_coding	SKI-like [Source:MGI Symbol;Acc:MGI:106203]	20482	-0.312465	0.193648	-0.417495	0.170696	0.046	0.172501				-	-	-	-	Skil
4279	Anapc1	ENSMUSG00000014355	913.155	protein_coding	anaphase promoting complex subunit 1 [Source:MGI Symbol;Acc:MGI:103097]	17222	-0.312426	0.0934354	-0.295324	0.107751	0.116	0.0438648			+	-	-	-	-	Anapc1
5885	Rnf125	ENSMUSG00000033107	123.269	protein_coding	ring finger protein 125 [Source:MGI Symbol;Acc:MGI:1914914]	67664	-0.312372	0.202663	-0.120244	1	0.636	1.9e-06			+	-	-	-	-	Rnf125
5005	Tlk2	ENSMUSG00000020694	383.294	protein_coding	tousled-like kinase 2 (Arabidopsis) [Source:MGI Symbol;Acc:MGI:1346023]	24086	-0.312343	0.138809	-0.171784	0.544579	-0.32	0.00115446			+	-	-	-	-	Tlk2
6354	Gm14325	ENSMUSG00000095362	83.6055	protein_coding	predicted gene 14325 [Source:MGI Symbol;Acc:MGI:3702875]	329575	-0.311848	0.244354	-0.280138	0.22782	0.448	0.000424481			+	-	-	-	-	Gm14325
4513	Mrps18a	ENSMUSG00000023967	391.206	protein_coding	mitochondrial ribosomal protein S18A [Source:MGI Symbol;Acc:MGI:1915815]	68565	-0.311319	0.106833	-0.837578	7.28e-06	-0.846	1.45e-07		+	+	MitoCarta3.0	literature, APEX_matrix, targetP signal, Rickettsial homolog, mito protein domain, induction, coexpression++, MS/MS++	Matrix	Mitochondrial central dogma > Translation > Mitochondrial ribosome	Mrps18a
2864	Mipep	ENSMUSG00000021993	663.341	protein_coding	mitochondrial intermediate peptidase [Source:MGI Symbol;Acc:MGI:1917728]	70478	-0.311179	0.0265844	-0.111309	0.781885	-0.236	0.00407491	+		+	MitoCarta3.0	literature, APEX_matrix, targetP signal+, yeast mito homolog++, mito protein domain, induction, MS/MS++	Matrix	Protein import, sorting and homeostasis > Protein import and sorting > Preprotein cleavage | Protein import, sorting and homeostasis > Protein homeostasis > Proteases	Mipep
3649	Txn1	ENSMUSG00000028367	1259.99	protein_coding	thioredoxin 1 [Source:MGI Symbol;Acc:MGI:98874]	22166	-0.310965	0.059103	-0.114852	0.789009	0.65	1.93e-05			+	-	-	-	-	Txn1
5363	Gpt	ENSMUSG00000022546	925.029	protein_coding	glutamic pyruvic transaminase, soluble [Source:MGI Symbol;Acc:MGI:95802]	76282	-0.310921	0.162703	0.0139945	1	0.034	0.200039				-	-	-	-	Gpt
4791	Homer3	ENSMUSG00000003573	135.977	protein_coding	homer scaffolding protein 3 [Source:MGI Symbol;Acc:MGI:1347359]	26558	-0.3103	0.122913	0.0356164	1						-	-	-	-	Homer3
2848	Nabp2	ENSMUSG00000025374	394.848	protein_coding	nucleic acid binding protein 2 [Source:MGI Symbol;Acc:MGI:1917167]	69917	-0.310258	0.0258408	-0.174612	0.528951	-1.64	1.23e-08	+		+	-	-	-	-	Nabp2
5049	Lsm1	ENSMUSG00000037296	130.918	protein_coding	LSM1 homolog, mRNA degradation associated [Source:MGI Symbol;Acc:MGI:1914457]	67207	-0.310185	0.14269	-0.562305	0.00184325	-0.652	2.65e-06		+	+	-	-	-	-	Lsm1
6056	AI480526	ENSMUSG00000090086	125.235	lncRNA	expressed sequence AI480526 [Source:MGI Symbol;Acc:MGI:2140910]	-	-0.31008	0.21727								-	-	-	-	AI480526
2839	Mrps28	ENSMUSG00000040269	282.287	protein_coding	mitochondrial ribosomal protein S28 [Source:MGI Symbol;Acc:MGI:1913480]	66230	-0.309968	0.0252672	-0.357469	0.027366	-0.5	0.000160753	+	+	+	MitoCarta3.0	literature, targetP signal+, mito protein domain+, coexpression++, MS/MS++	Matrix	Mitochondrial central dogma > Translation > Mitochondrial ribosome	Mrps28
4859	Tmbim4	ENSMUSG00000020225	434.29	protein_coding	transmembrane BAX inhibitor motif containing 4 [Source:MGI Symbol;Acc:MGI:1915462]	68212	-0.309951	0.129048	-0.505405	0.00141407	-0.756	4.04e-07		+	+	-	-	-	-	Tmbim4
3131	Mrpl37	ENSMUSG00000028622	636.462	protein_coding	mitochondrial ribosomal protein L37 [Source:MGI Symbol;Acc:MGI:1926268]	56280	-0.309801	0.0385755	-0.59365	0.000239516	-1.346	8.07e-12	+	+	+	MitoCarta3.0	literature, APEX_matrix, targetP signal, mito protein domain, induction, coexpression+, MS/MS++	Matrix	Mitochondrial central dogma > Translation > Mitochondrial ribosome	Mrpl37
2581	Isca1	ENSMUSG00000044792	2919.41	protein_coding	iron-sulfur cluster assembly 1 [Source:MGI Symbol;Acc:MGI:1916296]	69046	-0.309717	0.0172971	-0.44362	0.00741832	0.294	0.00174622	+	+	+	MitoCarta3.0	APEX_matrix, targetP signal, yeast mito homolog++, Rickettsial homolog, mito protein domain+, induction, MS/MS++	Matrix	Metabolism > Metals and cofactors > Fe-S cluster biosynthesis | Metabolism > Metals and cofactors > Fe-S-containing proteins	Isca1
5496	Zfp710	ENSMUSG00000048897	183.851	protein_coding	zinc finger protein 710 [Source:MGI Symbol;Acc:MGI:1921747]	209225	-0.309591	0.172662	0.304608	0.205944	-0.794	1.28e-07			+	-	-	-	-	Zfp710
[truncated: 11,493 more rows]

## Sheet: SignOverlap
	Significant CLPP BKO	Significant LSD1 BKO	Significant REWARM	counts
[truncated: 8 more rows]

[truncated: 2 more sheets: GO Term SignOverlap up, GO Term SignOverlap down]
