# Supplementary material for: 2-hydroxyglutarate mediates whitening of brown adipocytes coupled to nuclear softening upon mitochondrial dysfunction
Source: Nat Metab. 2025 Aug 1;7(8):1593–613. doi: 10.1038/s42255-025-01332-8 (PMC12373511; doi:10.1038/s42255-025-01332-8)
Supplement: Supplementary file 3 — Supplementary Tables 1–8 [file 42255_2025_1332_MOESM3_ESM.zip › Supplementary Table 3 -AT.xlsx]

## Sheet: Proteome AKO,BKO,KO vs WT
id	Majority protein IDs	Protein names	Gene names	ANOVA Significant	Student's T-test Significant KO_WT	Student's T-test Significant AKO_WT	Student's T-test Significant BKO_WT	-Log ANOVA p value	ANOVA q-value	Mean WT	Mean KO	-Log Student's T-test p-value KO_WT	Student's T-test q-value KO_WT	Student's T-test Difference KO_WT	Student's T-test Test statistic KO_WT	Mean AKO	-Log Student's T-test p-value AKO_WT	Student's T-test q-value AKO_WT	Student's T-test Difference AKO_WT	Student's T-test Test statistic AKO_WT	Mean BKO	-Log Student's T-test p-value BKO_WT	Student's T-test q-value BKO_WT	Student's T-test Difference BKO_WT	Student's T-test Test statistic BKO_WT	Protein IDs	GOBP name	GOMF name	GOCC name	KEGG name	Pfam
1762	Q61838	Alpha-2-macroglobulin	A2m					0.525919	0.278148	34.722	34.7292	0.00744501	0.985572	0.00719166	0.0137284	35.1883	0.675676	0.279269	0.466233	0.874724	34.9969	0.417434	0.429054	0.274914	0.559034	Q61838;Q6GQT1	metabolic process;nitrate metabolic process;nitrogen compound metabolic process;oxidation-reduction process	binding;catalytic activity;cation binding;coenzyme binding;cofactor binding;ion binding;metal ion binding;molybdenum ion binding;molybdopterin cofactor binding;nitrate reductase activity;oxidoreductase activity;oxidoreductase activity, acting on other nitrogenous compounds as donors;pyridoxal phosphate binding;transition metal ion binding;vitamin B6 binding;vitamin binding	cell part;cytoplasmic part;integral to membrane;intracellular membrane-bounded organelle;intracellular organelle;intracellular organelle part;intracellular part;intrinsic to membrane;membrane;membrane part;membrane-bounded organelle;mitochondrial inner membrane;mitochondrial membrane;mitochondrial outer membrane;mitochondrial part;mitochondrion;organelle;organelle inner membrane;organelle membran…		MOSC;MOSC_N
3382	Q9D2R0	Acetoacetyl-CoA synthetase	Aacs	+	+	+	+	2.28768	0.00444156	32.8362	32.045	2.15309	0.0290735	-0.791186	-1.99167	31.4376	1.88864	0.00586087	-1.39855	-2.32979	31.8109	3.34002	0.000880734	-1.02533	-2.94168	Q9D2R0	anatomical structure formation involved in morphogenesis;biological regulation;cell cycle phase;cell cycle process;cell projection assembly;cell projection organization;cell surface receptor linked signaling pathway;cellular component assembly;cellular component assembly at cellular level;cellular component assembly involved in morphogenesis;cellular component organization;cellular component orga…	binding;catalytic activity;enzyme regulator activity;GTP binding;GTPase activity;guanyl nucleotide binding;guanyl ribonucleotide binding;hydrolase activity;hydrolase activity, acting on acid anhydrides;hydrolase activity, acting on acid anhydrides, in phosphorus-containing anhydrides;identical protein binding;nucleoside-triphosphatase activity;nucleotide binding;protein binding;protein complex sc…	actin cytoskeleton;actomyosin contractile ring;cell cortex;cell cortex part;cell division site part;cell part;cell projection;cell projection membrane;cell projection part;cell surface;chromosomal part;ciliary transition zone;cilium membrane;cilium part;cleavage furrow;condensed chromosome kinetochore;contractile ring;cytoplasm;cytoplasmic part;cytoskeletal part;cytoskeleton;exocyst;extracellular…		Septin
2567	Q8R0P4	Mth938 domain-containing protein	Aamdc					0.361395	0.488435	27.4516	27.1514	0.676844	0.359662	-0.300147	-0.724862	27.3647	0.286446	0.793523	-0.0868425	-0.266225	27.2861	0.678844	0.462399	-0.165472	-0.520789	Q8R0P4	anatomical structure development;biological regulation;brain development;cell cycle;cell development;cell division;cell maturation;cellular component organization;cellular component organization at cellular level;cellular component organization or biogenesis;cellular component organization or biogenesis at cellular level;cellular developmental process;cellular process;cellular process involved in…	binding;GTP binding;guanyl nucleotide binding;guanyl ribonucleotide binding;nucleotide binding;purine nucleotide binding;purine ribonucleoside triphosphate binding;purine ribonucleotide binding;ribonucleotide binding	cell part;cell projection;cilium;cytoplasmic part;cytoskeleton;intracellular membrane-bounded organelle;intracellular non-membrane-bounded organelle;intracellular organelle;intracellular part;membrane-bounded organelle;mitochondrion;motile cilium;myelin sheath;non-membrane-bounded organelle;organelle		Septin
2135	Q8BGQ7	Alanine--tRNA ligase, cytoplasmic	Aars					0.501108	0.20703	29.4431	29.8245	0.938599	0.235359	0.381344	0.936694	28.8626	0.317445	0.499641	-0.580493	-0.59618	29.8209	1.14131	0.153868	0.37776	1.01164	Q8BGQ7	biological regulation;cell cycle;cell division;cellular process;regulation of biological process;regulation of cellular localization;regulation of cellular process;regulation of exocytosis;regulation of localization;regulation of secretion;regulation of transport;regulation of vesicle-mediated transport	binding;GTP binding;guanyl nucleotide binding;guanyl ribonucleotide binding;nucleotide binding;purine nucleotide binding;purine ribonucleoside triphosphate binding;purine ribonucleotide binding;ribonucleotide binding	axon part;axon terminus;cell cortex;cell part;cell projection part;clathrin-coated vesicle;coated vesicle;cytoplasmic membrane-bounded vesicle;cytoplasmic part;cytoplasmic vesicle;cytoskeleton;intracellular membrane-bounded organelle;intracellular non-membrane-bounded organelle;intracellular organelle;intracellular part;membrane;membrane-bounded organelle;membrane-bounded vesicle;neuron projectio…	Parkinson's disease	Septin
1460	Q3THG9	Alanyl-tRNA editing protein Aarsd1	Aarsd1	+				1.09358	0.0418874	28.2252	28.1547	0.107561	0.86109	-0.0705686	-0.159571	27.5291	0.981783	0.0619044	-1.38106	-1.49796	27.821	0.714765	0.224521	-0.404235	-0.849888	Q3THG9	anatomical structure morphogenesis;biological regulation;cell cycle phase;cell cycle process;cell division;cell part morphogenesis;cell projection morphogenesis;cell projection organization;cellular component assembly;cellular component morphogenesis;cellular component organization;cellular component organization at cellular level;cellular component organization or biogenesis;cellular component o…	binding;GTP binding;guanyl nucleotide binding;guanyl ribonucleotide binding;identical protein binding;nucleotide binding;protein binding;purine nucleotide binding;purine ribonucleoside triphosphate binding;purine ribonucleotide binding;ribonucleotide binding	actin cytoskeleton;actin filament bundle;actomyosin;axon part;axon terminus;axoneme;cell cortex;cell cortex part;cell division site part;cell part;cell projection part;chromosomal part;cleavage furrow;condensed chromosome kinetochore;cytoplasm;cytoplasmic part;cytoskeletal part;cytoskeleton;extracellular membrane-bounded organelle;extracellular organelle;extracellular region part;extracellular ve…		Septin
1687	Q61102	ATP-binding cassette sub-family B member 7, mitochondrial	Abcb7	+	+		+	1.27541	0.0296511	26.0195	26.531	1.44439	0.0364486	1.13317	1.82506	26.7586	0.884145	0.103198	0.969531	1.28617	26.7585	1.61786	0.00976062	1.36069	2.08043	Q61102	cell cycle;cell division;cellular component assembly;cellular component organization;cellular component organization or biogenesis;cellular process;macromolecular complex assembly;macromolecular complex subunit organization;protein complex assembly;protein complex subunit organization;protein heterooligomerization;protein oligomerization	binding;GTP binding;guanyl nucleotide binding;guanyl ribonucleotide binding;nucleotide binding;purine nucleotide binding;purine ribonucleoside triphosphate binding;purine ribonucleotide binding;ribonucleotide binding	actin cytoskeleton;actin filament bundle;actomyosin;cell part;cytoplasmic part;cytoskeletal part;cytoskeleton;intracellular non-membrane-bounded organelle;intracellular organelle;intracellular organelle part;intracellular part;macromolecular complex;microtubule;non-membrane-bounded organelle;organelle;organelle part;perinuclear region of cytoplasm;protein complex;stress fiber		Septin
3236	Q9CXJ4	ATP-binding cassette sub-family B member 8, mitochondrial	Abcb8					0.90223	0.123931	27.5246	27.6431	0.29341	0.687378	0.118481	0.321329	27.4969	0.0285994	0.969756	-0.0276284	-0.0519924	28.0951	1.46038	0.0569289	0.570505	1.39234	Q9CXJ4	cellular macromolecule metabolic process;cellular metabolic process;cellular process;cellular protein metabolic process;'de novo' posttranslational protein folding;'de novo' protein folding;macromolecule metabolic process;metabolic process;primary metabolic process;protein folding;protein metabolic process	binding;selenium binding	cell part;cytoplasmic part;endoplasmic reticulum lumen;endoplasmic reticulum part;extracellular membrane-bounded organelle;extracellular organelle;extracellular region part;extracellular vesicular exosome;intracellular organelle lumen;intracellular organelle part;intracellular part;membrane-bounded organelle;membrane-bounded vesicle;membrane-enclosed lumen;organelle;organelle lumen;organelle part…		Sep15_SelM
3699	Q9JJ59	ATP-binding cassette sub-family B member 9	Abcb9	+			+	5.33429	0	NaN	NaN	NaN	1	0	NaN	NaN	NaN	1	0	NaN	27.6692	3.8881	0	2.76748	5.33248	Q9JJ59	biological regulation;embryo implantation;negative regulation of catalytic activity;negative regulation of endopeptidase activity;negative regulation of hydrolase activity;negative regulation of molecular function;negative regulation of peptidase activity;regulation of biological process;regulation of catalytic activity;regulation of endopeptidase activity;regulation of hydrolase activity;regulat…	endopeptidase inhibitor activity;endopeptidase regulator activity;enzyme inhibitor activity;enzyme regulator activity;peptidase inhibitor activity;peptidase regulator activity;serine-type endopeptidase inhibitor activity	extracellular region;extracellular region part;extracellular space		A2M;A2M_comp;A2M_N;A2M_N_2;A2M_recep;Thiol-ester_cl
981	P55096	ATP-binding cassette sub-family D member 3	Abcd3	+	+			1.01218	0.0434458	27.9088	27.2986	1.2451	0.0341661	-1.83026	-1.87135	27.6316	0.619869	0.211162	-0.846573	-0.997016	27.6093	0.395452	0.427005	-0.299518	-0.562555	P55096	adipose tissue development;anatomical structure development;biological regulation;carbohydrate homeostasis;carboxylic acid metabolic process;cell differentiation;cellular chemical homeostasis;cellular developmental process;cellular glucose homeostasis;cellular homeostasis;cellular ketone metabolic process;cellular lipid metabolic process;cellular metabolic process;cellular process;cellular respon…	acetoacetate-CoA ligase activity;acid-thiol ligase activity;adenyl nucleotide binding;adenyl ribonucleotide binding;ATP binding;binding;butyrate-CoA ligase activity;catalytic activity;ligase activity;ligase activity, forming carbon-sulfur bonds;nucleotide binding;purine nucleotide binding;purine ribonucleoside triphosphate binding;purine ribonucleotide binding;ribonucleotide binding	cell part;cytoplasmic part;cytosol;intracellular part	Butanoate metabolism	AMP-binding
1070	P61222	ATP-binding cassette sub-family E member 1	Abce1					0.756766	0.124285	28.7384	28.4329	0.454679	0.443805	-0.30547	-0.608349	27.8003	0.958105	0.0886176	-0.938092	-1.33881	28.2519	0.929819	0.144318	-0.486545	-1.04327	P61222	biological regulation;negative regulation of apoptosis;negative regulation of biological process;negative regulation of cell death;negative regulation of cellular process;negative regulation of programmed cell death;positive regulation of biological process;positive regulation of biosynthetic process;positive regulation of cell differentiation;positive regulation of cellular biosynthetic process;…		cell part;cytoplasm;intracellular part		DUF498
1909	Q6P542	ATP-binding cassette sub-family F member 1	Abcf1					0.199739	0.511163	NaN	NaN	NaN	1	0	NaN	NaN	NaN	1	0	NaN	25.7759	0.367985	0.367731	0.516415	0.638794	Q6P542	alanyl-tRNA aminoacylation;amine metabolic process;amino acid activation;anatomical structure development;biological regulation;carboxylic acid metabolic process;cellular amine metabolic process;cellular amino acid metabolic process;cellular ketone metabolic process;cellular macromolecule metabolic process;cellular metabolic process;cellular nitrogen compound metabolic process;cellular process;ce…	adenyl nucleotide binding;adenyl ribonucleotide binding;alanine-tRNA ligase activity;amine binding;amino acid binding;aminoacyl-tRNA editing activity;aminoacyl-tRNA ligase activity;ATP binding;binding;carboxylic acid binding;carboxylic ester hydrolase activity;catalytic activity;cation binding;hydrolase activity;hydrolase activity, acting on ester bonds;ion binding;ligase activity;ligase activity…	cell part;cytoplasm;extracellular membrane-bounded organelle;extracellular organelle;extracellular region part;extracellular vesicular exosome;intracellular part;membrane;membrane-bounded organelle;membrane-bounded vesicle;organelle;vesicle	Aminoacyl-tRNA biosynthesis	DHHA1;tRNA_SAD;tRNA-synt_2c
2537	Q8K4F5	Alpha/beta hydrolase domain-containing protein 11	Abhd11					0.11759	0.817915	31.1715	31.3051	0.486962	0.604913	0.133544	0.411112	31.2117	0.111628	0.923968	0.0401411	0.120465	31.1944	0.0482791	0.935898	0.022902	0.0625719	Q8K4F5	alanyl-tRNA aminoacylation;amine metabolic process;amino acid activation;biological regulation;carboxylic acid metabolic process;cellular amine metabolic process;cellular amino acid metabolic process;cellular ketone metabolic process;cellular macromolecule metabolic process;cellular metabolic process;cellular nitrogen compound metabolic process;cellular process;macromolecule metabolic process;met…	adenyl nucleotide binding;adenyl ribonucleotide binding;alanine-tRNA ligase activity;aminoacyl-tRNA editing activity;aminoacyl-tRNA ligase activity;ATP binding;binding;carboxylic ester hydrolase activity;catalytic activity;cation binding;hydrolase activity;hydrolase activity, acting on ester bonds;ion binding;ligase activity;ligase activity, forming aminoacyl-tRNA and related compounds;ligase act…	cell part;cytoplasm;intracellular membrane-bounded organelle;intracellular organelle;intracellular part;membrane-bounded organelle;nucleus;organelle		tRNA_SAD;tRNA-synt_2c
3005	Q99LR1	Monoacylglycerol lipase ABHD12	Abhd12				+	0.088834	0.703063	27.1795	27.3043	0.318455	0.673532	0.124836	0.341137	27.9411	0.0297282	0.957116	-0.0729933	-0.0699653	27.651	2.6352	0.0319458	0.471545	1.60807	Q99LR1	biological regulation;cation homeostasis;cellular cation homeostasis;cellular chemical homeostasis;cellular homeostasis;cellular ion homeostasis;cellular iron ion homeostasis;cellular metal ion homeostasis;cellular process;chemical homeostasis;establishment of localization;homeostatic process;ion homeostasis;iron ion homeostasis;metal ion homeostasis;regulation of biological quality;transmembrane…	active transmembrane transporter activity;adenyl nucleotide binding;adenyl ribonucleotide binding;ATP binding;ATPase activity;ATPase activity, coupled;ATPase activity, coupled to movement of substances;ATPase activity, coupled to transmembrane movement of substances;binding;catalytic activity;hydrolase activity;hydrolase activity, acting on acid anhydrides;hydrolase activity, acting on acid anhyd…	cell part;cytoplasmic part;integral to membrane;intracellular membrane-bounded organelle;intracellular organelle;intracellular organelle part;intracellular part;intrinsic to membrane;membrane;membrane part;membrane-bounded organelle;mitochondrial inner membrane;mitochondrial membrane;mitochondrial part;mitochondrion;organelle;organelle inner membrane;organelle membrane;organelle part	ABC transporters	ABC_membrane;ABC_tran
2675	Q8VCR7	Alpha/beta hydrolase domain-containing protein 14B	Abhd14b					0.476491	0.388301	29.462	29.2986	0.529008	0.545813	-0.16333	-0.476682	29.2224	0.555975	0.499245	-0.239604	-0.597692	29.1105	1.33461	0.147778	-0.351495	-1.03267	Q8VCR7	cellular process;establishment of localization;transmembrane transport;transport	active transmembrane transporter activity;adenyl nucleotide binding;adenyl ribonucleotide binding;ATP binding;ATPase activity;ATPase activity, coupled;ATPase activity, coupled to movement of substances;ATPase activity, coupled to transmembrane movement of substances;binding;catalytic activity;hydrolase activity;hydrolase activity, acting on acid anhydrides;hydrolase activity, acting on acid anhyd…	cell part;cytoplasmic part;integral to membrane;intracellular membrane-bounded organelle;intracellular non-membrane-bounded organelle;intracellular organelle;intracellular organelle part;intracellular part;intrinsic to membrane;membrane;membrane part;membrane-bounded organelle;mitochondrial inner membrane;mitochondrial membrane;mitochondrial part;mitochondrion;non-membrane-bounded organelle;nucle…	ABC transporters	ABC_membrane;ABC_tran
3989	Q9Z1Q2	Abhydrolase domain-containing protein 16A	Abhd16a				+	0.874426	0.0808843	26.1014	25.9994	1.04106	0.0947548	0.895467	1.38789	26.5623	0.858702	0.108493	0.973357	1.26444	26.1881	1.0889	0.0433607	1.08158	1.50792	Q9Z1Q2	cellular process;establishment of localization;establishment of protein localization;peptide transport;protein transport;transmembrane transport;transport	active transmembrane transporter activity;adenyl nucleotide binding;adenyl ribonucleotide binding;ATP binding;ATPase activity;ATPase activity, coupled;ATPase activity, coupled to movement of substances;ATPase activity, coupled to transmembrane movement of substances;binding;catalytic activity;hydrolase activity;hydrolase activity, acting on acid anhydrides;hydrolase activity, acting on acid anhyd…	cell part;cytoplasmic part;endoplasmic reticulum membrane;endoplasmic reticulum part;integral to endoplasmic reticulum membrane;integral to membrane;integral to organelle membrane;intracellular membrane-bounded organelle;intracellular organelle;intracellular organelle part;intracellular part;intrinsic to endoplasmic reticulum membrane;intrinsic to membrane;intrinsic to organelle membrane;lysosoma…	ABC transporters;Lysosome	ABC_membrane;ABC_tran
3522	Q9DBL9	1-acylglycerol-3-phosphate O-acyltransferase ABHD5	Abhd5					1.86691	0.0865137	31.1953	30.8914	1.68606	0.199168	-0.303895	-1.02176	31.1807	0.0475282	0.971945	-0.0146618	-0.0476219	31.2379	0.143336	0.854477	0.0426302	0.136212	Q9DBL9	carboxylic acid catabolic process;carboxylic acid metabolic process;catabolic process;cellular catabolic process;cellular component organization;cellular component organization at cellular level;cellular component organization or biogenesis;cellular component organization or biogenesis at cellular level;cellular ketone metabolic process;cellular lipid catabolic process;cellular lipid metabolic pr…	active transmembrane transporter activity;adenyl nucleotide binding;adenyl ribonucleotide binding;ATP binding;ATPase activity;ATPase activity, coupled;ATPase activity, coupled to movement of substances;ATPase activity, coupled to transmembrane movement of substances;binding;catalytic activity;hydrolase activity;hydrolase activity, acting on acid anhydrides;hydrolase activity, acting on acid anhyd…	cell part;cytoplasmic part;integral to membrane;intracellular membrane-bounded organelle;intracellular organelle;intracellular organelle lumen;intracellular organelle part;intracellular part;intrinsic to membrane;membrane;membrane part;membrane-bounded organelle;membrane-enclosed lumen;microbody;microbody lumen;microbody membrane;microbody part;mitochondrial inner membrane;mitochondrial membrane;…	ABC transporters;Peroxisome	ABC_membrane_2;ABC_tran
2604	Q8R2Y0	Monoacylglycerol lipase ABHD6	Abhd6					0.446184	0.259987	27.392	27.7607	0.36709	0.468574	0.368701	0.580383	27.0179	0.259934	0.607876	-0.374069	-0.473357	27.7818	0.559801	0.287948	0.389824	0.742536	Q8R2Y0		adenyl nucleotide binding;adenyl ribonucleotide binding;ATP binding;ATPase activity;binding;catalytic activity;hydrolase activity;hydrolase activity, acting on acid anhydrides;hydrolase activity, acting on acid anhydrides, in phosphorus-containing anhydrides;iron-sulfur cluster binding;metal cluster binding;nucleoside-triphosphatase activity;nucleotide binding;purine nucleotide binding;purine rib…	cell part;cytoplasm;cytoplasmic part;intracellular membrane-bounded organelle;intracellular organelle;intracellular part;membrane;membrane-bounded organelle;mitochondrion;organelle		ABC_tran;Fer4;RLI
2382	Q8CBW3	Abl interactor 1	Abi1					0.289282	0.366427	26.0337	26.1729	0.25656	0.567123	0.332704	0.455231	26.4704	0.843407	0.119314	0.914596	1.2301	26.821	0.00137523	0.995874	0.0037322	0.00338179	Q8CBW3;P62484	biological regulation;cellular process;positive regulation of biological process;positive regulation of biosynthetic process;positive regulation of cellular biosynthetic process;positive regulation of cellular metabolic process;positive regulation of cellular process;positive regulation of cellular protein metabolic process;positive regulation of macromolecule biosynthetic process;positive regula…	adenyl nucleotide binding;adenyl ribonucleotide binding;ATP binding;ATPase activity;binding;catalytic activity;hydrolase activity;hydrolase activity, acting on acid anhydrides;hydrolase activity, acting on acid anhydrides, in phosphorus-containing anhydrides;nucleic acid binding;nucleoside-triphosphatase activity;nucleotide binding;purine nucleotide binding;purine ribonucleoside triphosphate bind…	cell part;cytoplasm;cytoplasmic part;envelope;intracellular non-membrane-bounded organelle;intracellular organelle;intracellular organelle part;intracellular part;macromolecular complex;membrane;non-membrane-bounded organelle;nuclear envelope;nuclear part;nucleoplasm;organelle;organelle envelope;organelle part;polysomal ribosome;ribonucleoprotein complex;ribosome		ABC_tran
2538	Q8K4G5	Actin-binding LIM protein 1	Ablim1	+	+	+	+	2.90618	0.000945055	26.5186	27.2135	1.7296	0.0175179	1.46366	2.22568	27.2163	2.22577	0.00313287	1.66868	2.77582	27.0603	2.04102	0.00414545	1.5127	2.52377	Q8K4G5		catalytic activity;hydrolase activity	cell part;cytoplasmic part;intracellular membrane-bounded organelle;intracellular organelle;intracellular part;membrane-bounded organelle;mitochondrion;organelle		Abhydrolase_6
1569	Q4KML4	Costars family protein ABRACL	Abracl					0.796012	0.19347	27.4388	27.6008	0.344376	0.612058	0.161973	0.403254	27.9211	1.1954	0.139383	0.482301	1.16901	27.7471	0.783608	0.264768	0.30821	0.780791	Q4KML4	acylglycerol catabolic process;acylglycerol metabolic process;adult behavior;adult locomotory behavior;adult walking behavior;behavior;catabolic process;cellular catabolic process;cellular lipid catabolic process;cellular lipid metabolic process;cellular metabolic process;cellular process;glycerol ether catabolic process;glycerol ether metabolic process;glycerolipid catabolic process;glycerolipid…	acylglycerol lipase activity;carboxylic ester hydrolase activity;catalytic activity;hydrolase activity;hydrolase activity, acting on ester bonds;lipase activity	alpha-amino-3-hydroxy-5-methyl-4-isoxazolepropionic acid selective glutamate receptor complex;cell part;cytoplasmic part;integral to membrane;intracellular membrane-bounded organelle;intracellular organelle;intracellular part;intrinsic to membrane;ionotropic glutamate receptor complex;macromolecular complex;membrane part;membrane-bounded organelle;mitochondrion;organelle;plasma membrane part;prot…		Abhydrolase_5
2861	Q921H8	3-ketoacyl-CoA thiolase A, peroxisomal	Acaa1a	+	+	+		1.91871	0.0196431	30.7001	29.9894	1.98626	0.0373827	-0.71065	-1.80794	29.9996	2.88963	0.00884758	-0.700497	-2.16578	30.1324	1.58613	0.0520679	-0.567672	-1.44424	Q921H8	biological regulation;metabolic process;positive regulation of biological process;positive regulation of biosynthetic process;positive regulation of cellular biosynthetic process;positive regulation of cellular metabolic process;positive regulation of cellular process;positive regulation of gene expression;positive regulation of macromolecule biosynthetic process;positive regulation of macromolec…	catalytic activity;hydrolase activity	cell part;cytoplasm;cytoplasmic part;cytosol;extracellular membrane-bounded organelle;extracellular organelle;extracellular region part;extracellular vesicular exosome;intracellular membrane-bounded organelle;intracellular non-membrane-bounded organelle;intracellular organelle;intracellular organelle part;intracellular part;membrane-bounded organelle;membrane-bounded vesicle;non-membrane-bounded …		Abhydrolase_5
2661	Q8VCH0	3-ketoacyl-CoA thiolase B, peroxisomal	Acaa1b					0.726577	0.122371	26.7676	26.4912	0.499009	0.44333	-0.276389	-0.609821	26.4202	1.06398	0.0654708	-1.05078	-1.47437	26.7233	0.407554	0.381281	-0.381383	-0.622306	Q8VCH0		catalytic activity;hydrolase activity	cell part;integral to membrane;intrinsic to membrane;membrane part		Abhydrolase_5
2296	Q8BWT1	3-ketoacyl-CoA thiolase, mitochondrial	Acaa2					0.44101	0.379506	37.1549	36.97	0.593908	0.508417	-0.184839	-0.532994	36.8341	0.591473	0.413968	-0.320802	-0.70408	36.7773	1.48928	0.118239	-0.377542	-1.12268	Q8BWT1	biological regulation;biosynthetic process;carboxylic acid biosynthetic process;carboxylic acid metabolic process;cell differentiation;cellular biosynthetic process;cellular developmental process;cellular ketone metabolic process;cellular lipid metabolic process;cellular metabolic process;cellular process;developmental process;fatty acid metabolic process;glycerolipid biosynthetic process;glycero…	1-acylglycerol-3-phosphate O-acyltransferase activity;acylglycerol O-acyltransferase activity;catalytic activity;lysophosphatidic acid acyltransferase activity;lysophospholipid acyltransferase activity;O-acyltransferase activity;transferase activity;transferase activity, transferring acyl groups;transferase activity, transferring acyl groups other than amino-acyl groups	cell part;cytoplasm;cytoplasmic part;cytosol;intracellular membrane-bounded organelle;intracellular organelle;intracellular part;lipid particle;membrane-bounded organelle;nucleus;organelle		Abhydrolase_6
1621	Q5SWU9	Acetyl-CoA carboxylase 1	Acaca	+	+	+	+	1.46844	0.0223286	36.434	35.4769	1.63019	0.0347832	-0.957062	-1.85107	35.1607	1.45134	0.0200455	-1.2733	-1.89807	35.6158	1.55295	0.0261763	-0.818154	-1.69073	Q5SWU9	acylglycerol catabolic process;acylglycerol metabolic process;biological regulation;catabolic process;cellular catabolic process;cellular lipid catabolic process;cellular lipid metabolic process;cellular metabolic process;cellular process;glycerol ether catabolic process;glycerol ether metabolic process;glycerolipid catabolic process;glycerolipid metabolic process;lipid catabolic process;lipid me…	acylglycerol lipase activity;carboxylic ester hydrolase activity;catalytic activity;hydrolase activity;hydrolase activity, acting on ester bonds;lipase activity;phospholipase activity	alpha-amino-3-hydroxy-5-methyl-4-isoxazolepropionic acid selective glutamate receptor complex;cell part;cytoplasmic part;extracellular membrane-bounded organelle;extracellular organelle;extracellular region part;extracellular vesicular exosome;integral to membrane;intracellular membrane-bounded organelle;intracellular organelle;intracellular part;intrinsic to membrane;ionotropic glutamate recepto…		Abhydrolase_6
84	E9Q4Z2	Acetyl-CoA carboxylase 2	Acacb	+	+	+	+	1.96976	0.0066257	33.8921	32.7748	1.78716	0.0257328	-1.11728	-2.07615	32.2962	1.72186	0.00658436	-1.59594	-2.27603	32.7755	2.00284	0.00774194	-1.11656	-2.22991	E9Q4Z2	anatomical structure development;anatomical structure formation involved in morphogenesis;anatomical structure morphogenesis;anterior/posterior pattern specification;biological regulation;cell development;cell part morphogenesis;cell projection morphogenesis;cell projection organization;cellular component morphogenesis;cellular component organization;cellular component organization at cellular le…	binding;enzyme activator activity;enzyme regulator activity;kinase activator activity;kinase regulator activity;protein binding;protein complex binding;protein kinase activator activity;protein kinase regulator activity;protein tyrosine kinase activator activity	cell junction;cell leading edge;cell part;cell projection;cell projection part;cytoplasmic part;cytoskeletal part;cytoskeleton;extracellular membrane-bounded organelle;extracellular organelle;extracellular region part;extracellular vesicular exosome;filopodium;growth cone;intracellular;intracellular membrane-bounded organelle;intracellular non-membrane-bounded organelle;intracellular organelle;in…		Abi_HHR;SH3_1
2527	Q8K370	Acyl-CoA dehydrogenase family member 10	Acad10					0.65461	0.211571	32.2752	32.7305	1.79124	0.103274	0.455247	1.349	32.2088	0.0765409	0.916656	-0.0664668	-0.129787	32.2595	0.0274292	0.95825	-0.0157471	-0.0396955	Q8K370	anatomical structure formation involved in morphogenesis;axon guidance;biological regulation;cell projection assembly;cell projection organization;cellular component assembly;cellular component assembly at cellular level;cellular component assembly involved in morphogenesis;cellular component organization;cellular component organization at cellular level;cellular component organization or biogene…	actin binding;binding;cation binding;cytoskeletal protein binding;ion binding;metal ion binding;protein binding;transition metal ion binding;zinc ion binding	actin cytoskeleton;actin filament bundle;actomyosin;cell part;cell projection;cytoplasm;cytoskeletal part;cytoskeleton;intracellular non-membrane-bounded organelle;intracellular organelle;intracellular organelle part;intracellular part;lamellipodium;non-membrane-bounded organelle;organelle;organelle part;stress fiber	Axon guidance	LIM;VHP
2080	Q80XL6	Acyl-CoA dehydrogenase family member 11	Acad11	+	+	+		1.46077	0.0230122	27.931	26.9454	2.7178	0.0102824	-0.985593	-2.54253	27.2726	1.17018	0.048712	-1.12311	-1.59441	27.5747	0.777654	0.233276	-0.356266	-0.835253	Q80XL6					Costars
3426	Q9D7B6	Isobutyryl-CoA dehydrogenase, mitochondrial	Acad8	+	+	+	+	7.78694	0	31.0479	29.1476	4.89749	0.00442105	-1.90026	-5.49239	28.9897	5.97932	0.0113333	-2.05816	-6.78161	29.6352	4.68597	0	-1.41268	-4.44207	Q9D7B6	bile acid metabolic process;carboxylic acid catabolic process;carboxylic acid metabolic process;catabolic process;cellular catabolic process;cellular ketone metabolic process;cellular lipid catabolic process;cellular lipid metabolic process;cellular metabolic process;cellular process;fatty acid beta-oxidation;fatty acid catabolic process;fatty acid metabolic process;fatty acid oxidation;lipid cat…	acetyl-CoA C-acetyltransferase activity;acetyl-CoA C-acyltransferase activity;acetyltransferase activity;acyl-CoA oxidase activity;C-acetyltransferase activity;C-acyltransferase activity;catalytic activity;oxidoreductase activity;oxidoreductase activity, acting on the CH-CH group of donors;oxidoreductase activity, acting on the CH-CH group of donors, oxygen as acceptor;palmitoyl-CoA oxidase activ…	cell part;cytoplasmic part;intracellular membrane-bounded organelle;intracellular organelle;intracellular part;membrane;membrane-bounded organelle;microbody;mitochondrion;organelle;peroxisome	Benzoate degradation;Biosynthesis of unsaturated fatty acids;Fatty acid metabolism;Peroxisome;PPAR signaling pathway;Valine, leucine and isoleucine degradation	Thiolase_C;Thiolase_N
2453	Q8JZN5	Acyl-CoA dehydrogenase family member 9, mitochondrial	Acad9					1.50137	0.069404	30.7557	31.2522	2.11846	0.0690166	0.496523	1.52318	31.1692	1.19969	0.168938	0.413496	1.08338	31.1217	1.59565	0.11685	0.366031	1.13052	Q8JZN5	carboxylic acid metabolic process;cellular ketone metabolic process;cellular lipid metabolic process;cellular metabolic process;cellular process;fatty acid metabolic process;lipid metabolic process;metabolic process;monocarboxylic acid metabolic process;organic acid metabolic process;oxoacid metabolic process;primary metabolic process;small molecule metabolic process	acetyl-CoA C-acyltransferase activity;C-acyltransferase activity;catalytic activity;transferase activity;transferase activity, transferring acyl groups;transferase activity, transferring acyl groups other than amino-acyl groups	cell part;cytoplasmic part;intracellular membrane-bounded organelle;intracellular organelle;intracellular part;membrane-bounded organelle;microbody;mitochondrion;organelle;peroxisome	Benzoate degradation;Biosynthesis of unsaturated fatty acids;Fatty acid metabolism;Peroxisome;PPAR signaling pathway;Valine, leucine and isoleucine degradation	Thiolase_C;Thiolase_N
923	P51174	Long-chain specific acyl-CoA dehydrogenase, mitochondrial	Acadl				+	0.66908	0.272773	37.1007	36.9583	0.745207	0.541688	-0.142424	-0.48473	36.8513	0.47791	0.519611	-0.249393	-0.571013	36.6989	2.85625	0.0473439	-0.40181	-1.47796	P51174	carboxylic acid metabolic process;cellular ketone metabolic process;cellular lipid metabolic process;cellular metabolic process;cellular process;cellular response to chemical stimulus;cellular response to hypoxia;cellular response to oxygen levels;cellular response to stimulus;cellular response to stress;fatty acid metabolic process;lipid metabolic process;metabolic process;monocarboxylic acid me…	acetyl-CoA C-acyltransferase activity;C-acyltransferase activity;catalytic activity;transferase activity;transferase activity, transferring acyl groups;transferase activity, transferring acyl groups other than amino-acyl groups	cell part;cytoplasmic part;extracellular membrane-bounded organelle;extracellular organelle;extracellular region part;extracellular vesicular exosome;intracellular membrane-bounded organelle;intracellular organelle;intracellular organelle part;intracellular part;membrane;membrane-bounded organelle;membrane-bounded vesicle;mitochondrial inner membrane;mitochondrial membrane;mitochondrial part;mito…	Benzoate degradation;Fatty acid elongation in mitochondria;Fatty acid metabolism;Valine, leucine and isoleucine degradation	Thiolase_C;Thiolase_N
838	P45952	Medium-chain specific acyl-CoA dehydrogenase, mitochondrial	Acadm				+	1.12018	0.110168	36.2126	36.0987	0.504068	0.638897	-0.113904	-0.375304	35.7763	0.929336	0.21239	-0.436319	-0.993955	35.7696	2.59813	0.0412	-0.44301	-1.53234	P45952	acetyl-CoA metabolic process;anatomical structure homeostasis;biological regulation;biosynthetic process;carboxylic acid biosynthetic process;carboxylic acid metabolic process;cellular biosynthetic process;cellular component assembly;cellular component organization;cellular component organization or biogenesis;cellular ketone metabolic process;cellular lipid metabolic process;cellular metabolic p…	acetyl-CoA carboxylase activity;adenyl nucleotide binding;adenyl ribonucleotide binding;ATP binding;binding;biotin carboxylase activity;catalytic activity;cation binding;CoA carboxylase activity;ion binding;ligase activity;ligase activity, forming carbon-carbon bonds;ligase activity, forming carbon-nitrogen bonds;metal ion binding;nucleotide binding;purine nucleotide binding;purine ribonucleoside…	actin cytoskeleton;cell part;cytoplasm;cytoplasmic part;cytoskeleton;cytosol;extracellular membrane-bounded organelle;extracellular organelle;extracellular region part;extracellular vesicular exosome;intracellular membrane-bounded organelle;intracellular non-membrane-bounded organelle;intracellular organelle;intracellular organelle part;intracellular part;membrane-bounded organelle;membrane-bound…	Fatty acid biosynthesis;Insulin signaling pathway;Propanoate metabolism;Pyruvate metabolism	ACC_central;Biotin_carb_C;Biotin_lipoyl;Carboxyl_trans;CPSase_L_chain;CPSase_L_D2
1403	Q07417	Short-chain specific acyl-CoA dehydrogenase, mitochondrial	Acads	+		+		2.46199	0.0229463	35.1569	34.9864	0.790707	0.487585	-0.170516	-0.555544	34.6223	3.3006	0.0195452	-0.534622	-1.91779	34.8434	1.24314	0.183546	-0.313499	-0.940154	Q07417	acetyl-CoA metabolic process;biological regulation;biosynthetic process;carboxylic acid biosynthetic process;carboxylic acid metabolic process;cellular biosynthetic process;cellular component assembly;cellular component organization;cellular component organization or biogenesis;cellular ketone metabolic process;cellular lipid metabolic process;cellular metabolic process;cellular process;coenzyme …	acetyl-CoA carboxylase activity;adenyl nucleotide binding;adenyl ribonucleotide binding;ATP binding;binding;biotin binding;biotin carboxylase activity;carboxylic acid binding;catalytic activity;cation binding;CoA carboxylase activity;ion binding;ligase activity;ligase activity, forming carbon-carbon bonds;ligase activity, forming carbon-nitrogen bonds;metal ion binding;monocarboxylic acid binding…	cell part;cytoplasmic part;endomembrane system;intracellular membrane-bounded organelle;intracellular organelle;intracellular part;membrane;membrane-bounded organelle;mitochondrion;nucleus;organelle	Fatty acid biosynthesis;Insulin signaling pathway;Propanoate metabolism;Pyruvate metabolism	ACC_central;Biotin_carb_C;Biotin_lipoyl;Carboxyl_trans;CPSase_L_chain;CPSase_L_D2
3520	Q9DBL1	Short/branched chain specific acyl-CoA dehydrogenase, mitochondrial	Acadsb	+				1.7799	0.0313537	32.5289	32.9405	1.43057	0.150285	0.411665	1.162	32.3524	0.411146	0.630671	-0.176423	-0.45283	32.3166	0.537337	0.431927	-0.212233	-0.554155	Q9DBL1		acyl-CoA dehydrogenase activity;binding;catalytic activity;coenzyme binding;cofactor binding;flavin adenine dinucleotide binding;hydrolase activity;oxidoreductase activity;oxidoreductase activity, acting on the CH-CH group of donors;transferase activity;transferase activity, transferring phosphorus-containing groups	cell part;cytoplasmic part;intracellular membrane-bounded organelle;intracellular organelle;intracellular part;membrane-bounded organelle;mitochondrion;organelle		Acyl-CoA_dh_1;Acyl-CoA_dh_M;Acyl-CoA_dh_N;APH;HAD_2
917	P50544	Very long-chain specific acyl-CoA dehydrogenase, mitochondrial	Acadvl					0.387503	0.450041	36.4142	36.387	0.0952054	0.924818	-0.0271282	-0.0892034	36.1639	0.434597	0.5374	-0.250267	-0.547727	36.1509	1.39657	0.213464	-0.263203	-0.87487	P50544	carboxylic acid catabolic process;carboxylic acid metabolic process;catabolic process;cellular catabolic process;cellular ketone metabolic process;cellular lipid catabolic process;cellular lipid metabolic process;cellular metabolic process;cellular process;fatty acid beta-oxidation;fatty acid beta-oxidation using acyl-CoA dehydrogenase;fatty acid catabolic process;fatty acid metabolic process;fat…	acyl-CoA dehydrogenase activity;binding;catalytic activity;coenzyme binding;cofactor binding;flavin adenine dinucleotide binding;long-chain-acyl-CoA dehydrogenase activity;medium-chain-acyl-CoA dehydrogenase activity;oxidoreductase activity;oxidoreductase activity, acting on the CH-CH group of donors;transferase activity;transferase activity, transferring phosphorus-containing groups;very long-ch…	cell part;cytoplasmic part;intracellular membrane-bounded organelle;intracellular organelle;intracellular organelle part;intracellular part;membrane;membrane-bounded organelle;microbody;mitochondrial membrane;mitochondrial part;mitochondrion;nucleus;organelle;organelle membrane;organelle part;peroxisome		Acyl-CoA_dh_1;Acyl-CoA_dh_M;Acyl-CoA_dh_N;APH
2549	Q8QZT1	Acetyl-CoA acetyltransferase, mitochondrial	Acat1				+	1.27078	0.0667084	35.7475	35.3684	1.90495	0.129939	-0.379089	-1.23261	35.1257	1.12076	0.107401	-0.621881	-1.26902	35.1891	2.64892	0.0205909	-0.558465	-1.80309	Q8QZT1	amine catabolic process;amine metabolic process;branched chain family amino acid catabolic process;branched chain family amino acid metabolic process;carboxylic acid catabolic process;carboxylic acid metabolic process;catabolic process;cellular amine metabolic process;cellular amino acid catabolic process;cellular amino acid metabolic process;cellular catabolic process;cellular ketone metabolic p…	acyl-CoA dehydrogenase activity;binding;catalytic activity;coenzyme binding;cofactor binding;flavin adenine dinucleotide binding;oxidoreductase activity;oxidoreductase activity, acting on the CH-CH group of donors	cell part;cytoplasmic part;intracellular membrane-bounded organelle;intracellular organelle;intracellular part;membrane-bounded organelle;mitochondrion;organelle	Valine, leucine and isoleucine degradation	Acyl-CoA_dh_1;Acyl-CoA_dh_M;Acyl-CoA_dh_N
2378	Q8CAY6	Acetyl-CoA acetyltransferase, cytosolic	Acat2	+			+	1.9487	0.0135398	34.01	33.3541	1.72746	0.0540311	-0.655888	-1.6182	33.3391	1.2208	0.0825828	-0.67088	-1.36848	33.0421	3.49691	0.000857143	-0.967846	-2.92204	Q8CAY6	cellular component assembly;cellular component assembly at cellular level;cellular component biogenesis;cellular component organization;cellular component organization at cellular level;cellular component organization or biogenesis;cellular component organization or biogenesis at cellular level;cellular macromolecular complex assembly;cellular macromolecular complex subunit organization;cellular …	acyl-CoA dehydrogenase activity;binding;catalytic activity;coenzyme binding;cofactor binding;flavin adenine dinucleotide binding;oxidoreductase activity;oxidoreductase activity, acting on the CH-CH group of donors	cell part;cell projection;cytoplasmic part;dendrite;intracellular membrane-bounded organelle;intracellular organelle;intracellular part;membrane-bounded organelle;mitochondrion;neuron projection;nucleus;organelle	Geraniol degradation;Naphthalene degradation	Acyl-CoA_dh_1;Acyl-CoA_dh_M;Acyl-CoA_dh_N
2225	Q8BMP6	Golgi resident protein GCP60	Acbd3					0.454898	0.497026	27.7994	27.9507	0.472371	0.585838	0.151299	0.438528	28.0097	0.810839	0.468034	0.210254	0.638829	27.8226	0.0722213	0.924596	0.0231791	0.0736069	Q8BMP6	amine catabolic process;amine metabolic process;betaine catabolic process;betaine metabolic process;biological regulation;carboxylic acid catabolic process;carboxylic acid metabolic process;carnitine catabolic process;carnitine metabolic process;carnitine metabolic process, CoA-linked;catabolic process;cellular amine metabolic process;cellular amino acid catabolic process;cellular amino acid meta…	acyl-CoA dehydrogenase activity;acyl-CoA oxidase activity;binding;carboxylic acid binding;catalytic activity;coenzyme binding;cofactor binding;fatty acid binding;fatty-acyl-CoA binding;flavin adenine dinucleotide binding;lipid binding;long-chain-acyl-CoA dehydrogenase activity;monocarboxylic acid binding;oxidoreductase activity;oxidoreductase activity, acting on the CH-CH group of donors;oxidored…	cell part;cytoplasm;cytoplasmic part;intracellular membrane-bounded organelle;intracellular organelle;intracellular organelle lumen;intracellular organelle part;intracellular part;membrane;membrane-bounded organelle;membrane-enclosed lumen;mitochondrial matrix;mitochondrial membrane;mitochondrial part;mitochondrion;organelle;organelle lumen;organelle membrane;organelle part	Fatty acid metabolism;PPAR signaling pathway	Acyl-CoA_dh_1;Acyl-CoA_dh_M;Acyl-CoA_dh_N
474	P09470	Angiotensin-converting enzyme	Ace					0.689604	0.149453	27.0112	26.4589	0.448779	0.359817	-0.523828	-0.723815	26.9883	0.387046	0.505308	0.352953	0.589468	26.8093	0.160318	0.698553	0.173935	0.281763	P09470	amine biosynthetic process;amine metabolic process;anatomical structure development;betaine biosynthetic process;betaine metabolic process;biological regulation;biosynthetic process;carbohydrate biosynthetic process;carbohydrate metabolic process;carboxylic acid biosynthetic process;carboxylic acid catabolic process;carboxylic acid metabolic process;cardiac cell differentiation;cardiac muscle cel…	acyl-CoA dehydrogenase activity;binding;catalytic activity;coenzyme binding;cofactor binding;flavin adenine dinucleotide binding;identical protein binding;medium-chain-acyl-CoA dehydrogenase activity;oxidoreductase activity;oxidoreductase activity, acting on the CH-CH group of donors;protein binding	axon;cell part;cell projection;cytoplasmic part;extracellular membrane-bounded organelle;extracellular organelle;extracellular region part;extracellular vesicular exosome;intracellular membrane-bounded organelle;intracellular organelle;intracellular organelle lumen;intracellular organelle part;intracellular part;membrane-bounded organelle;membrane-bounded vesicle;membrane-enclosed lumen;mitochond…	beta-Alanine metabolism;Fatty acid metabolism;PPAR signaling pathway;Propanoate metabolism;Valine, leucine and isoleucine degradation	Acyl-CoA_dh_1;Acyl-CoA_dh_M;Acyl-CoA_dh_N
3696	Q9JIX8	Apoptotic chromatin condensation inducer in the nucleus	Acin1					0.581307	0.174177	NaN	26.3873	0.279836	0.51694	0.469225	0.523997	26.5222	0.989172	0.0772973	1.02066	1.39786	26.2601	0.727484	0.129095	0.800849	1.08492	Q9JIX8	butyrate catabolic process;butyrate metabolic process;carboxylic acid catabolic process;carboxylic acid metabolic process;catabolic process;cellular catabolic process;cellular component assembly;cellular component organization;cellular component organization or biogenesis;cellular ketone metabolic process;cellular lipid catabolic process;cellular lipid metabolic process;cellular metabolic process…	acyl-CoA dehydrogenase activity;binding;butyryl-CoA dehydrogenase activity;carboxylic acid binding;catalytic activity;coenzyme binding;cofactor binding;fatty acid binding;fatty-acyl-CoA binding;flavin adenine dinucleotide binding;lipid binding;monocarboxylic acid binding;oxidoreductase activity;oxidoreductase activity, acting on the CH-CH group of donors	cell part;cytoplasmic part;intracellular membrane-bounded organelle;intracellular organelle;intracellular organelle lumen;intracellular organelle part;intracellular part;membrane;membrane-bounded organelle;membrane-enclosed lumen;mitochondrial matrix;mitochondrial membrane;mitochondrial part;mitochondrion;nucleus;organelle;organelle lumen;organelle membrane;organelle part	Butanoate metabolism;Fatty acid metabolism;Valine, leucine and isoleucine degradation	Acyl-CoA_dh_1;Acyl-CoA_dh_M;Acyl-CoA_dh_N
2749	Q91V92	ATP-citrate synthase	Acly	+	+	+	+	3.67241	0.00176959	37.5342	36.9974	2.36462	0.0462283	-0.536847	-1.67461	36.9609	2.00558	0.044918	-0.573349	-1.61873	36.6561	3.0121	0.00390123	-0.878128	-2.53366	Q91V92	acyl-CoA metabolic process;carboxylic acid metabolic process;cellular ketone metabolic process;cellular lipid metabolic process;cellular metabolic process;cellular process;coenzyme metabolic process;cofactor metabolic process;fatty acid metabolic process;lipid metabolic process;metabolic process;monocarboxylic acid metabolic process;organic acid metabolic process;oxoacid metabolic process;primary…	acyl-CoA dehydrogenase activity;binding;catalytic activity;coenzyme binding;cofactor binding;flavin adenine dinucleotide binding;oxidoreductase activity;oxidoreductase activity, acting on the CH-CH group of donors;short-branched-chain-acyl-CoA dehydrogenase activity	cell part;cytoplasmic part;extracellular membrane-bounded organelle;extracellular organelle;extracellular region part;extracellular vesicular exosome;intracellular membrane-bounded organelle;intracellular organelle;intracellular organelle lumen;intracellular organelle part;intracellular part;membrane-bounded organelle;membrane-bounded vesicle;membrane-enclosed lumen;mitochondrial matrix;mitochond…	Fatty acid metabolism;Valine, leucine and isoleucine degradation	Acyl-CoA_dh_1;Acyl-CoA_dh_M;Acyl-CoA_dh_N
710	P28271	Cytoplasmic aconitate hydratase	Aco1				+	1.39856	0.0568249	33.3207	32.8678	2.1123	0.0877668	-0.452912	-1.43657	32.7767	1.09441	0.134088	-0.54396	-1.18507	32.7134	4.7833	0.00377901	-0.607325	-2.44087	P28271;Q811J3	biological regulation;carboxylic acid catabolic process;carboxylic acid metabolic process;catabolic process;cell differentiation;cellular catabolic process;cellular developmental process;cellular ketone metabolic process;cellular lipid catabolic process;cellular lipid metabolic process;cellular metabolic process;cellular process;developmental process;epithelial cell differentiation;fatty acid bet…	acyl-CoA dehydrogenase activity;binding;catalytic activity;coenzyme binding;cofactor binding;flavin adenine dinucleotide binding;oxidoreductase activity;oxidoreductase activity, acting on the CH-CH group of donors	cell part;cytoplasm;cytoplasmic part;intracellular membrane-bounded organelle;intracellular non-membrane-bounded organelle;intracellular organelle;intracellular organelle part;intracellular part;membrane;membrane-bounded organelle;mitochondrial inner membrane;mitochondrial membrane;mitochondrial nucleoid;mitochondrial part;mitochondrion;non-membrane-bounded organelle;nuclear part;nucleoid;nucleol…	Fatty acid metabolism	Acyl-CoA_dh_1;Acyl-CoA_dh_M;Acyl-CoA_dh_N
2958	Q99KI0	Aconitate hydratase, mitochondrial	Aco2					1.07883	0.162046	38.1392	38.1851	0.15649	0.874466	0.0459757	0.147033	37.8957	0.791769	0.426962	-0.243423	-0.690589	37.8315	1.5388	0.159579	-0.307648	-0.999872	Q99KI0	adipose tissue development;anatomical structure development;brain development;cellular component assembly;cellular component organization;cellular component organization or biogenesis;developmental process;liver development;macromolecular complex assembly;macromolecular complex subunit organization;metanephric proximal convoluted tubule development;organ development;protein complex assembly;prote…	acetyl-CoA C-acetyltransferase activity;acetyl-CoA C-acyltransferase activity;acetyltransferase activity;binding;C-acetyltransferase activity;C-acyltransferase activity;catalytic activity;cation binding;coenzyme binding;cofactor binding;ion binding;metal ion binding;transferase activity;transferase activity, transferring acyl groups;transferase activity, transferring acyl groups other than amino-…	cell part;cytoplasmic part;extracellular membrane-bounded organelle;extracellular organelle;extracellular region part;extracellular vesicular exosome;intracellular membrane-bounded organelle;intracellular organelle;intracellular organelle lumen;intracellular organelle part;intracellular part;membrane;membrane-bounded organelle;membrane-bounded vesicle;membrane-enclosed lumen;mitochondrial inner m…	Benzoate degradation;Butanoate metabolism;Carbon fixation pathways in prokaryotes;Fatty acid metabolism;Glyoxylate and dicarboxylate metabolism;Lysine degradation;Propanoate metabolism;Pyruvate metabolism;Synthesis and degradation of ketone bodies;Terpenoid backbone biosynthesis;Tryptophan metabolism;Two-component system;Valine, leucine and isoleucine degradation	Thiolase_C;Thiolase_N
244	O55137	Acyl-coenzyme A thioesterase 1	Acot1	+		+	+	2.17532	0.00343682	27.872	28.0043	0.140154	0.771974	0.132295	0.237226	26.8998	1.86319	0.00655738	-1.33989	-2.27546	27.0499	1.86648	0.00385106	-1.54988	-2.38818	O55137	biological regulation;positive regulation of biological process;positive regulation of cholesterol transport;positive regulation of digestive system process;positive regulation of intestinal cholesterol absorption;positive regulation of lipid transport;positive regulation of multicellular organismal process;positive regulation of sterol transport;positive regulation of transport;regulation of bio…	acetyl-CoA C-acetyltransferase activity;acetyl-CoA C-acyltransferase activity;acetyltransferase activity;C-acetyltransferase activity;C-acyltransferase activity;catalytic activity;transferase activity;transferase activity, transferring acyl groups;transferase activity, transferring acyl groups other than amino-acyl groups	cell part;cytoplasm;cytoplasmic part;extracellular membrane-bounded organelle;extracellular organelle;extracellular region part;extracellular vesicular exosome;intracellular membrane-bounded organelle;intracellular non-membrane-bounded organelle;intracellular organelle;intracellular organelle part;intracellular part;membrane-bounded organelle;membrane-bounded vesicle;mitochondrion;non-membrane-bo…	Benzoate degradation;Butanoate metabolism;Carbon fixation pathways in prokaryotes;Fatty acid metabolism;Glyoxylate and dicarboxylate metabolism;Lysine degradation;Propanoate metabolism;Pyruvate metabolism;Synthesis and degradation of ketone bodies;Terpenoid backbone biosynthesis;Tryptophan metabolism;Two-component system;Valine, leucine and isoleucine degradation	Thiolase_C;Thiolase_N
2732	Q8VHQ9	Acyl-coenzyme A thioesterase 11	Acot11	+		+	+	3.38294	0.000417178	33.3311	32.8683	2.60069	0.0588148	-0.462889	-1.57985	31.9255	2.3685	0.00313376	-1.40559	-2.72868	32.2761	3.31216	0.000914286	-1.05505	-2.97461	Q8VHQ9	biosynthetic process;establishment of localization;lipid biosynthetic process;lipid metabolic process;metabolic process;primary metabolic process;steroid biosynthetic process;steroid metabolic process;transport	binding;carboxylic acid binding;coenzyme binding;cofactor binding;fatty acid binding;fatty-acyl-CoA binding;lipid binding;monocarboxylic acid binding	cell part;cytoplasmic part;Golgi apparatus;Golgi apparatus part;Golgi membrane;integral to membrane;intracellular membrane-bounded organelle;intracellular organelle;intracellular organelle part;intracellular part;intrinsic to membrane;membrane;membrane part;membrane-bounded organelle;mitochondrion;organelle;organelle membrane;organelle part		ACBP;GOLD_2
3142	Q9CQR4	Acyl-coenzyme A thioesterase 13	Acot13					1.34002	0.0725351	30.4257	30.1047	0.72115	0.331817	-0.32098	-0.769252	29.871	1.28496	0.10254	-0.554699	-1.29227	29.9595	1.26694	0.103214	-0.46621	-1.17989	Q9CQR4	acid secretion;anatomical structure development;arachidonic acid secretion;beta-amyloid metabolic process;biological regulation;carboxylic acid transport;catabolic process;cell proliferation;cell proliferation in bone marrow;cellular catabolic process;cellular macromolecule metabolic process;cellular metabolic process;cellular process;circulatory system process;developmental process;endocrine pro…	actin binding;anion binding;binding;bradykinin receptor binding;carboxypeptidase activity;catalytic activity;cation binding;chloride ion binding;cytoskeletal protein binding;drug binding;endopeptidase activity;enzyme binding;exopeptidase activity;G-protein-coupled receptor binding;hydrolase activity;ion binding;kinase binding;metal ion binding;metallopeptidase activity;mitogen-activated protein k…	cell part;cytoplasm;cytoplasmic part;endosome;external side of plasma membrane;extracellular membrane-bounded organelle;extracellular organelle;extracellular region part;extracellular space;extracellular vesicular exosome;integral to membrane;intracellular membrane-bounded organelle;intracellular organelle;intracellular part;intrinsic to membrane;lysosome;lytic vacuole;membrane;membrane part;memb…	Chagas disease (American trypanosomiasis);Hypertrophic cardiomyopathy (HCM);Renin-angiotensin system	Peptidase_M2
3808	Q9QYR9	Acyl-coenzyme A thioesterase 2, mitochondrial	Acot2	+	+	+	+	3.87905	3.9604e-05	33.612	35.2375	4.20867	0.00221053	1.62555	4.46043	34.5643	2.01586	0.0108432	0.952291	2.09416	34.777	3.06542	0.000923077	1.16505	2.98736	Q9QYR9	apoptosis;apoptotic chromosome condensation;biological regulation;cell death;cell differentiation;cellular component organization;cellular component organization at cellular level;cellular component organization or biogenesis;cellular component organization or biogenesis at cellular level;cellular developmental process;cellular macromolecule metabolic process;cellular metabolic process;cellular n…	binding;nucleotide binding	cell part;cytoplasm;exon-exon junction complex;intracellular membrane-bounded organelle;intracellular non-membrane-bounded organelle;intracellular organelle;intracellular organelle part;intracellular part;macromolecular complex;membrane;membrane-bounded organelle;non-membrane-bounded organelle;nuclear body;nuclear part;nuclear speck;nucleolus;nucleoplasm;nucleoplasm part;nucleus;organelle;organel…	mRNA surveillance pathway;RNA transport;Spliceosome	SAP
2742	Q91V12	Cytosolic acyl coenzyme A thioester hydrolase	Acot7					0.649797	0.309456	27.5679	27.6166	0.148766	0.871304	0.0486584	0.149836	27.7766	0.50587	0.54742	0.208663	0.536346	27.4138	0.704298	0.476961	-0.154092	-0.502981	Q91V12	acetyl-CoA biosynthetic process;acetyl-CoA metabolic process;biosynthetic process;carbohydrate metabolic process;cellular biosynthetic process;cellular carbohydrate metabolic process;cellular metabolic process;cellular process;coenzyme biosynthetic process;coenzyme metabolic process;cofactor biosynthetic process;cofactor metabolic process;lipid biosynthetic process;lipid metabolic process;metabol…	acid-thiol ligase activity;adenyl nucleotide binding;adenyl ribonucleotide binding;ATP binding;ATP citrate synthase activity;binding;catalytic activity;cation binding;CoA-ligase activity;cofactor binding;ion binding;ligase activity;ligase activity, forming carbon-sulfur bonds;metal ion binding;nucleotide binding;purine nucleotide binding;purine ribonucleoside triphosphate binding;purine ribonucle…	cell part;cytoplasm;cytoplasmic part;extracellular membrane-bounded organelle;extracellular organelle;extracellular region part;extracellular vesicular exosome;intracellular;intracellular membrane-bounded organelle;intracellular organelle;intracellular organelle part;intracellular part;membrane;membrane-bounded organelle;membrane-bounded vesicle;mitochondrion;nuclear part;nucleoplasm;organelle;or…	Carbon fixation pathways in prokaryotes;Citrate cycle (TCA cycle)	ATP-grasp_2;Citrate_synt;CoA_binding;Ligase_CoA
3864	Q9R0X4	Acyl-coenzyme A thioesterase 9, mitochondrial	Acot9					0.784102	0.307637	31.8713	32.1422	1.30614	0.26986	0.270866	0.872899	32.0925	0.832472	0.44911	0.221164	0.66441	31.9356	0.205155	0.789534	0.0642562	0.198178	Q9R0X4;Q32MW3	acetyl-CoA catabolic process;acetyl-CoA metabolic process;biological regulation;carboxylic acid metabolic process;catabolic process;cation homeostasis;cellular catabolic process;cellular cation homeostasis;cellular chemical homeostasis;cellular homeostasis;cellular ion homeostasis;cellular iron ion homeostasis;cellular ketone metabolic process;cellular metabolic process;cellular metal ion homeost…	4 iron, 4 sulfur cluster binding;aconitate hydratase activity;binding;carbon-oxygen lyase activity;catalytic activity;cation binding;hydro-lyase activity;ion binding;iron-responsive element binding;iron-sulfur cluster binding;lyase activity;metal cluster binding;metal ion binding;mRNA binding;nucleic acid binding;RNA binding	cell part;cytoplasm;cytoplasmic part;cytosol;endoplasmic reticulum;extracellular membrane-bounded organelle;extracellular organelle;extracellular region part;extracellular vesicular exosome;Golgi apparatus;intracellular membrane-bounded organelle;intracellular organelle;intracellular part;membrane-bounded organelle;membrane-bounded vesicle;mitochondrion;organelle;vesicle	Carbon fixation pathways in prokaryotes;Citrate cycle (TCA cycle);Glyoxylate and dicarboxylate metabolism	Aconitase;Aconitase_C
3849	Q9R0H0	Peroxisomal acyl-coenzyme A oxidase 1	Acox1	+		+	+	1.73804	0.0223339	32.264	31.6169	1.20898	0.104155	-0.647127	-1.34152	31.4534	1.5155	0.0381282	-0.810623	-1.66158	31.5243	1.60276	0.0297088	-0.739706	-1.64721	Q9R0H0	acetyl-CoA catabolic process;acetyl-CoA metabolic process;carboxylic acid metabolic process;catabolic process;cellular catabolic process;cellular ketone metabolic process;cellular metabolic process;cellular process;citrate metabolic process;coenzyme catabolic process;coenzyme metabolic process;cofactor catabolic process;cofactor metabolic process;isocitrate metabolic process;metabolic process;org…	3 iron, 4 sulfur cluster binding;4 iron, 4 sulfur cluster binding;aconitate hydratase activity;binding;carbon-oxygen lyase activity;catalytic activity;cation binding;hydro-lyase activity;ion binding;iron ion binding;iron-sulfur cluster binding;lyase activity;metal cluster binding;metal ion binding;transition metal ion binding	cell part;cytoplasmic part;intracellular membrane-bounded organelle;intracellular organelle;intracellular part;membrane-bounded organelle;mitochondrion;myelin sheath;nucleus;organelle	Carbon fixation pathways in prokaryotes;Citrate cycle (TCA cycle);Glyoxylate and dicarboxylate metabolism	Aconitase;Aconitase_C
3600	Q9EPL9	Peroxisomal acyl-coenzyme A oxidase 3	Acox3	+				1.36733	0.0357164	26.9543	26.4584	1.097	0.092427	-0.849502	-1.40723	27.0048	0.143141	0.89735	0.0504303	0.151079	26.6928	1.03928	0.257589	-0.261529	-0.791996	Q9EPL9;REV__Q9CSB4	acyl-CoA metabolic process;carboxylic acid metabolic process;cellular ketone metabolic process;cellular lipid metabolic process;cellular metabolic process;cellular process;coenzyme metabolic process;cofactor metabolic process;fatty acid metabolic process;lipid metabolic process;long-chain fatty acid metabolic process;metabolic process;monocarboxylic acid metabolic process;organic acid metabolic p…	acyl-CoA hydrolase activity;acyl-CoA thioesterase activity;carboxylic ester hydrolase activity;catalytic activity;CoA hydrolase activity;hydrolase activity;hydrolase activity, acting on ester bonds;palmitoyl-CoA hydrolase activity;thiolester hydrolase activity	cell part;cytoplasm;cytoplasmic part;intracellular membrane-bounded organelle;intracellular organelle;intracellular part;membrane-bounded organelle;mitochondrion;organelle	Biosynthesis of unsaturated fatty acids	BAAT_C;Bile_Hydr_Trans
3387	Q9D358	Low molecular weight phosphotyrosine protein phosphatase	Acp1					0.515339	0.223309	29.3521	29.1072	1.01124	0.34011	-0.244896	-0.753922	28.5728	0.654699	0.20478	-0.779231	-1.0104	29.2904	0.109468	0.839047	-0.0616255	-0.150974	Q9D358	biological regulation;carboxylic acid metabolic process;cellular ketone metabolic process;cellular lipid metabolic process;cellular metabolic process;cellular process;cellular response to stimulus;fatty acid metabolic process;intracellular signal transduction;lipid metabolic process;metabolic process;monocarboxylic acid metabolic process;organic acid metabolic process;oxoacid metabolic process;pr…	acyl-CoA hydrolase activity;binding;carboxylic ester hydrolase activity;catalytic activity;CoA hydrolase activity;hydrolase activity;hydrolase activity, acting on ester bonds;lipid binding;thiolester hydrolase activity	cell part;cytoplasm;extracellular membrane-bounded organelle;extracellular organelle;extracellular region part;extracellular vesicular exosome;intracellular part;membrane-bounded organelle;membrane-bounded vesicle;organelle;vesicle		4HBT;START
678	P24638	Lysosomal acid phosphatase	Acp2					1.04261	0.148192	26.5643	26.1399	1.18247	0.174605	-0.4244	-1.0914	26.4608	0.179912	0.814779	-0.103504	-0.2439	26.2361	0.971764	0.212322	-0.328254	-0.879794	P24638	cellular component assembly;cellular component organization;cellular component organization or biogenesis;macromolecular complex assembly;macromolecular complex subunit organization;metabolic process;protein complex assembly;protein complex subunit organization;protein homooligomerization;protein homotetramerization;protein oligomerization;protein tetramerization	acyl-CoA hydrolase activity;catalytic activity;CoA hydrolase activity;hydrolase activity;hydrolase activity, acting on ester bonds;thiolester hydrolase activity	cell part;cytoplasmic part;cytoskeletal part;cytosol;extracellular membrane-bounded organelle;extracellular organelle;extracellular region part;extracellular vesicular exosome;intracellular membrane-bounded organelle;intracellular non-membrane-bounded organelle;intracellular organelle;intracellular organelle part;intracellular part;membrane-bounded organelle;membrane-bounded vesicle;mitochondrion…		4HBT
1385	Q05117	Tartrate-resistant acid phosphatase type 5	Acp5	+	+	+		1.52348	0.0139032	26.5894	NaN	2.70495	0.00445361	-1.66707	-3.21054	NaN	1.08924	0.0464715	-1.39946	-1.61023	26.5087	0.754516	0.196325	-0.449966	-0.91201	Q05117	acyl-CoA metabolic process;carboxylic acid metabolic process;cellular ketone metabolic process;cellular lipid metabolic process;cellular metabolic process;cellular process;coenzyme metabolic process;cofactor metabolic process;fatty acid metabolic process;lipid metabolic process;long-chain fatty acid metabolic process;metabolic process;monocarboxylic acid metabolic process;organic acid metabolic p…	acyl-CoA hydrolase activity;acyl-CoA thioesterase activity;binding;carboxylic ester hydrolase activity;catalytic activity;CoA hydrolase activity;hydrolase activity;hydrolase activity, acting on ester bonds;palmitoyl-CoA hydrolase activity;protein binding;receptor binding;thiolester hydrolase activity	cell part;cytoplasmic part;extracellular membrane-bounded organelle;extracellular organelle;extracellular region part;extracellular vesicular exosome;intracellular membrane-bounded organelle;intracellular organelle;intracellular organelle lumen;intracellular organelle part;intracellular part;membrane-bounded organelle;membrane-bounded vesicle;membrane-enclosed lumen;mitochondrial matrix;mitochond…	Biosynthesis of unsaturated fatty acids	BAAT_C;Bile_Hydr_Trans
2232	Q8BP40	Lysophosphatidic acid phosphatase type 6	Acp6					0.339281	0.442639	29.0576	29.0782	0.0287254	0.960512	0.0205927	0.046177	29.1445	0.117265	0.870447	0.0868325	0.18258	28.7592	1.20462	0.201749	-0.298431	-0.902578	Q8BP40	biosynthetic process;carboxylic acid biosynthetic process;carboxylic acid catabolic process;carboxylic acid metabolic process;catabolic process;cellular biosynthetic process;cellular catabolic process;cellular ketone metabolic process;cellular lipid catabolic process;cellular lipid metabolic process;cellular metabolic process;cellular nitrogen compound metabolic process;cellular process;coenzyme …	acyl-CoA thioesterase activity;binding;carboxylic acid binding;carboxylic ester hydrolase activity;catalytic activity;CoA hydrolase activity;coenzyme binding;cofactor binding;fatty acid binding;fatty-acyl-CoA binding;hydrolase activity;hydrolase activity, acting on ester bonds;identical protein binding;lipid binding;monocarboxylic acid binding;palmitoyl-CoA hydrolase activity;protein binding;prot…	cell body;cell part;cell projection;cytoplasm;cytoplasmic part;cytosol;extracellular membrane-bounded organelle;extracellular organelle;extracellular region part;extracellular vesicular exosome;intracellular organelle part;intracellular part;membrane-bounded organelle;membrane-bounded vesicle;neuron projection;nuclear part;nucleoplasm;organelle;organelle part;vesicle	Biosynthesis of unsaturated fatty acids	4HBT
2680	Q8VCW8	Acyl-CoA synthetase family member 2, mitochondrial	Acsf2	+				1.19678	0.0405504	31.8757	31.8279	0.0521036	0.921837	-0.0478411	-0.091555	30.8084	1.16735	0.0519922	-1.06728	-1.56872	31.3122	1.04272	0.104021	-0.563475	-1.1745	Q8VCW8	acyl-CoA metabolic process;cellular metabolic process;cellular process;coenzyme metabolic process;cofactor metabolic process;metabolic process;thioester metabolic process	acetyl-CoA hydrolase activity;acyl-CoA hydrolase activity;carboxylic ester hydrolase activity;catalytic activity;CoA hydrolase activity;hydrolase activity;hydrolase activity, acting on ester bonds;thiolester hydrolase activity	cell part;cytoplasmic part;intracellular membrane-bounded organelle;intracellular organelle;intracellular part;membrane-bounded organelle;mitochondrion;organelle
1549	Q3URE1	Acyl-CoA synthetase family member 3, mitochondrial	Acsf3					1.10727	0.0528206	32.3332	32.2584	0.194686	0.799071	-0.0748258	-0.212934	31.3297	1.01463	0.0746602	-1.00346	-1.41328	31.9797	0.887933	0.21186	-0.353508	-0.881116	Q3URE1	biological regulation;carboxylic acid catabolic process;carboxylic acid metabolic process;catabolic process;cellular catabolic process;cellular component organization;cellular component organization at cellular level;cellular component organization or biogenesis;cellular component organization or biogenesis at cellular level;cellular ketone metabolic process;cellular lipid catabolic process;cellu…	acyl-CoA dehydrogenase activity;acyl-CoA oxidase activity;binding;carboxylic acid binding;catalytic activity;coenzyme binding;cofactor binding;FAD binding;fatty acid binding;flavin adenine dinucleotide binding;lipid binding;monocarboxylic acid binding;oxidoreductase activity;oxidoreductase activity, acting on the CH-CH group of donors;oxidoreductase activity, acting on the CH-CH group of donors, …	cell part;cytoplasm;cytoplasmic part;intracellular membrane-bounded organelle;intracellular non-membrane-bounded organelle;intracellular organelle;intracellular organelle part;intracellular part;membrane;membrane-bounded organelle;microbody;microbody membrane;microbody part;mitochondrion;non-membrane-bounded organelle;nuclear part;nucleolus;nucleoplasm;nucleus;organelle;organelle membrane;organel…	alpha-Linolenic acid metabolism;Biosynthesis of unsaturated fatty acids;Fatty acid metabolism;Peroxisome;PPAR signaling pathway	ACOX;Acyl-CoA_dh_M;Acyl-CoA_ox_N
811	P41216	Long-chain-fatty-acid--CoA ligase 1	Acsl1					1.01899	0.111716	35.5183	35.2329	0.639832	0.382949	-0.285427	-0.690737	34.9207	1.17043	0.105007	-0.597622	-1.27602	35.3666	0.358551	0.577739	-0.151691	-0.396454	P41216	carboxylic acid catabolic process;carboxylic acid metabolic process;catabolic process;cellular catabolic process;cellular ketone metabolic process;cellular lipid catabolic process;cellular lipid metabolic process;cellular metabolic process;cellular process;fatty acid beta-oxidation;fatty acid beta-oxidation using acyl-CoA oxidase;fatty acid catabolic process;fatty acid metabolic process;fatty aci…	acyl-CoA dehydrogenase activity;acyl-CoA oxidase activity;binding;catalytic activity;coenzyme binding;cofactor binding;flavin adenine dinucleotide binding;oxidoreductase activity;oxidoreductase activity, acting on the CH-CH group of donors;oxidoreductase activity, acting on the CH-CH group of donors, oxygen as acceptor;pristanoyl-CoA oxidase activity;protein binding;receptor binding	cell part;cytoplasmic part;intracellular membrane-bounded organelle;intracellular organelle;intracellular organelle lumen;intracellular organelle part;intracellular part;membrane;membrane-bounded organelle;membrane-enclosed lumen;microbody;microbody lumen;microbody part;mitochondrion;organelle;organelle lumen;organelle part;peroxisomal matrix;peroxisomal part;peroxisome	alpha-Linolenic acid metabolism;Biosynthesis of unsaturated fatty acids;Fatty acid metabolism;Peroxisome;PPAR signaling pathway	ACOX;Acyl-CoA_dh_1;Acyl-CoA_dh_M
2457	Q8JZR0	Long-chain-fatty-acid--CoA ligase 5	Acsl5					0.539256	0.190008	31.1222	30.8882	0.195726	0.668071	-0.234058	-0.348609	30.0845	0.857062	0.104045	-1.0377	-1.28359	30.7674	0.642475	0.274104	-0.354789	-0.764402	Q8JZR0		acid phosphatase activity;catalytic activity;hydrolase activity;hydrolase activity, acting on ester bonds;non-membrane spanning protein tyrosine phosphatase activity;phosphatase activity;phosphoprotein phosphatase activity;phosphoric ester hydrolase activity;protein tyrosine phosphatase activity	cell part;cytoplasm;extracellular membrane-bounded organelle;extracellular organelle;extracellular region part;extracellular vesicular exosome;internal side of plasma membrane;intracellular part;membrane part;membrane-bounded organelle;membrane-bounded vesicle;organelle;plasma membrane part;vesicle	Riboflavin metabolism	LMWPc
1540	Q3UNX5	Acyl-coenzyme A synthetase ACSM3, mitochondrial	Acsm3	+		+		2.62506	0.00436842	30.2851	30.3298	0.115251	0.888252	0.0446935	0.129889	29.3942	2.45515	0.00653061	-0.890941	-2.27496	29.8478	1.09473	0.133129	-0.437263	-1.07132	Q3UNX5	anatomical structure development;cellular component organization;cellular component organization at cellular level;cellular component organization or biogenesis;cellular component organization or biogenesis at cellular level;cellular metabolic process;cellular process;dephosphorylation;developmental process;lysosome organization;metabolic process;organelle organization;phosphate-containing compou…	acid phosphatase activity;catalytic activity;hydrolase activity;hydrolase activity, acting on ester bonds;phosphatase activity;phosphoric ester hydrolase activity	cell part;cytoplasmic part;extracellular membrane-bounded organelle;extracellular organelle;extracellular region part;extracellular vesicular exosome;integral to membrane;intracellular membrane-bounded organelle;intracellular organelle;intracellular organelle lumen;intracellular organelle part;intracellular part;intrinsic to membrane;lysosomal lumen;lysosomal membrane;lysosome;lytic vacuole;membr…	Riboflavin metabolism	His_Phos_2
3037	Q99NB1	Acetyl-coenzyme A synthetase 2-like, mitochondrial	Acss1	+				2.23955	0.0106792	31.9934	32.3446	1.97719	0.141942	0.351211	1.18702	31.6288	1.30476	0.185618	-0.36463	-1.04589	31.5659	0.967019	0.158667	-0.42753	-1.00266	Q99NB1	anatomical structure homeostasis;anatomical structure morphogenesis;biological regulation;bone morphogenesis;bone resorption;cellular metabolic process;cellular process;defense response;defense response to bacterium;defense response to Gram-positive bacterium;dephosphorylation;developmental process;homeostatic process;metabolic process;multi-organism process;negative regulation of biological proc…	acid phosphatase activity;binding;catalytic activity;cation binding;ferric iron binding;ferrous iron binding;hydrolase activity;hydrolase activity, acting on ester bonds;ion binding;iron ion binding;metal ion binding;phosphatase activity;phosphoric ester hydrolase activity;transition metal ion binding	cell part;cytoplasmic part;extracellular membrane-bounded organelle;extracellular organelle;extracellular region part;extracellular vesicular exosome;intracellular membrane-bounded organelle;intracellular organelle;intracellular part;lysosome;lytic vacuole;membrane-bounded organelle;membrane-bounded vesicle;organelle;vacuole;vesicle	Osteoclast differentiation;Rheumatoid arthritis;Riboflavin metabolism	Metallophos
3782	Q9QXG4	Acetyl-coenzyme A synthetase, cytoplasmic	Acss2	+	+	+	+	3.00811	0.00341176	33.1875	32.3753	3.00016	0.0124255	-0.812232	-2.41521	32.5552	1.83237	0.0418589	-0.632343	-1.63549	32.3457	2.50725	0.00755349	-0.841841	-2.23498	Q9QXG4	cell differentiation;cellular developmental process;cellular lipid metabolic process;cellular metabolic process;cellular process;dephosphorylation;developmental process;hemopoietic progenitor cell differentiation;lipid metabolic process;metabolic process;organophosphate metabolic process;phosphate-containing compound metabolic process;phospholipid metabolic process;phosphorus metabolic process;pr…	acid phosphatase activity;catalytic activity;hydrolase activity;hydrolase activity, acting on ester bonds;lysophosphatidic acid phosphatase activity;phosphatase activity;phosphoric ester hydrolase activity	cell part;cytoplasm;cytoplasmic part;intracellular membrane-bounded organelle;intracellular organelle;intracellular part;membrane-bounded organelle;mitochondrion;organelle	Riboflavin metabolism	His_Phos_2
1426	Q14DH7	Acyl-CoA synthetase short-chain family member 3, mitochondrial	Acss3	+	+	+	+	4.19429	9.91736e-05	31.268	30.6226	2.25695	0.0364639	-0.645426	-1.82952	30.1885	3.2474	0.00311111	-1.07946	-2.97611	30.2552	3.71394	0.000571429	-1.0128	-3.11222	Q14DH7	carboxylic acid metabolic process;cellular ketone metabolic process;cellular lipid metabolic process;cellular metabolic process;cellular process;fatty acid metabolic process;lipid metabolic process;metabolic process;monocarboxylic acid metabolic process;organic acid metabolic process;oxoacid metabolic process;primary metabolic process;small molecule metabolic process	adenyl nucleotide binding;adenyl ribonucleotide binding;ATP binding;binding;catalytic activity;ligase activity;nucleotide binding;purine nucleotide binding;purine ribonucleoside triphosphate binding;purine ribonucleotide binding;ribonucleotide binding	cell part;cytoplasmic part;intracellular membrane-bounded organelle;intracellular organelle;intracellular part;membrane-bounded organelle;mitochondrion;organelle		AMP-binding;AMP-binding_C
1199	P68134	Actin, alpha skeletal muscle	Acta1					0.906648	0.0620369	28.9626	28.8964	0.396011	0.360307	-0.72819	-0.722951	29.5631	0.941473	0.14789	0.600559	1.14319	29.7244	0.940596	0.0879009	0.761835	1.24274	P68134	biosynthetic process;carboxylic acid biosynthetic process;carboxylic acid catabolic process;carboxylic acid metabolic process;catabolic process;cellular biosynthetic process;cellular catabolic process;cellular ketone metabolic process;cellular lipid metabolic process;cellular metabolic process;cellular process;dicarboxylic acid catabolic process;dicarboxylic acid metabolic process;fatty acid bios…	acid-thiol ligase activity;adenyl nucleotide binding;adenyl ribonucleotide binding;ATP binding;binding;catalytic activity;ligase activity;ligase activity, forming carbon-sulfur bonds;malonyl-CoA synthetase activity;nucleotide binding;purine nucleotide binding;purine ribonucleoside triphosphate binding;purine ribonucleotide binding;ribonucleotide binding	cell part;cytoplasmic part;intracellular membrane-bounded organelle;intracellular organelle;intracellular part;membrane-bounded organelle;mitochondrion;organelle		AMP-binding;AMP-binding_C
1127	P62737	Actin, aortic smooth muscle	Acta2	+		+	+	2.40707	0.00663333	35.1539	35.2993	0.232882	0.687164	0.145422	0.321695	36.0379	1.99136	0.0146709	0.884023	2.01129	35.7866	1.46003	0.0497907	0.632759	1.4624	P62737;P63268	acylglycerol metabolic process;adiponectin-mediated signaling pathway;biological regulation;biosynthetic process;carboxylic acid metabolic process;catabolic process;cell surface receptor linked signaling pathway;cellular catabolic process;cellular ketone metabolic process;cellular lipid metabolic process;cellular metabolic process;cellular process;cellular response to chemical stimulus;cellular r…	adenyl nucleotide binding;adenyl ribonucleotide binding;ATP binding;binding;catalytic activity;fatty acid ligase activity;ligase activity;ligase activity, forming carbon-sulfur bonds;long-chain fatty acid-CoA ligase activity;nucleotide binding;purine nucleotide binding;purine ribonucleoside triphosphate binding;purine ribonucleotide binding;ribonucleotide binding	cell part;cytoplasmic part;endoplasmic reticulum membrane;endoplasmic reticulum part;integral to membrane;intracellular membrane-bounded organelle;intracellular organelle;intracellular organelle part;intracellular part;intrinsic to membrane;membrane;membrane part;membrane-bounded organelle;microbody;microbody membrane;microbody part;mitochondrial membrane;mitochondrial outer membrane;mitochondria…	Adipocytokine signaling pathway;Fatty acid metabolism;Peroxisome;PPAR signaling pathway	AMP-binding
1196	P68033	Actin, alpha cardiac muscle 1	Actc1	+		+		1.87037	0.0135745	32.336	33.1416	1.40521	0.0582356	0.805633	1.58921	33.361	2.43703	0.00517536	1.02496	2.42673	32.949	1.28029	0.0646656	0.612998	1.34972	P68033	carboxylic acid metabolic process;cellular ketone metabolic process;cellular lipid metabolic process;cellular metabolic process;cellular process;fatty acid metabolic process;lipid metabolic process;long-chain fatty acid metabolic process;metabolic process;monocarboxylic acid metabolic process;organic acid metabolic process;oxoacid metabolic process;primary metabolic process;small molecule metabol…	adenyl nucleotide binding;adenyl ribonucleotide binding;ATP binding;binding;catalytic activity;fatty acid ligase activity;ligase activity;ligase activity, forming carbon-sulfur bonds;long-chain fatty acid-CoA ligase activity;nucleotide binding;purine nucleotide binding;purine ribonucleoside triphosphate binding;purine ribonucleotide binding;ribonucleotide binding	cell part;cytoplasmic part;endoplasmic reticulum;endoplasmic reticulum membrane;endoplasmic reticulum part;integral to membrane;intracellular membrane-bounded organelle;intracellular non-membrane-bounded organelle;intracellular organelle;intracellular organelle part;intracellular part;intrinsic to membrane;membrane;membrane part;membrane-bounded organelle;mitochondrial inner membrane;mitochondria…	Adipocytokine signaling pathway;Fatty acid metabolism;Peroxisome;PPAR signaling pathway	AMP-binding
1184	P63260	Actin, cytoplasmic 2	Actg1	+		+		1.77418	0.0111039	33.3844	34.1669	1.11781	0.0967574	0.782414	1.38294	34.8102	2.10305	0.0039375	1.42571	2.52524	34.0338	0.955455	0.101407	0.64941	1.1863	P63260;Q8BFZ3	biosynthetic process;carboxylic acid biosynthetic process;carboxylic acid metabolic process;cellular biosynthetic process;cellular ketone metabolic process;cellular lipid metabolic process;cellular metabolic process;cellular process;fatty acid biosynthetic process;fatty acid metabolic process;lipid biosynthetic process;lipid metabolic process;metabolic process;monocarboxylic acid metabolic proces…	acid-thiol ligase activity;adenyl nucleotide binding;adenyl ribonucleotide binding;ATP binding;binding;butyrate-CoA ligase activity;catalytic activity;cation binding;fatty acid ligase activity;ion binding;ligase activity;ligase activity, forming carbon-sulfur bonds;metal ion binding;nucleotide binding;purine nucleotide binding;purine ribonucleoside triphosphate binding;purine ribonucleotide bindi…	cell part;cytoplasmic part;intracellular membrane-bounded organelle;intracellular organelle;intracellular organelle lumen;intracellular organelle part;intracellular part;membrane-bounded organelle;membrane-enclosed lumen;mitochondrial matrix;mitochondrial part;mitochondrion;organelle;organelle lumen;organelle part	Butanoate metabolism	AMP-binding;AMP-binding_C
4020	Q9Z2N8	Actin-like protein 6A	Actl6a					0.477173	0.37494	27.3318	27.3686	0.169248	0.888175	0.0368576	0.129643	27.6285	0.553588	0.453116	0.296684	0.659859	27.2775	0.228536	0.804355	-0.0542812	-0.183621	Q9Z2N8;Q99MR0	acetate biosynthetic process;acetate metabolic process;acetyl-CoA biosynthetic process;acetyl-CoA biosynthetic process from acetate;acetyl-CoA metabolic process;biosynthetic process;carboxylic acid biosynthetic process;carboxylic acid metabolic process;cellular biosynthetic process;cellular ketone metabolic process;cellular metabolic process;cellular process;coenzyme biosynthetic process;coenzyme…	acetate-CoA ligase activity;acid-thiol ligase activity;adenyl nucleotide binding;adenyl ribonucleotide binding;AMP binding;ATP binding;binding;catalytic activity;CoA-ligase activity;ligase activity;ligase activity, forming carbon-sulfur bonds;nucleotide binding;purine nucleotide binding;purine ribonucleoside triphosphate binding;purine ribonucleotide binding;ribonucleotide binding	cell part;cytoplasmic part;intracellular membrane-bounded organelle;intracellular organelle;intracellular organelle lumen;intracellular organelle part;intracellular part;membrane-bounded organelle;membrane-enclosed lumen;mitochondrial matrix;mitochondrial part;mitochondrion;organelle;organelle lumen;organelle part	Carbon fixation pathways in prokaryotes;Glycolysis / Gluconeogenesis;Methane metabolism;Propanoate metabolism;Pyruvate metabolism	AMP-binding;AMP-binding_C
2025	Q7TPR4	Alpha-actinin-1	Actn1	+		+		1.82905	0.029277	30.4965	30.8211	0.949995	0.272649	0.324646	0.866812	31.196	1.71234	0.0382099	0.699547	1.66207	30.8878	1.33095	0.124896	0.391333	1.09717	Q7TPR4	acetate biosynthetic process;acetate metabolic process;acetyl-CoA biosynthetic process;acetyl-CoA metabolic process;biosynthetic process;carboxylic acid biosynthetic process;carboxylic acid metabolic process;cellular biosynthetic process;cellular ketone metabolic process;cellular metabolic process;cellular process;coenzyme biosynthetic process;coenzyme metabolic process;cofactor biosynthetic proc…	acetate-CoA ligase activity;acid-thiol ligase activity;adenyl nucleotide binding;adenyl ribonucleotide binding;ATP binding;binding;catalytic activity;CoA-ligase activity;ligase activity;ligase activity, forming carbon-sulfur bonds;nucleotide binding;purine nucleotide binding;purine ribonucleoside triphosphate binding;purine ribonucleotide binding;ribonucleotide binding	cell part;cytoplasm;intracellular membrane-bounded organelle;intracellular organelle;intracellular organelle part;intracellular part;membrane-bounded organelle;nuclear part;nucleoplasm;organelle;organelle part	Carbon fixation pathways in prokaryotes;Glycolysis / Gluconeogenesis;Methane metabolism;Propanoate metabolism;Pyruvate metabolism	AMP-binding;AMP-binding_C
3684	Q9JI91	Alpha-actinin-2	Actn2					0.668014	0.106119	30.4726	29.4111	0.389704	0.334678	-1.06143	-0.762293	31.0987	0.768539	0.187855	0.626136	1.04	31.2325	0.663393	0.154037	0.759925	1.01183	Q9JI91		acetate-CoA ligase activity;acid-thiol ligase activity;adenyl nucleotide binding;adenyl ribonucleotide binding;ATP binding;binding;catalytic activity;CoA-ligase activity;ligase activity;ligase activity, forming carbon-sulfur bonds;nucleotide binding;purine nucleotide binding;purine ribonucleoside triphosphate binding;purine ribonucleotide binding;ribonucleotide binding	cell part;cytoplasmic part;intracellular membrane-bounded organelle;intracellular organelle;intracellular part;membrane-bounded organelle;mitochondrion;organelle	Propanoate metabolism	AMP-binding;AMP-binding_C
332	O88990	Alpha-actinin-3	Actn3	+		+		1.68389	0.0135847	31.7762	31.6297	0.155076	0.74807	-0.146563	-0.260724	32.7707	3.04811	0.00325828	0.994502	2.73657	32.5774	1.08929	0.0612657	0.801152	1.37412	O88990	actin cytoskeleton organization;actin filament organization;actin filament-based process;actomyosin structure organization;anatomical structure development;cell development;cell growth;cellular component organization;cellular component organization at cellular level;cellular component organization or biogenesis;cellular component organization or biogenesis at cellular level;cellular developmental…	adenyl nucleotide binding;adenyl ribonucleotide binding;ATP binding;binding;cytoskeletal protein binding;nucleotide binding;protein binding;purine nucleotide binding;purine ribonucleoside triphosphate binding;purine ribonucleotide binding;ribonucleotide binding;vinculin binding	actin cytoskeleton;actin filament;actin filament bundle;actomyosin;blood microparticle;cell part;contractile fiber part;cytoplasmic part;cytoskeletal part;cytoskeleton;extracellular membrane-bounded organelle;extracellular organelle;extracellular region part;extracellular space;extracellular vesicular exosome;intracellular non-membrane-bounded organelle;intracellular organelle;intracellular organ…		Actin
1020	P57780	Alpha-actinin-4	Actn4					0.338646	0.470879	33.0466	33.2055	0.73587	0.520139	0.15895	0.519774	33.4044	0.57572	0.392775	0.357868	0.728025	33.1778	0.61321	0.539019	0.1312	0.435166	P57780	anatomical structure development;biological regulation;cell development;cellular developmental process;cellular process;circulatory system process;developmental process;glomerular mesangial cell development;mesangial cell development;multicellular organismal process;multi-organism process;muscle contraction;muscle system process;regulation of anatomical structure size;regulation of biological qua…	adenyl nucleotide binding;adenyl ribonucleotide binding;ATP binding;binding;enzyme binding;kinase binding;nucleotide binding;protein binding;protein kinase binding;purine nucleotide binding;purine ribonucleoside triphosphate binding;purine ribonucleotide binding;ribonucleotide binding	actin cytoskeleton;blood microparticle;cell part;cell periphery;contractile fiber;contractile fiber part;cytoplasm;cytoplasmic part;cytoskeleton;extracellular membrane-bounded organelle;extracellular organelle;extracellular region part;extracellular space;extracellular vesicular exosome;intracellular non-membrane-bounded organelle;intracellular organelle;intracellular part;macromolecular complex;…	Vascular smooth muscle contraction	Actin
3819	Q9QZB7	Actin-related protein 10	Actr10					0.75419	0.0986744	NaN	NaN	NaN	1	0	NaN	26.1916	0.0537026	0.923771	-0.116635	-0.120977	26.0765	0.117633	0.742294	0.201636	0.240577	Q9QZB7	actin cytoskeleton organization;actin filament organization;actin filament-based movement;actin filament-based process;actin-mediated cell contraction;actin-myosin filament sliding;actomyosin structure organization;anatomical structure formation involved in morphogenesis;anatomical structure morphogenesis;biological regulation;cardiac muscle contraction;cardiac muscle tissue morphogenesis;cardiac…	adenyl nucleotide binding;adenyl ribonucleotide binding;ATP binding;ATPase activity;binding;catalytic activity;cytoskeletal protein binding;hydrolase activity;hydrolase activity, acting on acid anhydrides;hydrolase activity, acting on acid anhydrides, in phosphorus-containing anhydrides;myosin binding;nucleoside-triphosphatase activity;nucleotide binding;protein binding;purine nucleotide binding;…	actin filament;actomyosin, actin part;adherens junction;anchoring junction;blood microparticle;cell junction;cell part;cell-substrate adherens junction;cell-substrate junction;contractile fiber part;cytoplasm;cytoplasmic part;cytoskeletal part;extracellular membrane-bounded organelle;extracellular organelle;extracellular region part;extracellular space;extracellular vesicular exosome;focal adhesi…	Cardiac muscle contraction;Dilated cardiomyopathy;Hypertrophic cardiomyopathy (HCM)	Actin
1066	P61164	Alpha-centractin	Actr1a	+				1.35764	0.0374391	28.6713	28.3756	0.372814	0.500624	-0.295687	-0.542929	29.3206	1.61897	0.0535048	0.649254	1.55882	28.9392	0.406119	0.439729	0.267901	0.545784	P61164	actin cytoskeleton organization;actin filament-based process;actomyosin structure organization;anatomical structure homeostasis;biological adhesion;biological regulation;cell adhesion;cell-cell adhesion;cellular component organization;cellular component organization at cellular level;cellular component organization or biogenesis;cellular component organization or biogenesis at cellular level;cell…	adenyl nucleotide binding;adenyl ribonucleotide binding;ATP binding;binding;enzyme binding;identical protein binding;nucleotide binding;protein binding;purine nucleotide binding;purine ribonucleoside triphosphate binding;purine ribonucleotide binding;ribonucleotide binding;structural constituent of cytoskeleton;structural molecule activity;ubiquitin protein ligase binding	actin cytoskeleton;blood microparticle;cell part;contractile fiber;contractile fiber part;costamere;cytoplasmic part;cytoskeletal part;cytoskeleton;cytosol;extracellular membrane-bounded organelle;extracellular organelle;extracellular region part;extracellular space;extracellular vesicular exosome;filamentous actin;intracellular membrane-bounded organelle;intracellular non-membrane-bounded organe…	Adherens junction;Arrhythmogenic right ventricular cardiomyopathy (ARVC);Bacterial invasion of epithelial cells;Dilated cardiomyopathy;Focal adhesion;Hypertrophic cardiomyopathy (HCM);Leukocyte transendothelial migration;Pathogenic Escherichia coli infection;Phagosome;Phototransduction - fly;Regulation of actin cytoskeleton;Shigellosis;Tight junction;Vibrio cholerae infection;Viral myocarditis	Actin
2637	Q8R5C5	Beta-centractin	Actr1b					0.292389	0.573198	30.7334	30.6208	0.746632	0.605054	-0.112576	-0.410798	30.8198	0.148335	0.850976	0.0864687	0.20478	30.5906	0.794513	0.483132	-0.142793	-0.493765	Q8R5C5	anatomical structure development;ATP-dependent chromatin remodeling;biological regulation;biosynthetic process;cellular biosynthetic process;cellular component organization;cellular component organization at cellular level;cellular component organization or biogenesis;cellular component organization or biogenesis at cellular level;cellular macromolecule biosynthetic process;cellular macromolecule…	binding;chromatin binding;core promoter proximal region DNA binding;core promoter proximal region sequence-specific DNA binding;DNA binding;enhancer binding;enhancer sequence-specific DNA binding;nucleic acid binding;regulatory region DNA binding;regulatory region nucleic acid binding;RNA polymerase II core promoter proximal region sequence-specific DNA binding;RNA polymerase II distal enhancer s…	cell part;chromatin;chromatin remodeling complex;chromosomal part;DNA helicase complex;H4/H2A histone acetyltransferase complex;histone acetyltransferase complex;Ino80 complex;intracellular membrane-bounded organelle;intracellular organelle;intracellular organelle part;intracellular part;macromolecular complex;membrane;membrane-bounded organelle;npBAF complex;NuA4 histone acetyltransferase comple…		Actin
1065	P61161	Actin-related protein 2	Actr2	+		+		1.96571	0.0301296	30.9159	31.1808	1.43813	0.261384	0.264839	0.886443	31.5362	1.96415	0.0370783	0.620262	1.67415	31.147	0.932427	0.313326	0.231121	0.708459	P61161	actin crosslink formation;actin cytoskeleton organization;actin filament bundle assembly;actin filament organization;actin filament-based process;biological regulation;cell junction assembly;cell junction organization;cell-substrate junction assembly;cellular component assembly;cellular component assembly at cellular level;cellular component organization;cellular component organization at cellula…	actin binding;actin filament binding;binding;calcium ion binding;cation binding;cytoskeletal protein binding;double-stranded RNA binding;identical protein binding;integrin binding;ion binding;ion channel binding;ligand-dependent nuclear receptor transcription coactivator activity;metal ion binding;nucleic acid binding;protein binding;protein binding transcription factor activity;protein complex b…	actin filament bundle;actomyosin;adherens junction;anchoring junction;brush border;cell cortex part;cell junction;cell part;cell projection;cell projection part;cell-cell adherens junction;cell-cell junction;cell-substrate adherens junction;cell-substrate junction;contractile fiber part;cortical actin cytoskeleton;cortical cytoskeleton;cytoplasm;cytoplasmic membrane-bounded vesicle;cytoplasmic pa…	Adherens junction;Amoebiasis;Arrhythmogenic right ventricular cardiomyopathy (ARVC);Focal adhesion;Leukocyte transendothelial migration;Regulation of actin cytoskeleton;Systemic lupus erythematosus;Tight junction	CH;EF-hand_6;EFhand_Ca_insen;Spectrin
2945	Q99JY9	Actin-related protein 3	Actr3	+		+		3.6447	0.00344928	30.9337	31.0475	0.51096	0.637617	0.113734	0.376356	31.5876	2.89907	0.0121924	0.653893	2.07755	31.0281	0.709224	0.616149	0.0943766	0.356451	Q99JY9;Q641P0	biological regulation;cell junction assembly;cell junction organization;cell projection assembly;cell projection organization;cell-substrate junction assembly;cellular chemical homeostasis;cellular component assembly;cellular component assembly at cellular level;cellular component organization;cellular component organization at cellular level;cellular component organization or biogenesis;cellular…	actin binding;actin filament binding;binding;binding, bridging;calcium ion binding;cation binding;cytoskeletal protein binding;FATZ binding;identical protein binding;ion binding;ion channel binding;ligand-dependent nuclear receptor transcription coactivator activity;LIM domain binding;metal ion binding;protein binding;protein binding transcription factor activity;protein binding, bridging;protein…	adherens junction;anchoring junction;cell cortex part;cell junction;cell part;cell projection;cell-substrate adherens junction;cell-substrate junction;contractile fiber part;cortical actin cytoskeleton;cortical cytoskeleton;cytoplasmic part;cytoskeletal part;cytoskeleton;extracellular membrane-bounded organelle;extracellular organelle;extracellular region part;extracellular vesicular exosome;filo…	Adherens junction;Amoebiasis;Arrhythmogenic right ventricular cardiomyopathy (ARVC);Focal adhesion;Leukocyte transendothelial migration;Regulation of actin cytoskeleton;Systemic lupus erythematosus;Tight junction	CH;EFhand_Ca_insen;Spectrin
2810	Q91XE4	N-acyl-aromatic-L-amino acid amidohydrolase (carboxylate-forming)	Acy3					0.936748	0.154701	29.1184	29.5899	1.4286	0.124956	0.471507	1.25093	29.5279	0.821218	0.256631	0.40943	0.912294	29.321	0.459836	0.472158	0.202591	0.508354	Q91XE4	multicellular organismal process;muscle contraction;muscle system process;system process	actin binding;actin filament binding;binding;binding, bridging;calcium ion binding;cation binding;cytoskeletal protein binding;identical protein binding;ion binding;metal ion binding;protein binding;protein binding, bridging;protein dimerization activity;protein homodimerization activity	brush border;cell part;cell projection;contractile fiber part;cytoplasmic part;cytoskeletal part;intracellular organelle part;intracellular part;organelle part;sarcomere;striated muscle thin filament;Z disc	Adherens junction;Amoebiasis;Arrhythmogenic right ventricular cardiomyopathy (ARVC);Focal adhesion;Leukocyte transendothelial migration;Regulation of actin cytoskeleton;Systemic lupus erythematosus;Tight junction	CH;EFhand_Ca_insen;Spectrin
993	P56376	Acylphosphatase-1	Acyp1					0.53023	0.463959	27.7068	27.5115	1.56066	0.353784	-0.195344	-0.730346	27.515	0.826029	0.493082	-0.191831	-0.607061	27.488	0.896516	0.3379	-0.218841	-0.676369	P56376	actin cytoskeleton organization;actin filament bundle assembly;actin filament organization;actin filament-based process;biological regulation;cell junction assembly;cell junction organization;cell-cell junction assembly;cell-cell junction organization;cellular component assembly;cellular component assembly at cellular level;cellular component organization;cellular component organization at cellul…	actin binding;actin filament binding;binding;calcium ion binding;cation binding;cytoskeletal protein binding;hormone receptor binding;identical protein binding;ion binding;ligand-dependent nuclear receptor transcription coactivator activity;metal ion binding;nuclear hormone receptor binding;nucleoside binding;protein binding;protein binding transcription factor activity;protein dimerization activ…	actin filament bundle;actomyosin;adherens junction;anchoring junction;cell cortex part;cell junction;cell part;cell projection;cell-cell junction;cell-substrate adherens junction;cell-substrate junction;contractile fiber part;cortical cytoskeleton;cytoplasm;cytoplasmic part;cytoskeletal part;cytoskeleton;extracellular membrane-bounded organelle;extracellular organelle;extracellular region part;ex…	Adherens junction;Amoebiasis;Arrhythmogenic right ventricular cardiomyopathy (ARVC);Focal adhesion;Leukocyte transendothelial migration;Regulation of actin cytoskeleton;Systemic lupus erythematosus;Tight junction	CH;EF-hand_6;EFhand_Ca_insen;Spectrin
992	P56375	Acylphosphatase-2	Acyp2					1.46503	0.0693936	30.1429	29.7334	1.08358	0.195869	-0.409513	-1.03235	29.6534	1.26491	0.125448	-0.489493	-1.20812	29.7029	1.10621	0.130982	-0.440029	-1.07961	P56375	cellular component movement;cellular process;microtubule-based movement;microtubule-based process		cell part;cytoplasm;cytoskeletal part;dynactin complex;intracellular organelle part;intracellular part;macromolecular complex;microtubule associated complex;organelle part;protein complex		Actin
403	P03958	Adenosine deaminase	Ada		+			0.48278	0.229215	26.0579	26.1649	1.60919	0.0469919	0.761025	1.67163	26.8071	0.702771	0.169258	0.862086	1.08289	26.3678	0.356136	0.426721	0.352684	0.562504	P03958		adenyl nucleotide binding;adenyl ribonucleotide binding;ATP binding;binding;nucleotide binding;purine nucleotide binding;purine ribonucleoside triphosphate binding;purine ribonucleotide binding;ribonucleotide binding	cell part;centrosome;cytoplasm;cytoplasmic part;cytoskeletal part;dynactin complex;extracellular membrane-bounded organelle;extracellular organelle;extracellular region part;extracellular vesicular exosome;intracellular non-membrane-bounded organelle;intracellular organelle;intracellular organelle part;intracellular part;macromolecular complex;membrane-bounded organelle;membrane-bounded vesicle;m…		Actin
183	O35598	Disintegrin and metalloproteinase domain-containing protein 10	Adam10					0.617098	0.186457	27.0449	27.0992	0.471335	0.370353	0.445773	0.709791	27.4246	0.745788	0.165275	0.771153	1.08972	27.2381	0.683643	0.180243	0.584639	0.95286	O35598		adenyl nucleotide binding;adenyl ribonucleotide binding;ATP binding;binding;nucleotide binding;purine nucleotide binding;purine ribonucleoside triphosphate binding;purine ribonucleotide binding;ribonucleotide binding	cell part;centrosome;cytoplasm;cytoplasmic part;cytoskeletal part;dynactin complex;extracellular membrane-bounded organelle;extracellular organelle;extracellular region part;extracellular vesicular exosome;intracellular non-membrane-bounded organelle;intracellular organelle;intracellular organelle part;intracellular part;macromolecular complex;membrane;membrane-bounded organelle;membrane-bounded …		Actin
1672	Q60936	Atypical kinase ADCK3, mitochondrial	Adck3					0.772194	0.151292	31.6868	31.866	0.469904	0.542599	0.179194	0.481065	31.2551	0.728878	0.274756	-0.431688	-0.881655	31.888	0.304547	0.553194	0.201283	0.421285	Q60936	actin cytoskeleton organization;actin filament organization;actin filament-based process;actin nucleation;anatomical structure formation involved in morphogenesis;Arp2/3 complex-mediated actin nucleation;asymmetric cell division;biological regulation;cell cycle;cell cycle cytokinesis;cell cycle process;cell division;cell projection assembly;cell projection organization;cellular component assembly…	adenyl nucleotide binding;adenyl ribonucleotide binding;ATP binding;binding;nucleotide binding;purine nucleotide binding;purine ribonucleoside triphosphate binding;purine ribonucleotide binding;ribonucleotide binding;structural constituent of cytoskeleton;structural molecule activity	actin cap;adherens junction;anchoring junction;Arp2/3 protein complex;cell cortex;cell cortex part;cell junction;cell part;cell projection;cell-substrate adherens junction;cell-substrate junction;cytoplasm;cytoplasmic part;cytoskeletal part;extracellular membrane-bounded organelle;extracellular organelle;extracellular region part;extracellular vesicular exosome;focal adhesion;intracellular organe…		Actin
3799	Q9QYC0	Alpha-adducin	Add1					0.44938	0.465689	29.6232	29.502	0.418156	0.643427	-0.121228	-0.369063	29.78	0.43169	0.651382	0.156742	0.433226	29.6075	0.0575201	0.946792	-0.0157342	-0.0530498	Q9QYC0	actin cytoskeleton organization;actin filament organization;actin filament-based process;actin nucleation;anatomical structure morphogenesis;Arp2/3 complex-mediated actin nucleation;asymmetric cell division;biological regulation;cell cycle;cell cycle cytokinesis;cell cycle process;cell division;cell part morphogenesis;cell projection morphogenesis;cell projection organization;cellular component m…	adenyl nucleotide binding;adenyl ribonucleotide binding;ATP binding;binding;nucleotide binding;purine nucleotide binding;purine ribonucleoside triphosphate binding;purine ribonucleotide binding;ribonucleotide binding;structural constituent of cytoskeleton;structural molecule activity	actin filament;adherens junction;anchoring junction;Arp2/3 protein complex;brush border;cell junction;cell part;cell projection;cell-cell junction;cell-substrate adherens junction;cell-substrate junction;cytoplasmic part;cytoskeletal part;excitatory synapse;extracellular membrane-bounded organelle;extracellular organelle;extracellular region part;extracellular vesicular exosome;focal adhesion;Gol…		Actin
3798	Q9QYB5	Gamma-adducin	Add3					0.38772	0.450736	29.2994	29.1062	0.790277	0.448632	-0.193182	-0.60143	29.3404	0.0592554	0.944902	0.0410032	0.0921931	29.0564	1.01731	0.282418	-0.242971	-0.751734	Q9QYB5		aminoacylase activity;binding;catalytic activity;cation binding;hydrolase activity;hydrolase activity, acting on carbon-nitrogen (but not peptide) bonds;hydrolase activity, acting on carbon-nitrogen (but not peptide) bonds, in linear amides;hydrolase activity, acting on ester bonds;identical protein binding;ion binding;metal ion binding;protein binding	apical plasma membrane;cell part;cytoplasm;extracellular membrane-bounded organelle;extracellular organelle;extracellular region part;extracellular vesicular exosome;intracellular part;membrane;membrane part;membrane-bounded organelle;membrane-bounded vesicle;organelle;plasma membrane part;vesicle	Alanine, aspartate and glutamate metabolism;Histidine metabolism	AstE_AspA
347	P00329	Alcohol dehydrogenase 1	Adh1					0.4957	0.345061	32.2634	32.0889	0.934371	0.458386	-0.17452	-0.591293	32.4794	0.332736	0.63109	0.215988	0.453041	32.1437	0.506485	0.586343	-0.119682	-0.388172	P00329	metabolic process	acylphosphatase activity;catalytic activity;hydrolase activity;hydrolase activity, acting on acid anhydrides;hydrolase activity, acting on acid anhydrides, in phosphorus-containing anhydrides	extracellular membrane-bounded organelle;extracellular organelle;extracellular region part;extracellular vesicular exosome;membrane-bounded organelle;membrane-bounded vesicle;organelle;vesicle	Aminobenzoate degradation;Pyruvate metabolism	Acylphosphatase
712	P28474	Alcohol dehydrogenase class-3	Adh5					0.261695	0.607535	31.8068	31.8058	0.00393427	0.99691	-0.00105476	-0.00364306	31.7394	0.11199	0.890203	-0.0674853	-0.159423	31.5938	1.27241	0.291298	-0.213049	-0.737636	P28474;Q64437	metabolic process	acylphosphatase activity;catalytic activity;hydrolase activity;hydrolase activity, acting on acid anhydrides;hydrolase activity, acting on acid anhydrides, in phosphorus-containing anhydrides	cell part;cytoplasmic part;intracellular membrane-bounded organelle;intracellular organelle;intracellular part;membrane-bounded organelle;mitochondrion;organelle	Aminobenzoate degradation;Pyruvate metabolism	Acylphosphatase
2566	Q8R0N6	Hydroxyacid-oxoacid transhydrogenase, mitochondrial	Adhfe1					1.00913	0.0942218	32.3209	32.5671	2.10518	0.235158	0.246222	0.936576	31.9227	0.520431	0.399757	-0.398198	-0.720784	31.9917	1.50723	0.146953	-0.329196	-1.03682	Q8R0N6	2'-deoxyribonucleotide metabolic process;adenosine catabolic process;adenosine metabolic process;aging;amine transport;anatomical structure development;B cell activation;B cell activation involved in immune response;B cell differentiation;behavior;biological regulation;biosynthetic process;catabolic process;cell activation;cell activation involved in immune response;cell differentiation;cellular …	adenosine deaminase activity;binding;catalytic activity;cation binding;deaminase activity;hydrolase activity;hydrolase activity, acting on carbon-nitrogen (but not peptide) bonds;hydrolase activity, acting on carbon-nitrogen (but not peptide) bonds, in cyclic amidines;ion binding;metal ion binding;nucleoside binding;purine nucleoside binding;transition metal ion binding;zinc ion binding	cell body;cell junction;cell part;cell projection cytoplasm;cell projection part;cell surface;cytoplasm;cytoplasmic membrane-bounded vesicle lumen;cytoplasmic part;cytoplasmic vesicle part;cytosol;dendrite cytoplasm;external side of plasma membrane;extracellular region part;extracellular space;intracellular membrane-bounded organelle;intracellular organelle;intracellular organelle part;intracellu…	Primary immunodeficiency;Purine metabolism	A_deaminase
1677	Q60994	Adiponectin	Adipoq					1.11877	0.143343	29.2526	28.8053	1.34649	0.142338	-0.447252	-1.18576	29.0149	0.64266	0.475745	-0.237709	-0.630642	29.093	0.38935	0.553592	-0.159552	-0.420563	Q60994	biological regulation;cell activation;cell surface receptor linked signaling pathway;cellular macromolecule metabolic process;cellular metabolic process;cellular process;cellular protein metabolic process;cellular response to stimulus;chordate embryonic development;constitutive protein ectodomain proteolysis;developmental process;embryo development;embryo development ending in birth or egg hatchi…	binding;catalytic activity;cation binding;endopeptidase activity;enzyme binding;hydrolase activity;identical protein binding;ion binding;kinase binding;metal ion binding;metalloendopeptidase activity;metallopeptidase activity;peptidase activity;peptidase activity, acting on L-amino acid peptides;protein binding;protein dimerization activity;protein domain specific binding;protein homodimerization…	adherens junction;anchoring junction;cell junction;cell part;cell surface;cell-substrate adherens junction;cell-substrate junction;cytoplasm;cytoplasmic membrane-bounded vesicle;cytoplasmic part;cytoplasmic vesicle;cytoskeletal part;endoplasmic reticulum part;extracellular membrane-bounded organelle;extracellular organelle;extracellular region part;extracellular vesicular exosome;focal adhesion;G…	Alzheimer's disease;Epithelial cell signaling in Helicobacter pylori infection	Disintegrin;Pep_M12B_propep
983	P55264	Adenosine kinase	Adk	+		+	+	3.68427	0.00259916	30.9435	30.4214	2.28896	0.0532571	-0.522151	-1.62323	30.3258	3.31033	0.0103799	-0.617754	-2.12548	30.1834	3.69426	0.00253846	-0.760132	-2.57752	P55264	biosynthetic process;cellular biosynthetic process;cellular ketone metabolic process;cellular metabolic process;cellular process;coenzyme biosynthetic process;coenzyme metabolic process;cofactor biosynthetic process;cofactor metabolic process;metabolic process;oxidoreduction coenzyme metabolic process;phosphate-containing compound metabolic process;phosphorus metabolic process;phosphorylation;qui…	adenyl nucleotide binding;adenyl ribonucleotide binding;ADP binding;ATP binding;binding;catalytic activity;kinase activity;nucleotide binding;purine nucleotide binding;purine ribonucleoside triphosphate binding;purine ribonucleotide binding;ribonucleotide binding;transferase activity;transferase activity, transferring phosphorus-containing groups	cell part;cytoplasmic part;integral to membrane;intracellular membrane-bounded organelle;intracellular organelle;intracellular part;intrinsic to membrane;membrane part;membrane-bounded organelle;mitochondrion;organelle		ABC1
2696	Q8VDL4	ADP-dependent glucokinase	Adpgk					0.962593	0.0732073	26.1552	26.3962	0.410418	0.517213	0.241004	0.524623	26.4358	0.520458	0.480145	0.280638	0.625884	25.9502	0.612572	0.188092	-0.659991	-0.928266	Q8VDL4	actin cytoskeleton organization;actin filament bundle assembly;actin filament capping;actin filament organization;actin filament-based process;anatomical structure homeostasis;anatomical structure morphogenesis;barbed-end actin filament capping;biological regulation;cell communication;cell differentiation;cell morphogenesis;cell volume homeostasis;cellular component assembly;cellular component as…	actin binding;actin filament binding;binding;cytoskeletal protein binding;identical protein binding;protein binding;protein dimerization activity;protein heterodimerization activity;protein homodimerization activity;spectrin binding;structural molecule activity;transcription factor binding	adherens junction;anchoring junction;cell junction;cell part;cell projection;cell projection part;cell-substrate adherens junction;cell-substrate junction;cytoplasmic part;cytoskeletal part;cytoskeleton;dendritic spine;F-actin capping protein complex;focal adhesion;intermediate filament cytoskeleton;intracellular membrane-bounded organelle;intracellular non-membrane-bounded organelle;intracellula…		Aldolase_II
977	P54923	[Protein ADP-ribosylarginine] hydrolase	Adprh					0.420848	0.280303	27.2199	27.1798	0.0519847	0.928645	-0.0401683	-0.0852111	27.1458	0.475835	0.337011	-0.655743	-0.795085	27.3338	0.168659	0.737217	0.113842	0.246848	P54923		structural molecule activity	brush border;cell cortex;cell junction;cell part;cell projection;cell-cell junction;chromosome;condensed chromosome;condensed nuclear chromosome;cytoplasm;cytoplasmic part;cytoskeleton;intracellular non-membrane-bounded organelle;intracellular organelle;intracellular organelle part;intracellular part;membrane;non-membrane-bounded organelle;nuclear chromosome;nuclear part;nucleoplasm;organelle;org…		Aldolase_II
2406	Q8CG72	Poly(ADP-ribose) glycohydrolase ARH3	Adprhl2					0.291882	0.355234	26.8479	26.738	0.23459	0.553077	-0.487847	-0.468962	26.8419	0.162349	0.723805	-0.412481	-0.349948	26.7246	0.351954	0.369069	0.576763	0.637177	Q8CG72	adult behavior;alcohol catabolic process;alcohol metabolic process;behavior;behavioral response to ethanol;biological regulation;carboxylic acid metabolic process;catabolic process;cellular hormone metabolic process;cellular ketone metabolic process;cellular lipid metabolic process;cellular metabolic process;cellular process;diterpenoid metabolic process;ethanol catabolic process;ethanol metaboli…	alcohol dehydrogenase (NAD) activity;binding;catalytic activity;cation binding;identical protein binding;ion binding;metal ion binding;oxidoreductase activity;oxidoreductase activity, acting on CH-OH group of donors;oxidoreductase activity, acting on the CH-OH group of donors, NAD or NADP as acceptor;protein binding;protein dimerization activity;protein homodimerization activity;transition metal …	cell part;cytoplasmic part;intracellular;intracellular membrane-bounded organelle;intracellular organelle;intracellular part;membrane-bounded organelle;mitochondrion;organelle	Drug metabolism - cytochrome P450;Fatty acid metabolism;Glycolysis / Gluconeogenesis;Metabolism of xenobiotics by cytochrome P450;Retinol metabolism;Tyrosine metabolism	ADH_N;ADH_zinc_N
974	P54822	Adenylosuccinate lyase	Adsl					0.303963	0.560382	31.1876	30.9922	0.772097	0.448737	-0.19536	-0.601173	31.202	0.029085	0.977515	0.0144076	0.0389379	31.0246	0.564902	0.489042	-0.162985	-0.486711	P54822	aging;alcohol catabolic process;alcohol metabolic process;aldehyde catabolic process;biological regulation;catabolic process;cellular aldehyde metabolic process;cellular catabolic process;cellular lipid metabolic process;cellular macromolecule metabolic process;cellular metabolic process;cellular process;cellular protein metabolic process;developmental process;diterpenoid metabolic process;ethano…	alcohol dehydrogenase (NAD) activity;binding;carboxylic acid binding;catalytic activity;cation binding;fatty acid binding;formaldehyde dehydrogenase activity;identical protein binding;ion binding;lipid binding;metal ion binding;monocarboxylic acid binding;oxidoreductase activity;oxidoreductase activity, acting on CH-OH group of donors;oxidoreductase activity, acting on the aldehyde or oxo group o…	cell part;cytoplasmic part;extracellular membrane-bounded organelle;extracellular organelle;extracellular region part;extracellular vesicular exosome;intracellular membrane-bounded organelle;intracellular organelle;intracellular part;membrane-bounded organelle;membrane-bounded vesicle;mitochondrion;nucleus;organelle;vesicle	Chloroalkane and chloroalkene degradation;Drug metabolism - cytochrome P450;Fatty acid metabolism;Glycolysis / Gluconeogenesis;Metabolism of xenobiotics by cytochrome P450;Methane metabolism;Naphthalene degradation;Retinol metabolism;Tyrosine metabolism	ADH_N;ADH_zinc_N
847	P46664	Adenylosuccinate synthetase isozyme 2	Adss					0.331073	0.539968	28.4027	28.4378	0.0909257	0.914972	0.03511	0.103091	28.6156	0.523828	0.536273	0.21284	0.549428	28.3699	0.16115	0.873451	-0.0327692	-0.117764	P46664	establishment of localization;hydrogen transport;molecular hydrogen transport;transport	binding;catalytic activity;cation binding;hydroxyacid-oxoacid transhydrogenase activity;ion binding;metal ion binding;oxidoreductase activity;oxidoreductase activity, acting on CH-OH group of donors	cell part;cytoplasmic part;intracellular membrane-bounded organelle;intracellular organelle;intracellular part;membrane-bounded organelle;mitochondrion;organelle		Fe-ADH
714	P28650	Adenylosuccinate synthetase isozyme 1	Adssl1					0.140474	0.656146	31.822	31.5534	0.331367	0.537572	-0.268517	-0.492469	31.6417	0.233261	0.722746	-0.180207	-0.352033	31.8823	0.101667	0.848191	0.0603018	0.14429	P28650	adiponectin-mediated signaling pathway;alcohol metabolic process;anatomical structure development;biological regulation;brown fat cell differentiation;carbohydrate homeostasis;carbohydrate metabolic process;carboxylic acid catabolic process;carboxylic acid metabolic process;catabolic process;cell differentiation;cell surface receptor linked signaling pathway;cellular carbohydrate metabolic proces…	binding;carbohydrate binding;hormone activity;identical protein binding;monosaccharide binding;protein binding;protein dimerization activity;protein homodimerization activity;receptor binding;sialic acid binding;sugar binding	cell part;cell periphery;cell surface;collagen;cytoplasmic part;endoplasmic reticulum;extracellular matrix part;extracellular membrane-bounded organelle;extracellular organelle;extracellular region part;extracellular space;extracellular vesicular exosome;intracellular membrane-bounded organelle;intracellular organelle;intracellular part;membrane-bounded organelle;membrane-bounded vesicle;organell…	Adipocytokine signaling pathway;PPAR signaling pathway;Type II diabetes mellitus	C1q;Collagen
2852	Q920A7	AFG3-like protein 1	Afg3l1	+	+	+	+	2.17451	0.0060814	26.6106	27.8226	2.38565	0.00980247	1.21203	2.58159	27.5081	1.31718	0.049006	0.897463	1.59489	27.6974	2.04912	0.00758879	1.08676	2.23741	Q920A7	2'-deoxyribonucleotide biosynthetic process;2'-deoxyribonucleotide metabolic process;adenosine metabolic process;AMP biosynthetic process;AMP metabolic process;AMP salvage;biological regulation;biosynthetic process;cell proliferation;cellular biosynthetic process;cellular metabolic compound salvage;cellular metabolic process;cellular nitrogen compound biosynthetic process;cellular nitrogen compou…	adenosine kinase activity;adenyl nucleotide binding;adenyl ribonucleotide binding;ATP binding;binding;catalytic activity;cation binding;ion binding;kinase activity;metal ion binding;nucleobase-containing compound kinase activity;nucleoside kinase activity;nucleotide binding;phosphotransferase activity, alcohol group as acceptor;purine nucleotide binding;purine ribonucleoside triphosphate binding;…	cell part;cytoplasm;cytoplasmic part;cytosol;intracellular membrane-bounded organelle;intracellular organelle;intracellular organelle part;intracellular part;membrane-bounded organelle;nuclear part;nucleoplasm;nucleus;organelle;organelle part	Purine metabolism	PfkB
2455	Q8JZQ2	AFG3-like protein 2	Afg3l2	+	+		+	1.94087	0.0189736	30.5156	31.2839	2.83116	0.0156111	0.768332	2.26663	30.8836	0.859176	0.27195	0.367978	0.886029	31.1409	1.68389	0.0382184	0.625295	1.56045	Q8JZQ2	alcohol catabolic process;alcohol metabolic process;carbohydrate catabolic process;carbohydrate metabolic process;catabolic process;cellular carbohydrate catabolic process;cellular carbohydrate metabolic process;cellular metabolic process;cellular process;generation of precursor metabolites and energy;glucose catabolic process;glucose metabolic process;glycolysis;hexose catabolic process;hexose m…	ADP-specific glucokinase activity;binding;catalytic activity;cation binding;ion binding;kinase activity;metal ion binding;phosphotransferase activity, alcohol group as acceptor;transferase activity;transferase activity, transferring phosphorus-containing groups	cell part;cytoplasmic part;endoplasmic reticulum;extracellular region;intracellular membrane-bounded organelle;intracellular organelle;intracellular part;membrane;membrane-bounded organelle;organelle	Glycolysis / Gluconeogenesis	ADP_PFK_GK
335	O89020	Afamin	Afm					0.287131	0.491431	28.7662	28.9166	0.192184	0.710428	0.150398	0.296197	29.1175	0.696583	0.341649	0.35133	0.79002	29.0863	0.490275	0.365106	0.320117	0.643348	O89020;CON__REFSEQ:XP_585019	cellular macromolecule metabolic process;cellular metabolic process;cellular process;cellular protein metabolic process;macromolecule metabolic process;macromolecule modification;metabolic process;primary metabolic process;protein de-ADP-ribosylation;protein metabolic process;protein modification process	ADP-ribosylarginine hydrolase activity;binding;catalytic activity;cation binding;hydrolase activity;hydrolase activity, acting on glycosyl bonds;hydrolase activity, hydrolyzing N-glycosyl compounds;ion binding;magnesium ion binding;metal ion binding			ADP_ribosyl_GH
3654	Q9ESW4	Acylglycerol kinase, mitochondrial	Agk					0.769149	0.140773	28.1349	28.8464	0.896246	0.143082	0.711406	1.18224	28.6856	0.602693	0.280942	0.550698	0.871211	28.7651	0.769215	0.14429	0.6302	1.04274	Q9ESW4	cellular process;cellular response to chemical stimulus;cellular response to oxidative stress;cellular response to oxygen radical;cellular response to reactive oxygen species;cellular response to stimulus;cellular response to stress;cellular response to superoxide;response to chemical stimulus;response to inorganic substance;response to oxidative stress;response to oxygen radical;response to reac…	binding;catalytic activity;cation binding;hydrolase activity;hydrolase activity, acting on glycosyl bonds;hydrolase activity, hydrolyzing O-glycosyl compounds;ion binding;metal ion binding;poly(ADP-ribose) glycohydrolase activity	cell part;cytoplasm;cytoplasmic part;intracellular membrane-bounded organelle;intracellular organelle;intracellular organelle lumen;intracellular organelle part;intracellular part;membrane-bounded organelle;membrane-enclosed lumen;mitochondrial matrix;mitochondrial part;mitochondrion;nuclear part;nucleoplasm;nucleus;organelle;organelle lumen;organelle part		ADP_ribosyl_GH
2451	Q8CJG0	Protein argonaute-2	Ago2					0.532039	0.227702	26.5438	26.2407	1.96012	0.182921	-0.303063	-1.06907	26.3465	0.977185	0.459357	-0.197279	-0.649922	26.3105	0.693646	0.147268	-0.747999	-1.03483	Q8CJG0;Q8CJF9	aerobic respiration;AMP biosynthetic process;AMP metabolic process;biosynthetic process;cellular biosynthetic process;cellular component assembly;cellular component organization;cellular component organization or biogenesis;cellular metabolic process;cellular nitrogen compound biosynthetic process;cellular nitrogen compound metabolic process;cellular process;cellular respiration;'de novo' AMP bio…	(S)-2-(5-amino-1-(5-phospho-D-ribosyl)imidazole-4-carboxamido)succinate AMP-lyase (fumarate-forming) activity;amidine-lyase activity;carbon-nitrogen lyase activity;catalytic activity;lyase activity;N6-(1,2-dicarboxyethyl)AMP AMP-lyase (fumarate-forming) activity	cell part;cytoplasmic part;cytosol;intracellular membrane-bounded organelle;intracellular organelle;intracellular part;membrane-bounded organelle;mitochondrion;organelle	Alanine, aspartate and glutamate metabolism;Purine metabolism	ADSL_C;Lyase_1
2532	Q8K3K7	1-acyl-sn-glycerol-3-phosphate acyltransferase beta	Agpat2					0.468546	0.245884	31.3463	30.7253	0.885852	0.162369	-0.621049	-1.12067	30.5288	0.694351	0.179521	-0.817575	-1.06045	31.0802	0.648653	0.342822	-0.266119	-0.67105	Q8K3K7	amine metabolic process;AMP biosynthetic process;AMP metabolic process;aspartate family amino acid metabolic process;aspartate metabolic process;biosynthetic process;carboxylic acid metabolic process;cellular amine metabolic process;cellular amino acid metabolic process;cellular biosynthetic process;cellular ketone metabolic process;cellular metabolic process;cellular nitrogen compound biosynthet…	adenylosuccinate synthase activity;binding;catalytic activity;cation binding;GTP binding;guanyl nucleotide binding;guanyl ribonucleotide binding;ion binding;ligase activity;ligase activity, forming carbon-nitrogen bonds;magnesium ion binding;metal ion binding;nucleotide binding;purine nucleotide binding;purine ribonucleoside triphosphate binding;purine ribonucleotide binding;ribonucleotide binding	cell part;cytoplasm;cytoplasmic part;cytosol;extracellular membrane-bounded organelle;extracellular organelle;extracellular region part;extracellular vesicular exosome;intracellular part;membrane;membrane-bounded organelle;membrane-bounded vesicle;organelle;plasma membrane;vesicle	Alanine, aspartate and glutamate metabolism;Purine metabolism	Adenylsucc_synt
3394	Q9D517	1-acyl-sn-glycerol-3-phosphate acyltransferase gamma	Agpat3					0.299422	0.403851	28.9693	28.4043	0.794128	0.198985	-0.564973	-1.02158	28.4509	0.465463	0.385661	-0.518403	-0.737483	28.7759	0.460451	0.481742	-0.193342	-0.496701	Q9D517	amine metabolic process;AMP biosynthetic process;AMP metabolic process;aspartate family amino acid metabolic process;aspartate metabolic process;biosynthetic process;carboxylic acid metabolic process;cellular amine metabolic process;cellular amino acid metabolic process;cellular biosynthetic process;cellular ketone metabolic process;cellular metabolic process;cellular nitrogen compound biosynthet…	adenylosuccinate synthase activity;binding;catalytic activity;cation binding;GTP binding;GTPase activity;guanyl nucleotide binding;guanyl ribonucleotide binding;hydrolase activity;hydrolase activity, acting on acid anhydrides;hydrolase activity, acting on acid anhydrides, in phosphorus-containing anhydrides;ion binding;ligase activity;ligase activity, forming carbon-nitrogen bonds;magnesium ion b…	cell part;cytoplasm;intracellular part;membrane	Alanine, aspartate and glutamate metabolism;Purine metabolism	Adenylsucc_synt
522	P11859	Angiotensinogen	Agt	+		+	+	2.2513	0.00294574	NaN	NaN	NaN	1	0	NaN	26.7476	1.30584	0.0280964	1.25743	1.76561	26.7644	2.58338	0.000541667	1.64941	3.08854	P11859	cellular component organization;cellular component organization at cellular level;cellular component organization or biogenesis;cellular component organization or biogenesis at cellular level;cellular macromolecule metabolic process;cellular membrane fusion;cellular membrane organization;cellular metabolic process;cellular process;cellular protein metabolic process;cristae formation;inner mitocho…	adenyl nucleotide binding;adenyl ribonucleotide binding;ATP binding;binding;catalytic activity;cation binding;endopeptidase activity;hydrolase activity;ion binding;metal ion binding;metalloendopeptidase activity;metallopeptidase activity;nucleotide binding;peptidase activity;peptidase activity, acting on L-amino acid peptides;purine nucleotide binding;purine ribonucleoside triphosphate binding;pu…	cell part;cytoplasmic part;integral to membrane;intracellular membrane-bounded organelle;intracellular organelle;intracellular organelle part;intracellular part;intrinsic to membrane;membrane;membrane part;membrane-bounded organelle;mitochondrial membrane;mitochondrial part;mitochondrion;organelle;organelle membrane;organelle part		AAA;FtsH_ext;Peptidase_M41
906	P50247	Adenosylhomocysteinase	Ahcy					0.445384	0.45824	30.7017	30.7304	0.102544	0.920935	0.0286722	0.0946884	30.9467	0.703782	0.449137	0.244996	0.663578	30.7008	0.00190373	0.997208	-0.000894547	-0.00250889	P50247	anatomical structure development;anatomical structure morphogenesis;axon ensheathment;axonogenesis;biological regulation;cell development;cell part morphogenesis;cell projection morphogenesis;cell projection organization;cellular component morphogenesis;cellular component organization;cellular component organization at cellular level;cellular component organization or biogenesis;cellular componen…	adenyl nucleotide binding;adenyl ribonucleotide binding;ATP binding;binding;catalytic activity;cation binding;endopeptidase activity;hydrolase activity;ion binding;metal ion binding;metalloendopeptidase activity;metallopeptidase activity;nucleotide binding;peptidase activity;peptidase activity, acting on L-amino acid peptides;purine nucleotide binding;purine ribonucleoside triphosphate binding;pu…	cell part;cytoplasmic part;integral to membrane;intracellular membrane-bounded organelle;intracellular organelle;intracellular organelle part;intracellular part;intrinsic to membrane;membrane;membrane part;membrane-bounded organelle;mitochondrial inner membrane;mitochondrial membrane;mitochondrial part;mitochondrion;organelle;organelle inner membrane;organelle membrane;organelle part		AAA;FtsH_ext;Peptidase_M41
2042	Q80SW1	Putative adenosylhomocysteinase 2	Ahcyl1				+	1.36832	0.053522	32.0128	31.9902	0.0489903	0.947802	-0.0226569	-0.0625945	31.5952	0.906011	0.227745	-0.417605	-0.96292	31.4145	1.96446	0.0297788	-0.598309	-1.64175	Q80SW1	establishment of localization;transport;vitamin transport	binding;vitamin binding;vitamin E binding	blood microparticle;extracellular membrane-bounded organelle;extracellular organelle;extracellular region part;extracellular space;extracellular vesicular exosome;membrane-bounded organelle;membrane-bounded vesicle;organelle;vesicle		Serum_albumin
1871	Q68FL4	Putative adenosylhomocysteinase 3	Ahcyl2	+		+		2.02784	0.0230683	27.8991	28.276	1.0749	0.211662	0.376952	0.98599	28.5868	2.4684	0.0164	0.687788	1.98205	28.1602	0.805882	0.302307	0.261158	0.723013	Q68FL4	activation of protein kinase activity;activation of protein kinase C activity by G-protein coupled receptor protein signaling pathway;biological regulation;biosynthetic process;cell surface receptor linked signaling pathway;cellular biosynthetic process;cellular lipid metabolic process;cellular metabolic process;cellular process;cellular response to stimulus;ceramide biosynthetic process;ceramide…	acylglycerol kinase activity;adenyl nucleotide binding;adenyl ribonucleotide binding;ATP binding;binding;catalytic activity;ceramide kinase activity;diacylglycerol kinase activity;kinase activity;lipid kinase activity;NAD+ kinase activity;nucleotide binding;phosphotransferase activity, alcohol group as acceptor;purine nucleotide binding;purine ribonucleoside triphosphate binding;purine ribonucleo…	cell part;cytoplasmic part;intracellular membrane-bounded organelle;intracellular organelle;intracellular organelle part;intracellular part;membrane;membrane-bounded organelle;mitochondrial membrane;mitochondrial part;mitochondrion;organelle;organelle membrane;organelle part	Glycerolipid metabolism	DAGK_cat
2201	Q8BK64	Activator of 90 kDa heat shock protein ATPase homolog 1	Ahsa1					0.319101	0.401837	28.1663	28.0463	0.227556	0.714457	-0.119933	-0.291069	27.7303	0.400502	0.464929	-0.435925	-0.642236	28.2932	0.339151	0.619338	0.12693	0.35252	Q8BK64	biological regulation;biosynthetic process;cell differentiation;cellular biosynthetic process;cellular component assembly;cellular component assembly at cellular level;cellular component organization;cellular component organization at cellular level;cellular component organization or biogenesis;cellular component organization or biogenesis at cellular level;cellular developmental process;cellular…	basal RNA polymerase II transcription machinery binding;basal transcription machinery binding;binding;catalytic activity;cation binding;core promoter binding;DNA binding;double-stranded RNA binding;endonuclease activity;endonuclease activity, active with either ribo- or deoxyribonucleic acids and producing 5'-phosphomonoesters;endoribonuclease activity;endoribonuclease activity, cleaving siRNA-pa…	cell part;cell projection;cytoplasm;cytoplasmic mRNA processing body;cytoplasmic part;cytosol;dendrite;intracellular membrane-bounded organelle;intracellular non-membrane-bounded organelle;intracellular organelle;intracellular part;macromolecular complex;membrane;membrane-bounded organelle;micro-ribonucleoprotein complex;mRNA cap binding complex;neuron projection;non-membrane-bounded organelle;nu…		DUF1785;PAZ;Piwi
732	P29699	Alpha-2-HS-glycoprotein	Ahsg					1.45906	0.0594079	32.2895	31.9833	1.15246	0.250712	-0.306232	-0.902307	32.5695	0.729065	0.3985	0.279994	0.721974	32.4235	0.451327	0.572384	0.133957	0.401908	P29699;CON__P12763	acylglycerol biosynthetic process;acylglycerol metabolic process;anatomical structure development;biological regulation;biosynthetic process;carboxylic acid biosynthetic process;carboxylic acid metabolic process;CDP-diacylglycerol biosynthetic process;CDP-diacylglycerol metabolic process;cellular biosynthetic process;cellular ketone metabolic process;cellular lipid metabolic process;cellular meta…	1-acylglycerol-3-phosphate O-acyltransferase activity;acylglycerol O-acyltransferase activity;catalytic activity;O-acyltransferase activity;transferase activity;transferase activity, transferring acyl groups;transferase activity, transferring acyl groups other than amino-acyl groups	cell part;cytoplasmic part;endoplasmic reticulum;endoplasmic reticulum membrane;endoplasmic reticulum part;integral to membrane;intracellular membrane-bounded organelle;intracellular organelle;intracellular organelle part;intracellular part;intrinsic to membrane;membrane;membrane part;membrane-bounded organelle;organelle;organelle membrane;organelle part	Fat digestion and absorption;Glycerolipid metabolism;Glycerophospholipid metabolism	Acyltransferase
3969	Q9Z0X1	Apoptosis-inducing factor 1, mitochondrial	Aifm1					1.75288	0.106148	32.5448	32.594	0.225033	0.847334	0.0491323	0.170774	32.2877	1.92898	0.23633	-0.257109	-0.945223	32.6106	0.28777	0.761618	0.0657206	0.22268	Q9Z0X1	acylglycerol biosynthetic process;acylglycerol metabolic process;biosynthetic process;CDP-diacylglycerol biosynthetic process;CDP-diacylglycerol metabolic process;cellular biosynthetic process;cellular lipid metabolic process;cellular metabolic process;cellular process;diacylglycerol biosynthetic process;diacylglycerol metabolic process;glycerol ether biosynthetic process;glycerol ether metabolic…	1-acylglycerol-3-phosphate O-acyltransferase activity;acylglycerol O-acyltransferase activity;catalytic activity;lysophosphatidic acid acyltransferase activity;lysophospholipid acyltransferase activity;O-acyltransferase activity;transferase activity;transferase activity, transferring acyl groups;transferase activity, transferring acyl groups other than amino-acyl groups	cell part;cytoplasmic part;endoplasmic reticulum;endoplasmic reticulum membrane;endoplasmic reticulum part;envelope;integral to membrane;intracellular membrane-bounded organelle;intracellular organelle;intracellular organelle part;intracellular part;intrinsic to membrane;membrane;membrane part;membrane-bounded organelle;nuclear envelope;nuclear part;organelle;organelle envelope;organelle membrane…	Glycerolipid metabolism;Glycerophospholipid metabolism	Acyltransferase
2273	Q8BUE4	Apoptosis-inducing factor 2	Aifm2					0.552668	0.229613	30.0181	30.0096	0.0111353	0.982437	-0.00847673	-0.0185783	29.4043	0.66512	0.232322	-0.613786	-0.952909	29.8456	0.326761	0.567045	-0.172472	-0.406419	Q8BUE4	biological regulation;circulatory system process;endocrine process;multicellular organismal process;positive regulation of biological process;positive regulation of cellular process;positive regulation of cytokine secretion;positive regulation of protein secretion;positive regulation of protein transport;positive regulation of secretion;positive regulation of transport;regulation of anatomical st…		extracellular region part;extracellular space		Serpin
744	P31230	Aminoacyl tRNA synthase complex-interacting multifunctional protein 1	Aimp1					0.366022	0.455963	28.4347	28.0867	1.00708	0.241122	-0.347955	-0.920546	28.2963	0.196943	0.77454	-0.138334	-0.289939	28.2163	0.531245	0.428659	-0.218366	-0.559851	P31230	cellular metabolic process;cellular process;metabolic process;one-carbon metabolic process;small molecule metabolic process	adenosylhomocysteinase activity;catalytic activity;hydrolase activity;hydrolase activity, acting on ether bonds;trialkylsulfonium hydrolase activity	cell part;cytoplasmic membrane-bounded vesicle;cytoplasmic part;cytoplasmic vesicle;intracellular membrane-bounded organelle;intracellular organelle;intracellular part;melanosome;membrane-bounded organelle;membrane-bounded vesicle;organelle;pigment granule;vesicle	Cysteine and methionine metabolism	AdoHcyase;AdoHcyase_NAD
2554	Q8R010	Aminoacyl tRNA synthase complex-interacting multifunctional protein 2	Aimp2					0.047085	0.834527	26.7914	26.4756	0.122094	0.782853	-0.150489	-0.227837	26.8279	0.0339391	0.956833	0.0501399	0.0706587	26.6025	0.149236	0.726684	0.152951	0.258792	Q8R010	amine metabolic process;biological regulation;carboxylic acid metabolic process;cellular amine metabolic process;cellular amino acid metabolic process;cellular ketone metabolic process;cellular macromolecule metabolic process;cellular metabolic process;cellular modified amino acid metabolic process;cellular nitrogen compound metabolic process;cellular process;coenzyme metabolic process;cofactor m…	catalytic activity;hydrolase activity	cell part;cytoplasmic part;cytosol;endoplasmic reticulum;extracellular membrane-bounded organelle;extracellular organelle;extracellular region part;extracellular vesicular exosome;intracellular membrane-bounded organelle;intracellular organelle;intracellular part;membrane-bounded organelle;membrane-bounded vesicle;organelle;vesicle	Cysteine and methionine metabolism	AdoHcyase;AdoHcyase_NAD
130	O08915	AH receptor-interacting protein	Aip					0.577188	0.241903	27.333	27.3142	0.037735	0.955546	-0.0187716	-0.0504255	26.8036	0.745306	0.226659	-0.529417	-0.964837	27.1669	0.288175	0.596146	-0.166102	-0.37737	O08915	amine metabolic process;carboxylic acid metabolic process;cellular amine metabolic process;cellular amino acid metabolic process;cellular ketone metabolic process;cellular metabolic process;cellular modified amino acid metabolic process;cellular nitrogen compound metabolic process;cellular process;coenzyme metabolic process;cofactor metabolic process;heterocycle metabolic process;metabolic proces…	catalytic activity;hydrolase activity	cell part;cytoplasmic part;cytosol;intracellular part	Cysteine and methionine metabolism	AdoHcyase;AdoHcyase_NAD
3865	Q9R0Y5	Adenylate kinase isoenzyme 1	Ak1					0.209233	0.498243	33.1855	32.8019	0.282603	0.531186	-0.383596	-0.502191	32.6012	0.710465	0.223206	-0.58427	-0.973161	33.1024	0.098412	0.826387	-0.0830364	-0.163088	Q9R0Y5	biological regulation;cellular macromolecule metabolic process;cellular metabolic process;cellular process;cellular protein metabolic process;macromolecule metabolic process;metabolic process;positive regulation of ATPase activity;positive regulation of catalytic activity;positive regulation of hydrolase activity;positive regulation of molecular function;primary metabolic process;protein folding;…	ATPase activator activity;ATPase regulator activity;binding;chaperone binding;enzyme activator activity;enzyme regulator activity;nucleoside-triphosphatase regulator activity;protein binding	cell part;cytoplasm;cytoplasmic part;cytosol;endoplasmic reticulum;extracellular membrane-bounded organelle;extracellular organelle;extracellular region part;extracellular vesicular exosome;intracellular membrane-bounded organelle;intracellular organelle;intracellular part;membrane-bounded organelle;membrane-bounded vesicle;organelle;vesicle		Aha1_N;AHSA1
3886	Q9WTP6	Adenylate kinase 2, mitochondrial	Ak2					0.960424	0.174551	33.8902	34.2097	1.09031	0.248962	0.319499	0.906051	33.9902	0.261418	0.782958	0.100073	0.280204	33.7728	0.344602	0.631146	-0.117323	-0.33909	Q9WTP6	acute inflammatory response;acute-phase response;biological regulation;defense response;inflammatory response;multicellular organismal process;negative regulation of biological process;negative regulation of biomineral tissue development;negative regulation of bone mineralization;negative regulation of developmental process;negative regulation of multicellular organismal process;negative regulati…	cysteine-type endopeptidase inhibitor activity;endopeptidase inhibitor activity;endopeptidase regulator activity;enzyme inhibitor activity;enzyme regulator activity;peptidase inhibitor activity;peptidase regulator activity	blood microparticle;extracellular membrane-bounded organelle;extracellular organelle;extracellular region part;extracellular space;extracellular vesicular exosome;membrane-bounded organelle;membrane-bounded vesicle;organelle;vesicle		Cystatin
3887	Q9WTP7	GTP:AMP phosphotransferase AK3, mitochondrial	Ak3					0.555371	0.263655	32.5175	32.4589	0.0911559	0.883523	-0.05861	-0.135011	32.0135	0.750445	0.233244	-0.50402	-0.950805	32.3958	0.248473	0.669695	-0.121762	-0.304667	Q9WTP7	activation of caspase activity;apoptosis;apoptosis in response to endoplasmic reticulum stress;apoptotic mitochondrial changes;biological regulation;cell death;cell differentiation;cell redox homeostasis;cellular component assembly;cellular component assembly at cellular level;cellular component biogenesis;cellular component organization;cellular component organization at cellular level;cellular …	binding;catalytic activity;coenzyme binding;cofactor binding;DNA binding;electron-transferring-flavoprotein dehydrogenase activity;FAD binding;flavin adenine dinucleotide binding;NAD(P)H oxidase activity;nucleic acid binding;oxidoreductase activity;oxidoreductase activity, acting on NADH or NADPH;oxidoreductase activity, acting on NADH or NADPH, oxygen as acceptor;oxidoreductase activity, acting …	cell part;cytoplasm;cytoplasmic part;cytosol;intracellular membrane-bounded organelle;intracellular organelle;intracellular organelle part;intracellular part;membrane;membrane-bounded organelle;membrane-enclosed lumen;mitochondrial inner membrane;mitochondrial intermembrane space;mitochondrial membrane;mitochondrial outer membrane;mitochondrial part;mitochondrion;nucleus;organelle;organelle envel…	Apoptosis	AIF_C;Pyr_redox;Pyr_redox_2
115	O08715	A-kinase anchor protein 1, mitochondrial	Akap1					0.565909	0.184561	28.0495	27.6355	1.61404	0.131671	-0.41395	-1.2231	27.6957	0.729915	0.145058	-1.0117	-1.1523	27.5662	1.71726	0.0614521	-0.483297	-1.37231	O08715	apoptotic mitochondrial changes;biological regulation;cellular component organization;cellular component organization at cellular level;cellular component organization or biogenesis;cellular component organization or biogenesis at cellular level;cellular process;mitochondrion organization;organelle organization;positive regulation of apoptosis;positive regulation of biological process;positive re…	binding;catalytic activity;coenzyme binding;cofactor binding;DNA binding;electron-transferring-flavoprotein dehydrogenase activity;flavin adenine dinucleotide binding;NADH dehydrogenase (quinone) activity;NADH dehydrogenase (ubiquinone) activity;NADH dehydrogenase activity;nucleic acid binding;oxidoreductase activity;oxidoreductase activity, acting on NADH or NADPH;oxidoreductase activity, acting…	cell part;cytoplasm;cytoplasmic part;cytosol;extracellular region part;extracellular space;integral to membrane;intracellular membrane-bounded organelle;intracellular organelle;intracellular organelle part;intracellular part;intrinsic to membrane;lipid particle;membrane;membrane part;membrane-bounded organelle;mitochondrial membrane;mitochondrial outer membrane;mitochondrial part;mitochondrion;or…		Pyr_redox;Pyr_redox_2
3888	Q9WTQ5	A-kinase anchor protein 12	Akap12	+		+	+	2.17756	0.011819	28.3966	28.7381	0.878887	0.274377	0.341496	0.862257	29.2018	2.40263	0.0104928	0.8052	2.13253	29.0657	1.52246	0.041286	0.669169	1.53266	Q9WTQ5	alcohol metabolic process;anatomical structure formation involved in morphogenesis;angiogenesis;apoptosis;biological adhesion;biological regulation;biosynthetic process;carbohydrate metabolic process;cell adhesion;cell communication;cell death;cell migration;cell motility;cell-cell signaling;cellular biosynthetic process;cellular carbohydrate metabolic process;cellular component movement;cellular…	binding;cytokine activity;identical protein binding;nucleic acid binding;protein binding;protein dimerization activity;protein homodimerization activity;receptor binding;RNA binding;tRNA binding	aminoacyl-tRNA synthetase multienzyme complex;cell part;cell surface;cytoplasm;cytoplasmic membrane-bounded vesicle;cytoplasmic part;cytoplasmic vesicle;cytosol;endoplasmic reticulum;extracellular region part;extracellular space;Golgi apparatus;intracellular membrane-bounded organelle;intracellular organelle;intracellular part;macromolecular complex;membrane;membrane-bounded organelle;membrane-bo…		tRNA_bind
219	O54931	A-kinase anchor protein 2	Akap2					0.853872	0.196	29.7445	29.764	0.036148	0.955737	0.0195379	0.0505031	30.1355	1.47256	0.147743	0.390976	1.14109	29.7799	0.135435	0.873499	0.0354376	0.118604	O54931	apoptosis;biological regulation;biosynthetic process;cell death;cell differentiation;cellular biosynthetic process;cellular developmental process;cellular macromolecule biosynthetic process;cellular macromolecule metabolic process;cellular metabolic process;cellular process;cellular protein metabolic process;death;developmental process;epithelial cell differentiation;lung cell differentiation;lun…		cell part;cytoplasmic part;cytosol;intracellular membrane-bounded organelle;intracellular organelle;intracellular part;membrane;membrane-bounded organelle;nucleus;organelle		GST_C_3
3691	Q9JII6	Alcohol dehydrogenase [NADP(+)]	Akr1a1	+		+		3.47312	0.0064	32.0024	32.2934	1.73357	0.207704	0.290986	1.00073	32.6003	2.70224	0.02016	0.597868	1.9002	32.1501	0.867113	0.465314	0.147656	0.516762	Q9JII6	biological regulation;cellular macromolecule metabolic process;cellular metabolic process;cellular process;cellular protein metabolic process;establishment of localization;establishment of localization in cell;establishment of protein localization;establishment of protein localization in mitochondrion;establishment of protein localization to organelle;intracellular protein transport;intracellular…	aryl hydrocarbon receptor binding;binding;GAF domain binding;protein binding;protein binding transcription factor activity;protein domain specific binding;receptor binding;transcription cofactor activity;transcription factor binding;transcription factor binding transcription factor activity;unfolded protein binding	aryl hydrocarbon receptor complex;cell part;cytoplasm;cytoplasmic part;cytosol;intracellular organelle part;intracellular part;macromolecular complex;membrane;nuclear part;nucleoplasm;organelle part;plasma membrane;protein complex;receptor complex		FKBP_C
833	P45376	Aldose reductase	Akr1b1					1.34593	0.152718	32.9302	32.9508	0.0540572	0.948435	0.0206442	0.061734	33.2553	1.89734	0.157725	0.325104	1.11103	32.9946	0.264493	0.770514	0.0644751	0.214743	P45376	ADP biosynthetic process;ADP metabolic process;AMP metabolic process;ATP metabolic process;biological regulation;biosynthetic process;cell cycle arrest;cell cycle process;cellular biosynthetic process;cellular metabolic process;cellular nitrogen compound biosynthetic process;cellular nitrogen compound metabolic process;cellular process;heterocycle biosynthetic process;heterocycle metabolic proces…	adenyl nucleotide binding;adenyl ribonucleotide binding;adenylate kinase activity;ATP binding;binding;catalytic activity;kinase activity;nucleobase-containing compound kinase activity;nucleoside diphosphate kinase activity;nucleotide binding;nucleotide kinase activity;phosphotransferase activity, phosphate group as acceptor;purine nucleotide binding;purine ribonucleoside triphosphate binding;puri…	axoneme part;cell part;cell projection part;cytoplasm;extracellular membrane-bounded organelle;extracellular organelle;extracellular region part;extracellular vesicular exosome;intracellular part;membrane;membrane-bounded organelle;membrane-bounded vesicle;organelle;organelle part;outer dense fiber;plasma membrane;vesicle	Purine metabolism
646	P21300	Aldose reductase-related protein 1	Akr1b7					0.318485	0.320323	28.8168	28.4041	1.18792	0.179328	-0.412675	-1.07777	28.7466	0.0710497	0.918449	-0.0702	-0.126863	28.7195	0.498016	0.194299	-1.16312	-0.917718	P21300	2'-deoxyribonucleotide metabolic process;ADP biosynthetic process;ADP metabolic process;AMP metabolic process;anatomical structure development;biosynthetic process;brain development;cellular biosynthetic process;cellular metabolic process;cellular nitrogen compound biosynthetic process;cellular nitrogen compound metabolic process;cellular process;dATP metabolic process;deoxyribonucleoside triphos…	adenyl nucleotide binding;adenyl ribonucleotide binding;adenylate kinase activity;ATP binding;binding;catalytic activity;kinase activity;nucleobase-containing compound kinase activity;nucleotide binding;nucleotide kinase activity;phosphotransferase activity, phosphate group as acceptor;purine nucleotide binding;purine ribonucleoside triphosphate binding;purine ribonucleotide binding;ribonucleotid…	cell part;cytoplasmic part;cytosol;extracellular membrane-bounded organelle;extracellular organelle;extracellular region part;extracellular vesicular exosome;intracellular membrane-bounded organelle;intracellular organelle;intracellular organelle part;intracellular part;membrane;membrane-bounded organelle;membrane-bounded vesicle;membrane-enclosed lumen;mitochondrial inner membrane;mitochondrial …	Purine metabolism	ADK_lid
834	P45377	Aldose reductase-related protein 2	Akr1b8					0.640117	0.306506	31.2706	31.4887	1.30538	0.340023	0.218126	0.755086	31.6412	1.05188	0.225271	0.370649	0.968659	31.5102	0.655969	0.368245	0.23962	0.638355	P45377	ADP biosynthetic process;ADP metabolic process;AMP metabolic process;biosynthetic process;cellular biosynthetic process;cellular metabolic process;cellular nitrogen compound biosynthetic process;cellular nitrogen compound metabolic process;cellular process;GTP metabolic process;heterocycle biosynthetic process;heterocycle metabolic process;ITP metabolic process;metabolic process;nitrogen compound…	adenyl nucleotide binding;adenyl ribonucleotide binding;adenylate kinase activity;ATP binding;binding;catalytic activity;GTP binding;guanyl nucleotide binding;guanyl ribonucleotide binding;kinase activity;nucleobase-containing compound kinase activity;nucleoside triphosphate adenylate kinase activity;nucleotide binding;nucleotide kinase activity;phosphotransferase activity, phosphate group as acc…	cell part;cytoplasmic part;intracellular membrane-bounded organelle;intracellular organelle;intracellular organelle lumen;intracellular organelle part;intracellular part;membrane-bounded organelle;membrane-enclosed lumen;mitochondrial matrix;mitochondrial part;mitochondrion;organelle;organelle lumen;organelle part	Pyrimidine metabolism	ADK_lid
2649	Q8VC28	Aldo-keto reductase family 1 member C13	Akr1c13	+	+		+	3.80563	0	NaN	27.6721	1.95463	0.00853333	2.43055	2.789	NaN	NaN	1	0	NaN	27.7319	2.96337	0	2.93319	4.18878	Q8VC28			cell part;cytoplasmic part;endoplasmic reticulum;integral to membrane;intracellular membrane-bounded organelle;intracellular organelle;intracellular organelle part;intracellular part;intrinsic to membrane;membrane;membrane part;membrane-bounded organelle;mitochondrial membrane;mitochondrial outer membrane;mitochondrial part;mitochondrion;organelle;organelle membrane;organelle outer membrane;organ…		KH_1;TUDOR
3575	Q9DCT1	1,5-anhydro-D-fructose reductase	Akr1e2					0.583328	0.457321	28.863	28.6502	1.02571	0.380793	-0.212832	-0.692877	28.6644	0.891555	0.471175	-0.198691	-0.635401	28.7076	0.532315	0.511139	-0.155412	-0.463873	Q9DCT1	biological regulation;cellular process;cellular response to stimulus;establishment of localization;establishment of localization in cell;establishment of protein localization;intracellular protein transport;intracellular transport;positive regulation of biological process;positive regulation of biosynthetic process;positive regulation of cAMP biosynthetic process;positive regulation of cAMP metab…	adenylate cyclase binding;binding;enzyme binding;protein binding;protein complex scaffold;receptor signaling complex scaffold activity;structural molecule activity	adherens junction;anchoring junction;cell junction;cell part;cell-substrate adherens junction;cell-substrate junction;cytoplasm;cytoskeleton;focal adhesion;intracellular non-membrane-bounded organelle;intracellular organelle;intracellular part;membrane;non-membrane-bounded organelle;organelle;plasma membrane		RII_binding_1;WSK
2407	Q8CG76	Aflatoxin B1 aldehyde reductase member 2	Akr7a2					0.8693	0.191982	31.2464	31.0699	0.496256	0.539952	-0.176511	-0.486985	30.8755	0.940365	0.251218	-0.370925	-0.924683	30.8448	1.8407	0.0833571	-0.401632	-1.26299	Q8CG76					AKAP2_C;RII_binding_1
3345	Q9D1F4	Proline-rich AKT1 substrate 1	Akt1s1					0.280578	0.506753	26.6831	26.6705	0.0185088	0.97448	-0.0125985	-0.0292305	26.9568	0.439847	0.519557	0.273714	0.572359	26.6144	0.0848132	0.851872	-0.068707	-0.139271	Q9D1F4	alcohol metabolic process;aldehyde catabolic process;biosynthetic process;carbohydrate catabolic process;carbohydrate metabolic process;carboxylic acid biosynthetic process;carboxylic acid catabolic process;carboxylic acid metabolic process;catabolic process;cellular aldehyde metabolic process;cellular biosynthetic process;cellular carbohydrate metabolic process;cellular catabolic process;cellula…	alcohol dehydrogenase (NADP+) activity;alditol:NADP+ 1-oxidoreductase activity;aldo-keto reductase (NADP) activity;catalytic activity;L-glucuronate reductase activity;oxidoreductase activity;oxidoreductase activity, acting on CH-OH group of donors;oxidoreductase activity, acting on the CH-OH group of donors, NAD or NADP as acceptor	apical plasma membrane;cell part;cytoplasmic part;cytosol;extracellular membrane-bounded organelle;extracellular organelle;extracellular region part;extracellular space;extracellular vesicular exosome;intracellular part;membrane part;membrane-bounded organelle;membrane-bounded vesicle;organelle;plasma membrane part;vesicle	Caprolactam degradation;Glycerolipid metabolism;Glycolysis / Gluconeogenesis	Aldo_ket_red
1656	Q60823	RAC-beta serine/threonine-protein kinase	Akt2	+	+	+	+	1.56888	0.0184294	30.1674	29.5998	2.46194	0.0404167	-0.567598	-1.76442	28.8435	1.38998	0.0220219	-1.32394	-1.86605	29.4486	2.72443	0.009	-0.718816	-2.13654	Q60823;Q9WUA6		alcohol dehydrogenase (NADP+) activity;alditol:NADP+ 1-oxidoreductase activity;aldo-keto reductase (NADP) activity;catalytic activity;glyceraldehyde oxidoreductase activity;oxidoreductase activity;oxidoreductase activity, acting on CH-OH group of donors;oxidoreductase activity, acting on the aldehyde or oxo group of donors;oxidoreductase activity, acting on the CH-OH group of donors, NAD or NADP …	cell part;cytoplasm;extracellular membrane-bounded organelle;extracellular organelle;extracellular region part;extracellular vesicular exosome;intracellular organelle part;intracellular part;membrane-bounded organelle;membrane-bounded vesicle;nuclear part;nucleoplasm;organelle;organelle part;vesicle	Fructose and mannose metabolism;Galactose metabolism;Glycerolipid metabolism;Pentose and glucuronate interconversions;Pyruvate metabolism	Aldo_ket_red
493	P10518	Delta-aminolevulinic acid dehydratase	Alad				+	1.1844	0.123852	30.7842	30.5466	1.96924	0.254007	-0.23765	-0.896293	30.5104	0.666243	0.428349	-0.273777	-0.688189	30.3107	2.74047	0.0301077	-0.473506	-1.63716	P10518	cellular lipid metabolic process;cellular metabolic process;cellular process;lipid metabolic process;metabolic process;primary metabolic process	alcohol dehydrogenase (NADP+) activity;alditol:NADP+ 1-oxidoreductase activity;aldo-keto reductase (NADP) activity;catalytic activity;oxidoreductase activity;oxidoreductase activity, acting on CH-OH group of donors;oxidoreductase activity, acting on the CH-OH group of donors, NAD or NADP as acceptor	cell part;cytoplasmic part;intracellular membrane-bounded organelle;intracellular organelle;intracellular part;membrane-bounded organelle;mitochondrion;organelle	Fructose and mannose metabolism;Galactose metabolism;Glycerolipid metabolism;Pentose and glucuronate interconversions;Pyruvate metabolism	Aldo_ket_red
2648	Q8VC19	5-aminolevulinate synthase, nonspecific, mitochondrial	Alas1	+	+	+	+	7.40773	0	26.8061	32.1703	4.37996	0	5.80981	7.76176	31.651	4.1469	0.017	5.29048	7.06598	31.4256	3.8652	0	5.06512	6.41698	Q8VC19	alcohol catabolic process;alcohol metabolic process;catabolic process;cellular catabolic process;cellular lipid catabolic process;cellular lipid metabolic process;cellular metabolic process;cellular process;farnesol catabolic process;farnesol metabolic process;isoprenoid catabolic process;isoprenoid metabolic process;lipid catabolic process;lipid metabolic process;metabolic process;primary alcoho…	alcohol dehydrogenase (NADP+) activity;alditol:NADP+ 1-oxidoreductase activity;aldo-keto reductase (NADP) activity;catalytic activity;geranylgeranyl reductase activity;indanol dehydrogenase activity;oxidoreductase activity;oxidoreductase activity, acting on CH-OH group of donors;oxidoreductase activity, acting on the aldehyde or oxo group of donors;oxidoreductase activity, acting on the aldehyde …	cell part;cytoplasm;extracellular membrane-bounded organelle;extracellular organelle;extracellular region part;extracellular vesicular exosome;intracellular part;membrane-bounded organelle;membrane-bounded vesicle;organelle;vesicle	Fructose and mannose metabolism;Galactose metabolism;Glycerolipid metabolism;Pentose and glucuronate interconversions;Pyruvate metabolism	Aldo_ket_red
442	P07724	Serum albumin	Alb					0.478937	0.481527	38.3155	38.4626	0.44164	0.597881	0.14712	0.421498	38.5667	0.828533	0.405853	0.251235	0.714674	38.4383	0.401105	0.604586	0.122785	0.366869	P07724	cellular metabolic process;cellular process;metabolic process;xenobiotic metabolic process	aldo-keto reductase (NADP) activity;catalytic activity;oxidoreductase activity;oxidoreductase activity, acting on CH-OH group of donors;oxidoreductase activity, acting on the CH-OH group of donors, NAD or NADP as acceptor			Aldo_ket_red
1590	Q571I9	Aldehyde dehydrogenase family 16 member A1	Aldh16a1					0.260133	0.554624	27.0064	26.8673	0.255153	0.683558	-0.139024	-0.32877	26.9365	0.0961884	0.897644	-0.06988	-0.150061	26.7029	0.720285	0.284373	-0.303451	-0.748151	Q571I9		1,5-anhydro-D-fructose reductase activity;catalytic activity;oxidoreductase activity;oxidoreductase activity, acting on CH-OH group of donors;oxidoreductase activity, acting on the CH-OH group of donors, NAD or NADP as acceptor	cell part;cytoplasm;extracellular membrane-bounded organelle;extracellular organelle;extracellular region part;extracellular vesicular exosome;intracellular part;membrane-bounded organelle;membrane-bounded vesicle;organelle;vesicle		Aldo_ket_red
677	P24549	Retinal dehydrogenase 1	Aldh1a1					0.890908	0.196915	29.7269	29.8076	0.164685	0.80728	0.0807657	0.207501	30.0687	0.992402	0.2593	0.341783	0.906494	29.665	0.14531	0.817	-0.0619211	-0.171005	P24549		alcohol dehydrogenase (NADP+) activity;alditol:NADP+ 1-oxidoreductase activity;aldo-keto reductase (NADP) activity;catalytic activity;epoxide hydrolase activity;ether hydrolase activity;hydrolase activity;hydrolase activity, acting on ether bonds;oxidoreductase activity;oxidoreductase activity, acting on CH-OH group of donors;oxidoreductase activity, acting on the CH-OH group of donors, NAD or NA…	cell part;cytoplasmic part;extracellular membrane-bounded organelle;extracellular organelle;extracellular region part;extracellular vesicular exosome;Golgi apparatus;intracellular membrane-bounded organelle;intracellular organelle;intracellular part;membrane-bounded organelle;membrane-bounded vesicle;mitochondrion;organelle;vesicle		Aldo_ket_red
203	O35945	Aldehyde dehydrogenase, cytosolic 1	Aldh1a7	+				2.15171	0.0234021	32.5276	32.0865	1.74912	0.110795	-0.44112	-1.31131	32.4984	0.0616069	0.949776	-0.0291948	-0.0793358	32.0402	1.80524	0.0559712	-0.487416	-1.40856	O35945	biological regulation;cell surface receptor linked signaling pathway;cellular component organization;cellular component organization or biogenesis;cellular process;cellular response to stimulus;enzyme linked receptor protein signaling pathway;negative regulation of biological process;negative regulation of catalytic activity;negative regulation of cell communication;negative regulation of cell si…		cell part;cytoplasm;cytoplasmic part;cytosol;intracellular part
2570	Q8R0Y6	Cytosolic 10-formyltetrahydrofolate dehydrogenase	Aldh1l1					1.55004	0.105454	32.6136	32.504	0.375223	0.678916	-0.109662	-0.335229	32.2258	1.54045	0.143952	-0.387775	-1.15548	32.3841	0.952567	0.312269	-0.229572	-0.710455	Q8R0Y6	alcohol metabolic process;apoptosis;biological regulation;biosynthetic process;carbohydrate biosynthetic process;carbohydrate metabolic process;carbohydrate transport;cell death;cell surface receptor linked signaling pathway;cellular biosynthetic process;cellular carbohydrate biosynthetic process;cellular carbohydrate metabolic process;cellular component organization;cellular component organizati…	adenyl nucleotide binding;adenyl ribonucleotide binding;ATP binding;binding;catalytic activity;kinase activity;nucleotide binding;phosphotransferase activity, alcohol group as acceptor;protein kinase activity;protein serine/threonine kinase activity;purine nucleotide binding;purine ribonucleoside triphosphate binding;purine ribonucleotide binding;ribonucleotide binding;transferase activity;transf…	cell cortex;cell part;cell projection membrane;cell projection part;cytoplasmic part;intracellular membrane-bounded organelle;intracellular organelle;intracellular part;leading edge membrane;membrane;membrane part;membrane-bounded organelle;nucleus;organelle;plasma membrane;plasma membrane part;ruffle membrane	Acute myeloid leukemia;Adipocytokine signaling pathway;Apoptosis;B cell receptor signaling pathway;Carbohydrate digestion and absorption;Chagas disease (American trypanosomiasis);Chemokine signaling pathway;Chronic myeloid leukemia;Colorectal cancer;Endometrial cancer;ErbB signaling pathway;Fc epsilon RI signaling pathway;Fc gamma R-mediated phagocytosis;Focal adhesion;Glioma;Hepatitis C;Insulin …	PH;Pkinase;Pkinase_C
854	P47738	Aldehyde dehydrogenase, mitochondrial	Aldh2	+				2.00459	0.0387855	35.2048	35.7092	2.14352	0.0656964	0.504403	1.54554	35.5376	1.05147	0.25656	0.332775	0.914132	35.3425	0.631474	0.522301	0.137715	0.453018	P47738;Q9JHW9	biosynthetic process;cellular aromatic compound metabolic process;cellular biosynthetic process;cellular component assembly;cellular component organization;cellular component organization or biogenesis;cellular metabolic process;cellular nitrogen compound biosynthetic process;cellular nitrogen compound metabolic process;cellular process;cellular response to chemical stimulus;cellular response to …	binding;carbon-oxygen lyase activity;catalytic activity;cation binding;hydro-lyase activity;identical protein binding;ion binding;lead ion binding;lyase activity;metal ion binding;porphobilinogen synthase activity;protein binding;transition metal ion binding;zinc ion binding	cell part;cytoplasmic part;cytosol;extracellular membrane-bounded organelle;extracellular organelle;extracellular region part;extracellular vesicular exosome;intracellular membrane-bounded organelle;intracellular organelle;intracellular part;membrane-bounded organelle;membrane-bounded vesicle;nucleus;organelle;vesicle	Porphyrin and chlorophyll metabolism	ALAD
855	P47740	Fatty aldehyde dehydrogenase	Aldh3a2					1.02425	0.134855	28.7887	28.9859	0.486962	0.524201	0.197188	0.513069	29.3116	1.33474	0.10454	0.522852	1.27902	29.0204	0.707561	0.363793	0.231711	0.644855	P47740	biosynthetic process;cellular aromatic compound metabolic process;cellular biosynthetic process;cellular metabolic process;cellular nitrogen compound biosynthetic process;cellular nitrogen compound metabolic process;cellular process;cofactor biosynthetic process;cofactor metabolic process;heterocycle biosynthetic process;heterocycle metabolic process;metabolic process;nitrogen compound metabolic …	5-aminolevulinate synthase activity;binding;catalytic activity;cofactor binding;N-acyltransferase activity;N-succinyltransferase activity;pyridoxal phosphate binding;succinyltransferase activity;transferase activity;transferase activity, transferring acyl groups;transferase activity, transferring acyl groups other than amino-acyl groups;vitamin B6 binding;vitamin binding	cell part;cytoplasm;cytoplasmic part;intracellular membrane-bounded organelle;intracellular organelle;intracellular organelle lumen;intracellular organelle part;intracellular part;membrane-bounded organelle;membrane-enclosed lumen;mitochondrial matrix;mitochondrial part;mitochondrion;nuclear part;nucleoplasm;organelle;organelle lumen;organelle part	Glycine, serine and threonine metabolism;Porphyrin and chlorophyll metabolism	Aminotran_1_2;Preseq_ALAS
81	E9Q3E1	Aldehyde dehydrogenase	Aldh3b2	+	+		+	2.64629	0.00386014	27.9379	28.9423	2.13163	0.0173628	1.00445	2.2166	28.5935	1.38488	0.0694228	0.655648	1.44683	28.9229	1.93505	0.00964885	0.985043	2.07383	E9Q3E1;J3QMK6	anatomical structure homeostasis;behavior;biological regulation;cell communication;cell killing;cellular process;cellular response to external stimulus;cellular response to extracellular stimulus;cellular response to nutrient levels;cellular response to starvation;cellular response to stimulus;cellular response to stress;circadian behavior;circadian rhythm;circadian sleep/wake cycle process;cytol…	binding;carboxylic acid binding;cation binding;chaperone binding;cofactor binding;DNA binding;drug binding;fatty acid binding;ion binding;lipid binding;metal ion binding;monocarboxylic acid binding;nucleic acid binding;oxygen binding;protein binding;pyridoxal phosphate binding;toxin binding;transition metal ion binding;vitamin B6 binding;vitamin binding;zinc ion binding	basement membrane;blood microparticle;cell part;cytoplasm;extracellular matrix part;extracellular membrane-bounded organelle;extracellular organelle;extracellular region;extracellular region part;extracellular space;extracellular vesicular exosome;intracellular membrane-bounded organelle;intracellular organelle;intracellular part;macromolecular complex;membrane-bounded organelle;membrane-bounded …		Serum_albumin
2424	Q8CHT0	Delta-1-pyrroline-5-carboxylate dehydrogenase, mitochondrial	Aldh4a1	+		+		1.72157	0.00990887	32.6779	32.3697	0.32843	0.52423	-0.308196	-0.514324	31.0428	1.85275	0.00505556	-1.63508	-2.41438	32.1166	0.539325	0.239807	-0.561266	-0.822426	Q8CHT0		aldehyde dehydrogenase (NAD) activity;catalytic activity;oxidoreductase activity;oxidoreductase activity, acting on the aldehyde or oxo group of donors;oxidoreductase activity, acting on the aldehyde or oxo group of donors, NAD or NADP as acceptor	cell part;extracellular membrane-bounded organelle;extracellular organelle;extracellular region part;extracellular vesicular exosome;membrane;membrane-bounded organelle;membrane-bounded vesicle;organelle;vesicle		Aldedh
2290	Q8BWF0	Succinate-semialdehyde dehydrogenase, mitochondrial	Aldh5a1					0.83423	0.190056	31.3354	31.3785	0.116392	0.890615	0.0430245	0.127488	31.2049	0.202945	0.776914	-0.13057	-0.287075	30.9383	1.76332	0.0895482	-0.397102	-1.23398	Q8BWF0	9-cis-retinoic acid biosynthetic process;9-cis-retinoic acid metabolic process;anatomical structure development;anatomical structure morphogenesis;biological regulation;biosynthetic process;carboxylic acid metabolic process;cellular biosynthetic process;cellular component assembly;cellular component organization;cellular component organization or biogenesis;cellular hormone metabolic process;cell…	3-chloroallyl aldehyde dehydrogenase activity;aldehyde dehydrogenase (NAD) activity;benzaldehyde dehydrogenase (NAD+) activity;catalytic activity;oxidoreductase activity;oxidoreductase activity, acting on the aldehyde or oxo group of donors;oxidoreductase activity, acting on the aldehyde or oxo group of donors, NAD or NADP as acceptor;retinal dehydrogenase activity	cell part;cytoplasm;extracellular membrane-bounded organelle;extracellular organelle;extracellular region part;extracellular vesicular exosome;intracellular membrane-bounded organelle;intracellular organelle;intracellular part;membrane-bounded organelle;membrane-bounded vesicle;nucleus;organelle;vesicle	Arginine and proline metabolism;Ascorbate and aldarate metabolism;beta-Alanine metabolism;Chloroalkane and chloroalkene degradation;Fatty acid metabolism;Glycerolipid metabolism;Glycolysis / Gluconeogenesis;Histidine metabolism;Limonene and pinene degradation;Lysine degradation;Pentose and glucuronate interconversions;Propanoate metabolism;Pyruvate metabolism;Tryptophan metabolism;Valine, leucine…	Aldedh
3606	Q9EQ20	Methylmalonate-semialdehyde dehydrogenase [acylating], mitochondrial	Aldh6a1					0.798202	0.174912	35.4842	35.7547	1.00619	0.312444	0.270462	0.799114	35.2617	0.381979	0.593296	-0.222478	-0.489913	35.2694	0.600196	0.411967	-0.214799	-0.581924	Q9EQ20	alcohol catabolic process;alcohol metabolic process;catabolic process;ethanol catabolic process;ethanol metabolic process;metabolic process;primary alcohol catabolic process;primary alcohol metabolic process;small molecule catabolic process;small molecule metabolic process	3-chloroallyl aldehyde dehydrogenase activity;benzaldehyde dehydrogenase (NAD+) activity;catalytic activity;oxidoreductase activity;oxidoreductase activity, acting on the aldehyde or oxo group of donors;oxidoreductase activity, acting on the aldehyde or oxo group of donors, NAD or NADP as acceptor;retinal dehydrogenase activity	cell part;cytoplasm;intracellular part	Retinol metabolism	Aldedh
3512	Q9DBF1	Alpha-aminoadipic semialdehyde dehydrogenase	Aldh7a1					0.282995	0.589724	29.4242	29.3948	0.139244	0.914545	-0.0293827	-0.104975	29.5502	0.228228	0.765165	0.126038	0.298475	29.3049	0.695444	0.553001	-0.119287	-0.421213	Q9DBF1	10-formyltetrahydrofolate catabolic process;10-formyltetrahydrofolate metabolic process;aromatic compound catabolic process;biosynthetic process;catabolic process;cellular aromatic compound metabolic process;cellular catabolic process;cellular metabolic process;cellular nitrogen compound catabolic process;cellular nitrogen compound metabolic process;cellular process;coenzyme catabolic process;coe…	aldehyde dehydrogenase (NAD) activity;catalytic activity;formyltetrahydrofolate dehydrogenase activity;hydroxymethyl-, formyl- and related transferase activity;methyltransferase activity;oxidoreductase activity;oxidoreductase activity, acting on the aldehyde or oxo group of donors;oxidoreductase activity, acting on the aldehyde or oxo group of donors, NAD or NADP as acceptor;oxidoreductase activi…	cell part;cytoplasmic part;extracellular membrane-bounded organelle;extracellular organelle;extracellular region part;extracellular vesicular exosome;intracellular membrane-bounded organelle;intracellular organelle;intracellular part;membrane-bounded organelle;membrane-bounded vesicle;mitochondrion;organelle;vesicle	One carbon pool by folate	Aldedh;Formyl_trans_C;Formyl_trans_N;PP-binding
3738	Q9JLJ2	4-trimethylaminobutyraldehyde dehydrogenase	Aldh9a1	+			+	2.41058	0.0077635	32.6139	32.3325	1.4468	0.239415	-0.281398	-0.924562	31.936	1.59736	0.0509349	-0.677909	-1.58022	31.7877	3.30972	0.00252229	-0.826192	-2.57175	Q9JLJ2	alcohol catabolic process;alcohol metabolic process;catabolic process;ethanol catabolic process;ethanol metabolic process;metabolic process;primary alcohol catabolic process;primary alcohol metabolic process;small molecule catabolic process;small molecule metabolic process	aldehyde dehydrogenase (NAD) activity;catalytic activity;oxidoreductase activity;oxidoreductase activity, acting on the aldehyde or oxo group of donors;oxidoreductase activity, acting on the aldehyde or oxo group of donors, NAD or NADP as acceptor	cell part;cytoplasmic part;extracellular membrane-bounded organelle;extracellular organelle;extracellular region part;extracellular vesicular exosome;intracellular membrane-bounded organelle;intracellular organelle;intracellular organelle lumen;intracellular organelle part;intracellular part;membrane-bounded organelle;membrane-bounded vesicle;membrane-enclosed lumen;mitochondrial matrix;mitochond…	Arginine and proline metabolism;Ascorbate and aldarate metabolism;beta-Alanine metabolism;Chloroalkane and chloroalkene degradation;Fatty acid metabolism;Glycerolipid metabolism;Glycolysis / Gluconeogenesis;Histidine metabolism;Limonene and pinene degradation;Lysine degradation;Pentose and glucuronate interconversions;Propanoate metabolism;Pyruvate metabolism;Tryptophan metabolism;Valine, leucine…	Aldedh
414	P05064	Fructose-bisphosphate aldolase A	Aldoa					0.408243	0.448293	37.4142	37.1745	0.863709	0.372193	-0.23976	-0.70586	37.1939	0.586436	0.509166	-0.220327	-0.584723	37.102	1.06628	0.209734	-0.312195	-0.886807	P05064	alcohol metabolic process;anatomical structure development;cellular aldehyde metabolic process;cellular lipid metabolic process;cellular metabolic process;cellular process;central nervous system development;developmental process;epidermis development;isoprenoid metabolic process;lipid metabolic process;metabolic process;oxidation-reduction process;peripheral nervous system development;phytol meta…	3-chloroallyl aldehyde dehydrogenase activity;aldehyde dehydrogenase (NAD) activity;aldehyde dehydrogenase [NAD(P)+] activity;catalytic activity;long-chain-alcohol oxidase activity;long-chain-aldehyde dehydrogenase activity;oxidoreductase activity;oxidoreductase activity, acting on CH-OH group of donors;oxidoreductase activity, acting on the aldehyde or oxo group of donors;oxidoreductase activity…	cell part;cytoplasmic part;endoplasmic reticulum;endoplasmic reticulum membrane;endoplasmic reticulum part;extracellular membrane-bounded organelle;extracellular organelle;extracellular region part;extracellular vesicular exosome;integral to membrane;intracellular membrane-bounded organelle;intracellular organelle;intracellular organelle part;intracellular part;intrinsic to membrane;membrane;memb…	Arginine and proline metabolism;Ascorbate and aldarate metabolism;beta-Alanine metabolism;Chloroalkane and chloroalkene degradation;Fatty acid metabolism;Glycerolipid metabolism;Glycolysis / Gluconeogenesis;Histidine metabolism;Limonene and pinene degradation;Lysine degradation;Pentose and glucuronate interconversions;Propanoate metabolism;Pyruvate metabolism;Tryptophan metabolism;Valine, leucine…	Aldedh
413	P05063	Fructose-bisphosphate aldolase C	Aldoc	+	+		+	2.04218	0.00528834	26.1031	27.2747	2.8562	0.00469565	1.57031	3.26556	27.4175	0.116547	0.824462	0.178741	0.231996	26.7603	2.0663	0.00770642	1.05594	2.22226	P05063	cellular aldehyde metabolic process;cellular metabolic process;cellular process;metabolic process	3-chloroallyl aldehyde dehydrogenase activity;aldehyde dehydrogenase (NAD) activity;aldehyde dehydrogenase [NAD(P)+] activity;catalytic activity;oxidoreductase activity;oxidoreductase activity, acting on the aldehyde or oxo group of donors;oxidoreductase activity, acting on the aldehyde or oxo group of donors, NAD or NADP as acceptor		beta-Alanine metabolism;Drug metabolism - cytochrome P450;Glycolysis / Gluconeogenesis;Histidine metabolism;Metabolism of xenobiotics by cytochrome P450;Phenylalanine metabolism;Tyrosine metabolism	Aldedh
3415	Q9D6Z0	Alpha-ketoglutarate-dependent dioxygenase alkB homolog 7, mitochondrial	Alkbh7					0.584114	0.181896	NaN	25.8705	1.28575	0.0585771	0.919661	1.58599	NaN	NaN	1	0	NaN	25.7625	0.738946	0.153111	0.623363	1.01605	Q9D6Z0	amine biosynthetic process;amine catabolic process;amine metabolic process;biosynthetic process;carboxylic acid biosynthetic process;carboxylic acid catabolic process;carboxylic acid metabolic process;catabolic process;cellular amine metabolic process;cellular amino acid biosynthetic process;cellular amino acid catabolic process;cellular amino acid metabolic process;cellular biosynthetic process;…	1-pyrroline-5-carboxylate dehydrogenase activity;aldehyde dehydrogenase (NAD) activity;binding;catalytic activity;identical protein binding;oxidoreductase activity;oxidoreductase activity, acting on the aldehyde or oxo group of donors;oxidoreductase activity, acting on the aldehyde or oxo group of donors, NAD or NADP as acceptor;oxidoreductase activity, acting on the CH-NH group of donors;oxidore…	cell part;cytoplasmic part;intracellular membrane-bounded organelle;intracellular organelle;intracellular organelle lumen;intracellular organelle part;intracellular part;membrane-bounded organelle;membrane-enclosed lumen;mitochondrial matrix;mitochondrial part;mitochondrion;organelle;organelle lumen;organelle part	Alanine, aspartate and glutamate metabolism;Arginine and proline metabolism	Aldedh
471	P09242	Alkaline phosphatase, tissue-nonspecific isozyme	Alpl					0.646204	0.139801	NaN	NaN	NaN	1	0	NaN	26.4875	1.13199	0.0652388	0.933403	1.4779	26.5418	0.322923	0.411185	0.498623	0.583111	P09242	acetate metabolic process;alcohol metabolic process;amine catabolic process;amine metabolic process;anatomical structure development;biological regulation;carbohydrate metabolic process;carboxylic acid catabolic process;carboxylic acid metabolic process;catabolic process;cellular amine metabolic process;cellular amino acid catabolic process;cellular amino acid metabolic process;cellular carbohydr…	aldehyde dehydrogenase (NAD) activity;catalytic activity;oxidoreductase activity;oxidoreductase activity, acting on the aldehyde or oxo group of donors;oxidoreductase activity, acting on the aldehyde or oxo group of donors, NAD or NADP as acceptor;succinate-semialdehyde dehydrogenase [NAD(P)+] activity;succinate-semialdehyde dehydrogenase activity	cell part;cytoplasmic part;intracellular membrane-bounded organelle;intracellular organelle;intracellular part;membrane-bounded organelle;mitochondrion;organelle	Alanine, aspartate and glutamate metabolism;Butanoate metabolism	Aldedh
105	O08583	THO complex subunit 4	Alyref					0.197516	0.666791	28.6489	28.4726	0.560426	0.52689	-0.1763	-0.508298	28.6703	0.038042	0.967538	0.0214047	0.0542023	28.524	0.93864	0.509272	-0.124892	-0.466313	O08583;Q9JJW6	amine catabolic process;amine metabolic process;branched chain family amino acid catabolic process;branched chain family amino acid metabolic process;brown fat cell differentiation;carboxylic acid catabolic process;carboxylic acid metabolic process;catabolic process;cell differentiation;cellular amine metabolic process;cellular amino acid catabolic process;cellular amino acid metabolic process;ce…	aldehyde dehydrogenase (NAD) activity;catalytic activity;malonate-semialdehyde dehydrogenase (acetylating) activity;methylmalonate-semialdehyde dehydrogenase (acylating) activity;oxidoreductase activity;oxidoreductase activity, acting on the aldehyde or oxo group of donors;oxidoreductase activity, acting on the aldehyde or oxo group of donors, NAD or NADP as acceptor	cell part;cytoplasmic part;extracellular membrane-bounded organelle;extracellular organelle;extracellular region part;extracellular vesicular exosome;intracellular membrane-bounded organelle;intracellular organelle;intracellular organelle part;intracellular part;membrane-bounded organelle;membrane-bounded vesicle;mitochondrion;nuclear part;nucleoplasm;organelle;organelle part;vesicle	Inositol phosphate metabolism;Propanoate metabolism;Valine, leucine and isoleucine degradation	Aldedh
148	O09174	Alpha-methylacyl-CoA racemase	Amacr					0.852554	0.120269	28.3654	27.992	0.82568	0.268414	-0.373358	-0.876739	27.6122	1.04904	0.0952439	-0.75317	-1.31673	27.8452	1.11293	0.104158	-0.520144	-1.17127	O09174	alcohol metabolic process;amine biosynthetic process;amine metabolic process;betaine biosynthetic process;betaine metabolic process;biosynthetic process;carboxylic acid biosynthetic process;carboxylic acid metabolic process;cellular amine metabolic process;cellular amino acid biosynthetic process;cellular amino acid metabolic process;cellular biogenic amine metabolic process;cellular biosynthetic…	aldehyde dehydrogenase (NAD) activity;betaine-aldehyde dehydrogenase activity;catalytic activity;L-aminoadipate-semialdehyde dehydrogenase activity;oxidoreductase activity;oxidoreductase activity, acting on the aldehyde or oxo group of donors;oxidoreductase activity, acting on the aldehyde or oxo group of donors, NAD or NADP as acceptor	cell part;cytoplasm;cytoplasmic part;cytosol;extracellular membrane-bounded organelle;extracellular organelle;extracellular region part;extracellular vesicular exosome;intracellular membrane-bounded organelle;intracellular organelle;intracellular part;membrane-bounded organelle;membrane-bounded vesicle;mitochondrion;nucleus;organelle;vesicle	Arginine and proline metabolism;Ascorbate and aldarate metabolism;beta-Alanine metabolism;Fatty acid metabolism;Glycerolipid metabolism;Glycine, serine and threonine metabolism;Glycolysis / Gluconeogenesis;Histidine metabolism;Lysine biosynthesis;Lysine degradation;Propanoate metabolism;Pyruvate metabolism;Tryptophan metabolism;Valine, leucine and isoleucine degradation	Aldedh
1404	Q07456	Protein AMBP	Ambp					0.694828	0.171069	27.1597	27.2074	0.0993802	0.891553	0.0477242	0.126894	27.806	0.734067	0.196528	0.646303	1.02411	27.5058	1.2381	0.161082	0.346097	0.994913	Q07456;CON__P00978	amine biosynthetic process;amine metabolic process;anatomical structure development;betaine biosynthetic process;betaine metabolic process;biological regulation;biosynthetic process;carboxylic acid biosynthetic process;carboxylic acid metabolic process;carnitine biosynthetic process;carnitine metabolic process;cellular aldehyde metabolic process;cellular amine metabolic process;cellular amino aci…	4-trimethylammoniobutyraldehyde dehydrogenase activity;aldehyde dehydrogenase (NAD) activity;amine binding;aminobutyraldehyde dehydrogenase activity;binding;catalytic activity;coenzyme binding;cofactor binding;NAD binding;nucleotide binding;oxidoreductase activity;oxidoreductase activity, acting on the aldehyde or oxo group of donors;oxidoreductase activity, acting on the aldehyde or oxo group of…	cell part;cytoplasmic part;cytosol;extracellular membrane-bounded organelle;extracellular organelle;extracellular region part;extracellular vesicular exosome;intracellular membrane-bounded organelle;intracellular organelle;intracellular part;membrane-bounded organelle;membrane-bounded vesicle;mitochondrion;organelle;vesicle	Arginine and proline metabolism;Ascorbate and aldarate metabolism;beta-Alanine metabolism;Fatty acid metabolism;Glycerolipid metabolism;Glycolysis / Gluconeogenesis;Histidine metabolism;Lysine degradation;Propanoate metabolism;Pyruvate metabolism;Tryptophan metabolism;Valine, leucine and isoleucine degradation	Aldedh
2461	Q8JZV7	Putative N-acetylglucosamine-6-phosphate deacetylase	Amdhd2					0.349664	0.478654	27.9635	27.9373	0.0607272	0.937193	-0.0262146	-0.0742834	28.0526	0.127829	0.860148	0.0891252	0.193044	27.7278	0.641171	0.376963	-0.235654	-0.627179	Q8JZV7	alcohol catabolic process;alcohol metabolic process;carbohydrate catabolic process;carbohydrate metabolic process;catabolic process;cellular carbohydrate catabolic process;cellular carbohydrate metabolic process;cellular component assembly;cellular component organization;cellular component organization or biogenesis;cellular metabolic process;cellular process;generation of precursor metabolites a…	aldehyde-lyase activity;binding;carbon-carbon lyase activity;catalytic activity;enzyme binding;fructose-bisphosphate aldolase activity;lyase activity;protease binding;protein binding	cell part;contractile fiber part;cytoplasmic part;intracellular part;M band;macromolecular complex;membrane;myelin sheath;organelle part;protein complex;Z disc	Carbon fixation in photosynthetic organisms;Fructose and mannose metabolism;Glycolysis / Gluconeogenesis;Pentose phosphate pathway	Glycolytic
1560	Q3V1D3	AMP deaminase 1	Ampd1					0.370132	0.262331	28.6383	28.0528	0.274438	0.502781	-0.585456	-0.540998	28.7969	0.331329	0.459454	-0.809266	-0.65231	29.3885	0.687218	0.149469	0.750166	1.02992	Q3V1D3	aging;alcohol catabolic process;alcohol metabolic process;anatomical structure morphogenesis;apoptosis;carbohydrate catabolic process;carbohydrate metabolic process;catabolic process;cell death;cell differentiation;cellular carbohydrate catabolic process;cellular carbohydrate metabolic process;cellular component assembly;cellular component organization;cellular component organization or biogenesi…	aldehyde-lyase activity;binding;carbon-carbon lyase activity;catalytic activity;cytoskeletal protein binding;fructose-bisphosphate aldolase activity;lyase activity;protein binding	axon;cell part;cell projection;cytoplasmic part;extracellular membrane-bounded organelle;extracellular organelle;extracellular region part;extracellular vesicular exosome;intracellular membrane-bounded organelle;intracellular organelle;intracellular part;membrane-bounded organelle;membrane-bounded vesicle;mitochondrion;neuron projection;organelle;vesicle	Carbon fixation in photosynthetic organisms;Fructose and mannose metabolism;Glycolysis / Gluconeogenesis;Pentose phosphate pathway	Glycolytic
117	O08739	AMP deaminase 3	Ampd3					1.75321	0.157177	29.6921	29.4489	1.35475	0.300669	-0.243168	-0.822071	29.4914	1.10544	0.433621	-0.200698	-0.680943	29.4184	1.40889	0.203205	-0.273623	-0.900084	O08739	biological regulation;carboxylic acid metabolic process;cellular ketone metabolic process;cellular lipid metabolic process;cellular metabolic process;cellular process;cellular response to stimulus;cellular response to stress;fatty acid metabolic process;lipid metabolic process;metabolic process;monocarboxylic acid metabolic process;organic acid metabolic process;oxoacid metabolic process;primary …	binding;catalytic activity;cation binding;dioxygenase activity;ion binding;metal ion binding;oxidoreductase activity	cell part;cytoplasmic part;intracellular membrane-bounded organelle;intracellular organelle;intracellular organelle lumen;intracellular organelle part;intracellular part;membrane-bounded organelle;membrane-enclosed lumen;mitochondrial matrix;mitochondrial part;mitochondrion;organelle;organelle lumen;organelle part		2OG-FeII_Oxy_2
352	P00687	Alpha-amylase 1	Amy1	+	+			2.32725	0.00357295	27.0392	26.3192	1.77488	0.0144265	-1.5127	-2.28854	26.6836	1.32647	0.164751	-0.388288	-1.0909	26.7802	0.787478	0.310774	-0.258944	-0.713454	P00687;P00688;CON__Q3MHH8	anatomical structure development;biomineral tissue development;cell differentiation;cellular developmental process;cellular process;cellular response to chemical stimulus;cellular response to organic cyclic compound;cellular response to organic substance;cellular response to stimulus;cementum mineralization;developmental process;developmental process involved in reproduction;endochondral ossifica…	alkaline phosphatase activity;binding;catalytic activity;cation binding;hydrolase activity;hydrolase activity, acting on acid anhydrides;hydrolase activity, acting on acid anhydrides, in phosphorus-containing anhydrides;hydrolase activity, acting on ester bonds;ion binding;metal ion binding;phosphatase activity;phosphoric ester hydrolase activity;pyrophosphatase activity	anchored to membrane;cell part;extracellular matrix;extracellular membrane-bounded organelle;extracellular organelle;extracellular region part;extracellular space;extracellular vesicular exosome;intrinsic to membrane;membrane;membrane part;membrane-bounded organelle;membrane-bounded vesicle;organelle;plasma membrane;proteinaceous extracellular matrix;vesicle	Aminobenzoate degradation;Folate biosynthesis;Two-component system	Alk_phosphatase
1366	Q02357	Ankyrin-1	Ank1	+			+	1.10773	0.036431	NaN	NaN	NaN	1	0	NaN	NaN	NaN	1	0	NaN	26.7444	1.6342	0.00950376	1.29521	2.06235	Q02357	cellular macromolecule metabolic process;cellular metabolic process;cellular nitrogen compound metabolic process;cellular process;establishment of localization;establishment of RNA localization;macromolecule metabolic process;metabolic process;mRNA metabolic process;mRNA processing;mRNA transport;nitrogen compound metabolic process;nucleic acid metabolic process;nucleic acid transport;nucleobase-…	binding;DNA binding;nucleic acid binding;nucleotide binding;RNA binding;single-stranded DNA binding;structure-specific DNA binding	cell part;cytoplasm;intracellular membrane-bounded organelle;intracellular organelle;intracellular organelle part;intracellular part;macromolecular complex;membrane-bounded organelle;nuclear body;nuclear part;nuclear speck;nucleoplasm part;nucleus;organelle;organelle part;ribonucleoprotein complex;spliceosomal complex	mRNA surveillance pathway;RNA transport;Spliceosome	FoP_duplication;RRM_1
2374	Q8C8R3	Ankyrin-2	Ank2					0.187033	0.535064	27.724	27.977	0.448855	0.486293	0.253016	0.558631	27.6554	0.039609	0.94908	-0.0685563	-0.0856411	28.1994	0.785072	0.18053	0.47542	0.95098	Q8C8R3	bile acid biosynthetic process;bile acid metabolic process;biosynthetic process;carboxylic acid biosynthetic process;carboxylic acid metabolic process;catabolic process;cellular biosynthetic process;cellular catabolic process;cellular ketone metabolic process;cellular lipid catabolic process;cellular lipid metabolic process;cellular metabolic process;cellular process;fatty acid metabolic process;…	alpha-methylacyl-CoA racemase activity;binding;catalytic activity;isomerase activity;protein binding;racemase and epimerase activity;receptor binding	cell part;cytoplasm;cytoplasmic part;intracellular membrane-bounded organelle;intracellular organelle;intracellular part;membrane-bounded organelle;microbody;mitochondrion;organelle;peroxisome	Peroxisome;Primary bile acid biosynthesis	CoA_transf_3
3922	Q9WV06	Ankyrin repeat domain-containing protein 2	Ankrd2					0.387181	0.253177	29.2513	28.7013	0.713498	0.131622	-1.48206	-1.22277	28.6142	0.883799	0.0863881	-1.17467	-1.34832	28.581	0.595546	0.194255	-0.670258	-0.916783	Q9WV06	catabolic process;cellular macromolecule metabolic process;cellular metabolic process;cellular process;cellular protein metabolic process;macromolecule catabolic process;macromolecule metabolic process;macromolecule modification;metabolic process;primary metabolic process;protein catabolic process;protein maturation;protein metabolic process;protein modification process;protein-chromophore linkage	binding;cation binding;endopeptidase inhibitor activity;endopeptidase regulator activity;enzyme inhibitor activity;enzyme regulator activity;heme binding;identical protein binding;IgA binding;immunoglobulin binding;ion binding;iron ion binding;metal ion binding;peptidase inhibitor activity;peptidase regulator activity;protein binding;protein complex binding;protein dimerization activity;protein h…	blood microparticle;cell part;cell surface;extracellular membrane-bounded organelle;extracellular organelle;extracellular region part;extracellular space;extracellular vesicular exosome;intracellular membrane-bounded organelle;intracellular organelle;intracellular part;membrane;membrane-bounded organelle;membrane-bounded vesicle;organelle;plasma membrane;vesicle		Kunitz_BPTI;Lipocalin
2160	Q8BH79	Anoctamin-10	Ano10					0.27446	0.404369	26.0744	26.5761	0.262146	0.587026	-0.274536	-0.435714	26.5305	0.0402843	0.948935	0.064621	0.0853726	26.4684	0.720169	0.182657	0.523271	0.943534	Q8BH79	alcohol catabolic process;alcohol metabolic process;amino sugar catabolic process;amino sugar metabolic process;carbohydrate catabolic process;carbohydrate metabolic process;carboxylic acid metabolic process;catabolic process;cellular carbohydrate catabolic process;cellular carbohydrate metabolic process;cellular ketone metabolic process;cellular metabolic process;cellular process;glucosamine met…	binding;catalytic activity;cation binding;deacetylase activity;hydrolase activity;hydrolase activity, acting on carbon-nitrogen (but not peptide) bonds;hydrolase activity, acting on carbon-nitrogen (but not peptide) bonds, in linear amides;ion binding;metal ion binding;N-acetylglucosamine-6-phosphate deacetylase activity	cell part;intracellular membrane-bounded organelle;intracellular organelle;intracellular part;membrane-bounded organelle;nucleus;organelle	Amino sugar and nucleotide sugar metabolism	Amidohydro_1
170	O35381	Acidic leucine-rich nuclear phosphoprotein 32 family member A	Anp32a					0.0183673	0.951084	32.1217	32.1473	0.0515499	0.943051	0.025609	0.0683978	32.0857	0.0559925	0.948249	-0.0359945	-0.084362	32.0421	0.304445	0.728705	-0.0796061	-0.256883	O35381;Q64G17	biosynthetic process;cellular biosynthetic process;cellular metabolic compound salvage;cellular metabolic process;cellular nitrogen compound biosynthetic process;cellular nitrogen compound metabolic process;cellular process;heterocycle biosynthetic process;heterocycle metabolic process;IMP biosynthetic process;IMP metabolic process;IMP salvage;metabolic process;nitrogen compound metabolic process…	AMP deaminase activity;binding;catalytic activity;cation binding;deaminase activity;hydrolase activity;hydrolase activity, acting on carbon-nitrogen (but not peptide) bonds;hydrolase activity, acting on carbon-nitrogen (but not peptide) bonds, in cyclic amidines;ion binding;metal ion binding		Purine metabolism	A_deaminase
3653	Q9EST5	Acidic leucine-rich nuclear phosphoprotein 32 family member B	Anp32b					0.53468	0.395054	28.5964	28.7363	0.296904	0.662358	0.139904	0.352179	28.6951	0.193068	0.812659	0.098702	0.246035	28.4468	0.299265	0.606444	-0.149594	-0.365299	Q9EST5	ADP metabolic process;AMP metabolic process;ATP metabolic process;biological regulation;biosynthetic process;cellular biosynthetic process;cellular metabolic compound salvage;cellular metabolic process;cellular nitrogen compound biosynthetic process;cellular nitrogen compound metabolic process;cellular process;energy homeostasis;erythrocyte homeostasis;GTP metabolic process;heterocycle biosynthet…	AMP deaminase activity;binding;catalytic activity;cation binding;deaminase activity;hydrolase activity;hydrolase activity, acting on carbon-nitrogen (but not peptide) bonds;hydrolase activity, acting on carbon-nitrogen (but not peptide) bonds, in cyclic amidines;ion binding;metal ion binding		Purine metabolism	A_deaminase
1322	P97822	Acidic leucine-rich nuclear phosphoprotein 32 family member E	Anp32e	+	+			1.22636	0.024679	NaN	26.7991	1.40692	0.0349935	1.26899	1.85815	NaN	NaN	1	0	NaN	26.5892	0.472825	0.227925	-0.878197	-0.843558	P97822	carbohydrate catabolic process;carbohydrate metabolic process;catabolic process;metabolic process;primary metabolic process	alpha-amylase activity;amylase activity;anion binding;binding;calcium ion binding;catalytic activity;cation binding;chloride ion binding;hydrolase activity;hydrolase activity, acting on glycosyl bonds;hydrolase activity, hydrolyzing O-glycosyl compounds;ion binding;metal ion binding	extracellular membrane-bounded organelle;extracellular organelle;extracellular region part;extracellular space;extracellular vesicular exosome;membrane-bounded organelle;membrane-bounded vesicle;organelle;vesicle	Carbohydrate digestion and absorption;Starch and sucrose metabolism	Alpha-amylase;Alpha-amylase_C
1307	P97449	Aminopeptidase N	Anpep	+	+	+	+	4.24567	0	27.2295	29.0016	1.65423	0.0150467	1.77208	2.27555	30.2184	2.87467	0.00275556	2.98891	4.0932	29.7483	2.50859	0	2.51879	3.45866	P97449	anatomical structure development;biological regulation;biosynthetic process;cation homeostasis;cation transport;cell development;cellular biosynthetic process;cellular developmental process;cellular metabolic process;cellular nitrogen compound biosynthetic process;cellular nitrogen compound metabolic process;cellular process;cellular response to stimulus;chemical homeostasis;cofactor biosynthetic…	ATPase binding;binding;binding, bridging;cytoskeletal adaptor activity;cytoskeletal protein binding;enzyme binding;protein binding;protein binding, bridging;spectrin binding	axolemma;axon part;cell cortex part;cell part;cell projection membrane;cell projection part;contractile fiber part;cortical cytoskeleton;cytoplasmic part;cytoskeleton;endoplasmic reticulum;intracellular membrane-bounded organelle;intracellular non-membrane-bounded organelle;intracellular organelle;intracellular part;leading edge membrane;M band;membrane;membrane part;membrane-bounded organelle;ne…		Ank;Ank_2;Death;ZU5
490	P10107	Annexin A1	Anxa1	+	+		+	1.09682	0.039923	30.2722	31.1703	1.95845	0.0278209	0.898063	2.00639	31.6044	0.876948	0.080441	1.33218	1.37877	31.7969	4.64266	0	1.52469	4.62595	P10107;A2BH40	anatomical structure development;anatomical structure formation involved in morphogenesis;atrial septum development;biological regulation;calcium ion homeostasis;calcium-mediated signaling;cardiac muscle contraction;cardiac septum development;cation homeostasis;cell junction assembly;cell junction organization;cell-cell junction assembly;cell-cell junction organization;cellular calcium ion homeos…	ATPase binding;binding;binding, bridging;channel regulator activity;enzyme binding;ion channel binding;potassium channel regulator activity;protein binding;protein binding, bridging;structural constituent of cytoskeleton;structural molecule activity	A band;apical plasma membrane;basolateral plasma membrane;cell junction;cell part;cell projection;cell-cell contact zone;cell-cell junction;contractile fiber part;costamere;cytoplasm;cytoplasmic part;cytoskeleton;integral to membrane;integral to plasma membrane;intercalated disc;intracellular;intracellular non-membrane-bounded organelle;intracellular organelle;intracellular part;intrinsic to memb…		Ank;Ank_2;Death;ZU5
1301	P97384	Annexin A11	Anxa11					0.621478	0.1642	29.8232	29.5987	0.269485	0.604643	-0.224581	-0.413084	28.8793	0.767526	0.139314	-0.943937	-1.17	29.643	0.281465	0.587181	-0.180264	-0.386937	P97384	biological regulation;cell differentiation;cellular developmental process;cellular process;cellular response to chemical stimulus;cellular response to oxidative stress;cellular response to stimulus;cellular response to stress;developmental process;muscle cell differentiation;negative regulation of biological process;negative regulation of biosynthetic process;negative regulation of cell different…	binding;chromatin binding;cytoskeletal protein binding;enzyme binding;kinase binding;protein binding;protein kinase B binding;protein kinase binding;titin binding	cell part;chromatin;chromosomal part;contractile fiber;contractile fiber part;cytoplasm;cytoplasmic part;cytosol;euchromatin;I band;intracellular membrane-bounded organelle;intracellular non-membrane-bounded organelle;intracellular organelle;intracellular organelle part;intracellular part;membrane-bounded organelle;myofibril;non-membrane-bounded organelle;nuclear body;nuclear part;nucleoplasm par…		Ank_2
440	P07356	Annexin A2	Anxa2					0.0566813	0.828927	34.0344	33.9422	0.589504	0.678514	-0.0921621	-0.336799	34.08	0.0397038	0.952382	0.0455933	0.0761854	34.1884	0.39588	0.558357	0.153957	0.415294	P07356;REV__Q8BND4	anion transport;cation transport;chloride transport;establishment of localization;inorganic anion transport;ion transport;transport	anion channel activity;anion transmembrane transporter activity;calcium activated cation channel activity;cation channel activity;cation transmembrane transporter activity;channel activity;chloride channel activity;gated channel activity;intracellular calcium activated chloride channel activity;ion channel activity;ion gated channel activity;ion transmembrane transporter activity;passive transmem…	cell part;integral to membrane;intracellular;intrinsic to membrane;membrane;membrane part;plasma membrane		Anoctamin
185	O35639	Annexin A3	Anxa3	+		+	+	2.64746	0.0092	30.4087	30.4597	0.148968	0.86644	0.0509253	0.154133	30.958	2.38068	0.0336771	0.54922	1.70349	30.9489	1.70927	0.0498432	0.540125	1.45644	O35639	biological regulation;biosynthetic process;cellular biosynthetic process;cellular macromolecule biosynthetic process;cellular macromolecule metabolic process;cellular metabolic process;cellular nitrogen compound metabolic process;cellular process;macromolecule biosynthetic process;macromolecule metabolic process;metabolic process;nitrogen compound metabolic process;nucleic acid metabolic process;…		cell part;cytoplasm;cytoplasmic part;endoplasmic reticulum;intracellular membrane-bounded organelle;intracellular organelle;intracellular organelle part;intracellular part;membrane-bounded organelle;nuclear matrix;nuclear part;nucleus;organelle;organelle part;perinuclear region of cytoplasm
1304	P97429	Annexin A4	Anxa4					0.160467	0.590874	30.6516	31.0834	1.8769	0.106927	0.431794	1.33115	30.8271	0.113415	0.829677	0.175519	0.226719	31.07	1.43602	0.10416	0.418425	1.17451	P97429	activation of caspase activity;anatomical structure development;biological regulation;cell cycle process;cellular component assembly;cellular component assembly at cellular level;cellular component organization;cellular component organization at cellular level;cellular component organization or biogenesis;cellular component organization or biogenesis at cellular level;cellular macromolecular comp…		cell part;cytoplasm;extracellular membrane-bounded organelle;extracellular organelle;extracellular region part;extracellular vesicular exosome;intracellular membrane-bounded organelle;intracellular non-membrane-bounded organelle;intracellular organelle;intracellular organelle part;intracellular part;membrane-bounded organelle;membrane-bounded vesicle;non-membrane-bounded organelle;nuclear part;nu…
876	P48036	Annexin A5	Anxa5					0.696042	0.268116	34.2566	33.9985	1.70837	0.244051	-0.258106	-0.91629	33.8704	0.812394	0.272876	-0.38624	-0.8842	33.9568	2.4051	0.1166	-0.299813	-1.12694	P48036	ATP-dependent chromatin remodeling;biological regulation;cellular component organization;cellular component organization at cellular level;cellular component organization or biogenesis;cellular component organization or biogenesis at cellular level;cellular macromolecular complex subunit organization;cellular process;chromatin modification;chromatin organization;chromatin remodeling;chromosome or…	binding;enzyme inhibitor activity;enzyme regulator activity;histone binding;phosphatase inhibitor activity;phosphatase regulator activity;protein binding	cell part;chromatin remodeling complex;chromosomal part;cytoplasm;cytoplasmic membrane-bounded vesicle;cytoplasmic part;cytoplasmic vesicle;intracellular membrane-bounded organelle;intracellular organelle;intracellular organelle part;intracellular part;macromolecular complex;membrane-bounded organelle;membrane-bounded vesicle;nuclear chromosome part;nuclear part;nucleus;organelle;organelle part;p…		LRR_4
565	P14824	Annexin A6	Anxa6					1.38179	0.143255	34.3332	33.9824	2.22821	0.130068	-0.350765	-1.23413	34.1016	0.94279	0.407802	-0.231565	-0.711861	34.0424	1.84737	0.152746	-0.290777	-1.01985	P14824	anatomical structure formation involved in morphogenesis;angiogenesis;cell differentiation;cellular developmental process;cellular process;developmental process	aminopeptidase activity;binding;catalytic activity;cation binding;exopeptidase activity;hydrolase activity;ion binding;metal ion binding;metallopeptidase activity;peptidase activity;peptidase activity, acting on L-amino acid peptides;transition metal ion binding;zinc ion binding	cell part;cytoplasmic part;endoplasmic reticulum-Golgi intermediate compartment;external side of plasma membrane;extracellular membrane-bounded organelle;extracellular organelle;extracellular region part;extracellular space;extracellular vesicular exosome;integral to membrane;intracellular membrane-bounded organelle;intracellular organelle;intracellular organelle part;intracellular part;intrinsic…	Glutathione metabolism;Hematopoietic cell lineage;Renin-angiotensin system	ERAP1_C;Peptidase_M1
1401	Q07076	Annexin A7	Anxa7					0.339253	0.36312	30.1169	29.9008	0.268654	0.609251	-0.21611	-0.406548	29.4535	0.581463	0.261793	-0.663392	-0.90124	29.9659	0.207487	0.664804	-0.150982	-0.308713	Q07076	acid secretion;alpha-beta T cell activation;alpha-beta T cell differentiation;anatomical structure development;arachidonic acid secretion;biological regulation;carboxylic acid transport;cell activation;cell differentiation;cell migration;cell motility;cell surface receptor linked signaling pathway;cellular component movement;cellular developmental process;cellular macromolecule metabolic process;…	ATPase activity;ATPase activity, coupled;binding;binding, bridging;calcium ion binding;calcium-dependent phospholipid binding;calcium-dependent protein binding;catalytic activity;cation binding;DNA binding;DNA-dependent ATPase activity;double-stranded DNA-dependent ATPase activity;enzyme inhibitor activity;enzyme regulator activity;helicase activity;hydrolase activity;hydrolase activity, acting o…	adherens junction;anchoring junction;basolateral plasma membrane;cell junction;cell part;cell projection;cell surface;cell-substrate adherens junction;cell-substrate junction;cilium;cornified envelope;cytoplasm;cytoplasmic part;cytoskeleton;cytosol;endosome;extracellular membrane-bounded organelle;extracellular organelle;extracellular region part;extracellular space;extracellular vesicular exosom…		Annexin
277	O70423	Membrane primary amine oxidase	Aoc3	+		+		3.3453	0.00113402	33.8993	33.9724	0.22286	0.789719	0.0731621	0.220572	34.9606	2.47741	0.00381818	1.06133	2.49206	34.3515	1.69725	0.0724873	0.452178	1.31437	O70423;Q812C9	cell cycle;cell division;cellular component organization;cellular component organization or biogenesis;cellular membrane organization;cellular process;endocytosis;establishment of localization;membrane invagination;membrane organization;phagocytosis;response to calcium ion;response to chemical stimulus;response to inorganic substance;response to metal ion;response to stimulus;transport;vesicle-me…	antigen binding;binding;calcium ion binding;calcium-dependent phospholipid binding;calcium-dependent protein binding;cation binding;ion binding;lipid binding;metal ion binding;MHC class II protein complex binding;MHC protein complex binding;phosphatidylethanolamine binding;phospholipid binding;protein binding	azurophil granule;cell part;cytoplasm;cytoplasmic membrane-bounded vesicle;cytoplasmic part;cytoplasmic vesicle;cytoskeletal part;endocytic vesicle;envelope;extracellular membrane-bounded organelle;extracellular organelle;extracellular region part;extracellular vesicular exosome;intracellular membrane-bounded organelle;intracellular non-membrane-bounded organelle;intracellular organelle;intracell…		Annexin
211	O54754	Aldehyde oxidase 1	Aox1					0.502512	0.437602	29.9796	29.8263	0.870183	0.510795	-0.153274	-0.530854	29.8291	0.478893	0.644424	-0.150427	-0.439121	29.6944	1.19599	0.213395	-0.285139	-0.875679	O54754	anatomical structure formation involved in morphogenesis;angiogenesis;biological regulation;body fluid secretion;cellular component assembly;cellular component assembly at cellular level;cellular component organization;cellular component organization at cellular level;cellular component organization or biogenesis;cellular component organization or biogenesis at cellular level;cellular membrane or…	binding;calcium ion binding;calcium-dependent phospholipid binding;calcium-dependent protein binding;cation binding;enzyme inhibitor activity;enzyme regulator activity;ion binding;lipase inhibitor activity;lipid binding;metal ion binding;phosphatidylinositol binding;phosphatidylinositol-4,5-bisphosphate binding;phospholipase A2 inhibitor activity;phospholipase inhibitor activity;phospholipid bind…	basement membrane;basolateral plasma membrane;cell cortex;cell part;cell projection;cell surface;cytoplasm;cytoplasmic membrane-bounded vesicle;cytoplasmic part;cytoplasmic vesicle;cytosol;early endosome;endosomal part;endosome;endosome membrane;extracellular matrix part;extracellular membrane-bounded organelle;extracellular organelle;extracellular region part;extracellular space;extracellular ve…		Annexin
186	O35643	AP-1 complex subunit beta-1	Ap1b1					0.674749	0.424274	32.0435	31.932	0.717127	0.612153	-0.111418	-0.404032	31.9228	0.402461	0.715141	-0.120677	-0.363484	31.8023	1.50159	0.229154	-0.241127	-0.842002	O35643	biological regulation;cell activation;cell activation involved in immune response;cellular component organization;cellular component organization or biogenesis;cellular membrane organization;cellular process;defense response;defense response to bacterium;endocytosis;establishment of localization;establishment of localization in cell;exocytosis;immune effector process;immune system process;leukocy…	binding;calcium ion binding;calcium-dependent phospholipid binding;calcium-dependent protein binding;cation binding;enzyme inhibitor activity;enzyme regulator activity;ion binding;lipase inhibitor activity;lipid binding;metal ion binding;phospholipase A2 inhibitor activity;phospholipase inhibitor activity;phospholipid binding;protein binding	cell part;cytoplasm;cytoplasmic membrane-bounded vesicle;cytoplasmic part;cytoplasmic vesicle;cytoplasmic vesicle membrane;cytoplasmic vesicle part;endocytic vesicle membrane;extracellular membrane-bounded organelle;extracellular organelle;extracellular region part;extracellular vesicular exosome;intracellular membrane-bounded organelle;intracellular organelle;intracellular organelle part;intrace…		Annexin
657	P22892	AP-1 complex subunit gamma-1	Ap1g1					0.721841	0.274675	27.5526	27.4303	0.392035	0.648642	-0.122344	-0.363293	27.2041	1.04288	0.243393	-0.348547	-0.934376	27.5112	0.157234	0.853872	-0.0414133	-0.137548	P22892	anatomical structure development;biological regulation;cell differentiation;cellular developmental process;cellular process;developmental process;epithelial cell differentiation;kidney development;negative regulation of biological process;negative regulation of cellular process;negative regulation of cytokine secretion;negative regulation of interleukin-8 secretion;negative regulation of molecula…	binding;calcium ion binding;calcium-dependent phospholipid binding;calcium-dependent protein binding;cation binding;identical protein binding;ion binding;lipid binding;metal ion binding;NF-kappaB binding;phospholipid binding;protein binding;transcription factor binding	apical plasma membrane;cell part;cell surface;cytoplasm;cytoplasmic part;extracellular membrane-bounded organelle;extracellular organelle;extracellular region part;extracellular vesicular exosome;intracellular membrane-bounded organelle;intracellular organelle;intracellular organelle part;intracellular part;membrane;membrane part;membrane-bounded organelle;membrane-bounded vesicle;nuclear membran…		Annexin
783	P35585	AP-1 complex subunit mu-1	Ap1m1					0.432461	0.456523	28.5369	28.5908	0.175229	0.849906	0.0538077	0.168481	28.3096	0.810169	0.444752	-0.227356	-0.669239	28.5142	0.0443308	0.938283	-0.0227728	-0.0600746	P35585;Q9WVP1	biological regulation;blood coagulation;coagulation;hemostasis;multicellular organismal process;negative regulation of biological process;negative regulation of coagulation;negative regulation of multicellular organismal process;regulation of biological process;regulation of biological quality;regulation of body fluid levels;regulation of coagulation;regulation of multicellular organismal process…	binding;calcium ion binding;calcium-dependent phospholipid binding;cation binding;ion binding;lipid binding;metal ion binding;phospholipid binding	adherens junction;anchoring junction;blood microparticle;cell junction;cell part;cell-substrate adherens junction;cell-substrate junction;endothelial microparticle;external side of plasma membrane;extracellular membrane-bounded organelle;extracellular organelle;extracellular region part;extracellular vesicular exosome;focal adhesion;intracellular;membrane;membrane part;membrane-bounded organelle;…		Annexin
599	P17426	AP-2 complex subunit alpha-1	Ap2a1				+	0.76945	0.116114	26.0425	26.4023	0.38725	0.418718	0.46624	0.641738	26.3392	1.14289	0.0769487	0.787082	1.40329	26.4856	1.321	0.0307735	0.933487	1.61984	P17426	biological regulation;calcium ion homeostasis;calcium ion transport;cation homeostasis;cation transport;cellular calcium ion homeostasis;cellular cation homeostasis;cellular chemical homeostasis;cellular component assembly;cellular component organization;cellular component organization or biogenesis;cellular divalent inorganic cation homeostasis;cellular homeostasis;cellular ion homeostasis;cellu…	binding;calcium ion binding;calcium-dependent phospholipid binding;calcium-dependent protein binding;cation binding;channel activity;cholesterol binding;gated channel activity;GTP binding;guanyl nucleotide binding;guanyl ribonucleotide binding;identical protein binding;ion binding;ion channel activity;ion transmembrane transporter activity;ligand-gated channel activity;ligand-gated ion channel ac…	adherens junction;anchoring junction;cell junction;cell part;cell-substrate adherens junction;cell-substrate junction;cytoplasmic membrane-bounded vesicle;cytoplasmic part;cytoplasmic vesicle;cytosol;endosomal part;endosome membrane;extracellular membrane-bounded organelle;extracellular organelle;extracellular region part;extracellular vesicular exosome;focal adhesion;intracellular membrane-bound…		Annexin
600	P17427	AP-2 complex subunit alpha-2	Ap2a2	+				2.12142	0.0471371	30.356	30.0932	1.62845	0.243814	-0.262842	-0.915325	30.5242	0.574998	0.583466	0.168126	0.498719	30.4597	0.511906	0.617959	0.103693	0.35386	P17427	autophagy;behavior;behavioral interaction between organisms;biological regulation;calcium ion homeostasis;catabolic process;cation homeostasis;cell differentiation;cell proliferation;cell volume homeostasis;cellular calcium ion homeostasis;cellular catabolic process;cellular cation homeostasis;cellular chemical homeostasis;cellular component organization;cellular component organization or biogene…	binding;calcium ion binding;calcium-dependent phospholipid binding;calcium-dependent protein binding;cation binding;integrin binding;ion binding;lipid binding;metal ion binding;phospholipid binding;protein binding;protein complex binding;receptor binding	cell part;chromaffin granule membrane;cytoplasmic part;cytoplasmic vesicle membrane;cytoplasmic vesicle part;cytosol;endoplasmic reticulum membrane;endoplasmic reticulum part;envelope;extracellular membrane-bounded organelle;extracellular organelle;extracellular region part;extracellular vesicular exosome;intracellular membrane-bounded organelle;intracellular organelle;intracellular organelle par…		Annexin
3514	Q9DBG3	AP-2 complex subunit beta	Ap2b1					1.44076	0.119785	27.9537	28.0883	0.863605	0.541828	0.13461	0.483471	28.3208	3.22648	0.0708571	0.367138	1.43504	28.2478	1.08727	0.219168	0.294155	0.862975	Q9DBG3	amine metabolic process;biological adhesion;cation transport;cell adhesion;cellular process;establishment of localization;ion transport;metabolic process;nitrogen compound metabolic process;response to antibiotic;response to chemical stimulus;response to stimulus;transport	aliphatic-amine oxidase activity;aminoacetone:oxygen oxidoreductase(deaminating) activity;binding;calcium ion binding;catalytic activity;cation binding;cation channel activity;cation transmembrane transporter activity;channel activity;cofactor binding;copper ion binding;ion binding;ion channel activity;ion transmembrane transporter activity;metal ion binding;oxidoreductase activity;oxidoreductase…	cell part;cell projection;cell surface;cytoplasm;cytoplasmic part;early endosome;endoplasmic reticulum;endosome;Golgi apparatus;integral to membrane;intracellular membrane-bounded organelle;intracellular organelle;intracellular part;intrinsic to membrane;membrane;membrane part;membrane-bounded organelle;microvillus;organelle;plasma membrane	beta-Alanine metabolism;Glycine, serine and threonine metabolism;Isoquinoline alkaloid biosynthesis;Phenylalanine metabolism;Tropane, piperidine and pyridine alkaloid biosynthesis;Tyrosine metabolism	Cu_amine_oxid;Cu_amine_oxidN2;Cu_amine_oxidN3
1278	P84091	AP-2 complex subunit mu	Ap2m1	+				1.94683	0.044701	29.2166	29.0781	0.516062	0.594946	-0.138411	-0.428039	29.5734	1.19641	0.20992	0.356809	0.999055	29.3469	0.482703	0.570383	0.130361	0.403914	P84091		2 iron, 2 sulfur cluster binding;aldehyde oxidase activity;binding;catalytic activity;cation binding;coenzyme binding;cofactor binding;electron carrier activity;flavin adenine dinucleotide binding;ion binding;iron ion binding;iron-sulfur cluster binding;metal cluster binding;metal ion binding;molybdopterin cofactor binding;NAD binding;nucleotide binding;oxidoreductase activity;oxidoreductase acti…	cell part;cytoplasm;extracellular membrane-bounded organelle;extracellular organelle;extracellular region part;extracellular vesicular exosome;intracellular part;membrane-bounded organelle;membrane-bounded vesicle;organelle;vesicle	Drug metabolism - cytochrome P450;Nicotinate and nicotinamide metabolism;Tryptophan metabolism;Tyrosine metabolism;Valine, leucine and isoleucine degradation;Vitamin B6 metabolism	Ald_Xan_dh_C;Ald_Xan_dh_C2;CO_deh_flav_C;FAD_binding_5;Fer2;Fer2_2
1128	P62743	AP-2 complex subunit sigma	Ap2s1					0.0347602	0.86062	26.9347	26.9466	0.0297743	0.969414	0.0118723	0.0352343	27.0612	0.269267	0.650233	-0.259768	-0.434548	27.289	0.143656	0.695539	-0.228476	-0.284084	P62743	cellular process;establishment of localization;establishment of localization in cell;establishment of protein localization;intracellular protein transport;intracellular transport;protein transport;transport;vesicle-mediated transport	binding;enzyme binding;kinase binding;protein binding;protein kinase binding;protein transporter activity;substrate-specific transporter activity;transporter activity	AP-type membrane coat adaptor complex;cell part;clathrin adaptor complex;clathrin coated vesicle membrane;coated vesicle membrane;cytoplasmic part;cytoplasmic vesicle membrane;cytoplasmic vesicle part;Golgi apparatus part;intracellular organelle part;intracellular part;macromolecular complex;membrane;membrane part;organelle membrane;organelle part;protein complex;trans-Golgi network;vesicle membr…	Lysosome	Adaptin_N;Alpha_adaptinC2;B2-adapt-app_C
2576	Q8R146	Acylamino-acid-releasing enzyme	Apeh					1.22337	0.134228	30.8065	30.4653	1.45894	0.189992	-0.341161	-1.04798	30.6533	0.39722	0.667756	-0.153248	-0.414792	30.4202	1.86697	0.0887215	-0.386276	-1.23858	Q8R146	biological regulation;cellular process;endosome to melanosome transport;endosome transport;establishment of localization;establishment of localization in cell;establishment of protein localization;Golgi to lysosome transport;Golgi vesicle transport;intracellular protein transport;intracellular transport;lysosomal transport;positive regulation of biological process;positive regulation of cell acti…	binding;cytoskeletal protein binding;enzyme binding;GTPase binding;GTP-dependent protein binding;kinesin binding;protein binding;protein transporter activity;Rab GTPase binding;Ras GTPase binding;small GTPase binding;substrate-specific transporter activity;transporter activity	AP-type membrane coat adaptor complex;cell part;clathrin adaptor complex;clathrin coated vesicle membrane;clathrin-coated vesicle;coated vesicle;coated vesicle membrane;cytoplasm;cytoplasmic membrane-bounded vesicle;cytoplasmic part;cytoplasmic vesicle;cytoplasmic vesicle membrane;cytoplasmic vesicle part;endosome;Golgi apparatus;Golgi apparatus part;intracellular membrane-bounded organelle;intra…	Lysosome	Adaptin_N;Alpha_adaptinC2
711	P28352	DNA-(apurinic or apyrimidinic site) lyase	Apex1					0.236976	0.464782	27.986	27.8127	0.124208	0.770502	-0.173349	-0.239991	27.7901	0.451121	0.374443	-0.598881	-0.752195	27.9585	0.020661	0.956074	-0.027514	-0.0421352	P28352	cellular component organization;cellular component organization at cellular level;cellular component organization or biogenesis;cellular component organization or biogenesis at cellular level;cellular process;endosome to melanosome transport;endosome transport;establishment of localization;establishment of localization in cell;establishment of protein localization;intracellular protein transport;…		AP-type membrane coat adaptor complex;cell part;clathrin adaptor complex;clathrin coated vesicle membrane;coated vesicle membrane;cytoplasmic part;cytoplasmic vesicle membrane;cytoplasmic vesicle part;extracellular membrane-bounded organelle;extracellular organelle;extracellular region part;extracellular vesicular exosome;Golgi apparatus part;intracellular organelle part;intracellular part;macrom…	Lysosome	Adap_comp_sub;Clat_adaptor_s
195	O35841	Apoptosis inhibitor 5	Api5					0.699999	0.16939	26.8268	27.3053	0.778387	0.229936	0.478437	0.949313	27.1223	0.347326	0.562523	0.295506	0.522731	27.5351	1.05256	0.0778798	0.708326	1.29058	O35841	cellular component organization;cellular component organization or biogenesis;cellular membrane organization;cellular process;endocytosis;establishment of localization;establishment of localization in cell;establishment of protein localization;intracellular protein transport;intracellular transport;membrane invagination;membrane organization;protein transport;transport;vesicle-mediated transport	binding;enzyme binding;kinase binding;protein binding;protein kinase binding;protein transporter activity;substrate-specific transporter activity;transporter activity	apical plasma membrane;AP-type membrane coat adaptor complex;basolateral plasma membrane;cell part;cell projection part;clathrin adaptor complex;coated pit;cytoplasmic membrane-bounded vesicle;cytoplasmic part;cytoplasmic vesicle;filopodium tip;intracellular membrane-bounded organelle;intracellular organelle;intracellular part;macromolecular complex;membrane;membrane coat;membrane part;membrane-b…	Endocrine and other factor-regulated calcium reabsorption;Endocytosis;Huntington's disease	Adaptin_N;Alpha_adaptin_C;Alpha_adaptinC2
3950	Q9WVQ5	Methylthioribulose-1-phosphate dehydratase	Apip					0.824565	0.255963	30.0188	29.8182	0.971851	0.40662	-0.200621	-0.656078	30.0119	0.0138098	0.987362	-0.00696707	-0.0188126	29.7181	1.56407	0.162831	-0.300701	-0.990319	Q9WVQ5	cellular component organization;cellular component organization or biogenesis;cellular membrane organization;cellular process;endocytosis;establishment of localization;establishment of localization in cell;establishment of protein localization;intracellular protein transport;intracellular transport;membrane invagination;membrane organization;protein transport;transport;vesicle-mediated transport	binding;enzyme binding;kinase binding;lipid binding;protein binding;protein kinase binding;protein transporter activity;substrate-specific transporter activity;transporter activity	AP-type membrane coat adaptor complex;cell part;clathrin adaptor complex;coated pit;cytoplasmic membrane-bounded vesicle;cytoplasmic part;cytoplasmic vesicle;intracellular membrane-bounded organelle;intracellular organelle;intracellular part;macromolecular complex;membrane;membrane coat;membrane part;membrane-bounded organelle;membrane-bounded vesicle;organelle;plasma membrane;protein complex;sto…	Endocrine and other factor-regulated calcium reabsorption;Endocytosis;Huntington's disease	Adaptin_N;Alpha_adaptin_C;Alpha_adaptinC2
3438	Q9D7N9	Adipocyte plasma membrane-associated protein	Apmap					0.262185	0.610831	31.9554	32.058	0.317371	0.702388	0.102642	0.30473	31.8476	0.207862	0.793751	-0.107825	-0.265501	31.857	0.298238	0.685257	-0.0984149	-0.290968	Q9D7N9	cellular component organization;cellular component organization or biogenesis;cellular membrane organization;cellular process;endocytosis;establishment of localization;establishment of localization in cell;establishment of protein localization;intracellular protein transport;intracellular transport;membrane invagination;membrane organization;protein transport;transport;vesicle-mediated transport	binding;clathrin binding;protein binding;protein transporter activity;substrate-specific transporter activity;transporter activity	AP-type membrane coat adaptor complex;cell part;clathrin adaptor complex;coated pit;cytoplasmic part;intracellular membrane-bounded organelle;intracellular organelle;intracellular part;macromolecular complex;membrane;membrane part;membrane-bounded organelle;organelle;plasma membrane;protein complex	Endocrine and other factor-regulated calcium reabsorption;Endocytosis;Huntington's disease	Adaptin_N;Alpha_adaptinC2;B2-adapt-app_C
1345	Q00623	Apolipoprotein A-I	Apoa1					0.550008	0.304198	34.8106	34.9207	0.186671	0.752982	0.110069	0.255363	35.2435	0.783705	0.256761	0.432882	0.914244	34.9811	0.327388	0.569627	0.170489	0.404546	Q00623;CON__P15497	cellular component organization;cellular component organization or biogenesis;cellular membrane organization;cellular process;endocytosis;establishment of localization;establishment of localization in cell;establishment of protein localization;intracellular protein transport;intracellular transport;membrane invagination;membrane organization;protein transport;transport;vesicle-mediated transport	binding;lipid binding;peptide binding;signal sequence binding	AP-type membrane coat adaptor complex;cell part;clathrin adaptor complex;coated pit;cytoplasmic membrane-bounded vesicle;cytoplasmic part;cytoplasmic vesicle;extracellular membrane-bounded organelle;extracellular organelle;extracellular region part;extracellular vesicular exosome;intracellular membrane-bounded organelle;intracellular organelle;intracellular part;macromolecular complex;membrane;me…	Endocrine and other factor-regulated calcium reabsorption;Endocytosis;Huntington's disease	Adap_comp_sub;Clat_adaptor_s
2542	Q8K4Z3	NAD(P)H-hydrate epimerase	Apoa1bp					0.300259	0.550507	30.6167	30.5906	0.0966814	0.925971	-0.0261526	-0.0874772	30.6595	0.068176	0.938475	0.0427303	0.100885	30.4002	1.2482	0.288213	-0.216537	-0.741957	Q8K4Z3	cellular component organization;cellular component organization or biogenesis;cellular membrane organization;cellular process;endocytosis;establishment of localization;establishment of localization in cell;establishment of protein localization;intracellular protein transport;intracellular transport;membrane invagination;membrane organization;protein transport;transport;vesicle-mediated transport	protein transporter activity;substrate-specific transporter activity;transporter activity	AP-2 adaptor complex;AP-type membrane coat adaptor complex;cell part;clathrin adaptor complex;cytoplasmic part;cytoplasmic vesicle part;intracellular organelle part;intracellular part;macromolecular complex;membrane part;organelle part;plasma membrane part;protein complex	Endocrine and other factor-regulated calcium reabsorption;Endocytosis;Huntington's disease	Clat_adaptor_s
479	P09813	Apolipoprotein A-II	Apoa2					0.668395	0.19091	31.4596	31.2448	0.252245	0.625669	-0.214738	-0.392134	31.8941	0.690922	0.287885	0.434504	0.860937	31.5018	0.0425669	0.921064	0.0422072	0.0774384	P09813	beta-amyloid metabolic process;cellular macromolecule metabolic process;cellular metabolic process;cellular process;glycoprotein metabolic process;macromolecule metabolic process;metabolic process;primary metabolic process;protein metabolic process;proteolysis	catalytic activity;endopeptidase activity;exopeptidase activity;hydrolase activity;omega peptidase activity;peptidase activity;peptidase activity, acting on L-amino acid peptides;serine hydrolase activity;serine-type endopeptidase activity;serine-type peptidase activity	cell part;cytoplasm;extracellular membrane-bounded organelle;extracellular organelle;extracellular region part;extracellular vesicular exosome;intracellular organelle part;intracellular part;membrane;membrane-bounded organelle;membrane-bounded vesicle;nuclear membrane;nuclear part;organelle;organelle membrane;organelle part;vesicle		Peptidase_S9
430	P06728	Apolipoprotein A-IV	Apoa4					0.7574	0.188675	32.0336	32.3324	1.07623	0.272854	0.298841	0.867777	32.5171	0.906808	0.194466	0.483508	1.02794	32.0773	0.100222	0.870672	0.0437498	0.121464	P06728	aging;base-excision repair;biological regulation;biosynthetic process;catabolic process;cell redox homeostasis;cellular biosynthetic process;cellular catabolic process;cellular homeostasis;cellular macromolecule biosynthetic process;cellular macromolecule catabolic process;cellular macromolecule metabolic process;cellular metabolic process;cellular nitrogen compound metabolic process;cellular pro…	3'-5' exonuclease activity;3'-5'-exodeoxyribonuclease activity;binding;carbon-oxygen lyase activity;catalytic activity;cation binding;chromatin binding;chromatin DNA binding;damaged DNA binding;deoxyribonuclease activity;DNA binding;DNA-(apurinic or apyrimidinic site) lyase activity;double-stranded DNA specific 3'-5' exodeoxyribonuclease activity;double-stranded DNA specific exodeoxyribonuclease …	cell part;centrosome;cytoplasm;cytoplasmic part;cytoskeletal part;endoplasmic reticulum;intracellular membrane-bounded organelle;intracellular non-membrane-bounded organelle;intracellular organelle;intracellular organelle part;intracellular part;macromolecular complex;membrane-bounded organelle;microtubule organizing center;mitochondrion;non-membrane-bounded organelle;nuclear body;nuclear part;nu…	Base excision repair	Exo_endo_phos
3925	Q9WV35	Probable C->U-editing enzyme APOBEC-2	Apobec2				+	0.698919	0.115761	28.4385	27.9035	0.341216	0.440661	-0.535027	-0.614069	28.795	0.306108	0.566493	0.356408	0.516716	29.2174	1.78832	0.021168	0.778886	1.78815	Q9WV35	apoptosis;biological regulation;cell death;cellular process;death;negative regulation of apoptosis;negative regulation of biological process;negative regulation of cell death;negative regulation of cellular process;negative regulation of fibroblast apoptosis;negative regulation of programmed cell death;programmed cell death;regulation of apoptosis;regulation of biological process;regulation of ce…	binding;fibroblast growth factor binding;growth factor binding;protein binding	cell part;cytoplasm;intracellular membrane-bounded organelle;intracellular organelle;intracellular organelle part;intracellular part;macromolecular complex;membrane;membrane-bounded organelle;nuclear part;nucleoplasm;nucleus;organelle;organelle part;ribonucleoprotein complex;spliceosomal complex		API5
765	P34928	Apolipoprotein C-I	Apoc1					0.298905	0.46722	28.8863	28.5342	1.61246	0.168479	-0.352158	-1.1078	28.8996	0.0126834	0.988324	0.0133166	0.0240347	28.6713	0.664428	0.393013	-0.215034	-0.604493	P34928	amine biosynthetic process;amine metabolic process;amino acid salvage;apoptosis;aspartate family amino acid biosynthetic process;aspartate family amino acid metabolic process;biological regulation;biosynthetic process;carboxylic acid biosynthetic process;carboxylic acid metabolic process;cell death;cellular amine metabolic process;cellular amino acid biosynthetic process;cellular amino acid metab…	binding;carbon-oxygen lyase activity;catalytic activity;cation binding;hydro-lyase activity;identical protein binding;ion binding;lyase activity;metal ion binding;methylthioribulose 1-phosphate dehydratase activity;protein binding;transition metal ion binding;zinc ion binding	cell part;cytoplasm;intracellular part	Cysteine and methionine metabolism	Aldolase_II
761	P33622	Apolipoprotein C-III	Apoc3	+		+		3.50173	0.000379747	26.6773	26.1525	1.88492	0.0736721	-0.524851	-1.49733	27.5502	2.08857	0.0127186	0.872882	2.05445	26.5758	0.166556	0.751723	-0.101525	-0.233116	P33622	biosynthetic process;metabolic process	amine-lyase activity;arylesterase activity;carbon-nitrogen lyase activity;carboxylic ester hydrolase activity;catalytic activity;hydrolase activity;hydrolase activity, acting on ester bonds;lyase activity;strictosidine synthase activity	cell part;cell surface;extracellular membrane-bounded organelle;extracellular organelle;extracellular region part;extracellular vesicular exosome;integral to membrane;intrinsic to membrane;membrane;membrane part;membrane-bounded organelle;membrane-bounded vesicle;organelle;vesicle		Str_synth
457	P08226	Apolipoprotein E	Apoe					1.23244	0.0571971	30.585	30.6088	0.0449261	0.948787	0.0237756	0.0618202	31.3029	1.14338	0.0843707	0.717899	1.35699	30.794	0.635203	0.409585	0.208954	0.585259	P08226	adrenal gland development;alcohol metabolic process;amine metabolic process;anatomical structure development;anatomical structure morphogenesis;biological regulation;biosynthetic process;blood vessel endothelial cell migration;C21-steroid hormone metabolic process;cell migration;cell motility;cell proliferation;cell surface receptor linked signaling pathway;cellular amine metabolic process;cellul…	alcohol binding;amine binding;apolipoprotein A-I receptor binding;apolipoprotein receptor binding;beta-amyloid binding;binding;cation binding;chemorepellent activity;cholesterol binding;cholesterol transporter activity;enzyme activator activity;enzyme binding;enzyme inhibitor activity;enzyme regulator activity;high-density lipoprotein particle binding;high-density lipoprotein particle receptor bi…	blood microparticle;cell part;cell surface;chylomicron;cytoplasmic membrane-bounded vesicle;cytoplasmic part;cytoplasmic vesicle;cytosol;discoidal high-density lipoprotein particle;endocytic vesicle;extracellular membrane-bounded organelle;extracellular organelle;extracellular region;extracellular region part;extracellular space;extracellular vesicular exosome;high-density lipoprotein particle;in…	African trypanosomiasis;Fat digestion and absorption;PPAR signaling pathway;Vitamin digestion and absorption	Apolipoprotein
1355	Q01339	Beta-2-glycoprotein 1	Apoh	+		+		2.06467	0.0187581	29.5448	29.4598	0.166718	0.798172	-0.08497	-0.214063	30.153	1.90293	0.0427081	0.608267	1.6318	29.7436	0.633931	0.421226	0.198832	0.56863	Q01339;CON__P17690	cellular component assembly;cellular component organization;cellular component organization or biogenesis;cellular metabolic process;cellular nitrogen compound metabolic process;cellular process;coenzyme metabolic process;cofactor metabolic process;heterocycle metabolic process;macromolecular complex assembly;macromolecular complex subunit organization;metabolic process;NAD metabolic process;NADH…	binding;cation binding;identical protein binding;ion binding;metal ion binding;nucleotide binding;protein binding;protein dimerization activity;protein homodimerization activity	cell body;cell part;cell projection;cilium;cytoplasm;cytoplasmic part;extracellular membrane-bounded organelle;extracellular organelle;extracellular region;extracellular region part;extracellular space;extracellular vesicular exosome;intracellular membrane-bounded organelle;intracellular organelle;intracellular organelle part;intracellular part;membrane-bounded organelle;membrane-bounded vesicle;…		YjeF_N
3585	Q9DCZ4	Apolipoprotein O	Apoo					0.871249	0.173309	30.0213	30.4796	1.349	0.137326	0.458304	1.20209	30.3951	0.687835	0.331006	0.373822	0.807208	30.4259	1.30449	0.121557	0.404637	1.10868	Q9DCZ4	acute inflammatory response;acylglycerol catabolic process;acylglycerol metabolic process;alcohol metabolic process;amine metabolic process;anatomical structure morphogenesis;beta-glucoside transport;biological regulation;biosynthetic process;carbohydrate transport;carboxylic acid metabolic process;catabolic process;cellular amine metabolic process;cellular biogenic amine metabolic process;cellul…	alcohol binding;amine binding;apolipoprotein receptor binding;binding;cation binding;cholesterol binding;cholesterol transporter activity;enzyme activator activity;enzyme inhibitor activity;enzyme regulator activity;high-density lipoprotein particle binding;high-density lipoprotein particle receptor binding;identical protein binding;ion binding;lipase inhibitor activity;lipid binding;lipid transp…	blood microparticle;cell part;chylomicron;cytoplasmic part;cytosol;extracellular membrane-bounded organelle;extracellular organelle;extracellular region;extracellular region part;extracellular space;extracellular vesicular exosome;high-density lipoprotein particle;intracellular part;macromolecular complex;membrane-bounded organelle;membrane-bounded vesicle;organelle;plasma lipoprotein particle;pr…	PPAR signaling pathway	ApoA-II
1993	Q78IK4	MICOS complex subunit Mic27	Apool					0.938635	0.232213	31.5386	31.8478	1.21534	0.239716	0.30922	0.924957	31.5958	0.148101	0.886115	0.0571737	0.16469	31.7714	0.935078	0.31168	0.232819	0.712306	Q78IK4	alcohol metabolic process;amine metabolic process;anatomical structure morphogenesis;biological adhesion;biological regulation;biosynthetic process;catabolic process;cell adhesion;cell part morphogenesis;cell projection morphogenesis;cell projection organization;cell-cell adhesion;cellular amine metabolic process;cellular biogenic amine metabolic process;cellular catabolic process;cellular compon…	alcohol binding;amine binding;antioxidant activity;binding;cation binding;cholesterol binding;cholesterol transporter activity;copper ion binding;enzyme activator activity;enzyme regulator activity;identical protein binding;ion binding;lipid binding;lipid transporter activity;metal ion binding;phosphatidylcholine binding;phosphatidylcholine-sterol O-acyltransferase activator activity;phospholipid…	blood microparticle;cell part;cell surface;chylomicron;cytoplasmic part;cytosol;extracellular membrane-bounded organelle;extracellular organelle;extracellular region;extracellular region part;extracellular space;extracellular vesicular exosome;high-density lipoprotein particle;intracellular part;macromolecular complex;membrane-bounded organelle;membrane-bounded vesicle;organelle;plasma lipoprotei…	Fat digestion and absorption;Vitamin digestion and absorption	Apolipoprotein
2530	Q8K3H0	DCC-interacting protein 13-alpha	Appl1	+	+			1.47517	0.0239525	26.2699	NaN	1.35671	0.0471784	-0.968807	-1.66698	26.1865	0.589475	0.376713	-0.374602	-0.750203	26.4047	0.564032	0.541822	0.13476	0.432402	Q8K3H0;Q8K3G9	biological regulation;cellular macromolecule metabolic process;cellular metabolic process;cellular nitrogen compound metabolic process;cellular process;demethylation;DNA dealkylation;DNA demethylation;DNA metabolic process;DNA modification;macromolecule metabolic process;macromolecule modification;metabolic process;mRNA metabolic process;mRNA modification;mRNA processing;nitrogen compound metabol…	binding;catalytic activity;cation binding;hydrolase activity;hydrolase activity, acting on carbon-nitrogen (but not peptide) bonds;hydrolase activity, acting on carbon-nitrogen (but not peptide) bonds, in cyclic amidines;ion binding;metal ion binding;transition metal ion binding;zinc ion binding		Atrazine degradation	APOBEC_N
1361	Q02013	Aquaporin-1	Aqp1	+		+	+	1.48188	0.012467	NaN	27.4116	0.886173	0.094812	1.33605	1.38925	27.6129	1.30026	0.021374	1.62682	1.88028	27.8312	3.61957	0	2.46465	4.76317	Q02013	acylglycerol metabolic process;alcohol metabolic process;biological regulation;cellular component organization;cellular component organization or biogenesis;cellular lipid metabolic process;cellular macromolecule metabolic process;cellular metabolic process;cellular process;cholesterol efflux;cholesterol metabolic process;cholesterol transport;chylomicron remnant clearance;establishment of locali…	binding;carboxylic acid binding;enzyme inhibitor activity;enzyme regulator activity;fatty acid binding;lipase inhibitor activity;lipid binding;monocarboxylic acid binding;phospholipase inhibitor activity	cell part;cytoplasmic part;endoplasmic reticulum;extracellular membrane-bounded organelle;extracellular organelle;extracellular region part;extracellular vesicular exosome;high-density lipoprotein particle;intracellular membrane-bounded organelle;intracellular organelle;intracellular part;macromolecular complex;membrane-bounded organelle;membrane-bounded vesicle;organelle;plasma lipoprotein parti…		ApoC-I
1630	Q5XJY5	Coatomer subunit delta	Arcn1					0.0429623	0.895074	29.0843	29.1991	0.506754	0.63652	0.114791	0.377788	29.1711	0.137997	0.855114	0.0868239	0.198222	29.0809	0.00812315	0.987582	-0.00343037	-0.0100395	Q5XJY5	acylglycerol catabolic process;acylglycerol metabolic process;alcohol metabolic process;biological regulation;carbohydrate homeostasis;catabolic process;cell surface receptor linked signaling pathway;cellular catabolic process;cellular chemical homeostasis;cellular component organization;cellular component organization or biogenesis;cellular glucose homeostasis;cellular homeostasis;cellular lipid…	binding;enzyme inhibitor activity;enzyme regulator activity;lipase inhibitor activity;lipid binding;phospholipid binding	cell part;chylomicron;cytoplasmic part;cytosol;extracellular membrane-bounded organelle;extracellular organelle;extracellular region;extracellular region part;extracellular vesicular exosome;high-density lipoprotein particle;intermediate-density lipoprotein particle;intracellular part;macromolecular complex;membrane-bounded organelle;membrane-bounded vesicle;organelle;plasma lipoprotein particle;…	PPAR signaling pathway	Apo-CIII
1275	P84078	ADP-ribosylation factor 1	Arf1					0.179726	0.577255	31.0486	31.2241	0.330971	0.605155	0.175506	0.412099	31.0168	0.0225836	0.972151	-0.0317974	-0.0467654	31.4234	0.994048	0.18042	0.37483	0.951632	P84078	acylglycerol catabolic process;acylglycerol metabolic process;aging;alcohol metabolic process;alpha-amino-3-hydroxy-5-methyl-4-isoxazole propionate receptor clustering;anatomical structure development;anatomical structure morphogenesis;artery morphogenesis;biological regulation;biosynthetic process;blood vessel morphogenesis;calcium ion homeostasis;carboxylic acid transport;cardiovascular system …	antioxidant activity;beta-amyloid binding;binding;carbohydrate binding;cation binding;cholesterol binding;cholesterol transporter activity;cytoskeletal protein binding;enzyme activator activity;enzyme regulator activity;glycosaminoglycan binding;heparin binding;hydroxyapatite binding;identical protein binding;ion binding;lipid binding;lipid transporter activity;lipoprotein particle binding;lipopr…	blood microparticle;cell body;cell part;cell projection;chylomicron;cytoplasmic part;cytoskeletal part;cytosol;dendrite;discoidal high-density lipoprotein particle;early endosome;endoplasmic reticulum;endosome;envelope;extracellular matrix;extracellular membrane-bounded organelle;extracellular organelle;extracellular region;extracellular region part;extracellular space;extracellular vesicular exo…	Alzheimer's disease	Apolipoprotein
1119	P62331	ADP-ribosylation factor 6	Arf6	+		+	+	1.60365	0.0136051	NaN	26.1213	0.8817	0.114338	1.01382	1.299	26.2767	1.19928	0.0347022	1.33655	1.69742	26.2426	1.41905	0.01468	1.45803	1.94275	P62331	acylglycerol metabolic process;biological regulation;blood coagulation, intrinsic pathway;cellular lipid metabolic process;cellular metabolic process;cellular process;glycerol ether metabolic process;glycerolipid metabolic process;lipid metabolic process;macromolecule metabolic process;metabolic process;negative regulation of angiogenesis;negative regulation of apoptosis;negative regulation of bi…	binding;carbohydrate binding;enzyme activator activity;enzyme regulator activity;glycoprotein binding;glycosaminoglycan binding;heparin binding;identical protein binding;lipase activator activity;lipid binding;lipoprotein lipase activator activity;pattern binding;phospholipid binding;polysaccharide binding;protein binding	cell part;cell surface;chylomicron;extracellular matrix;extracellular membrane-bounded organelle;extracellular organelle;extracellular region part;extracellular space;extracellular vesicular exosome;high-density lipoprotein particle;macromolecular complex;membrane-bounded organelle;membrane-bounded vesicle;organelle;plasma lipoprotein particle;protein-lipid complex;triglyceride-rich lipoprotein p…		Sushi;Sushi_2
1601	Q5FWK3	Rho GTPase-activating protein 1	Arhgap1					0.460006	0.348079	29.0245	29.3933	1.64772	0.153641	0.368706	1.14905	29.0706	0.0544505	0.944785	0.0460391	0.0925058	29.3461	0.890628	0.230016	0.321578	0.840583	Q5FWK3			cell part;integral to membrane;intrinsic to membrane;membrane part		ApoO
3050	Q99PT1	Rho GDP-dissociation inhibitor 1	Arhgdia					1.64636	0.0581946	32.4243	32.3995	0.0594611	0.94037	-0.0247908	-0.0713411	32.8594	2.32934	0.0691322	0.435138	1.45327	32.4461	0.0671249	0.928977	0.0218019	0.0690512	Q99PT1			cell part;cytoplasmic part;integral to membrane;intracellular membrane-bounded organelle;intracellular organelle;intracellular organelle part;intracellular part;intrinsic to membrane;membrane;membrane part;membrane-bounded organelle;mitochondrial inner membrane;mitochondrial membrane;mitochondrial part;mitochondrion;organelle;organelle inner membrane;organelle membrane;organelle part		ApoO
1741	Q61599	Rho GDP-dissociation inhibitor 2	Arhgdib	+	+	+		3.30785	0.0021674	28.5354	29.3938	2.88982	0.0117596	0.858407	2.44385	29.3237	3.54668	0.0041768	0.788382	2.58756	28.8451	0.965489	0.224507	0.309767	0.850407	Q61599	biological regulation;cell cycle;cell proliferation;cellular process;regulation of biological process;regulation of cellular component organization;regulation of cellular localization;regulation of cellular process;regulation of establishment of protein localization;regulation of establishment of protein localization in plasma membrane;regulation of glucose import;regulation of glucose transport;…	binding;enzyme binding;identical protein binding;kinase binding;protein binding;protein kinase B binding;protein kinase binding	cell part;chromatin remodeling complex;cytoplasmic part;cytosol;early endosome membrane;endosomal part;endosome membrane;extracellular membrane-bounded organelle;extracellular organelle;extracellular region part;extracellular vesicular exosome;histone deacetylase complex;intracellular membrane-bounded organelle;intracellular organelle;intracellular organelle part;intracellular part;macromolecular…	Colorectal cancer;Pathways in cancer	PID
1705	Q61210	Rho guanine nucleotide exchange factor 1	Arhgef1					0.297393	0.400537	26.3562	26.7018	0.745128	0.307681	0.345643	0.808125	26.5925	0.17061	0.747998	-0.2391	-0.32179	26.3392	0.325039	0.490143	-0.265607	-0.485517	Q61210	actin cytoskeleton organization;actin filament-based process;ammonium transmembrane transport;ammonium transport;anatomical structure development;anatomical structure morphogenesis;biological regulation;biosynthetic process;blood vessel development;body fluid secretion;camera-type eye morphogenesis;carbohydrate transport;carbon dioxide transmembrane transport;carbon dioxide transport;cation trans…	alcohol transmembrane transporter activity;ammonium transmembrane transporter activity;binding;carbon dioxide transmembrane transporter activity;cation channel activity;cation transmembrane transporter activity;channel activity;cyclic nucleotide-gated ion channel activity;ephrin receptor binding;gated channel activity;glycerol channel activity;glycerol transmembrane transporter activity;inorganic…	apical part of cell;apical plasma membrane;axon;axon part;axon terminus;basal plasma membrane;basolateral plasma membrane;brush border;brush border membrane;cell body membrane;cell part;cell projection;cell projection membrane;cell projection part;cytoplasm;cytoplasmic part;cytoplasmic vesicle membrane;cytoplasmic vesicle part;dense core granule membrane;extracellular membrane-bounded organelle;e…	Bile secretion;Proximal tubule bicarbonate reclamation	MIP
3983	Q9Z1K5	E3 ubiquitin-protein ligase ARIH1	Arih1					1.03025	0.206792	27.5692	27.3954	0.687114	0.504941	-0.173882	-0.53919	27.7579	1.42852	0.419745	0.188627	0.696599	27.5627	0.0147114	0.977117	-0.00652361	-0.0186458	Q9Z1K5	adult behavior;adult locomotory behavior;anatomical structure maturation;behavior;cellular process;cerebellar Purkinje cell layer maturation;developmental maturation;developmental process;establishment of localization;establishment of localization in cell;establishment of protein localization;Golgi vesicle transport;intracellular protein transport;intracellular transport;locomotory behavior;multi…		AP-type membrane coat adaptor complex;cell part;clathrin adaptor complex;coated vesicle;COPI vesicle coat;COPI-coated vesicle;cytoplasm;cytoplasmic membrane-bounded vesicle;cytoplasmic part;cytoplasmic vesicle;cytoplasmic vesicle part;endoplasmic reticulum;Golgi apparatus;Golgi apparatus part;Golgi-associated vesicle;intracellular membrane-bounded organelle;intracellular organelle;intracellular o…		Adap_comp_sub;Clat_adaptor_s
3910	Q9WUL7	ADP-ribosylation factor-like protein 3	Arl3					0.0187902	0.926965	27.2326	27.1337	0.257119	0.730095	-0.0988712	-0.276592	27.1554	0.148751	0.858667	-0.0772266	-0.194035	27.0281	0.166764	0.670678	-0.204507	-0.303476	Q9WUL7	biological regulation;cation homeostasis;cellular cation homeostasis;cellular chemical homeostasis;cellular component organization;cellular component organization at cellular level;cellular component organization or biogenesis;cellular component organization or biogenesis at cellular level;cellular copper ion homeostasis;cellular homeostasis;cellular ion homeostasis;cellular process;cellular resp…	binding;GTP binding;guanyl nucleotide binding;guanyl ribonucleotide binding;nucleotide binding;purine nucleotide binding;purine ribonucleoside triphosphate binding;purine ribonucleotide binding;ribonucleotide binding	adherens junction;anchoring junction;cell junction;cell leading edge;cell part;cell projection;cell-substrate adherens junction;cell-substrate junction;contractile fiber part;cytoplasmic part;cytoskeletal part;cytosol;endomembrane system;extracellular membrane-bounded organelle;extracellular organelle;extracellular region part;extracellular vesicular exosome;focal adhesion;Golgi apparatus;intrace…	Vibrio cholerae infection	Arf
2640	Q8R5J9	PRA1 family protein 3	Arl6ip5					1.11192	0.0702066	26.8071	26.3641	0.396918	0.526097	-0.234485	-0.51036	27.0365	0.85056	0.231234	0.437892	0.955279	27.0405	0.55971	0.266721	0.441924	0.777387	Q8R5J9	actin cytoskeleton organization;actin filament-based process;anatomical structure development;apoptosis;biological regulation;cell cycle;cell death;cell division;cell projection organization;cellular component organization;cellular component organization at cellular level;cellular component organization or biogenesis;cellular component organization or biogenesis at cellular level;cellular localiz…	binding;catalytic activity;enzyme binding;GTP binding;GTPase activity;guanyl nucleotide binding;guanyl ribonucleotide binding;hydrolase activity;hydrolase activity, acting on acid anhydrides;hydrolase activity, acting on acid anhydrides, in phosphorus-containing anhydrides;nucleoside-triphosphatase activity;nucleotide binding;protein binding;purine nucleotide binding;purine ribonucleoside triphos…	adherens junction;anchoring junction;cell cortex;cell division site part;cell junction;cell part;cell projection;cell projection membrane;cell projection part;cell-substrate adherens junction;cell-substrate junction;cleavage furrow;cytoplasm;cytoplasmic membrane-bounded vesicle;cytoplasmic part;cytoplasmic vesicle;early endosome;endocytic vesicle;endosomal part;endosome;endosome membrane;extracel…	Endocytosis;Fc gamma R-mediated phagocytosis	Arf
2720	Q8VEH3	ADP-ribosylation factor-like protein 8A	Arl8a					0.19076	0.615064	26.6065	26.7809	0.376953	0.588179	0.17441	0.434488	26.89	0.388371	0.539412	0.283521	0.545847	26.884	0.600692	0.346205	0.277518	0.663362	Q8VEH3	biological regulation;cellular process;cellular response to stimulus;intracellular signal transduction;positive regulation of catalytic activity;positive regulation of GTPase activity;positive regulation of hydrolase activity;positive regulation of molecular function;regulation of biological process;regulation of catabolic process;regulation of catalytic activity;regulation of cellular catabolic …	enzyme activator activity;enzyme regulator activity;GTPase activator activity;GTPase regulator activity;nucleoside-triphosphatase regulator activity	cell leading edge;cell part;cell projection;cytoplasm;extracellular membrane-bounded organelle;extracellular organelle;extracellular region part;extracellular vesicular exosome;intracellular part;membrane;membrane-bounded organelle;membrane-bounded vesicle;organelle;plasma membrane;ruffle;vesicle		CRAL_TRIO_2;RhoGAP
3157	Q9CQW2	ADP-ribosylation factor-like protein 8B	Arl8b					0.453938	0.498473	30.1913	30.2264	0.140414	0.898951	0.035099	0.119086	30.3863	1.60039	0.389257	0.194948	0.733622	30.1603	0.0761154	0.906532	-0.0309916	-0.089496	Q9CQW2	biological regulation;cell surface receptor linked signaling pathway;cellular process;cellular response to stimulus;intracellular signal transduction;negative regulation of biological process;negative regulation of cell migration;negative regulation of cell motility;negative regulation of cellular component movement;negative regulation of cellular process;negative regulation of locomotion;Ras pro…	enzyme activator activity;enzyme regulator activity;GDP-dissociation inhibitor activity;GTPase activator activity;GTPase regulator activity;nucleoside-triphosphatase regulator activity;Rho GDP-dissociation inhibitor activity;small GTPase regulator activity	cell part;cytoplasm;extracellular membrane-bounded organelle;extracellular organelle;extracellular region part;extracellular vesicular exosome;immunological synapse;intracellular membrane-bounded organelle;intracellular organelle;intracellular part;membrane;membrane part;membrane-bounded organelle;membrane-bounded vesicle;nucleus;organelle;plasma membrane part;vesicle	Neurotrophin signaling pathway;Vasopressin-regulated water reabsorption	Rho_GDI
3425	Q9D7A8	Armadillo repeat-containing protein 1	Armc1					1.07691	0.0940827	29.1018	29.3804	0.662115	0.381553	0.278575	0.692418	28.8018	0.482507	0.481327	-0.299992	-0.62167	29.3593	0.595547	0.369168	0.257467	0.637277	Q9D7A8	metabolic process	catalytic activity;enzyme activator activity;enzyme regulator activity;GDP-dissociation inhibitor activity;GTPase activator activity;GTPase activity;GTPase regulator activity;hydrolase activity;hydrolase activity, acting on acid anhydrides;hydrolase activity, acting on acid anhydrides, in phosphorus-containing anhydrides;nucleoside-triphosphatase activity;nucleoside-triphosphatase regulator activ…	cell part;cytoplasm;extracellular membrane-bounded organelle;extracellular organelle;extracellular region part;extracellular vesicular exosome;intracellular part;membrane-bounded organelle;membrane-bounded vesicle;organelle;vesicle	Neurotrophin signaling pathway;Vasopressin-regulated water reabsorption	Rho_GDI
32	A6H630	Protein-glutamate O-methyltransferase	Armt1					0.789174	0.186325	27.3521	27.4252	0.171097	0.817682	0.0731654	0.20004	26.9752	1.17921	0.196523	-0.376875	-1.02379	27.0679	0.605121	0.340925	-0.284178	-0.673015	A6H630	biological regulation;negative regulation of biological process;negative regulation of cell communication;negative regulation of cellular process;negative regulation of G-protein coupled receptor protein signaling pathway;negative regulation of response to stimulus;negative regulation of signal transduction;negative regulation of signaling;regulation of biological process;regulation of cell commu…	enzyme activator activity;enzyme regulator activity;GTPase activator activity;GTPase regulator activity;guanyl-nucleotide exchange factor activity;nucleoside-triphosphatase regulator activity;Ras guanyl-nucleotide exchange factor activity;Rho guanyl-nucleotide exchange factor activity;small GTPase regulator activity	cell part;cytoplasm;intracellular part;membrane;plasma membrane	ko05152;Regulation of actin cytoskeleton;Vascular smooth muscle contraction	RGS-like;RhoGEF
3860	Q9R0Q6	Actin-related protein 2/3 complex subunit 1A	Arpc1a					0.462426	0.249981	28.3491	27.9	1.47037	0.13	-0.449154	-1.23365	28.278	0.0898565	0.899832	-0.0711107	-0.14577	28.1356	0.655454	0.154075	-0.782743	-1.01229	Q9R0Q6	catabolic process;cellular catabolic process;cellular macromolecule catabolic process;cellular macromolecule metabolic process;cellular metabolic process;cellular process;cellular protein metabolic process;macromolecule catabolic process;macromolecule metabolic process;macromolecule modification;metabolic process;modification-dependent macromolecule catabolic process;modification-dependent protei…	acid-amino acid ligase activity;binding;catalytic activity;cation binding;enzyme binding;ion binding;ligase activity;ligase activity, forming carbon-nitrogen bonds;metal ion binding;protein binding;small conjugating protein ligase activity;transition metal ion binding;ubiquitin protein ligase binding;ubiquitin-protein ligase activity;zinc ion binding	cell part;cytoplasm;intracellular part		IBR
3923	Q9WV32	Actin-related protein 2/3 complex subunit 1B	Arpc1b	+		+	+	6.43958	0	30.5387	30.749	1.8732	0.308678	0.210298	0.806673	31.3113	4.07219	0.00317419	0.772646	2.734	30.9586	3.09425	0.0368783	0.41988	1.56895	Q9WV32	anatomical structure development;anatomical structure morphogenesis;biological regulation;cell development;cell part morphogenesis;cell projection morphogenesis;cell projection organization;cell surface receptor linked signaling pathway;cellular component morphogenesis;cellular component movement;cellular component organization;cellular component organization at cellular level;cellular component …	binding;catalytic activity;cation binding;cytoskeletal protein binding;GDP binding;GTP binding;GTPase activity;guanyl nucleotide binding;guanyl ribonucleotide binding;hydrolase activity;hydrolase activity, acting on acid anhydrides;hydrolase activity, acting on acid anhydrides, in phosphorus-containing anhydrides;ion binding;metal ion binding;microtubule binding;nucleoside-triphosphatase activity…	cell part;cell projection;centrosome;cilium;cytoplasmic microtubule;cytoplasmic part;cytoskeletal part;extracellular membrane-bounded organelle;extracellular organelle;extracellular region part;extracellular vesicular exosome;Golgi apparatus;Golgi apparatus part;Golgi membrane;intracellular membrane-bounded organelle;intracellular non-membrane-bounded organelle;intracellular organelle;intracellul…		Arf
3204	Q9CVB6	Actin-related protein 2/3 complex subunit 2	Arpc2	+		+		4.81971	0.000978261	30.8556	30.9968	0.674051	0.552716	0.141168	0.468952	31.5494	3.52331	0.00545291	0.693756	2.36757	31.0875	1.28939	0.262649	0.231863	0.784573	Q9CVB6	acidic amino acid transport;amine transport;amino acid transport;anion transport;biological regulation;carboxylic acid transport;cellular chemical homeostasis;cellular homeostasis;cellular ion homeostasis;cellular process;chemical homeostasis;establishment of localization;homeostatic process;induction of apoptosis;induction of apoptosis by intracellular signals;induction of apoptosis by oxidative…		cell part;cytoplasmic part;cytoskeleton;endoplasmic reticulum;endoplasmic reticulum membrane;endoplasmic reticulum part;extracellular membrane-bounded organelle;extracellular organelle;extracellular region part;extracellular vesicular exosome;integral to membrane;intracellular membrane-bounded organelle;intracellular non-membrane-bounded organelle;intracellular organelle;intracellular organelle p…		PRA1
3750	Q9JM76	Actin-related protein 2/3 complex subunit 3	Arpc3	+				3.19695	0.0204428	29.1032	29.2275	0.768423	0.578491	0.124313	0.44424	29.544	2.37728	0.0653472	0.440764	1.47711	29.2456	0.968605	0.464959	0.142402	0.517254	Q9JM76	biological regulation;cell cycle phase;cell cycle process;cell division;cellular component organization;cellular component organization at cellular level;cellular component organization or biogenesis;cellular component organization or biogenesis at cellular level;cellular process;cellular response to stimulus;chromosome segregation;intracellular signal transduction;mitosis;nuclear division;organe…	binding;GTP binding;guanyl nucleotide binding;guanyl ribonucleotide binding;nucleotide binding;purine nucleotide binding;purine ribonucleoside triphosphate binding;purine ribonucleotide binding;ribonucleotide binding	cell part;cytoplasm;cytoplasmic part;cytoskeletal part;endosomal part;endosome membrane;extracellular membrane-bounded organelle;extracellular organelle;extracellular region part;extracellular vesicular exosome;intracellular organelle part;intracellular part;late endosome membrane;lysosomal membrane;membrane;membrane-bounded organelle;membrane-bounded vesicle;midbody;organelle;organelle membrane;…		Arf
1042	P59999	Actin-related protein 2/3 complex subunit 4	Arpc4	+		+		4.51285	0.00138537	29.8102	30.048	1.15279	0.331078	0.237776	0.771496	30.4974	3.08926	0.00795402	0.68721	2.21032	29.9483	0.576638	0.532394	0.138067	0.442044	P59999	biological regulation;cell cycle phase;cell cycle process;cell division;cellular component organization;cellular component organization at cellular level;cellular component organization or biogenesis;cellular component organization or biogenesis at cellular level;cellular process;cellular response to stimulus;chromosome segregation;intracellular signal transduction;mitosis;nuclear division;organe…	alpha-tubulin binding;beta-tubulin binding;binding;cytoskeletal protein binding;GDP binding;GTP binding;guanyl nucleotide binding;guanyl ribonucleotide binding;nucleotide binding;protein binding;purine nucleotide binding;purine ribonucleoside triphosphate binding;purine ribonucleotide binding;ribonucleotide binding;tubulin binding	cell part;cytoplasm;cytoplasmic part;cytoskeletal part;endosomal part;endosome membrane;extracellular membrane-bounded organelle;extracellular organelle;extracellular region part;extracellular vesicular exosome;intracellular organelle part;intracellular part;late endosome membrane;lysosomal membrane;membrane;membrane-bounded organelle;membrane-bounded vesicle;midbody;organelle;organelle membrane;…		Arf
3070	Q9CPW4	Actin-related protein 2/3 complex subunit 5	Arpc5					1.35808	0.0668138	28.8234	29.0156	0.730809	0.463681	0.192158	0.584701	29.3758	1.1607	0.119706	0.552371	1.22788	28.8521	0.0703305	0.915109	0.028625	0.0828602	Q9CPW4	cation transport;establishment of localization;ion transport;metal ion transport;transport	binding;cation binding;ion binding;metal ion binding	cell part;cytoplasmic part;intracellular membrane-bounded organelle;intracellular organelle;intracellular part;membrane-bounded organelle;mitochondrion;organelle		Arm
3454	Q9D898	Actin-related protein 2/3 complex subunit 5-like protein	Arpc5l					0.648696	0.305148	27.9141	28.1067	1.16942	0.393944	0.192551	0.672019	28.2606	0.860767	0.288136	0.34644	0.860945	27.9819	0.206568	0.782022	0.0677943	0.205252	Q9D898	biological regulation;cellular macromolecule metabolic process;cellular metabolic process;cellular process;cellular protein metabolic process;cellular response to stimulus;cellular response to stress;macromolecule metabolic process;macromolecule methylation;macromolecule modification;metabolic process;methylation;one-carbon metabolic process;primary metabolic process;protein alkylation;protein me…	carboxyl-O-methyltransferase activity;catalytic activity;methyltransferase activity;O-methyltransferase activity;protein carboxyl O-methyltransferase activity;protein methyltransferase activity;S-adenosylmethionine-dependent methyltransferase activity;transferase activity;transferase activity, transferring one-carbon groups			DUF89
990	P56212	cAMP-regulated phosphoprotein 19	Arpp19					0.502306	0.381225	27.2854	27.0391	0.693525	0.401489	-0.246301	-0.661781	27.1678	0.498004	0.698956	-0.117549	-0.381805	26.9574	0.94828	0.215448	-0.327977	-0.870914	P56212	actin cytoskeleton organization;actin filament organization;actin filament-based process;actin nucleation;Arp2/3 complex-mediated actin nucleation;biological regulation;cellular component organization;cellular component organization at cellular level;cellular component organization or biogenesis;cellular component organization or biogenesis at cellular level;cellular process;cytoskeleton organiza…	actin binding;actin filament binding;binding;cytoskeletal protein binding;protein binding	Arp2/3 protein complex;cell part;cytoplasm;cytoskeletal part;extracellular membrane-bounded organelle;extracellular organelle;extracellular region part;extracellular vesicular exosome;intracellular organelle part;intracellular part;macromolecular complex;membrane-bounded organelle;membrane-bounded vesicle;organelle;organelle part;protein complex;vesicle	Bacterial invasion of epithelial cells;Fc gamma R-mediated phagocytosis;Pathogenic Escherichia coli infection;Regulation of actin cytoskeleton;Shigellosis	WD40
2291	Q8BWG8	Beta-arrestin-1	Arrb1					0.740907	0.177777	27.3724	27.4632	0.560287	0.349218	0.382946	0.737813	27.694	0.944705	0.144073	0.613756	1.15472	27.3771	0.430801	0.409836	0.29689	0.585587	Q8BWG8;P20443	actin cytoskeleton organization;actin filament organization;actin filament-based process;actin nucleation;Arp2/3 complex-mediated actin nucleation;biological regulation;cellular component organization;cellular component organization at cellular level;cellular component organization or biogenesis;cellular component organization or biogenesis at cellular level;cellular process;cytoskeleton organiza…	actin binding;actin filament binding;binding;cytoskeletal protein binding;protein binding;structural constituent of cytoskeleton;structural molecule activity	adherens junction;anchoring junction;Arp2/3 protein complex;cell junction;cell part;cell-substrate adherens junction;cell-substrate junction;cytoplasm;cytoskeletal part;extracellular membrane-bounded organelle;extracellular organelle;extracellular region part;extracellular vesicular exosome;focal adhesion;intracellular organelle part;intracellular part;macromolecular complex;membrane-bounded orga…	Bacterial invasion of epithelial cells;Fc gamma R-mediated phagocytosis;Pathogenic Escherichia coli infection;Regulation of actin cytoskeleton;Shigellosis	WD40
910	P50428	Arylsulfatase A	Arsa					0.148963	0.664138	28.6377	28.8565	0.419766	0.526649	0.218823	0.50751	28.5477	0.0929676	0.888424	-0.0900245	-0.162751	28.6234	0.0220145	0.963078	-0.0143418	-0.0339911	P50428	actin cytoskeleton organization;actin filament organization;actin filament-based process;actin nucleation;Arp2/3 complex-mediated actin nucleation;biological regulation;cellular component organization;cellular component organization at cellular level;cellular component organization or biogenesis;cellular component organization or biogenesis at cellular level;cellular process;cytoskeleton organiza…	structural constituent of cytoskeleton;structural molecule activity	adherens junction;anchoring junction;Arp2/3 protein complex;cell junction;cell leading edge;cell part;cell projection;cell-substrate adherens junction;cell-substrate junction;cytoplasm;cytoplasmic part;cytoskeletal part;endosome;extracellular membrane-bounded organelle;extracellular organelle;extracellular region part;extracellular vesicular exosome;focal adhesion;Golgi apparatus;intracellular me…	Bacterial invasion of epithelial cells;Fc gamma R-mediated phagocytosis;Pathogenic Escherichia coli infection;Regulation of actin cytoskeleton;Shigellosis	P34-Arc
911	P50429	Arylsulfatase B	Arsb			+		0.554939	0.164496	26.6373	27.1039	0.279053	0.510237	0.505217	0.531473	27.1571	1.18638	0.0325261	1.42656	1.7126	26.8911	0.232962	0.516038	0.4408	0.457364	P50429	actin cytoskeleton organization;actin filament organization;actin filament-based process;actin nucleation;Arp2/3 complex-mediated actin nucleation;biological regulation;cellular component organization;cellular component organization at cellular level;cellular component organization or biogenesis;cellular component organization or biogenesis at cellular level;cellular process;cytoskeleton organiza…	structural constituent of cytoskeleton;structural molecule activity	adherens junction;anchoring junction;Arp2/3 protein complex;cell junction;cell part;cell projection;cell-substrate adherens junction;cell-substrate junction;cytoplasm;cytoskeletal part;extracellular membrane-bounded organelle;extracellular organelle;extracellular region part;extracellular vesicular exosome;focal adhesion;intracellular organelle part;intracellular part;lamellipodium;macromolecular…	Bacterial invasion of epithelial cells;Fc gamma R-mediated phagocytosis;Pathogenic Escherichia coli infection;Regulation of actin cytoskeleton;Shigellosis	P21-Arc
2595	Q8R2G4	Ecto-ADP-ribosyltransferase 3	Art3					0.570567	0.343972	28.6091	28.5289	0.293304	0.752873	-0.0801735	-0.255163	28.873	0.506184	0.495515	0.263915	0.601198	28.7173	0.427242	0.626296	0.108238	0.34615	Q8R2G4	actin cytoskeleton organization;actin filament organization;actin filament polymerization;actin filament-based process;actin nucleation;actin polymerization or depolymerization;Arp2/3 complex-mediated actin nucleation;biological regulation;cellular component assembly;cellular component assembly at cellular level;cellular component organization;cellular component organization at cellular level;cel…	binding;enzyme binding;protein binding;structural constituent of cytoskeleton;structural molecule activity	Arp2/3 protein complex;cell part;cell projection;cytoplasm;cytoskeletal part;extracellular membrane-bounded organelle;extracellular organelle;extracellular region part;extracellular vesicular exosome;intracellular organelle part;intracellular part;macromolecular complex;membrane-bounded organelle;membrane-bounded vesicle;organelle;organelle part;protein complex;vesicle	Bacterial invasion of epithelial cells;Fc gamma R-mediated phagocytosis;Pathogenic Escherichia coli infection;Regulation of actin cytoskeleton;Shigellosis	ARPC4
2800	Q91WU5	Arsenite methyltransferase	As3mt					1.04574	0.113259	26.7183	26.9305	0.539468	0.488038	0.212115	0.554855	27.2745	1.62809	0.0693065	0.556202	1.44666	26.8191	0.159028	0.756373	0.100725	0.227168	Q91WU5	actin cytoskeleton organization;actin filament organization;actin filament-based process;actin nucleation;Arp2/3 complex-mediated actin nucleation;biological regulation;cell migration;cell motility;cellular component movement;cellular component organization;cellular component organization at cellular level;cellular component organization or biogenesis;cellular component organization or biogenesis…	structural constituent of cytoskeleton;structural molecule activity	adherens junction;anchoring junction;Arp2/3 protein complex;cell junction;cell part;cell projection;cell-substrate adherens junction;cell-substrate junction;cytoplasm;cytoskeletal part;extracellular membrane-bounded organelle;extracellular organelle;extracellular region part;extracellular vesicular exosome;focal adhesion;intracellular organelle part;intracellular part;lamellipodium;macromolecular…	Bacterial invasion of epithelial cells;Fc gamma R-mediated phagocytosis;Pathogenic Escherichia coli infection;Regulation of actin cytoskeleton;Shigellosis	P16-Arc
3926	Q9WV54	Acid ceramidase	Asah1					1.75431	0.051772	28.738	29.0189	0.777488	0.347102	0.280877	0.741822	29.276	1.60033	0.0748406	0.538018	1.41057	29.0311	0.813743	0.269379	0.293052	0.772332	Q9WV54	actin cytoskeleton organization;actin filament organization;actin filament-based process;actin nucleation;Arp2/3 complex-mediated actin nucleation;biological regulation;cellular component organization;cellular component organization at cellular level;cellular component organization or biogenesis;cellular component organization or biogenesis at cellular level;cellular process;cytoskeleton organiza…		adherens junction;anchoring junction;Arp2/3 protein complex;cell junction;cell part;cell-substrate adherens junction;cell-substrate junction;cytoplasm;cytoskeletal part;extracellular membrane-bounded organelle;extracellular organelle;extracellular region part;extracellular vesicular exosome;focal adhesion;intracellular organelle part;intracellular part;macromolecular complex;membrane-bounded orga…	Bacterial invasion of epithelial cells;Fc gamma R-mediated phagocytosis;Pathogenic Escherichia coli infection;Regulation of actin cytoskeleton;Shigellosis	P16-Arc
2820	Q91YI0	Argininosuccinate lyase	Asl					0.664852	0.135174	27.9914	28.1186	0.54175	0.243616	0.856269	0.91744	28.3209	0.689286	0.154833	1.05852	1.12165	28.2473	0.646399	0.138061	0.984968	1.05951	Q91YI0	biological regulation;cell cycle phase;cell cycle process;cell division;cellular component organization;cellular component organization at cellular level;cellular component organization or biogenesis;cellular component organization or biogenesis at cellular level;cellular process;G2/M transition of mitotic cell cycle;mitosis;negative regulation of catalytic activity;negative regulation of molecul…	binding;channel regulator activity;enzyme binding;enzyme inhibitor activity;enzyme regulator activity;phosphatase binding;phosphatase inhibitor activity;phosphatase regulator activity;potassium channel regulator activity;protein binding;protein phosphatase 2A binding;protein phosphatase binding;protein phosphatase inhibitor activity;protein phosphatase regulator activity;protein phosphatase type …	cell part;cytoplasm;intracellular part		Endosulfine
225	O54984	ATPase Asna1	Asna1					1.43334	0.08382	29.7523	29.4959	2.01076	0.226101	-0.256392	-0.953956	29.8686	0.282717	0.752962	0.116322	0.313602	29.4405	1.43165	0.165211	-0.311823	-0.984368	O54984	actin cytoskeleton organization;actin filament bundle assembly;actin filament organization;actin filament-based process;biological regulation;biosynthetic process;catabolic process;cellular biosynthetic process;cellular catabolic process;cellular component assembly;cellular component assembly at cellular level;cellular component organization;cellular component organization at cellular level;cellu…	angiotensin receptor binding;binding;caspase inhibitor activity;caspase regulator activity;cysteine-type endopeptidase inhibitor activity;DNA binding;endopeptidase inhibitor activity;endopeptidase regulator activity;enzyme activator activity;enzyme binding;enzyme inhibitor activity;enzyme regulator activity;G-protein-coupled receptor binding;GTPase activator activity;GTPase regulator activity;ins…	cell part;cell projection;chromatin;chromosomal part;coated pit;cytoplasm;cytoplasmic membrane-bounded vesicle;cytoplasmic part;cytoplasmic vesicle;cytosol;intracellular;intracellular membrane-bounded organelle;intracellular organelle;intracellular organelle part;intracellular part;membrane;membrane part;membrane-bounded organelle;membrane-bounded vesicle;nuclear part;nucleoplasm;nucleus;organell…	Chemokine signaling pathway;Endocytosis;MAPK signaling pathway;Phototransduction	Arrestin_C;Arrestin_N
1681	Q61024	Asparagine synthetase [glutamine-hydrolyzing]	Asns					0.763723	0.221856	29.2127	29.3211	0.215898	0.737653	0.108395	0.270633	28.9318	0.605538	0.444527	-0.280916	-0.669532	28.9759	0.47855	0.429898	-0.236814	-0.557778	Q61024	anatomical structure development;autophagy;binding of sperm to zona pellucida;catabolic process;cell recognition;cell-cell recognition;cellular catabolic process;cellular metabolic process;cellular process;cellular process involved in reproduction;central nervous system development;developmental process;metabolic process;reproductive process;response to abiotic stimulus;response to chemical stimu…	arylsulfatase activity;binding;calcium ion binding;catalytic activity;cation binding;cerebroside-sulfatase activity;hydrolase activity;hydrolase activity, acting on ester bonds;ion binding;metal ion binding;sulfuric ester hydrolase activity	acrosomal vesicle;cell part;cytoplasmic membrane-bounded vesicle;cytoplasmic part;cytoplasmic vesicle;endosome;extracellular membrane-bounded organelle;extracellular organelle;extracellular region part;extracellular space;extracellular vesicular exosome;extrinsic to external side of plasma membrane;extrinsic to membrane;extrinsic to plasma membrane;integral to membrane;intracellular membrane-boun…	Lysosome;Sphingolipid metabolism	Sulfatase
2621	Q8R3P0	Aspartoacylase	Aspa					0.830704	0.196997	29.831	30.0682	0.766548	0.393712	0.237287	0.672782	30.0538	0.427387	0.567336	0.22284	0.515902	29.6695	0.424382	0.537006	-0.161478	-0.437543	Q8R3P0	anatomical structure development;autophagy;biological regulation;catabolic process;cellular catabolic process;cellular metabolic process;cellular process;central nervous system development;developmental process;metabolic process;positive regulation of biological process;positive regulation of cell projection organization;positive regulation of cellular component organization;positive regulation o…	arylsulfatase activity;binding;catalytic activity;cation binding;hydrolase activity;hydrolase activity, acting on ester bonds;ion binding;metal ion binding;N-acetylgalactosamine-4-sulfatase activity;sulfuric ester hydrolase activity	cell part;cell surface;cytoplasmic part;endoplasmic reticulum;extracellular membrane-bounded organelle;extracellular organelle;extracellular region part;extracellular vesicular exosome;Golgi apparatus;intracellular membrane-bounded organelle;intracellular organelle;intracellular part;lysosome;lytic vacuole;membrane-bounded organelle;membrane-bounded vesicle;mitochondrion;organelle;rough endoplasm…	Glycosaminoglycan degradation;Lysosome	Sulfatase
0	A0JNU3	60 kDa lysophospholipase	Aspg	+		+	+	4.38969	0	28.6484	28.239	1.2773	0.168708	-0.40942	-1.1062	27.0783	2.91732	0.00167568	-1.84388	-3.53949	27.2357	3.04259	0.000693333	-1.41274	-3.26497	A0JNU3	cellular macromolecule metabolic process;cellular metabolic process;cellular process;cellular protein metabolic process;macromolecule metabolic process;macromolecule modification;metabolic process;primary metabolic process;protein ADP-ribosylation;protein metabolic process;protein modification process	catalytic activity;NAD(P)+-protein-arginine ADP-ribosyltransferase activity;transferase activity;transferase activity, transferring glycosyl groups;transferase activity, transferring pentosyl groups	anchored to membrane;cell part;extracellular membrane-bounded organelle;extracellular organelle;extracellular region part;extracellular vesicular exosome;intrinsic to membrane;membrane;membrane part;membrane-bounded organelle;membrane-bounded vesicle;organelle;plasma membrane;vesicle		ART
2254	Q8BSY0	Aspartyl/asparaginyl beta-hydroxylase	Asph					0.406614	0.264496	28.8342	28.8005	0.415664	0.350361	0.678875	0.735491	28.8192	0.350231	0.452499	0.697608	0.660344	29.2133	0.729399	0.104296	1.09168	1.17132	Q8BSY0	arsonoacetate metabolic process;carboxylic acid metabolic process;cellular ketone metabolic process;cellular metabolic process;cellular process;metabolic process;methylation;one-carbon metabolic process;organic acid metabolic process;oxoacid metabolic process;response to arsenic-containing substance;response to chemical stimulus;response to inorganic substance;response to stimulus;secondary metab…	arsenite methyltransferase activity;catalytic activity;methylarsonite methyltransferase activity;methyltransferase activity;S-adenosylmethionine-dependent methyltransferase activity;transferase activity;transferase activity, transferring one-carbon groups	cell part;cytoplasmic part;cytosol;intracellular membrane-bounded organelle;intracellular organelle;intracellular part;membrane-bounded organelle;mitochondrion;organelle		Methyltransf_31
3020	Q99MQ4	Asporin	Aspn					0.556487	0.189988	30.3451	30.0801	0.24772	0.602142	-0.264973	-0.41688	30.5937	0.172247	0.744782	0.248552	0.327138	31.0362	1.32415	0.0517424	0.691099	1.44588	Q99MQ4	anatomical structure development;developmental process;lipid metabolic process;lung development;metabolic process;organ development;primary metabolic process;response to chemical stimulus;response to organic substance;response to stimulus	catalytic activity;ceramidase activity;hydrolase activity;hydrolase activity, acting on carbon-nitrogen (but not peptide) bonds;hydrolase activity, acting on carbon-nitrogen (but not peptide) bonds, in linear amides	cell part;cytoplasmic part;extracellular membrane-bounded organelle;extracellular organelle;extracellular region part;extracellular vesicular exosome;intracellular membrane-bounded organelle;intracellular organelle;intracellular part;lysosome;lytic vacuole;membrane-bounded organelle;membrane-bounded vesicle;organelle;vacuole;vesicle	Lysosome;Sphingolipid metabolism	CBAH;NAAA-beta
2339	Q8C0M9	Isoaspartyl peptidase/L-asparaginase	Asrgl1					0.149403	0.702982	28.0373	27.8997	0.275654	0.677063	-0.137626	-0.338478	27.7905	0.535798	0.499149	-0.246885	-0.59726	27.8792	0.448774	0.532889	-0.158143	-0.441607	Q8C0M9	amide biosynthetic process;amine biosynthetic process;amine metabolic process;ammonia assimilation cycle;arginine biosynthetic process;arginine biosynthetic process via ornithine;arginine metabolic process;behavior;biosynthetic process;carboxylic acid biosynthetic process;carboxylic acid metabolic process;cellular amide metabolic process;cellular amine metabolic process;cellular amino acid biosyn…	amidine-lyase activity;argininosuccinate lyase activity;carbon-nitrogen lyase activity;catalytic activity;lyase activity	extracellular membrane-bounded organelle;extracellular organelle;extracellular region part;extracellular vesicular exosome;membrane-bounded organelle;membrane-bounded vesicle;organelle;vesicle	Alanine, aspartate and glutamate metabolism;Arginine and proline metabolism	ASL_C2;Lyase_1
590	P16460	Argininosuccinate synthase	Ass1					0.235093	0.432353	27.4182	28.0265	0.632247	0.240523	0.608281	0.923207	27.9769	0.264158	0.56253	0.55864	0.522345	27.2114	0.121336	0.736817	-0.206773	-0.247242	P16460	cellular localization;cellular macromolecule localization;cellular process;cellular protein localization;establishment of localization;localization;localization within membrane;macromolecule localization;protein insertion into ER membrane;protein insertion into membrane;protein localization;protein localization to organelle;transport	adenyl nucleotide binding;adenyl ribonucleotide binding;ATP binding;ATPase activity;binding;catalytic activity;cation binding;hydrolase activity;hydrolase activity, acting on acid anhydrides;hydrolase activity, acting on acid anhydrides, in phosphorus-containing anhydrides;ion binding;metal ion binding;nucleoside-triphosphatase activity;nucleotide binding;purine nucleotide binding;purine ribonucl…	cell part;cytoplasmic part;endoplasmic reticulum;extracellular membrane-bounded organelle;extracellular organelle;extracellular region part;extracellular vesicular exosome;intracellular membrane-bounded organelle;intracellular non-membrane-bounded organelle;intracellular organelle;intracellular organelle part;intracellular part;membrane-bounded organelle;membrane-bounded vesicle;non-membrane-boun…		ArsA_ATPase
3397	Q9D5T0	ATPase family AAA domain-containing protein 1	Atad1					0.243592	0.454351	27.4427	27.532	0.229935	0.758708	0.0893135	0.250527	27.6422	0.290304	0.547982	-0.463616	-0.535253	27.6218	1.67697	0.322489	0.17911	0.694968	Q9D5T0	amine biosynthetic process;amine metabolic process;anatomical structure development;asparagine biosynthetic process;asparagine metabolic process;aspartate family amino acid biosynthetic process;aspartate family amino acid metabolic process;biological regulation;biosynthetic process;carboxylic acid biosynthetic process;carboxylic acid metabolic process;cell communication;cellular amine metabolic p…	adenyl nucleotide binding;adenyl ribonucleotide binding;asparagine synthase (glutamine-hydrolyzing) activity;ATP binding;binding;carbon-nitrogen ligase activity, with glutamine as amido-N-donor;catalytic activity;cofactor binding;ligase activity;ligase activity, forming carbon-nitrogen bonds;nucleotide binding;purine nucleotide binding;purine ribonucleoside triphosphate binding;purine ribonucleot…		Alanine, aspartate and glutamate metabolism;Nitrogen metabolism	Asn_synthase;GATase_7
2912	Q925I1	ATPase family AAA domain-containing protein 3	Atad3				+	0.678122	0.127878	28.7002	29.4651	0.905668	0.132958	0.764915	1.21768	28.9649	0.140306	0.775064	0.264753	0.289317	29.8452	1.50801	0.0166957	1.14505	1.88169	Q925I1	acetate metabolic process;axon ensheathment;axon ensheathment in central nervous system;biological regulation;carboxylic acid metabolic process;cellular ketone metabolic process;cellular metabolic process;cellular process;central nervous system myelination;ensheathment of neurons;metabolic process;monocarboxylic acid metabolic process;myelination;organic acid metabolic process;oxoacid metabolic p…	aminoacylase activity;aspartoacylase activity;binding;catalytic activity;cation binding;hydrolase activity;hydrolase activity, acting on carbon-nitrogen (but not peptide) bonds;hydrolase activity, acting on carbon-nitrogen (but not peptide) bonds, in linear amides;hydrolase activity, acting on ester bonds;ion binding;metal ion binding	cell part;cytoplasm;cytoplasmic part;cytosol;extracellular membrane-bounded organelle;extracellular organelle;extracellular region part;extracellular vesicular exosome;intracellular membrane-bounded organelle;intracellular organelle;intracellular part;membrane-bounded organelle;membrane-bounded vesicle;nucleus;organelle;vesicle	Alanine, aspartate and glutamate metabolism;Histidine metabolism	AstE_AspA
3072	Q9CPX6	Ubiquitin-like-conjugating enzyme ATG3	Atg3					0.875459	0.0670923	27.858	27.6201	0.700349	0.145883	1.27258	1.17565	27.6106	0.687769	0.142808	1.26315	1.1598	27.8159	0.829095	0.064532	1.46841	1.35312	Q9CPX6	amine metabolic process;asparagine metabolic process;aspartate family amino acid metabolic process;carboxylic acid metabolic process;catabolic process;cellular amine metabolic process;cellular amino acid metabolic process;cellular ketone metabolic process;cellular lipid metabolic process;cellular metabolic process;cellular nitrogen compound metabolic process;cellular process;lipid catabolic proce…	1-alkyl-2-acetylglycerophosphocholine esterase activity;asparaginase activity;carboxylic ester hydrolase activity;catalytic activity;hydrolase activity;hydrolase activity, acting on carbon-nitrogen (but not peptide) bonds;hydrolase activity, acting on carbon-nitrogen (but not peptide) bonds, in linear amides;hydrolase activity, acting on ester bonds;lipase activity;lysophospholipase activity;phos…			Ank_2;Asparaginase
3472	Q9D906	Ubiquitin-like modifier-activating enzyme ATG7	Atg7					0.54832	0.185676	26.1692	26.5685	0.830968	0.160592	0.698164	1.12592	26.1617	0.177409	0.72334	-0.307665	-0.351546	26.3081	0.62034	0.241752	0.437752	0.817563	Q9D906	activation of store-operated calcium channel activity;anatomical structure development;anatomical structure morphogenesis;appendage morphogenesis;biological regulation;calcium ion transmembrane transport;calcium ion transport;cation transport;cellular macromolecule metabolic process;cellular metabolic process;cellular process;cellular protein metabolic process;cellular response to calcium ion;cel…	binding;calcium ion binding;catalytic activity;cation binding;ion binding;metal ion binding;oxidoreductase activity;oxidoreductase activity, acting on paired donors, with incorporation or reduction of molecular oxygen;oxidoreductase activity, acting on paired donors, with incorporation or reduction of molecular oxygen, 2-oxoglutarate as one donor, and incorporation of one atom each of oxygen into…	cell cortex part;cell part;cortical endoplasmic reticulum;cytoplasm;cytoplasmic part;endoplasmic reticulum;endoplasmic reticulum membrane;endoplasmic reticulum part;integral to endoplasmic reticulum membrane;integral to membrane;integral to organelle membrane;intracellular membrane-bounded organelle;intracellular organelle;intracellular organelle part;intracellular part;intrinsic to endoplasmic r…		Asp_Arg_Hydrox;Asp-B-Hydro_N;TPR_2
3214	Q9CWJ9	Bifunctional purine biosynthesis protein PURH	Atic					0.670857	0.541539	30.958	31.0643	0.613387	0.637318	0.106273	0.3766	31.1248	1.87898	0.441474	0.166783	0.672547	31.0207	0.375412	0.754226	0.0627255	0.23003	Q9CWJ9	anatomical structure development;biological regulation;biomineral tissue development;bone mineralization;developmental process;negative regulation of biological process;negative regulation of biomineral tissue development;negative regulation of cell communication;negative regulation of cellular process;negative regulation of developmental process;negative regulation of multicellular organismal pr…	binding;calcium ion binding;cation binding;ion binding;metal ion binding	extracellular matrix;extracellular region part;proteinaceous extracellular matrix		LRR_8;LRRNT
1924	Q6PA06	Atlastin-2	Atl2	+		+		1.47889	0.0277351	29.0394	28.2608	1.4141	0.0597157	-0.778629	-1.5732	28.034	1.42342	0.0308279	-1.00539	-1.73786	28.5907	1.04788	0.136467	-0.448773	-1.06378	Q6PA06	amine catabolic process;amine metabolic process;asparagine catabolic process;asparagine catabolic process via L-aspartate;asparagine metabolic process;aspartate family amino acid catabolic process;aspartate family amino acid metabolic process;carboxylic acid catabolic process;carboxylic acid metabolic process;catabolic process;cellular amine metabolic process;cellular amino acid catabolic process…	asparaginase activity;beta-aspartyl-peptidase activity;catalytic activity;exopeptidase activity;hydrolase activity;hydrolase activity, acting on carbon-nitrogen (but not peptide) bonds;hydrolase activity, acting on carbon-nitrogen (but not peptide) bonds, in linear amides;omega peptidase activity;peptidase activity;peptidase activity, acting on L-amino acid peptides	cell part;cytoplasm;intracellular membrane-bounded organelle;intracellular organelle;intracellular part;membrane-bounded organelle;nucleus;organelle		Asparaginase_2
2819	Q91YH5	Atlastin-3	Atl3					0.0877025	0.73506	30.3642	29.9875	0.425	0.423025	-0.376638	-0.634242	30.1481	0.17001	0.753507	-0.216047	-0.312118	30.2757	0.12137	0.799842	-0.0884376	-0.187334	Q91YH5	amide biosynthetic process;amine biosynthetic process;amine metabolic process;arginine biosynthetic process;arginine metabolic process;argininosuccinate metabolic process;aspartate family amino acid metabolic process;aspartate metabolic process;biological regulation;biosynthetic process;carboxylic acid biosynthetic process;carboxylic acid metabolic process;cellular amide metabolic process;cellula…	adenyl nucleotide binding;adenyl ribonucleotide binding;amine binding;amino acid binding;argininosuccinate synthase activity;ATP binding;binding;carboxylic acid binding;catalytic activity;identical protein binding;ligase activity;ligase activity, forming carbon-nitrogen bonds;nucleotide binding;protein binding;purine nucleotide binding;purine ribonucleoside triphosphate binding;purine ribonucleot…	cell part;cytoplasmic part;extracellular membrane-bounded organelle;extracellular organelle;extracellular region part;extracellular vesicular exosome;intracellular membrane-bounded organelle;intracellular organelle;intracellular part;membrane-bounded organelle;membrane-bounded vesicle;mitochondrion;myelin sheath;organelle;vesicle	Alanine, aspartate and glutamate metabolism;Arginine and proline metabolism	Arginosuc_synth
133	O08997	Copper transport protein ATOX1	Atox1					0.159544	0.649045	30.9365	30.7125	0.617938	0.448648	-0.223951	-0.601769	30.9213	0.014429	0.985223	-0.0152025	-0.0273435	30.6829	0.572751	0.381464	-0.253621	-0.622371	O08997	behavior;biological regulation;cellular component organization;cellular component organization at cellular level;cellular component organization or biogenesis;cellular component organization or biogenesis at cellular level;cellular process;cognition;cytoplasmic microtubule organization;cytoskeleton organization;learning;learning or memory;memory;metabolic process;microtubule cytoskeleton organiza…	adenyl nucleotide binding;adenyl ribonucleotide binding;ATP binding;ATPase activity;ATPase activity, coupled;binding;catalytic activity;hydrolase activity;hydrolase activity, acting on acid anhydrides;hydrolase activity, acting on acid anhydrides, in phosphorus-containing anhydrides;microtubule-severing ATPase activity;nucleoside-triphosphatase activity;nucleotide binding;purine nucleotide bindin…	cell junction;cell part;cytoplasmic part;intracellular membrane-bounded organelle;intracellular organelle;intracellular organelle part;intracellular part;membrane;membrane-bounded organelle;microbody;microbody membrane;microbody part;mitochondrion;nucleus;organelle;organelle membrane;organelle part;peroxisomal membrane;peroxisomal part;postsynaptic membrane;synapse part;synaptic membrane		AAA
2699	Q8VDN2	Sodium/potassium-transporting ATPase subunit alpha-1	Atp1a1				+	0.636123	0.198718	30.4709	30.6527	0.364234	0.587166	0.181796	0.436991	30.4765	0.00481699	0.995845	0.00565338	0.00954461	31.064	2.17211	0.0242584	0.593182	1.71205	Q8VDN2	biological regulation;cell growth;cellular process;growth;negative regulation of apoptosis;negative regulation of biological process;negative regulation of cell death;negative regulation of cellular process;negative regulation of programmed cell death;regulation of apoptosis;regulation of biological process;regulation of cell death;regulation of cellular process;regulation of programmed cell death	adenyl nucleotide binding;adenyl ribonucleotide binding;ATP binding;binding;nucleotide binding;purine nucleotide binding;purine ribonucleoside triphosphate binding;purine ribonucleotide binding;ribonucleotide binding	cell part;cytoplasmic part;integral to membrane;intracellular membrane-bounded organelle;intracellular non-membrane-bounded organelle;intracellular organelle;intracellular organelle part;intracellular part;intrinsic to membrane;membrane;membrane part;membrane-bounded organelle;mitochondrial inner membrane;mitochondrial membrane;mitochondrial nucleoid;mitochondrial part;mitochondrion;non-membrane-…		AAA;DUF3523
1953	Q6PIE5	Sodium/potassium-transporting ATPase subunit alpha-2	Atp1a2					0.4129	0.262198	30.2036	29.5574	0.907966	0.153421	-0.646145	-1.15194	29.4372	0.421133	0.366313	-0.766342	-0.760703	30.3093	0.147334	0.76147	0.105727	0.223339	Q6PIE5;Q9WV27	apoptotic mitochondrial changes;autophagic vacuole assembly;autophagy;catabolic process;cellular catabolic process;cellular component assembly;cellular component assembly at cellular level;cellular component organization;cellular component organization at cellular level;cellular component organization or biogenesis;cellular component organization or biogenesis at cellular level;cellular macromole…	acid-amino acid ligase activity;Atg12 ligase activity;Atg8 ligase activity;binding;catalytic activity;enzyme binding;ligase activity;ligase activity, forming carbon-nitrogen bonds;protein binding;small conjugating protein ligase activity	cell part;cytoplasmic part;cytoplasmic ubiquitin ligase complex;cytosol;intracellular part;macromolecular complex;protein complex;ubiquitin ligase complex	Regulation of autophagy	Autophagy_act_C;Autophagy_Cterm;Autophagy_N
548	P14094	Sodium/potassium-transporting ATPase subunit beta-1	Atp1b1	+			+	1.53457	0.0343161	28.0902	28.1715	0.186876	0.791582	0.0812912	0.219432	28.4447	0.602315	0.382775	0.354481	0.741146	28.8475	3.02354	0.00515122	0.757337	2.32463	P14094	adult behavior;adult locomotory behavior;adult walking behavior;amine metabolic process;anatomical structure development;anatomical structure morphogenesis;autophagic vacuole assembly;autophagy;axonogenesis;behavior;biological regulation;carboxylic acid metabolic process;cardiac cell development;cardiac muscle cell development;catabolic process;cell communication;cell development;cell part morpho…	APG12 activating enzyme activity;APG8 activating enzyme activity;binding;catalytic activity;identical protein binding;protein binding;protein dimerization activity;protein homodimerization activity;small protein activating enzyme activity;transcription factor binding	axoneme;cell part;cell projection part;cytoplasm;cytoplasmic part;cytosol;intracellular part;organelle part;pre-autophagosomal structure	Regulation of autophagy	ThiF
1297	P97370	Sodium/potassium-transporting ATPase subunit beta-3	Atp1b3					1.14475	0.135337	29.2956	29.102	0.651014	0.478576	-0.193583	-0.565099	29.4309	0.382582	0.699224	0.135314	0.38186	29.5421	0.817209	0.316416	0.246429	0.703368	P97370	anatomical structure development;anatomical structure morphogenesis;aromatic compound biosynthetic process;biosynthetic process;brainstem development;cellular aromatic compound metabolic process;cellular biosynthetic process;cellular metabolic process;cellular nitrogen compound biosynthetic process;cellular nitrogen compound metabolic process;cellular process;cerebellum development;cerebral corte…	binding;catalytic activity;cyclohydrolase activity;hydrolase activity;hydrolase activity, acting on carbon-nitrogen (but not peptide) bonds;hydrolase activity, acting on carbon-nitrogen (but not peptide) bonds, in cyclic amidines;hydroxymethyl-, formyl- and related transferase activity;identical protein binding;IMP cyclohydrolase activity;phosphoribosylaminoimidazolecarboxamide formyltransferase …	cell part;cytoplasmic part;extracellular membrane-bounded organelle;extracellular organelle;extracellular region part;extracellular vesicular exosome;intracellular membrane-bounded organelle;intracellular organelle;intracellular part;membrane;membrane-bounded organelle;membrane-bounded vesicle;mitochondrion;organelle;vesicle	One carbon pool by folate;Purine metabolism	AICARFT_IMPCHas;MGS
2630	Q8R429	Sarcoplasmic/endoplasmic reticulum calcium ATPase 1	Atp2a1					0.298272	0.359689	35.1449	34.7192	0.231085	0.570072	-0.425714	-0.451551	34.894	0.202632	0.714477	-0.250854	-0.36343	35.692	0.548199	0.239291	0.547106	0.823927	Q8R429	cellular component assembly;cellular component organization;cellular component organization at cellular level;cellular component organization or biogenesis;cellular component organization or biogenesis at cellular level;cellular process;endoplasmic reticulum organization;Golgi organization;macromolecular complex assembly;macromolecular complex subunit organization;organelle organization;protein c…	binding;catalytic activity;GTP binding;GTPase activity;guanyl nucleotide binding;guanyl ribonucleotide binding;hydrolase activity;hydrolase activity, acting on acid anhydrides;hydrolase activity, acting on acid anhydrides, in phosphorus-containing anhydrides;identical protein binding;nucleoside-triphosphatase activity;nucleotide binding;protein binding;purine nucleotide binding;purine ribonucleos…	cell part;cytoplasmic part;endoplasmic reticulum;endoplasmic reticulum membrane;endoplasmic reticulum part;integral to membrane;intracellular membrane-bounded organelle;intracellular organelle;intracellular organelle part;intracellular part;intrinsic to membrane;membrane;membrane part;membrane-bounded organelle;organelle;organelle membrane;organelle part		GBP
246	O55143	Sarcoplasmic/endoplasmic reticulum calcium ATPase 2	Atp2a2					0.386197	0.312082	30.4158	30.4625	0.0537233	0.921323	0.0467196	0.092338	30.2142	0.135419	0.794256	-0.201534	-0.264524	30.9653	1.47553	0.0612209	0.549535	1.37349	O55143	cellular component assembly;cellular component organization;cellular component organization at cellular level;cellular component organization or biogenesis;cellular component organization or biogenesis at cellular level;cellular process;endoplasmic reticulum organization;Golgi organization;macromolecular complex assembly;macromolecular complex subunit organization;organelle organization;protein c…	binding;catalytic activity;GTP binding;GTPase activity;guanyl nucleotide binding;guanyl ribonucleotide binding;hydrolase activity;hydrolase activity, acting on acid anhydrides;hydrolase activity, acting on acid anhydrides, in phosphorus-containing anhydrides;identical protein binding;nucleoside-triphosphatase activity;nucleotide binding;protein binding;purine nucleotide binding;purine ribonucleos…	cell part;cytoplasmic part;endoplasmic reticulum;endoplasmic reticulum membrane;endoplasmic reticulum part;integral to membrane;intracellular membrane-bounded organelle;intracellular organelle;intracellular organelle part;intracellular part;intrinsic to membrane;membrane;membrane part;membrane-bounded organelle;organelle;organelle membrane;organelle part		GBP;GBP_C
92	G5E829	Plasma membrane calcium-transporting ATPase 1	Atp2b1	+			+	2.3461	0.00317293	NaN	NaN	NaN	1	0	NaN	NaN	NaN	1	0	NaN	26.1265	4.45159	0	1.27992	4.0323	G5E829	biological regulation;cation homeostasis;cation transport;cellular cation homeostasis;cellular chemical homeostasis;cellular copper ion homeostasis;cellular homeostasis;cellular ion homeostasis;cellular process;chemical homeostasis;copper ion homeostasis;copper ion transport;establishment of localization;establishment of localization in cell;homeostatic process;intracellular copper ion transport;…	binding;cation binding;cation transmembrane transporter activity;copper chaperone activity;copper ion binding;copper ion transmembrane transporter activity;copper-dependent protein binding;inorganic cation transmembrane transporter activity;ion binding;ion transmembrane transporter activity;metal ion binding;metal ion transmembrane transporter activity;metallochaperone activity;protein binding;su…	cell part;cytoplasmic part;cytosol;intracellular part	Mineral absorption	HMA
1374	Q03265	ATP synthase subunit alpha, mitochondrial	Atp5a1	+	+	+	+	7.56458	0	34.5239	37.0226	6.40476	0	2.49872	8.15188	36.6761	4.63538	0.00485714	2.1522	5.61254	36.5787	4.87869	0	2.05476	5.72312	Q03265	biological regulation;cation homeostasis;cation transport;cellular cation homeostasis;cellular chemical homeostasis;cellular homeostasis;cellular ion homeostasis;cellular metabolic process;cellular metal ion homeostasis;cellular monovalent inorganic cation homeostasis;cellular potassium ion homeostasis;cellular potassium ion transport;cellular process;cellular response to abiotic stimulus;cellula…	active transmembrane transporter activity;adenyl nucleotide binding;adenyl ribonucleotide binding;ADP binding;alkali metal ion binding;ATP binding;ATPase activity;ATPase activity, coupled;ATPase activity, coupled to movement of substances;ATPase activity, coupled to transmembrane movement of ions;ATPase activity, coupled to transmembrane movement of ions, phosphorylative mechanism;ATPase activity…	apical plasma membrane;basolateral plasma membrane;caveola;cell part;cytoplasmic membrane-bounded vesicle;cytoplasmic part;cytoplasmic vesicle;endoplasmic reticulum;endosome;extracellular membrane-bounded organelle;extracellular organelle;extracellular region part;extracellular vesicular exosome;Golgi apparatus;integral to membrane;intracellular membrane-bounded organelle;intracellular organelle;…	Aldosterone-regulated sodium reabsorption;Bile secretion;Carbohydrate digestion and absorption;Cardiac muscle contraction;Endocrine and other factor-regulated calcium reabsorption;Gastric acid secretion;Mineral absorption;Pancreatic secretion;Protein digestion and absorption;Proximal tubule bicarbonate reclamation;Salivary secretion	Cation_ATPase_C;Cation_ATPase_N;E1-E2_ATPase;Hydrolase
1004	P56480	ATP synthase subunit beta, mitochondrial	Atp5b	+	+	+	+	8.01987	0	34.4428	36.9217	7.06369	0	2.47894	8.79334	36.6354	4.65339	0.00566667	2.19264	5.68669	36.4902	5.35117	0	2.04742	6.17518	P56480	adult behavior;adult locomotory behavior;associative learning;ATP hydrolysis coupled proton transport;behavior;biological regulation;calcium ion homeostasis;cation homeostasis;cation transport;cellular calcium ion homeostasis;cellular cation homeostasis;cellular chemical homeostasis;cellular divalent inorganic cation homeostasis;cellular homeostasis;cellular ion homeostasis;cellular metal ion hom…	active transmembrane transporter activity;adenyl nucleotide binding;adenyl ribonucleotide binding;ATP binding;ATPase activity;ATPase activity, coupled;ATPase activity, coupled to movement of substances;ATPase activity, coupled to transmembrane movement of ions;ATPase activity, coupled to transmembrane movement of ions, phosphorylative mechanism;ATPase activity, coupled to transmembrane movement o…	caveola;cell part;cell projection;cell projection part;cytoplasm;cytoplasmic part;dendritic spine;endosome;intracellular membrane-bounded organelle;intracellular organelle;intracellular part;macromolecular complex;membrane;membrane part;membrane raft;membrane-bounded organelle;myelin sheath;neuron projection;neuron spine;organelle;plasma membrane;plasma membrane part;protein complex;sarcolemma;so…	Aldosterone-regulated sodium reabsorption;Bile secretion;Carbohydrate digestion and absorption;Cardiac muscle contraction;Endocrine and other factor-regulated calcium reabsorption;Gastric acid secretion;Mineral absorption;Pancreatic secretion;Protein digestion and absorption;Proximal tubule bicarbonate reclamation;Salivary secretion	Cation_ATPase_C;Cation_ATPase_N;E1-E2_ATPase;Hydrolase
2766	Q91VR2	ATP synthase subunit gamma, mitochondrial	Atp5c1	+	+	+	+	5.51229	0	31.3167	34.1392	4.17873	0	2.82246	5.77197	33.7403	3.12206	0.00295238	2.42355	4.13856	33.6032	3.43426	0	2.28643	4.41146	Q91VR2	biological adhesion;biological regulation;calcium ion homeostasis;calcium-mediated signaling;cardiac muscle contraction;cation homeostasis;cation transport;cell adhesion;cellular calcium ion homeostasis;cellular cation homeostasis;cellular chemical homeostasis;cellular component organization;cellular component organization or biogenesis;cellular divalent inorganic cation homeostasis;cellular home…	active transmembrane transporter activity;antigen binding;ATPase activator activity;ATPase activity;ATPase activity, coupled;ATPase activity, coupled to movement of substances;ATPase activity, coupled to transmembrane movement of ions;ATPase activity, coupled to transmembrane movement of ions, phosphorylative mechanism;ATPase activity, coupled to transmembrane movement of substances;ATPase bindin…	apical plasma membrane;basolateral plasma membrane;caveola;cell junction;cell part;cell-cell contact zone;cell-cell junction;extracellular membrane-bounded organelle;extracellular organelle;extracellular region part;extracellular vesicular exosome;intercalated disc;macromolecular complex;membrane;membrane part;membrane raft;membrane-bounded organelle;membrane-bounded vesicle;myelin sheath;organel…	Aldosterone-regulated sodium reabsorption;Bile secretion;Carbohydrate digestion and absorption;Cardiac muscle contraction;Endocrine and other factor-regulated calcium reabsorption;Gastric acid secretion;Mineral absorption;Pancreatic secretion;Protein digestion and absorption;Proximal tubule bicarbonate reclamation;Salivary secretion	Na_K-ATPase
3390	Q9D3D9	ATP synthase subunit delta, mitochondrial	Atp5d	+	+	+	+	4.70535	0	29.7426	32.3314	4.67606	0	2.58881	6.20615	31.8281	2.82452	0.00174648	2.08549	3.60595	31.4923	4.15478	0	1.74978	4.59372	Q9D3D9	biological regulation;cation homeostasis;cation transport;cellular cation homeostasis;cellular chemical homeostasis;cellular component organization;cellular component organization or biogenesis;cellular homeostasis;cellular ion homeostasis;cellular localization;cellular macromolecule localization;cellular membrane organization;cellular metal ion homeostasis;cellular monovalent inorganic cation ho…	active transmembrane transporter activity;ATPase activator activity;ATPase activity;ATPase activity, coupled;ATPase activity, coupled to movement of substances;ATPase activity, coupled to transmembrane movement of ions;ATPase activity, coupled to transmembrane movement of ions, phosphorylative mechanism;ATPase activity, coupled to transmembrane movement of substances;ATPase binding;ATPase regulat…	caveola;cell part;cytoplasm;cytoplasmic membrane-bounded vesicle;cytoplasmic part;cytoplasmic vesicle;extracellular membrane-bounded organelle;extracellular organelle;extracellular region part;extracellular vesicular exosome;intracellular membrane-bounded organelle;intracellular organelle;intracellular part;macromolecular complex;melanosome;membrane;membrane part;membrane raft;membrane-bounded or…	Aldosterone-regulated sodium reabsorption;Bile secretion;Carbohydrate digestion and absorption;Cardiac muscle contraction;Endocrine and other factor-regulated calcium reabsorption;Gastric acid secretion;Mineral absorption;Pancreatic secretion;Protein digestion and absorption;Proximal tubule bicarbonate reclamation;Salivary secretion	Na_K-ATPase
996	P56382	ATP synthase subunit epsilon, mitochondrial	Atp5e	+	+	+	+	2.91471	0.000314961	29.0509	31.6814	2.17771	0.00435556	3.43413	3.28435	31.2891	1.74929	0.003	3.04184	2.66719	31.0892	1.77485	0.00205556	2.84196	2.66578	P56382	apoptosis;apoptosis in response to endoplasmic reticulum stress;apoptotic mitochondrial changes;biological regulation;calcium ion homeostasis;calcium ion import;calcium ion transmembrane transport;calcium ion transport;cation homeostasis;cation transport;cell death;cellular calcium ion homeostasis;cellular cation homeostasis;cellular chemical homeostasis;cellular component organization;cellular c…	active transmembrane transporter activity;adenyl nucleotide binding;adenyl ribonucleotide binding;ATP binding;ATPase activity;ATPase activity, coupled;ATPase activity, coupled to movement of substances;ATPase activity, coupled to transmembrane movement of ions;ATPase activity, coupled to transmembrane movement of ions, phosphorylative mechanism;ATPase activity, coupled to transmembrane movement o…	cell part;contractile fiber part;cytoplasmic part;endoplasmic reticulum;endoplasmic reticulum membrane;endoplasmic reticulum part;endoplasmic reticulum-Golgi intermediate compartment;H zone;I band;integral to membrane;intracellular membrane-bounded organelle;intracellular organelle;intracellular organelle part;intracellular part;intrinsic to membrane;membrane;membrane part;membrane-bounded organe…	Alzheimer's disease;Calcium signaling pathway;Pancreatic secretion	Cation_ATPase_C;Cation_ATPase_N;E1-E2_ATPase;Hydrolase
3140	Q9CQQ7	ATP synthase F(0) complex subunit B1, mitochondrial	Atp5f1				+	1.06525	0.0579128	30.9463	31.7082	1.03875	0.109684	0.761936	1.31474	31.139	0.157696	0.775951	0.192709	0.287993	31.8848	1.51475	0.0225806	0.938498	1.75937	Q9CQQ7	biological regulation;calcium ion homeostasis;calcium ion transmembrane transport;calcium ion transport;calcium-mediated signaling;cation homeostasis;cation transport;cellular calcium ion homeostasis;cellular cation homeostasis;cellular chemical homeostasis;cellular component organization;cellular component organization at cellular level;cellular component organization or biogenesis;cellular comp…	active transmembrane transporter activity;adenyl nucleotide binding;adenyl ribonucleotide binding;ATP binding;ATPase activity;ATPase activity, coupled;ATPase activity, coupled to movement of substances;ATPase activity, coupled to transmembrane movement of ions;ATPase activity, coupled to transmembrane movement of ions, phosphorylative mechanism;ATPase activity, coupled to transmembrane movement o…	cell junction;cell part;cell-cell contact zone;cell-cell junction;cytoplasmic part;endoplasmic reticulum;endoplasmic reticulum membrane;endoplasmic reticulum part;intercalated disc;intracellular membrane-bounded organelle;intracellular organelle;intracellular organelle part;intracellular part;longitudinal sarcoplasmic reticulum;membrane;membrane part;membrane-bounded organelle;organelle;organelle…	Alzheimer's disease;Calcium signaling pathway;Pancreatic secretion	Cation_ATPase_C;Cation_ATPase_N;E1-E2_ATPase;Hydrolase
3582	Q9DCX2	ATP synthase subunit d, mitochondrial	Atp5h	+	+	+	+	3.77151	0.00124623	31.4067	32.1217	2.71979	0.0218903	0.715032	2.12802	32.252	3.3271	0.00342857	0.845298	2.61584	32.1373	3.3275	0.00379058	0.730618	2.38436	Q9DCX2	calcium ion transport;cation transport;divalent inorganic cation transport;divalent metal ion transport;establishment of localization;ion transport;metal ion transport;transport	active transmembrane transporter activity;adenyl nucleotide binding;adenyl ribonucleotide binding;ATP binding;ATPase activity;ATPase activity, coupled;ATPase activity, coupled to movement of substances;ATPase activity, coupled to transmembrane movement of ions;ATPase activity, coupled to transmembrane movement of ions, phosphorylative mechanism;ATPase activity, coupled to transmembrane movement o…	cell junction;cell part;extracellular membrane-bounded organelle;extracellular organelle;extracellular region part;extracellular vesicular exosome;integral to membrane;integral to plasma membrane;intracellular membrane-bounded organelle;intracellular organelle;intracellular part;intrinsic to membrane;intrinsic to plasma membrane;membrane;membrane part;membrane-bounded organelle;membrane-bounded v…	Calcium signaling pathway;Pancreatic secretion;Salivary secretion	ATP_Ca_trans_C;Cation_ATPase_C;Cation_ATPase_N;E1-E2_ATPase;Hydrolase
1397	Q06185	ATP synthase subunit e, mitochondrial	Atp5i	+	+	+	+	3.10535	0.00287097	29.6304	30.5967	2.43977	0.0136244	0.966295	2.36049	30.307	1.92939	0.0308148	0.676662	1.73739	30.3055	2.21773	0.0180613	0.675091	1.86006	Q06185	ATP biosynthetic process;ATP hydrolysis coupled proton transport;ATP metabolic process;ATP synthesis coupled proton transport;biological regulation;biosynthetic process;cation transport;cellular biosynthetic process;cellular metabolic process;cellular nitrogen compound biosynthetic process;cellular nitrogen compound metabolic process;cellular process;energy coupled proton transport, against elect…	active transmembrane transporter activity;adenyl nucleotide binding;adenyl ribonucleotide binding;ATP binding;ATPase activity;ATPase activity, coupled;ATPase activity, coupled to movement of substances;ATPase activity, coupled to transmembrane movement of ions;ATPase activity, coupled to transmembrane movement of substances;binding;catalytic activity;cation transmembrane transporter activity;cati…	cell part;cytoplasmic part;extracellular membrane-bounded organelle;extracellular organelle;extracellular region part;extracellular vesicular exosome;intracellular membrane-bounded organelle;intracellular organelle;intracellular organelle part;intracellular part;macromolecular complex;membrane;membrane part;membrane-bounded organelle;membrane-bounded vesicle;mitochondrial inner membrane;mitochond…	Alzheimer's disease;Huntington's disease;Oxidative phosphorylation;Parkinson's disease	ATP-synt_ab;ATP-synt_ab_C;ATP-synt_ab_N
1308	P97450	ATP synthase-coupling factor 6, mitochondrial	Atp5j	+	+	+	+	2.32565	0.00537003	30.4084	31.5032	2.95418	0.00872727	1.09478	2.82544	31.4632	1.78419	0.0139674	1.05478	2.02933	31.1513	2.5247	0.00961905	0.742884	2.09483	P97450	anatomical structure formation involved in morphogenesis;angiogenesis;ATP biosynthetic process;ATP hydrolysis coupled proton transport;ATP metabolic process;ATP synthesis coupled proton transport;biological regulation;biosynthetic process;cation homeostasis;cation transport;cell differentiation;cellular biosynthetic process;cellular cation homeostasis;cellular chemical homeostasis;cellular develo…	active transmembrane transporter activity;adenyl nucleotide binding;adenyl ribonucleotide binding;ATP binding;ATPase activity;ATPase activity, coupled;ATPase activity, coupled to movement of substances;ATPase activity, coupled to transmembrane movement of ions;ATPase activity, coupled to transmembrane movement of substances;binding;catalytic activity;cation transmembrane transporter activity;cati…	cell part;cell surface;cytoplasmic part;extracellular membrane-bounded organelle;extracellular organelle;extracellular region part;extracellular vesicular exosome;intracellular membrane-bounded organelle;intracellular non-membrane-bounded organelle;intracellular organelle;intracellular organelle part;intracellular part;macromolecular complex;membrane;membrane part;membrane-bounded organelle;membr…	Alzheimer's disease;Huntington's disease;Oxidative phosphorylation;Parkinson's disease	ATP-synt_ab;ATP-synt_ab_C;ATP-synt_ab_N
989	P56135	ATP synthase subunit f, mitochondrial	Atp5j2	+	+	+	+	3.63373	0.000328767	29.1456	30.3109	2.89873	0.00911475	1.16531	2.88076	29.8671	2.00771	0.022567	0.721566	1.83212	30.4124	3.03747	0.00055914	1.26682	3.09638	P56135	ATP biosynthetic process;ATP metabolic process;ATP synthesis coupled proton transport;biosynthetic process;cation transport;cellular biosynthetic process;cellular metabolic process;cellular nitrogen compound biosynthetic process;cellular nitrogen compound metabolic process;cellular process;energy coupled proton transport, down electrochemical gradient;establishment of localization;heterocycle bio…	active transmembrane transporter activity;ATPase activity;ATPase activity, coupled;ATPase activity, coupled to movement of substances;ATPase activity, coupled to transmembrane movement of ions;ATPase activity, coupled to transmembrane movement of substances;catalytic activity;cation transmembrane transporter activity;cation-transporting ATPase activity;hydrogen ion transmembrane transporter activ…	cell part;cytoplasmic part;extracellular membrane-bounded organelle;extracellular organelle;extracellular region part;extracellular vesicular exosome;intracellular membrane-bounded organelle;intracellular organelle;intracellular organelle part;intracellular part;macromolecular complex;membrane;membrane part;membrane-bounded organelle;membrane-bounded vesicle;mitochondrial inner membrane;mitochond…	Alzheimer's disease;Huntington's disease;Oxidative phosphorylation;Parkinson's disease	ATP-synt
3057	Q9CPQ8	ATP synthase subunit g, mitochondrial	Atp5l	+	+		+	1.60141	0.0286562	29.7424	30.4877	2.38914	0.0272062	0.74525	2.03941	30.2313	1.0242	0.163236	0.488872	1.09493	30.5215	1.80287	0.0205714	0.779086	1.79622	Q9CPQ8	ATP biosynthetic process;ATP metabolic process;ATP synthesis coupled proton transport;biosynthetic process;cation transport;cellular biosynthetic process;cellular metabolic process;cellular nitrogen compound biosynthetic process;cellular nitrogen compound metabolic process;cellular process;energy coupled proton transport, down electrochemical gradient;establishment of localization;heterocycle bio…	active transmembrane transporter activity;ATPase activity;ATPase activity, coupled;ATPase activity, coupled to movement of substances;ATPase activity, coupled to transmembrane movement of ions;ATPase activity, coupled to transmembrane movement of substances;catalytic activity;cation transmembrane transporter activity;cation-transporting ATPase activity;hydrogen ion transmembrane transporter activ…	cell part;cytoplasmic part;envelope;intracellular membrane-bounded organelle;intracellular organelle;intracellular organelle part;intracellular part;macromolecular complex;membrane;membrane part;membrane-bounded organelle;mitochondrial envelope;mitochondrial inner membrane;mitochondrial membrane;mitochondrial membrane part;mitochondrial part;mitochondrial proton-transporting ATP synthase complex;…	Alzheimer's disease;Huntington's disease;Oxidative phosphorylation;Parkinson's disease	ATP-synt_DE_N
3493	Q9DB20	ATP synthase subunit O, mitochondrial	Atp5o	+	+	+	+	3.84007	0	31.1206	32.8335	3.16519	0.00190769	1.71295	3.66408	32.488	2.04605	0.00532683	1.36737	2.44143	33.1019	3.03737	0	1.98127	3.7589	Q9DB20	ATP biosynthetic process;ATP metabolic process;ATP synthesis coupled proton transport;biosynthetic process;cation transport;cellular biosynthetic process;cellular metabolic process;cellular nitrogen compound biosynthetic process;cellular nitrogen compound metabolic process;cellular process;energy coupled proton transport, down electrochemical gradient;establishment of localization;heterocycle bio…	active transmembrane transporter activity;ATPase activity;ATPase activity, coupled;ATPase activity, coupled to movement of substances;ATPase activity, coupled to transmembrane movement of ions;ATPase activity, coupled to transmembrane movement of ions, phosphorylative mechanism;ATPase activity, coupled to transmembrane movement of substances;catalytic activity;cation transmembrane transporter act…	cell part;cytoplasmic part;intracellular membrane-bounded organelle;intracellular organelle;intracellular organelle part;intracellular part;macromolecular complex;membrane;membrane part;membrane-bounded organelle;mitochondrial inner membrane;mitochondrial membrane;mitochondrial membrane part;mitochondrial part;mitochondrial proton-transporting ATP synthase complex;mitochondrial proton-transportin…	Alzheimer's disease;Huntington's disease;Oxidative phosphorylation;Parkinson's disease	ATP-synt_Eps
3188	Q9CRA7	ATP synthase subunit s, mitochondrial	Atp5s					0.0313119	0.867738	25.8918	26.0966	0.0522792	0.921232	-0.0490208	-0.0925902	25.8872	0.190952	0.877823	0.0538635	0.173283	26.2613	0.152689	0.660835	-0.288444	-0.31265	Q9CRA7	anatomical structure development;ATP biosynthetic process;ATP metabolic process;ATP synthesis coupled proton transport;biosynthetic process;cation transport;cellular biosynthetic process;cellular metabolic process;cellular nitrogen compound biosynthetic process;cellular nitrogen compound metabolic process;cellular process;developmental process;energy coupled proton transport, down electrochemical…	ATPase activity;catalytic activity;cation transmembrane transporter activity;hydrogen ion transmembrane transporter activity;hydrolase activity;hydrolase activity, acting on acid anhydrides;hydrolase activity, acting on acid anhydrides, in phosphorus-containing anhydrides;inorganic cation transmembrane transporter activity;ion transmembrane transporter activity;monovalent inorganic cation transme…	cell part;cytoplasmic part;extracellular membrane-bounded organelle;extracellular organelle;extracellular region part;extracellular vesicular exosome;intracellular membrane-bounded organelle;intracellular organelle;intracellular organelle part;intracellular part;macromolecular complex;membrane;membrane part;membrane-bounded organelle;membrane-bounded vesicle;mitochondrial inner membrane;mitochond…	Alzheimer's disease;Huntington's disease;Oxidative phosphorylation;Parkinson's disease	Mt_ATP-synt_B
914	P50516	V-type proton ATPase catalytic subunit A	Atp6v1a					1.72683	0.0623379	31.0597	31.1603	0.524174	0.667897	0.100533	0.348514	31.496	1.48614	0.121784	0.436327	1.21941	31.0928	0.188796	0.869054	0.0330443	0.122989	P50516	ATP biosynthetic process;ATP metabolic process;ATP synthesis coupled proton transport;biosynthetic process;cation transport;cellular biosynthetic process;cellular metabolic process;cellular nitrogen compound biosynthetic process;cellular nitrogen compound metabolic process;cellular process;energy coupled proton transport, down electrochemical gradient;establishment of localization;heterocycle bio…	cation transmembrane transporter activity;hydrogen ion transmembrane transporter activity;inorganic cation transmembrane transporter activity;ion transmembrane transporter activity;monovalent inorganic cation transmembrane transporter activity;substrate-specific transmembrane transporter activity;substrate-specific transporter activity;transmembrane transporter activity;transporter activity	cell part;cytoplasm;cytoplasmic part;extracellular membrane-bounded organelle;extracellular organelle;extracellular region part;extracellular vesicular exosome;intracellular membrane-bounded organelle;intracellular organelle;intracellular organelle part;intracellular part;macromolecular complex;membrane;membrane part;membrane-bounded organelle;membrane-bounded vesicle;mitochondrial inner membrane…	Alzheimer's disease;Huntington's disease;Oxidative phosphorylation;Parkinson's disease	Mt_ATP-synt_D
1135	P62814	V-type proton ATPase subunit B, brain isoform	Atp6v1b2	+		+		3.4504	0.00915271	30.4427	30.6174	1.16517	0.427675	0.17471	0.626739	30.9829	3.30881	0.0190148	0.540224	1.93409	30.6603	1.91086	0.235229	0.217547	0.831844	P62814	ATP biosynthetic process;ATP metabolic process;ATP synthesis coupled proton transport;biosynthetic process;cation transport;cellular biosynthetic process;cellular metabolic process;cellular nitrogen compound biosynthetic process;cellular nitrogen compound metabolic process;cellular process;energy coupled proton transport, down electrochemical gradient;establishment of localization;heterocycle bio…	ATPase activity;catalytic activity;cation transmembrane transporter activity;hydrogen ion transmembrane transporter activity;hydrolase activity;hydrolase activity, acting on acid anhydrides;hydrolase activity, acting on acid anhydrides, in phosphorus-containing anhydrides;inorganic cation transmembrane transporter activity;ion transmembrane transporter activity;monovalent inorganic cation transme…	cell part;cytoplasmic part;intracellular membrane-bounded organelle;intracellular organelle;intracellular organelle part;intracellular part;macromolecular complex;membrane part;membrane-bounded organelle;mitochondrial membrane part;mitochondrial part;mitochondrial proton-transporting ATP synthase complex;mitochondrial proton-transporting ATP synthase complex, coupling factor F(o);mitochondrion;or…	Oxidative phosphorylation	ATP-synt_E
3980	Q9Z1G3	V-type proton ATPase subunit C 1	Atp6v1c1					0.243689	0.482786	26.1751	25.8717	0.754056	0.233295	-0.487926	-0.941416	26.1781	0.385514	0.48397	-0.410874	-0.617174	26.0053	0.362078	0.564472	-0.160778	-0.410159	Q9Z1G3	anatomical structure development;ATP biosynthetic process;ATP metabolic process;ATP synthesis coupled proton transport;biosynthetic process;cation transport;cellular biosynthetic process;cellular metabolic process;cellular nitrogen compound biosynthetic process;cellular nitrogen compound metabolic process;cellular process;developmental process;energy coupled proton transport, down electrochemical…	ATPase activity;catalytic activity;cation transmembrane transporter activity;hydrogen ion transmembrane transporter activity;hydrolase activity;hydrolase activity, acting on acid anhydrides;hydrolase activity, acting on acid anhydrides, in phosphorus-containing anhydrides;inorganic cation transmembrane transporter activity;ion transmembrane transporter activity;monovalent inorganic cation transme…	cell part;cytoplasmic part;intracellular membrane-bounded organelle;intracellular organelle;intracellular organelle part;intracellular part;macromolecular complex;membrane;membrane part;membrane-bounded organelle;mitochondrial inner membrane;mitochondrial membrane;mitochondrial membrane part;mitochondrial part;mitochondrial proton-transporting ATP synthase complex;mitochondrial proton-transportin…	Alzheimer's disease;Huntington's disease;Oxidative phosphorylation;Parkinson's disease	ATP-synt_F6
1017	P57746	V-type proton ATPase subunit D	Atp6v1d					0.953942	0.174174	28.2073	28.4498	1.03253	0.340194	0.242492	0.754452	28.6429	1.19147	0.157885	0.435578	1.10964	28.3184	0.304005	0.658635	0.111073	0.314194	P57746	ATP biosynthetic process;ATP metabolic process;biosynthetic process;cation transport;cellular biosynthetic process;cellular metabolic process;cellular nitrogen compound biosynthetic process;cellular nitrogen compound metabolic process;cellular process;establishment of localization;heterocycle biosynthetic process;heterocycle metabolic process;hydrogen transport;ion transport;metabolic process;mon…	ATPase activity;catalytic activity;hydrolase activity;hydrolase activity, acting on acid anhydrides;hydrolase activity, acting on acid anhydrides, in phosphorus-containing anhydrides;nucleoside-triphosphatase activity;pyrophosphatase activity	cell part;cytoplasmic part;extracellular membrane-bounded organelle;extracellular organelle;extracellular region part;extracellular vesicular exosome;integral to membrane;intracellular membrane-bounded organelle;intracellular organelle;intracellular organelle part;intracellular part;intrinsic to membrane;macromolecular complex;membrane;membrane part;membrane-bounded organelle;membrane-bounded ves…	Oxidative phosphorylation	WRW
915	P50518	V-type proton ATPase subunit E 1	Atp6v1e1					0.823661	0.260904	29.1121	29.1841	0.169241	0.820351	0.0719147	0.197302	29.4082	1.37476	0.240004	0.296095	0.939685	29.0879	0.0875725	0.916962	-0.0242944	-0.0807933	P50518;Q9D593	ATP biosynthetic process;ATP metabolic process;ATP synthesis coupled proton transport;biosynthetic process;cation transport;cellular biosynthetic process;cellular metabolic process;cellular nitrogen compound biosynthetic process;cellular nitrogen compound metabolic process;cellular process;energy coupled proton transport, down electrochemical gradient;establishment of localization;heterocycle bio…	cation transmembrane transporter activity;hydrogen ion transmembrane transporter activity;inorganic cation transmembrane transporter activity;ion transmembrane transporter activity;monovalent inorganic cation transmembrane transporter activity;substrate-specific transmembrane transporter activity;substrate-specific transporter activity;transmembrane transporter activity;transporter activity	cell part;cytoplasmic part;intracellular organelle part;intracellular part;macromolecular complex;membrane part;mitochondrial membrane part;mitochondrial part;mitochondrial proton-transporting ATP synthase complex;mitochondrial proton-transporting ATP synthase complex, coupling factor F(o);organelle part;protein complex;proton-transporting ATP synthase complex;proton-transporting ATP synthase com…	Oxidative phosphorylation	ATP-synt_G
3358	Q9D1K2	V-type proton ATPase subunit F	Atp6v1f					0.0951229	0.73091	28.4405	28.2504	0.173308	0.703171	-0.190139	-0.303776	28.4266	0.00989158	0.987663	-0.0139146	-0.0206783	28.1327	0.305529	0.483121	-0.307797	-0.493557	Q9D1K2	ATP biosynthetic process;ATP metabolic process;ATP synthesis coupled proton transport;biosynthetic process;cation transport;cellular biosynthetic process;cellular metabolic process;cellular nitrogen compound biosynthetic process;cellular nitrogen compound metabolic process;cellular process;energy coupled proton transport, down electrochemical gradient;establishment of localization;establishment o…	binding;cation transmembrane transporter activity;drug binding;hydrogen ion transmembrane transporter activity;hydrogen ion transporting ATP synthase activity, rotational mechanism;inorganic cation transmembrane transporter activity;ion transmembrane transporter activity;lipid binding;monovalent inorganic cation transmembrane transporter activity;steroid binding;substrate-specific transmembrane t…	cell part;cytoplasmic part;extracellular membrane-bounded organelle;extracellular organelle;extracellular region part;extracellular vesicular exosome;intracellular membrane-bounded organelle;intracellular organelle;intracellular organelle part;intracellular part;macromolecular complex;membrane;membrane part;membrane-bounded organelle;membrane-bounded vesicle;mitochondrial membrane part;mitochondr…	Alzheimer's disease;Huntington's disease;Oxidative phosphorylation;Parkinson's disease	OSCP
3177	Q9CR51	V-type proton ATPase subunit G 1	Atp6v1g1					0.566516	0.158397	27.8149	28.0892	0.550848	0.422041	0.274322	0.63538	28.0774	0.444717	0.522744	0.262542	0.56527	27.7492	0.476197	0.214484	-1.03146	-0.872575	Q9CR51	ATP biosynthetic process;ATP metabolic process;biosynthetic process;cation transport;cellular biosynthetic process;cellular metabolic process;cellular nitrogen compound biosynthetic process;cellular nitrogen compound metabolic process;cellular process;establishment of localization;heterocycle biosynthetic process;heterocycle metabolic process;hydrogen transport;ion transport;metabolic process;mon…	binding;cation binding;ion binding;metal ion binding	cell part;cytoplasmic part;intracellular membrane-bounded organelle;intracellular organelle;intracellular organelle part;intracellular part;macromolecular complex;membrane;membrane part;membrane-bounded organelle;mitochondrial inner membrane;mitochondrial membrane;mitochondrial part;mitochondrion;organelle;organelle inner membrane;organelle membrane;organelle part;protein complex;proton-transport…
2279	Q8BVE3	V-type proton ATPase subunit H	Atp6v1h					0.262777	0.44322	27.8214	27.6373	0.335394	0.597434	-0.184072	-0.423843	27.6302	0.128724	0.806016	-0.19116	-0.252269	28.1942	1.48808	0.119985	0.372746	1.11382	Q8BVE3	ATP hydrolysis coupled proton transport;ATP metabolic process;cation transport;cellular metabolic process;cellular nitrogen compound metabolic process;cellular process;energy coupled proton transport, against electrochemical gradient;establishment of localization;heterocycle metabolic process;hydrogen transport;ion transmembrane transport;ion transport;metabolic process;monovalent inorganic catio…	active transmembrane transporter activity;adenyl nucleotide binding;adenyl ribonucleotide binding;ATP binding;ATPase activity;ATPase activity, coupled;ATPase activity, coupled to movement of substances;ATPase activity, coupled to transmembrane movement of ions;ATPase activity, coupled to transmembrane movement of substances;binding;catalytic activity;cation transmembrane transporter activity;cati…	apical plasma membrane;cell part;cell projection;cytoplasmic part;cytosol;extracellular membrane-bounded organelle;extracellular organelle;extracellular region part;extracellular vesicular exosome;intracellular membrane-bounded organelle;intracellular organelle;intracellular organelle part;intracellular part;lysosomal membrane;macromolecular complex;membrane;membrane part;membrane-bounded organel…	Collecting duct acid secretion;Epithelial cell signaling in Helicobacter pylori infection;Oxidative phosphorylation;Phagosome;Rheumatoid arthritis;Vibrio cholerae infection	ATP-synt_ab;ATP-synt_ab_C;ATP-synt_ab_N
2103	Q811I0	ATP synthase mitochondrial F1 complex assembly factor 1	Atpaf1	+	+	+	+	3.89428	0.000777143	28.1391	29.0651	3.30814	0.00817021	0.926025	2.75602	28.9464	3.51251	0.00340909	0.807288	2.61479	28.8406	2.68545	0.0096875	0.701506	2.09067	Q811I0	ATP hydrolysis coupled proton transport;ATP metabolic process;cation transport;cellular metabolic process;cellular nitrogen compound metabolic process;cellular process;energy coupled proton transport, against electrochemical gradient;establishment of localization;heterocycle metabolic process;hydrogen transport;ion transmembrane transport;ion transport;metabolic process;monovalent inorganic catio…	adenyl nucleotide binding;adenyl ribonucleotide binding;ATP binding;binding;catalytic activity;hydrolase activity;hydrolase activity, acting on acid anhydrides;hydrolase activity, acting on acid anhydrides, catalyzing transmembrane movement of substances;nucleotide binding;purine nucleotide binding;purine ribonucleoside triphosphate binding;purine ribonucleotide binding;ribonucleotide binding;tra…	cell part;cell projection;cytoplasm;cytoplasmic membrane-bounded vesicle;cytoplasmic part;cytoplasmic vesicle;cytosol;endomembrane system;extracellular membrane-bounded organelle;extracellular organelle;extracellular region part;extracellular vesicular exosome;integral to membrane;intracellular membrane-bounded organelle;intracellular organelle;intracellular organelle part;intracellular part;intr…	Collecting duct acid secretion;Epithelial cell signaling in Helicobacter pylori infection;Oxidative phosphorylation;Phagosome;Rheumatoid arthritis;Vibrio cholerae infection	ATP-synt_ab;ATP-synt_ab_C;ATP-synt_ab_N
2838	Q91YY4	ATP synthase mitochondrial F1 complex assembly factor 2	Atpaf2	+	+	+	+	5.5678	0	29.7408	31.5963	4.76214	0.0035	1.85555	5.29552	31.1848	3.75676	0.00221429	1.44408	3.84372	31.2297	3.57406	0	1.4889	3.76514	Q91YY4	ATP hydrolysis coupled proton transport;cation transport;cellular process;energy coupled proton transport, against electrochemical gradient;establishment of localization;hydrogen transport;ion transmembrane transport;ion transport;monovalent inorganic cation transport;proton transport;transmembrane transport;transport	active transmembrane transporter activity;ATPase activity;ATPase activity, coupled;ATPase activity, coupled to movement of substances;ATPase activity, coupled to transmembrane movement of ions;ATPase activity, coupled to transmembrane movement of ions, phosphorylative mechanism;ATPase activity, coupled to transmembrane movement of substances;catalytic activity;cation transmembrane transporter act…	apical part of cell;cell part;cytoplasmic part;cytoplasmic vesicle;extracellular membrane-bounded organelle;extracellular organelle;extracellular region part;extracellular vesicular exosome;intracellular organelle;intracellular organelle part;intracellular part;lysosomal membrane;macromolecular complex;membrane;membrane part;membrane-bounded organelle;membrane-bounded vesicle;organelle;organelle …	Collecting duct acid secretion;Epithelial cell signaling in Helicobacter pylori infection;Oxidative phosphorylation;Phagosome;Rheumatoid arthritis;Vibrio cholerae infection	V-ATPase_C
153	O35143	ATPase inhibitor, mitochondrial	Atpif1	+	+	+	+	3.67456	3.57143e-05	27.3677	28.7613	2.98271	0.00481633	1.39361	3.19885	28.9917	3.45377	0.00217544	1.62404	3.82823	28.5405	2.96031	0.000864865	1.17279	2.92987	O35143	anatomical structure formation involved in morphogenesis;cation transport;cell projection assembly;cell projection organization;cellular component assembly;cellular component assembly at cellular level;cellular component assembly involved in morphogenesis;cellular component organization;cellular component organization at cellular level;cellular component organization or biogenesis;cellular compon…	active transmembrane transporter activity;ATPase activity;ATPase activity, coupled;ATPase activity, coupled to movement of substances;ATPase activity, coupled to transmembrane movement of substances;catalytic activity;hydrolase activity;hydrolase activity, acting on acid anhydrides;hydrolase activity, acting on acid anhydrides, catalyzing transmembrane movement of substances;hydrolase activity, a…	cell part;cell projection;centrosome;cilium;cytoplasmic part;cytoskeletal part;extracellular membrane-bounded organelle;extracellular organelle;extracellular region part;extracellular vesicular exosome;intracellular non-membrane-bounded organelle;intracellular organelle;intracellular organelle part;intracellular part;lysosomal membrane;macromolecular complex;membrane;membrane part;membrane-bounde…	Collecting duct acid secretion;Epithelial cell signaling in Helicobacter pylori infection;Oxidative phosphorylation;Phagosome;Rheumatoid arthritis;Vibrio cholerae infection	ATP-synt_D
265	O70305	Ataxin-2	Atxn2					0.597341	0.282468	28.3179	28.0087	0.871588	0.302854	-0.309175	-0.816322	27.8987	0.970806	0.211825	-0.41919	-0.995124	27.9645	1.02834	0.185116	-0.353398	-0.935993	O70305	ATP hydrolysis coupled proton transport;cation transport;cellular process;energy coupled proton transport, against electrochemical gradient;establishment of localization;hydrogen transport;ion transmembrane transport;ion transport;monovalent inorganic cation transport;proton transport;transmembrane transport;transport	active transmembrane transporter activity;ATPase activity;ATPase activity, coupled;ATPase activity, coupled to movement of substances;ATPase activity, coupled to transmembrane movement of ions;ATPase activity, coupled to transmembrane movement of ions, phosphorylative mechanism;ATPase activity, coupled to transmembrane movement of substances;ATPase binding;binding;catalytic activity;cation transm…	apical plasma membrane;cell part;cell projection;cytoplasm;cytoplasmic part;cytosol;endosome;extracellular membrane-bounded organelle;extracellular organelle;extracellular region part;extracellular vesicular exosome;intracellular membrane-bounded organelle;intracellular organelle;intracellular organelle part;intracellular part;lysosomal membrane;macromolecular complex;membrane;membrane part;membr…	Collecting duct acid secretion;Epithelial cell signaling in Helicobacter pylori infection;Oxidative phosphorylation;Phagosome;Rheumatoid arthritis;Vibrio cholerae infection	vATP-synt_E
2030	Q7TQH0	Ataxin-2-like protein	Atxn2l					0.46571	0.292484	26.6561	26.873	0.660769	0.234593	0.593802	0.93958	26.7066	0.505031	0.39317	0.427403	0.727186	26.6965	0.458471	0.331857	0.417248	0.684156	Q7TQH0	ATP hydrolysis coupled proton transport;cation transport;cellular process;energy coupled proton transport, against electrochemical gradient;establishment of localization;hydrogen transport;ion transmembrane transport;ion transport;monovalent inorganic cation transport;proton transport;transmembrane transport;transport	active transmembrane transporter activity;ATPase activity;ATPase activity, coupled;ATPase activity, coupled to movement of substances;ATPase activity, coupled to transmembrane movement of ions;ATPase activity, coupled to transmembrane movement of substances;catalytic activity;cation transmembrane transporter activity;cation-transporting ATPase activity;hydrogen ion transmembrane transporter activ…	cell part;cytoplasmic part;extracellular membrane-bounded organelle;extracellular organelle;extracellular region part;extracellular vesicular exosome;intracellular organelle part;intracellular part;macromolecular complex;membrane;membrane part;membrane-bounded organelle;membrane-bounded vesicle;organelle;organelle part;protein complex;proton-transporting two-sector ATPase complex;proton-transport…	Collecting duct acid secretion;Epithelial cell signaling in Helicobacter pylori infection;Oxidative phosphorylation;Phagosome;Rheumatoid arthritis;Vibrio cholerae infection	ATP-synt_F
3747	Q9JLZ3	Methylglutaconyl-CoA hydratase, mitochondrial	Auh					0.494599	0.358486	32.3101	32.4278	0.398858	0.656697	0.11775	0.357076	32.1702	0.212795	0.761314	-0.139833	-0.302711	32.0551	1.13378	0.249213	-0.254962	-0.802467	Q9JLZ3	metabolic process	active transmembrane transporter activity;ATPase activity;ATPase activity, coupled;ATPase activity, coupled to movement of substances;ATPase activity, coupled to transmembrane movement of ions;ATPase activity, coupled to transmembrane movement of ions, phosphorylative mechanism;ATPase activity, coupled to transmembrane movement of substances;ATPase binding;binding;catalytic activity;cation transm…	cell part;cytoplasmic part;cytosol;extracellular membrane-bounded organelle;extracellular organelle;extracellular region part;extracellular vesicular exosome;intracellular;intracellular organelle part;intracellular part;lysosomal membrane;macromolecular complex;membrane;membrane part;membrane-bounded organelle;membrane-bounded vesicle;organelle;organelle membrane;organelle part;plasma membrane;pr…	Collecting duct acid secretion;Epithelial cell signaling in Helicobacter pylori infection;Oxidative phosphorylation;Phagosome;Rheumatoid arthritis;Vibrio cholerae infection
1862	Q64726	Zinc-alpha-2-glycoprotein	Azgp1					0.897324	0.199333	27.2707	27.4135	0.323143	0.643684	0.142781	0.368482	27.686	1.49953	0.132157	0.415291	1.19011	27.4066	0.468659	0.564178	0.135934	0.410507	Q64726	ATP hydrolysis coupled proton transport;cation transport;cellular component organization;cellular component organization or biogenesis;cellular membrane organization;cellular process;endocytosis;energy coupled proton transport, against electrochemical gradient;establishment of localization;hydrogen transport;ion transmembrane transport;ion transport;membrane invagination;membrane organization;mon…	active transmembrane transporter activity;ATPase activity;ATPase activity, coupled;ATPase activity, coupled to movement of substances;ATPase activity, coupled to transmembrane movement of ions;ATPase activity, coupled to transmembrane movement of substances;catalytic activity;cation transmembrane transporter activity;cation-transporting ATPase activity;hydrogen ion transmembrane transporter activ…	cell part;cytoplasmic part;extracellular membrane-bounded organelle;extracellular organelle;extracellular region part;extracellular vesicular exosome;intracellular organelle part;intracellular part;lysosomal membrane;macromolecular complex;membrane;membrane part;membrane-bounded organelle;membrane-bounded vesicle;organelle;organelle membrane;organelle part;protein complex;proton-transporting two-…	Epithelial cell signaling in Helicobacter pylori infection;ko05152;Lysosome;Oxidative phosphorylation;Phagosome;Rheumatoid arthritis;Vibrio cholerae infection	V-ATPase_H_C;V-ATPase_H_N
384	P01887	Beta-2-microglobulin	B2m	+	+	+		3.14315	0.000911111	30.2654	31.4271	2.43468	0.0100121	1.16166	2.56833	31.6194	2.77982	0.00288525	1.35402	3.00467	30.7675	0.877272	0.150524	0.50208	1.02741	P01887	cellular component assembly;cellular component organization;cellular component organization or biogenesis;macromolecular complex assembly;macromolecular complex subunit organization;protein complex assembly;protein complex subunit organization		cell part;cytoplasmic part;intracellular membrane-bounded organelle;intracellular organelle;intracellular part;membrane-bounded organelle;mitochondrion;organelle		ATP11
1523	Q3UI43	BRISC and BRCA1-A complex member 1	Babam1					0.67762	0.183833	26.0736	26.0337	0.836784	0.171504	-0.640183	-1.09817	NaN	0.625884	0.448534	-0.269283	-0.66516	25.9737	0.250829	0.705079	-0.099884	-0.275566	Q3UI43	cellular component assembly;cellular component assembly at cellular level;cellular component organization;cellular component organization at cellular level;cellular component organization or biogenesis;cellular component organization or biogenesis at cellular level;cellular macromolecular complex assembly;cellular macromolecular complex subunit organization;cellular process;cellular protein compl…		cell part;cytoplasmic part;intracellular membrane-bounded organelle;intracellular organelle;intracellular organelle part;intracellular part;membrane-bounded organelle;mitochondrion;nuclear body;nuclear part;nuclear speck;nucleoplasm part;organelle;organelle part		ATP12
3745	Q9JLV1	BAG family molecular chaperone regulator 3	Bag3					1.02812	0.146263	28.6944	28.9189	1.64737	0.300508	0.224538	0.820594	29.1741	1.12453	0.150373	0.479754	1.13389	28.8415	0.581785	0.513152	0.147106	0.461404	Q9JLV1	biological regulation;biosynthetic process;cell differentiation;cellular biosynthetic process;cellular chemical homeostasis;cellular component assembly;cellular component organization;cellular component organization or biogenesis;cellular developmental process;cellular homeostasis;cellular ion homeostasis;cellular metabolic process;cellular nitrogen compound biosynthetic process;cellular nitrogen…	angiostatin binding;ATPase binding;ATPase inhibitor activity;ATPase regulator activity;binding;calmodulin binding;enzyme binding;enzyme inhibitor activity;enzyme regulator activity;identical protein binding;nucleoside-triphosphatase regulator activity;protein binding;protein dimerization activity;protein homodimerization activity	cell part;cell surface;cytoplasmic part;intracellular membrane-bounded organelle;intracellular organelle;intracellular organelle part;intracellular part;macromolecular complex;membrane part;membrane-bounded organelle;mitochondrial membrane part;mitochondrial part;mitochondrial proton-transporting ATP synthase complex;mitochondrion;organelle;organelle part;protein complex;proton-transporting ATP s…		IATP
3992	Q9Z1R2	Large proline-rich protein BAG6	Bag6					0.544441	0.511323	28.1048	28.1256	0.0665364	0.944341	0.0207982	0.0668058	28.2511	0.777434	0.583861	0.146258	0.499138	28.0476	0.183733	0.810979	-0.0571823	-0.177752	Q9Z1R2	anatomical structure morphogenesis;biological regulation;cell differentiation;cell differentiation in hindbrain;cell part morphogenesis;cell projection morphogenesis;cell projection organization;cellular component assembly;cellular component assembly at cellular level;cellular component morphogenesis;cellular component organization;cellular component organization at cellular level;cellular compon…	binding;epidermal growth factor receptor binding;growth factor receptor binding;protein binding;protein C-terminus binding;receptor binding	cell part;cytoplasm;cytoplasmic part;Golgi apparatus;Golgi apparatus part;intracellular membrane-bounded organelle;intracellular non-membrane-bounded organelle;intracellular organelle;intracellular organelle part;intracellular part;macromolecular complex;membrane;membrane-bounded organelle;non-membrane-bounded organelle;nuclear part;nucleoplasm;organelle;organelle part;perinuclear region of cytop…		LsmAD;PAM2;SM-ATX
223	O54962	Barrier-to-autointegration factor	Banf1					0.587562	0.247245	29.2068	29.2504	0.105437	0.894557	0.043591	0.123705	29.7143	0.798735	0.217317	0.507549	0.984323	29.346	0.256267	0.641134	0.139224	0.329637	O54962	biological regulation;cellular component assembly;cellular component assembly at cellular level;cellular component organization;cellular component organization at cellular level;cellular component organization or biogenesis;cellular component organization or biogenesis at cellular level;cellular macromolecular complex assembly;cellular macromolecular complex subunit organization;cellular process;…		cell part;cytoplasm;cytoplasmic part;intracellular non-membrane-bounded organelle;intracellular organelle;intracellular organelle part;intracellular part;macromolecular complex;membrane;non-membrane-bounded organelle;nuclear body;nuclear part;nuclear speck;nucleoplasm part;organelle;organelle part;ribonucleoprotein complex;RNA granule;stress granule		LsmAD;PAM2;SM-ATX
3840	Q9R069	Basal cell adhesion molecule	Bcam					1.25371	0.0533693	28.3671	28.6545	0.426397	0.47301	0.287384	0.575117	29.1305	1.38262	0.0564428	0.763356	1.54153	29.0019	0.948738	0.104424	0.634768	1.17195	Q9R069	amine catabolic process;amine metabolic process;branched chain family amino acid catabolic process;branched chain family amino acid metabolic process;carboxylic acid catabolic process;carboxylic acid metabolic process;catabolic process;cellular amine metabolic process;cellular amino acid catabolic process;cellular amino acid metabolic process;cellular catabolic process;cellular ketone metabolic p…	binding;carbon-oxygen lyase activity;catalytic activity;enoyl-CoA hydratase activity;hydro-lyase activity;lyase activity;methylglutaconyl-CoA hydratase activity;mRNA 3'-UTR binding;mRNA binding;nucleic acid binding;RNA binding	cell part;cytoplasmic part;intracellular membrane-bounded organelle;intracellular organelle;intracellular part;membrane-bounded organelle;mitochondrion;organelle	Valine, leucine and isoleucine degradation	ECH
1716	Q61335	B-cell receptor-associated protein 31	Bcap31	+			+	1.4729	0.0371445	29.7879	29.8474	0.0824669	0.889007	0.0594101	0.129064	30.3846	1.08707	0.119806	0.596681	1.2283	30.444	1.71057	0.0314932	0.656038	1.61045	Q61335	anatomical structure homeostasis;antigen processing and presentation;antigen processing and presentation of peptide antigen;antigen processing and presentation of peptide antigen via MHC class I;biological adhesion;biological regulation;cell adhesion;cellular process;detection of chemical stimulus;detection of chemical stimulus involved in sensory perception;detection of chemical stimulus involve…	antigen binding;binding;glycoprotein binding;peptide antigen binding;peptide binding;protein binding	cell part;extracellular membrane-bounded organelle;extracellular organelle;extracellular region part;extracellular space;extracellular vesicular exosome;intracellular membrane-bounded organelle;intracellular organelle;intracellular part;macromolecular complex;membrane;membrane part;membrane-bounded organelle;membrane-bounded vesicle;MHC class I protein complex;MHC protein complex;nucleus;organell…		C1-set;MHC_I
196	O35855	Branched-chain-amino-acid aminotransferase, mitochondrial	Bcat2	+		+		1.42758	0.0390611	32.4707	32.3283	0.248335	0.683847	-0.142369	-0.328375	31.7172	1.62227	0.0374082	-0.753481	-1.67155	31.9162	0.947831	0.120713	-0.554545	-1.11198	O35855	anatomical structure homeostasis;antigen processing and presentation;antigen processing and presentation of exogenous antigen;antigen processing and presentation of exogenous peptide antigen;antigen processing and presentation of exogenous peptide antigen via MHC class Ib;antigen processing and presentation of exogenous protein antigen via MHC class Ib, TAP-dependent;antigen processing and presen…	binding;identical protein binding;protein binding	adherens junction;anchoring junction;cell junction;cell part;cell-substrate adherens junction;cell-substrate junction;cytoplasm;cytoplasmic part;cytoplasmic vesicle membrane;cytoplasmic vesicle part;endocytic vesicle membrane;external side of plasma membrane;extracellular membrane-bounded organelle;extracellular organelle;extracellular region part;extracellular space;extracellular vesicular exoso…	Antigen processing and presentation	C1-set
903	P50136	2-oxoisovalerate dehydrogenase subunit alpha, mitochondrial	Bckdha					0.431027	0.469371	32.4623	32.7279	1.62376	0.241076	0.265616	0.921249	32.6834	0.550412	0.519373	0.221111	0.571474	32.5953	0.455147	0.572815	0.133056	0.401387	P50136	biological regulation;cell cycle checkpoint;cellular component organization;cellular component organization at cellular level;cellular component organization or biogenesis;cellular component organization or biogenesis at cellular level;cellular macromolecule metabolic process;cellular metabolic process;cellular nitrogen compound metabolic process;cellular process;cellular protein metabolic proces…		BRCA1-A complex;BRISC complex;cell part;cytoplasm;intracellular membrane-bounded organelle;intracellular organelle;intracellular organelle part;intracellular part;macromolecular complex;membrane-bounded organelle;nuclear part;nucleoplasm;nucleus;organelle;organelle part;protein complex
1906	Q6P3A8	2-oxoisovalerate dehydrogenase subunit beta, mitochondrial	Bckdhb					0.759252	0.27315	32.1016	32.4641	1.39569	0.182595	0.362558	1.0695	32.3026	0.530114	0.547876	0.201006	0.535672	32.2556	0.486835	0.527596	0.154007	0.447701	Q6P3A8	anatomical structure development;biological regulation;brain development;cellular process;cellular response to abiotic stimulus;cellular response to external stimulus;cellular response to mechanical stimulus;cellular response to stimulus;developmental process;induction of apoptosis;induction of apoptosis by extracellular signals;induction of apoptosis via death domain receptors;induction of progr…	binding;protein binding;protein complex binding	cell part;cell projection;contractile fiber part;cytoplasm;cytoplasmic part;cytosol;intracellular part;membrane;neuron projection;organelle part;plasma membrane;Z disc		BAG;WW
233	O55028	[3-methyl-2-oxobutanoate dehydrogenase [lipoamide]] kinase, mitochondrial	Bckdk					0.925989	0.153134	30.0336	30.0226	0.0258457	0.973569	-0.0109282	-0.0317102	29.572	0.971546	0.187893	-0.461568	-1.04085	29.7879	1.51239	0.222115	-0.245687	-0.854817	O55028	anatomical structure development;antigen processing and presentation;antigen processing and presentation of peptide antigen;antigen processing and presentation of peptide antigen via MHC class I;apoptosis;apoptosis in response to endoplasmic reticulum stress;biological regulation;brain development;catabolic process;cell cycle process;cell death;cell differentiation;cellular catabolic process;cell…	binding;enzyme binding;heat shock protein binding;Hsp70 protein binding;polyubiquitin binding;proteasome binding;protein binding;protein complex binding;ribonucleoprotein binding;ribosome binding;small conjugating protein binding;ubiquitin binding;ubiquitin protein ligase binding	BAT3 complex;cell part;cytoplasm;cytoplasmic part;cytosol;cytosolic part;ER membrane insertion complex;intracellular membrane-bounded organelle;intracellular organelle;intracellular organelle part;intracellular part;macromolecular complex;membrane-bounded organelle;nuclear part;nucleoplasm;nucleus;organelle;organelle part;protein complex		DUF3538;ubiquitin
1035	P59017	Bcl-2-like protein 13	Bcl2l13					1.75602	0.0682084	30.2589	30.3892	0.527559	0.603845	0.130324	0.414951	29.9573	1.1632	0.264484	-0.301532	-0.897054	30.0954	0.943506	0.422626	-0.163491	-0.566882	P59017	cellular macromolecule metabolic process;cellular metabolic process;cellular nitrogen compound metabolic process;cellular process;DNA integration;DNA metabolic process;macromolecule metabolic process;metabolic process;nitrogen compound metabolic process;nucleic acid metabolic process;nucleobase-containing compound metabolic process;primary metabolic process	binding;DNA binding;nucleic acid binding	cell part;chromosome;cytoplasm;extracellular membrane-bounded organelle;extracellular organelle;extracellular region part;extracellular vesicular exosome;intracellular membrane-bounded organelle;intracellular non-membrane-bounded organelle;intracellular organelle;intracellular organelle part;intracellular part;membrane-bounded organelle;membrane-bounded vesicle;non-membrane-bounded organelle;nucl…		BAF
3289	Q9CZP5	Mitochondrial chaperone BCS1	Bcs1l					0.133184	0.690769	29.2814	29.1486	0.248856	0.690444	-0.132774	-0.318078	29.3186	0.0385883	0.957068	0.0372033	0.0696495	29.0442	0.586378	0.390064	-0.23715	-0.607576	Q9CZP5	biological adhesion;cell adhesion;cell-matrix adhesion;cell-substrate adhesion;cellular process	binding;extracellular matrix binding;laminin binding;laminin receptor activity;protein binding;protein C-terminus binding;receptor activity	cell part;cell surface;extracellular membrane-bounded organelle;extracellular organelle;extracellular region part;extracellular vesicular exosome;integral to membrane;integral to plasma membrane;intrinsic to membrane;intrinsic to plasma membrane;membrane;membrane part;membrane-bounded organelle;membrane-bounded vesicle;organelle;plasma membrane;plasma membrane part;vesicle		C2-set_2
715	P28653	Biglycan	Bgn	+		+	+	3.13409	0.00144231	29.8917	30.4433	1.51133	0.0950366	0.55161	1.39157	31.0058	2.6506	0.00332121	1.11411	2.66067	30.9157	2.50946	0.00395376	1.02404	2.46948	P28653	biological regulation;calcium ion homeostasis;calcium-mediated signaling;calcium-mediated signaling using intracellular calcium source;cation homeostasis;cellular calcium ion homeostasis;cellular cation homeostasis;cellular chemical homeostasis;cellular divalent inorganic cation homeostasis;cellular homeostasis;cellular ion homeostasis;cellular localization;cellular macromolecule localization;cel…	binding;MHC class I protein binding;MHC protein binding;protein binding;protein complex binding;receptor binding	cell part;clathrin-coated vesicle;coated vesicle;cytoplasmic membrane-bounded vesicle;cytoplasmic part;cytoplasmic vesicle;endoplasmic reticulum;endoplasmic reticulum membrane;endoplasmic reticulum part;endoplasmic reticulum-Golgi intermediate compartment membrane;Golgi apparatus part;Golgi cisterna membrane;Golgi membrane;integral to membrane;integral to plasma membrane;intracellular membrane-bo…	Protein processing in endoplasmic reticulum
98	O08539	Myc box-dependent-interacting protein 1	Bin1					0.238056	0.486974	30.7001	30.2438	0.536291	0.332116	-0.456286	-0.768114	30.6654	0.0444601	0.953783	-0.0346541	-0.0734591	30.7271	0.0277971	0.948773	0.0270157	0.0506751	O08539;Q7TQF7	amine biosynthetic process;amine catabolic process;amine metabolic process;biological regulation;biosynthetic process;branched chain family amino acid biosynthetic process;branched chain family amino acid catabolic process;branched chain family amino acid metabolic process;carboxylic acid biosynthetic process;carboxylic acid catabolic process;carboxylic acid metabolic process;catabolic process;ce…	branched-chain-amino-acid transaminase activity;catalytic activity;L-isoleucine transaminase activity;L-leucine transaminase activity;L-valine transaminase activity;transaminase activity;transferase activity;transferase activity, transferring nitrogenous groups	cell part;cytoplasmic part;intracellular membrane-bounded organelle;intracellular organelle;intracellular part;membrane-bounded organelle;mitochondrion;organelle	Pantothenate and CoA biosynthesis;Valine, leucine and isoleucine biosynthesis;Valine, leucine and isoleucine degradation	Aminotran_4
2555	Q8R016	Bleomycin hydrolase	Blmh					1.16228	0.180143	29.7812	29.6699	0.611705	0.628198	-0.111263	-0.388698	30.0293	1.07329	0.353874	0.248096	0.774952	29.8341	0.13813	0.835709	0.0529494	0.153464	Q8R016	amine catabolic process;amine metabolic process;branched chain family amino acid catabolic process;branched chain family amino acid metabolic process;carboxylic acid catabolic process;carboxylic acid metabolic process;catabolic process;cellular amine metabolic process;cellular amino acid catabolic process;cellular amino acid metabolic process;cellular catabolic process;cellular ketone metabolic p…	3-methyl-2-oxobutanoate dehydrogenase (2-methylpropanoyl-transferring) activity;alpha-ketoacid dehydrogenase activity;binding;catalytic activity;cation binding;ion binding;metal ion binding;oxidoreductase activity;oxidoreductase activity, acting on the aldehyde or oxo group of donors;oxidoreductase activity, acting on the aldehyde or oxo group of donors, disulfide as acceptor	cell part;cytoplasmic part;dihydrolipoyl dehydrogenase complex;intracellular membrane-bounded organelle;intracellular organelle;intracellular organelle part;intracellular part;macromolecular complex;membrane-bounded organelle;mitochondrial alpha-ketoglutarate dehydrogenase complex;mitochondrial part;mitochondrial tricarboxylic acid cycle enzyme complex;mitochondrion;organelle;organelle part;prote…		E1_dh
3256	Q9CY64	Biliverdin reductase A	Blvra					0.360343	0.381778	29.6296	29.6719	0.0893746	0.904221	0.0422583	0.113629	29.1958	0.503609	0.391551	-0.43384	-0.729754	29.5983	0.0450535	0.927725	-0.0312648	-0.0707216	Q9CY64	amine catabolic process;amine metabolic process;branched chain family amino acid catabolic process;branched chain family amino acid metabolic process;carboxylic acid catabolic process;carboxylic acid metabolic process;catabolic process;cellular amine metabolic process;cellular amino acid catabolic process;cellular amino acid metabolic process;cellular catabolic process;cellular ketone metabolic p…	3-methyl-2-oxobutanoate dehydrogenase (2-methylpropanoyl-transferring) activity;alpha-ketoacid dehydrogenase activity;catalytic activity;oxidoreductase activity;oxidoreductase activity, acting on the aldehyde or oxo group of donors;oxidoreductase activity, acting on the aldehyde or oxo group of donors, disulfide as acceptor	cell part;cytoplasmic part;dihydrolipoyl dehydrogenase complex;intracellular membrane-bounded organelle;intracellular organelle;intracellular organelle part;intracellular part;macromolecular complex;membrane;membrane-bounded organelle;mitochondrial alpha-ketoglutarate dehydrogenase complex;mitochondrial inner membrane;mitochondrial membrane;mitochondrial part;mitochondrial tricarboxylic acid cycl…	Valine, leucine and isoleucine degradation	Transket_pyr;Transketolase_C
2897	Q923D2	Flavin reductase (NADPH)	Blvrb					0.560846	0.254438	31.3316	31.4073	0.211105	0.789737	0.0757065	0.220851	30.8917	0.594334	0.334093	-0.439939	-0.801081	31.3417	0.0167169	0.971235	0.0100603	0.0249116	Q923D2	amine catabolic process;amine metabolic process;branched chain family amino acid catabolic process;branched chain family amino acid metabolic process;carboxylic acid catabolic process;carboxylic acid metabolic process;catabolic process;cellular amine metabolic process;cellular amino acid catabolic process;cellular amino acid metabolic process;cellular catabolic process;cellular ketone metabolic p…	[3-methyl-2-oxobutanoate dehydrogenase (acetyl-transferring)] kinase activity;adenyl nucleotide binding;adenyl ribonucleotide binding;ATP binding;binding;catalytic activity;kinase activity;nucleotide binding;phosphotransferase activity, alcohol group as acceptor;protein kinase activity;protein serine/threonine kinase activity;purine nucleotide binding;purine ribonucleoside triphosphate binding;pu…	cell part;cytoplasmic part;dihydrolipoyl dehydrogenase complex;intracellular membrane-bounded organelle;intracellular organelle;intracellular organelle part;intracellular part;macromolecular complex;membrane-bounded organelle;mitochondrial alpha-ketoglutarate dehydrogenase complex;mitochondrial part;mitochondrial tricarboxylic acid cycle enzyme complex;mitochondrion;organelle;organelle part;prote…		BCDHK_Adom3;HATPase_c
3462	Q9D8S9	BolA-like protein 1	Bola1					1.36687	0.0664036	29.0639	29.5785	1.27001	0.128022	0.514657	1.24032	29.271	0.434077	0.580851	0.207129	0.501712	29.0265	0.0740113	0.897522	-0.0374036	-0.0981132	Q9D8S9	apoptosis;biological regulation;cell death;cellular process;death;programmed cell death;regulation of apoptosis;regulation of biological process;regulation of cell death;regulation of cellular process;regulation of programmed cell death		cell part;cytoplasmic part;integral to membrane;intracellular membrane-bounded organelle;intracellular organelle;intracellular organelle part;intracellular part;intrinsic to membrane;membrane;membrane part;membrane-bounded organelle;mitochondrial membrane;mitochondrial part;mitochondrion;organelle;organelle membrane;organelle part		Bcl-2
2136	Q8BGS2	BolA-like protein 2	Bola2					0.390391	0.318055	27.2084	27.2932	0.514478	0.307438	0.585044	0.809473	27.116	0.308355	0.545559	0.407856	0.538767	27.3694	0.61074	0.188107	0.661278	0.927132	Q8BGS2	cellular component assembly;cellular component assembly at cellular level;cellular component biogenesis;cellular component organization;cellular component organization at cellular level;cellular component organization or biogenesis;cellular component organization or biogenesis at cellular level;cellular macromolecular complex assembly;cellular macromolecular complex subunit organization;cellular …	adenyl nucleotide binding;adenyl ribonucleotide binding;ATP binding;binding;nucleotide binding;purine nucleotide binding;purine ribonucleoside triphosphate binding;purine ribonucleotide binding;ribonucleotide binding	cell part;cytoplasmic part;integral to membrane;intracellular membrane-bounded organelle;intracellular organelle;intracellular organelle part;intracellular part;intrinsic to membrane;membrane;membrane part;membrane-bounded organelle;mitochondrial inner membrane;mitochondrial membrane;mitochondrial part;mitochondrion;organelle;organelle inner membrane;organelle membrane;organelle part		AAA;BCS1_N
2398	Q8CEI1	BolA-like protein 3	Bola3					0.160127	0.617225	29.5964	29.2143	0.497919	0.380401	-0.382123	-0.693844	29.521	0.0616541	0.924852	-0.0754423	-0.119033	29.4863	0.114355	0.790023	-0.110086	-0.197487	Q8CEI1	amine metabolic process;aminoglycan metabolic process;blood vessel remodeling;carbohydrate metabolic process;cellular macromolecule metabolic process;cellular metabolic process;cellular process;cellular protein metabolic process;chondroitin sulfate metabolic process;glycosaminoglycan metabolic process;macromolecule metabolic process;macromolecule modification;metabolic process;multicellular organ…	binding;carbohydrate binding;extracellular matrix binding;glycosaminoglycan binding;pattern binding;polysaccharide binding	cell part;cell surface;cytoplasmic membrane-bounded vesicle;cytoplasmic part;cytoplasmic vesicle;extracellular matrix;extracellular membrane-bounded organelle;extracellular organelle;extracellular region part;extracellular vesicular exosome;intracellular;intracellular membrane-bounded organelle;intracellular organelle;intracellular part;membrane;membrane-bounded organelle;membrane-bounded vesicle…		LRR_8;LRRNT
572	P15327	Bisphosphoglycerate mutase	Bpgm					0.033944	0.880271	30.4864	30.6049	0.0969856	0.836373	0.118518	0.183125	30.3945	0.104697	0.876187	-0.0918894	-0.175601	30.4024	0.0976671	0.826651	-0.0840125	-0.16314	P15327	biological regulation;cell differentiation;cellular component assembly;cellular component assembly at cellular level;cellular component organization;cellular component organization at cellular level;cellular component organization or biogenesis;cellular component organization or biogenesis at cellular level;cellular developmental process;cellular macromolecular complex assembly;cellular macromole…	binding;cytoskeletal protein binding;enzyme binding;identical protein binding;protein binding;RNA polymerase binding;tau protein binding	axon;axon part;axon terminus;cell part;cell projection;cell projection part;cerebellar mossy fiber;clathrin-coated vesicle;coated vesicle;contractile fiber part;cytoplasm;cytoplasmic membrane-bounded vesicle;cytoplasmic part;cytoplasmic vesicle;cytoskeletal part;I band;initial segment;intracellular membrane-bounded organelle;intracellular organelle;intracellular organelle part;intracellular part;…		BAR;SH3_9
2577	Q8R164	Valacyclovir hydrolase	Bphl					0.0284545	0.930662	31.9397	31.9963	0.167097	0.84726	0.0565877	0.171014	31.9473	0.0122178	0.987397	0.00757313	0.0185199	31.8777	0.175648	0.804626	-0.0620298	-0.183889	Q8R164	response to chemical stimulus;response to drug;response to stimulus;response to toxin	catalytic activity;cysteine-type endopeptidase activity;cysteine-type peptidase activity;endopeptidase activity;hydrolase activity;peptidase activity;peptidase activity, acting on L-amino acid peptides	cell part;cytoplasm;extracellular membrane-bounded organelle;extracellular organelle;extracellular region part;extracellular vesicular exosome;intracellular membrane-bounded organelle;intracellular organelle;intracellular organelle part;intracellular part;membrane-bounded organelle;membrane-bounded vesicle;nuclear part;nucleoplasm;nucleus;organelle;organelle part;vesicle		Peptidase_C1_2
3966	Q9Z0S1	3(2),5-bisphosphate nucleotidase 1	Bpnt1					1.11501	0.230789	31.5942	31.3738	1.70652	0.303116	-0.220453	-0.816964	31.4998	0.329825	0.770749	-0.0944338	-0.29337	31.3085	2.38092	0.129239	-0.285753	-1.08371	Q9Z0S1	catabolic process;cellular catabolic process;cellular metabolic process;cellular nitrogen compound catabolic process;cellular nitrogen compound metabolic process;cellular process;cofactor catabolic process;cofactor metabolic process;heme catabolic process;heme metabolic process;heterocycle catabolic process;heterocycle metabolic process;metabolic process;nitrogen compound metabolic process;oxidat…	biliverdin reductase activity;binding;catalytic activity;cation binding;ion binding;metal ion binding;nucleotide binding;oxidoreductase activity;oxidoreductase activity, acting on the CH-CH group of donors;oxidoreductase activity, acting on the CH-CH group of donors, NAD or NADP as acceptor;transition metal ion binding;zinc ion binding	cell part;cytoplasm;extracellular membrane-bounded organelle;extracellular organelle;extracellular region part;extracellular vesicular exosome;intracellular part;membrane-bounded organelle;membrane-bounded vesicle;organelle;vesicle	Porphyrin and chlorophyll metabolism	Biliv-reduc_cat;GFO_IDH_MocA
849	P46737	Lys-63-specific deubiquitinase BRCC36	Brcc3					0.329689	0.491258	27.8718	27.9094	0.0661627	0.921	0.0376368	0.093503	28.0831	0.378465	0.605542	0.211258	0.476709	27.7494	0.334177	0.627721	-0.122428	-0.343605	P46737;Q7M757	catabolic process;cellular catabolic process;cellular metabolic process;cellular nitrogen compound catabolic process;cellular nitrogen compound metabolic process;cellular process;cofactor catabolic process;cofactor metabolic process;heme catabolic process;heme metabolic process;heterocycle catabolic process;heterocycle metabolic process;metabolic process;nitrogen compound metabolic process;pigmen…	biliverdin reductase activity;catalytic activity;flavin reductase activity;oxidoreductase activity;oxidoreductase activity, acting on the CH-CH group of donors;oxidoreductase activity, acting on the CH-CH group of donors, NAD or NADP as acceptor;oxidoreductase activity, acting on the CH-NH group of donors;oxidoreductase activity, acting on the CH-NH group of donors, NAD or NADP as acceptor	cell part;cytoplasm;cytoplasmic part;cytosol;extracellular membrane-bounded organelle;extracellular organelle;extracellular region part;extracellular vesicular exosome;intracellular organelle part;intracellular part;membrane;membrane-bounded organelle;membrane-bounded vesicle;nuclear part;nucleoplasm;organelle;organelle part;plasma membrane;vesicle	Porphyrin and chlorophyll metabolism;Riboflavin metabolism
2534	Q8K3W0	BRCA1-A complex subunit BRE	Bre	+			+	2.24531	0.00343066	26.1275	26.1258	0.257068	0.572806	0.316536	0.449498	26.092	0.284882	0.592743	0.346616	0.49093	NaN	1.27905	0.0224262	-1.32569	-1.76724	Q8K3W0			cell part;cytoplasmic part;extracellular region;intracellular membrane-bounded organelle;intracellular organelle;intracellular part;membrane-bounded organelle;mitochondrion;organelle		BolA
2769	Q91VR8	Protein BRICK1	Brk1					0.122485	0.731259	27.2417	27.213	0.0605013	0.933603	-0.0287061	-0.0780013	27.446	0.306239	0.659224	0.204324	0.425082	27.2797	0.0657474	0.901657	0.0380287	0.0937035	Q91VR8					BolA
2520	Q8K2Q7	BRO1 domain-containing protein BROX	Brox					0.97382	0.0640182	25.6323	25.7391	0.10175	0.885253	-0.0507293	-0.132387	NaN	0.809975	0.122535	-0.965829	-1.21691	25.633	0.458536	0.55689	0.141063	0.416664	Q8K2Q7			extracellular region		BolA
614	P18572	Basigin	Bsg					0.279472	0.537319	31.6731	31.395	0.982054	0.30902	-0.278092	-0.805269	31.4407	0.412387	0.5662	-0.232412	-0.517448	31.407	1.62423	0.1911	-0.266099	-0.922488	P18572	alcohol catabolic process;alcohol metabolic process;anatomical structure development;carbohydrate catabolic process;carbohydrate metabolic process;catabolic process;cell development;cellular carbohydrate catabolic process;cellular carbohydrate metabolic process;cellular developmental process;cellular metabolic process;cellular process;developmental process;erythrocyte development;generation of pr…	bisphosphoglycerate 2-phosphatase activity;bisphosphoglycerate mutase activity;bisphosphoglycerate phosphatase activity;catalytic activity;hydrolase activity;hydrolase activity, acting on ester bonds;intramolecular transferase activity;intramolecular transferase activity, phosphotransferases;isomerase activity;phosphatase activity;phosphoglycerate mutase activity;phosphoric ester hydrolase activi…	extracellular membrane-bounded organelle;extracellular organelle;extracellular region part;extracellular vesicular exosome;membrane-bounded organelle;membrane-bounded vesicle;organelle;vesicle	Glycolysis / Gluconeogenesis	His_Phos_1
2441	Q8CIF4	Biotinidase	Btd	+	+			1.11496	0.041906	27.2588	26.2298	1.67812	0.0256867	-1.24529	-2.0718	27.0483	0.242054	0.700024	-0.210454	-0.380643	26.7776	0.807524	0.0943909	-0.969806	-1.21586	Q8CIF4		catalytic activity;hydrolase activity	cell part;cytoplasmic part;extracellular membrane-bounded organelle;extracellular organelle;extracellular region part;extracellular vesicular exosome;intracellular membrane-bounded organelle;intracellular organelle;intracellular part;membrane-bounded organelle;membrane-bounded vesicle;mitochondrion;organelle;vesicle		Abhydrolase_6
1828	Q64152	Transcription factor BTF3	Btf3					0.67798	0.135737	27.3416	26.9232	0.889866	0.12665	-0.853192	-1.24604	27.5138	0.173113	0.770379	0.172267	0.293838	27.2941	0.0464496	0.911949	-0.0474544	-0.0852134	Q64152	cellular lipid metabolic process;cellular metabolic process;cellular process;dephosphorylation;glycerolipid metabolic process;glycerophospholipid metabolic process;lipid metabolic process;lipid modification;lipid phosphorylation;metabolic process;organophosphate metabolic process;phosphate-containing compound metabolic process;phosphatidylinositol metabolic process;phosphatidylinositol phosphoryl…	3'(2'),5'-bisphosphate nucleotidase activity;binding;catalytic activity;cation binding;hydrolase activity;hydrolase activity, acting on ester bonds;inositol bisphosphate phosphatase activity;inositol or phosphatidylinositol phosphatase activity;inositol phosphate phosphatase activity;inositol-1,4-bisphosphate 1-phosphatase activity;ion binding;magnesium ion binding;metal ion binding;nucleotidase …	extracellular membrane-bounded organelle;extracellular organelle;extracellular region part;extracellular vesicular exosome;membrane-bounded organelle;membrane-bounded vesicle;organelle;vesicle	Sulfur metabolism	Inositol_P
3121	Q9CQH7	Transcription factor BTF3 homolog 4	Btf3l4	+			+	1.87077	0.028953	30.7512	30.3596	1.74812	0.132598	-0.391576	-1.21931	30.4303	0.671204	0.379565	-0.320953	-0.74554	30.0702	3.1113	0.00773333	-0.681014	-2.20492	Q9CQH7	biological regulation;cell cycle checkpoint;cellular component organization;cellular component organization at cellular level;cellular component organization or biogenesis;cellular component organization or biogenesis at cellular level;cellular macromolecule metabolic process;cellular metabolic process;cellular nitrogen compound metabolic process;cellular process;cellular protein metabolic proces…	binding;catalytic activity;cation binding;cysteine-type peptidase activity;enzyme regulator activity;hydrolase activity;ion binding;metal ion binding;metallopeptidase activity;peptidase activity;peptidase activity, acting on L-amino acid peptides;polyubiquitin binding;protein binding;small conjugating protein binding;small conjugating protein-specific protease activity;ubiquitin binding;ubiquitin…	BRCA1-A complex;BRISC complex;cell part;intracellular membrane-bounded organelle;intracellular organelle;intracellular organelle part;intracellular part;macromolecular complex;membrane-bounded organelle;nuclear part;nuclear ubiquitin ligase complex;nucleoplasm;nucleus;organelle;organelle part;protein complex;ubiquitin ligase complex		JAB
2190	Q8BJE2	Butyrophilin-like protein 9	Btnl9					0.255327	0.52636	27.0227	27.0741	0.47166	0.429157	0.311392	0.624243	26.8508	0.101293	0.881603	0.0881295	0.169623	27.0645	0.480652	0.380817	0.301822	0.622079	Q8BJE2	apoptosis;biological regulation;cell cycle checkpoint;cell death;cellular component organization;cellular component organization at cellular level;cellular component organization or biogenesis;cellular component organization or biogenesis at cellular level;cellular macromolecule metabolic process;cellular metabolic process;cellular nitrogen compound metabolic process;cellular process;cellular res…	binding;cytokine receptor binding;polyubiquitin binding;protein binding;receptor binding;small conjugating protein binding;tumor necrosis factor receptor binding;tumor necrosis factor receptor superfamily binding;ubiquitin binding	BRCA1-A complex;BRISC complex;cell part;cytoplasm;intracellular membrane-bounded organelle;intracellular organelle;intracellular organelle part;intracellular part;macromolecular complex;membrane-bounded organelle;nuclear part;nuclear ubiquitin ligase complex;nucleus;organelle;organelle part;protein complex;ubiquitin ligase complex		BRE
3938	Q9WVA3	Mitotic checkpoint protein BUB3	Bub3					0.368313	0.568743	27.2507	27.4539	0.724321	0.448138	0.203126	0.602762	27.3947	0.457187	0.663199	0.143981	0.421289	27.3096	0.21107	0.797606	0.0588417	0.189201	Q9WVA3	actin cytoskeleton organization;actin filament-based process;biological regulation;cell motility;cellular component assembly;cellular component movement;cellular component organization;cellular component organization at cellular level;cellular component organization or biogenesis;cellular component organization or biogenesis at cellular level;cellular process;cellular response to stimulus;chordat…	binding;protein binding;protein complex binding	cell part;cell projection;cytoplasmic part;cytoskeleton;extracellular membrane-bounded organelle;extracellular organelle;extracellular region part;extracellular vesicular exosome;intracellular non-membrane-bounded organelle;intracellular organelle;intracellular part;lamellipodium;macromolecular complex;membrane-bounded organelle;membrane-bounded vesicle;non-membrane-bounded organelle;organelle;pr…	Regulation of actin cytoskeleton
3106	Q9CQC6	Basic leucine zipper and W2 domain-containing protein 1	Bzw1					0.30563	0.742016	27.002	26.8795	1.35276	0.537353	-0.122457	-0.493165	26.9785	0.080489	0.951633	-0.0235038	-0.0769781	26.9575	1.07132	0.78667	-0.0445266	-0.200935	Q9CQC6			cell part;extracellular membrane-bounded organelle;extracellular organelle;extracellular region part;extracellular vesicular exosome;membrane;membrane-bounded organelle;membrane-bounded vesicle;organelle;vesicle		BRO1
2761	Q91VK1	Basic leucine zipper and W2 domain-containing protein 2	Bzw2					0.567605	0.210161	NaN	26.1896	0.573341	0.276688	0.571495	0.856569	26.2442	0.604205	0.259346	0.626112	0.907053	26.3117	0.677107	0.159883	0.693639	0.998664	Q91VK1	anatomical structure development;anatomical structure morphogenesis;decidualization;developmental process;developmental process involved in reproduction;embryo implantation;establishment of localization;establishment of localization in cell;establishment of protein localization;establishment of protein localization in membrane;establishment of protein localization in plasma membrane;intracellular…	binding;carbohydrate binding;mannose binding;monosaccharide binding;sugar binding	acrosomal membrane;adherens junction;anchoring junction;cell junction;cell part;cell-substrate adherens junction;cell-substrate junction;cytoplasmic membrane-bounded vesicle;cytoplasmic part;cytoplasmic vesicle;cytoplasmic vesicle membrane;cytoplasmic vesicle part;extracellular membrane-bounded organelle;extracellular organelle;extracellular region part;extracellular vesicular exosome;focal adhes…		I-set
549	P14106	Complement C1q subcomponent subunit B	C1qb	+		+	+	2.74902	0.00129353	NaN	26.3404	1.35945	0.0899866	0.650997	1.42869	27.4205	2.32694	0.0030625	1.79449	2.93948	26.8121	1.83216	0.00887931	1.18601	2.156	P14106	biotin metabolic process;carboxylic acid metabolic process;cellular amide metabolic process;cellular ketone metabolic process;cellular metabolic process;cellular nitrogen compound metabolic process;cellular process;cofactor metabolic process;heterocycle metabolic process;metabolic process;monocarboxylic acid metabolic process;nitrogen compound metabolic process;organic acid metabolic process;oxoa…	biotinidase activity;catalytic activity;hydrolase activity;hydrolase activity, acting on carbon-nitrogen (but not peptide) bonds;hydrolase activity, acting on carbon-nitrogen (but not peptide) bonds, in linear amides	apical part of cell;cell part;extracellular membrane-bounded organelle;extracellular organelle;extracellular region part;extracellular space;extracellular vesicular exosome;intracellular non-membrane-bounded organelle;intracellular organelle;intracellular organelle part;intracellular part;membrane-bounded organelle;membrane-bounded vesicle;non-membrane-bounded organelle;nuclear part;nucleolus;org…	Biotin metabolism;Vitamin digestion and absorption	CN_hydrolase
187	O35658	Complement component 1 Q subcomponent-binding protein, mitochondrial	C1qbp	+	+	+	+	2.20337	0.00888337	29.9395	30.8714	2.45431	0.0140097	0.931859	2.32668	30.691	1.77312	0.029948	0.751484	1.75074	30.6474	2.17667	0.0162132	0.707918	1.89078	O35658	biological regulation;biosynthetic process;cellular biosynthetic process;cellular macromolecule biosynthetic process;cellular macromolecule metabolic process;cellular metabolic process;cellular nitrogen compound metabolic process;cellular process;chordate embryonic development;developmental process;embryo development;embryo development ending in birth or egg hatching;establishment of localization…		cell part;cytoplasm;intracellular membrane-bounded organelle;intracellular organelle;intracellular part;membrane-bounded organelle;nucleus;organelle		NAC
1363	Q02105	Complement C1q subcomponent subunit C	C1qc	+	+	+	+	4.77869	0	NaN	27.3919	3.17856	0.00186667	2.40389	4.19355	28.3205	3.47401	0.00295652	3.33246	5.07844	27.8067	3.49744	0	2.81869	4.84245	Q02105					NAC
355	P01027	Complement C3	C3	+				1.65421	0.0198232	33.3972	32.9206	1.01442	0.179067	-0.476687	-1.07768	33.9617	0.758838	0.21118	0.564452	0.996763	33.6532	0.605925	0.366967	0.25599	0.640002	P01027			cell part;integral to membrane;intrinsic to membrane;membrane part		C2-set_2;PRY;SPRY;V-set
356	P01029	Complement C4-B	C4b	+		+	+	3.05923	0.00106806	29.2459	29.6608	1.38287	0.153419	0.414886	1.15115	30.6963	2.29133	0.0030559	1.45042	2.698	29.9842	2.62051	0.00930544	0.738246	2.12774	P01029;CON__P01030;CON__ENSEMBL:ENSBTAP00000007350	attachment of spindle microtubules to chromosome;attachment of spindle microtubules to kinetochore;biological regulation;cell cycle;cell cycle checkpoint;cell cycle process;cell division;cellular component organization;cellular component organization at cellular level;cellular component organization or biogenesis;cellular component organization or biogenesis at cellular level;cellular process;chr…		cell part;chromosomal part;condensed chromosome kinetochore;intracellular non-membrane-bounded organelle;intracellular organelle;intracellular organelle part;intracellular part;kinetochore;macromolecular complex;non-membrane-bounded organelle;nuclear part;nucleoplasm;organelle;organelle part;protein complex	Cell cycle;Cell cycle - yeast	WD40
463	P08607	C4b-binding protein	C4bpa					1.11475	0.0688354	27.5652	27.6213	0.202409	0.837957	0.0561099	0.18114	28.2303	1.41337	0.0657945	0.665098	1.4713	27.4919	0.085445	0.848843	-0.0732546	-0.143465	P08607	biological regulation;biosynthetic process;cellular biosynthetic process;cellular macromolecule biosynthetic process;cellular macromolecule metabolic process;cellular metabolic process;cellular nitrogen compound metabolic process;cellular process;macromolecule biosynthetic process;macromolecule metabolic process;metabolic process;nitrogen compound metabolic process;nucleic acid metabolic process;…		cell part;cytoplasm;intracellular part;membrane		W2
429	P06684	Complement C5	C5	+			+	0.993862	0.0408163	26.416	NaN	0.128042	0.737639	-0.26318	-0.270879	27.8464	0.620348	0.159385	1.45709	1.10678	27.4402	1.49406	0.00915966	1.82056	2.12877	P06684	anatomical structure development;cell differentiation;cellular developmental process;cellular process;developmental process;nervous system development;system development		cell part;membrane		W2
2483	Q8K182	Complement component C8 alpha chain	C8a	+				1.04862	0.0438756	26.9203	NaN	0.340981	0.440401	-0.53945	-0.614954	27.0937	0.714429	0.150687	0.996642	1.13275	27.024	0.39962	0.31651	0.617362	0.702134	Q8K182	activation of immune response;anatomical structure development;biological regulation;complement activation;complement activation, classical pathway;defense response;developmental process;humoral immune response;immune effector process;immune response;immune system process;innate immune response;inner ear development;macromolecule metabolic process;metabolic process;positive regulation of biologic…	binding;identical protein binding;protein binding;protein dimerization activity;protein homodimerization activity	blood microparticle;collagen;extracellular matrix part;extracellular membrane-bounded organelle;extracellular organelle;extracellular region part;extracellular vesicular exosome;membrane-bounded organelle;membrane-bounded vesicle;organelle;vesicle	Chagas disease (American trypanosomiasis);Complement and coagulation cascades;Prion diseases;Staphylococcus aureus infection;Systemic lupus erythematosus	C1q;Collagen
2150	Q8BH35	Complement component C8 beta chain	C8b	+	+			1.83042	0.00594152	27.26	25.9686	2.15554	0.00789041	-1.6886	-2.72154	28.0012	0.90422	0.12651	0.741217	1.20431	28.0255	0.00985385	0.973032	0.0236263	0.023485	Q8BH35	activation of immune response;apoptosis;biological regulation;biosynthetic process;cell death;cellular biosynthetic process;cellular component assembly;cellular component assembly at cellular level;cellular component organization;cellular component organization at cellular level;cellular component organization or biogenesis;cellular component organization or biogenesis at cellular level;cellular …	adrenergic receptor binding;binding;carbohydrate binding;complement binding;complement component C1q binding;glycosaminoglycan binding;G-protein-coupled receptor binding;hyaluronic acid binding;kininogen binding;mRNA binding;nucleic acid binding;opsonin binding;pattern binding;polysaccharide binding;protein binding;protein binding transcription factor activity;receptor binding;RNA binding;transcr…	cell part;cell surface;cytoplasm;cytoplasmic part;cytosol;extracellular region;intracellular membrane-bounded organelle;intracellular non-membrane-bounded organelle;intracellular organelle;intracellular organelle lumen;intracellular organelle part;intracellular part;membrane;membrane-bounded organelle;membrane-enclosed lumen;mitochondrial matrix;mitochondrial part;mitochondrion;non-membrane-bound…		MAM33
428	P06683	Complement component C9	C9	+	+			2.33566	0.0030303	26.4413	NaN	1.80244	0.0175964	-1.34372	-2.22754	26.6397	0.441499	0.588085	0.198383	0.494687	27.0045	0.237473	0.591298	0.220946	0.383191	P06683	activation of immune response;biological regulation;complement activation;complement activation, classical pathway;defense response;humoral immune response;immune effector process;immune response;immune system process;innate immune response;macromolecule metabolic process;metabolic process;negative regulation of biological process;negative regulation of cell differentiation;negative regulation of…		blood microparticle;cell part;collagen;extracellular matrix part;extracellular membrane-bounded organelle;extracellular organelle;extracellular region part;extracellular space;extracellular vesicular exosome;membrane;membrane-bounded organelle;membrane-bounded vesicle;organelle;vesicle	Chagas disease (American trypanosomiasis);Complement and coagulation cascades;Prion diseases;Staphylococcus aureus infection;Systemic lupus erythematosus	Collagen;TNF
545	P13634	Carbonic anhydrase 1	Ca1					0.142295	0.620117	31.4971	31.5812	0.0512783	0.910059	0.0840874	0.10842	31.1646	0.284721	0.598136	-0.332534	-0.484947	31.2295	0.236806	0.56681	-0.26759	-0.407169	P13634	activation of immune response;biological regulation;carboxylic acid metabolic process;cellular ketone metabolic process;cellular lipid metabolic process;cellular metabolic process;cellular process;complement activation;complement activation, alternative pathway;complement activation, classical pathway;defense response;fatty acid metabolic process;humoral immune response;immune effector process;im…	binding;C5a anaphylatoxin chemotactic receptor binding;C5L2 anaphylatoxin chemotactic receptor binding;endopeptidase inhibitor activity;endopeptidase regulator activity;enzyme inhibitor activity;enzyme regulator activity;G-protein-coupled receptor binding;peptidase inhibitor activity;peptidase regulator activity;protein binding;receptor binding	blood microparticle;extracellular membrane-bounded organelle;extracellular organelle;extracellular region part;extracellular space;extracellular vesicular exosome;membrane-bounded organelle;membrane-bounded vesicle;organelle;vesicle	Chagas disease (American trypanosomiasis);Complement and coagulation cascades;ko05152;Leishmaniasis;Phagosome;Staphylococcus aureus infection;Systemic lupus erythematosus	A2M;A2M_comp;A2M_N;A2M_N_2;A2M_recep;ANATO;NTR;Thiol-ester_cl
3407	Q9D6N1	Carbonic anhydrase 13	Ca13					0.491747	0.334762	26.791	26.8926	0.132087	0.807033	0.101586	0.20748	26.8004	0.011064	0.986617	0.00943041	0.0193676	26.4739	0.52812	0.345805	-0.317115	-0.664361	Q9D6N1	activation of immune response;biological regulation;complement activation;complement activation, classical pathway;defense response;humoral immune response;immune effector process;immune response;immune system process;inflammatory response;innate immune response;macromolecule metabolic process;metabolic process;positive regulation of biological process;positive regulation of immune response;posit…	endopeptidase inhibitor activity;endopeptidase regulator activity;enzyme inhibitor activity;enzyme regulator activity;peptidase inhibitor activity;peptidase regulator activity	extracellular region part;extracellular space	Complement and coagulation cascades;Staphylococcus aureus infection;Systemic lupus erythematosus	A2M;A2M_comp;A2M_N;A2M_N_2;A2M_recep;ANATO;NTR;Thiol-ester_cl
354	P00920	Carbonic anhydrase 2	Ca2					0.0121895	0.952961	33.5948	33.5356	0.0433231	0.926233	-0.0591679	-0.0875766	33.5008	0.129457	0.855295	-0.0939465	-0.198737	33.4303	0.268088	0.609228	-0.164454	-0.363216	P00920	activation of immune response;biological regulation;complement activation;complement activation, classical pathway;defense response;humoral immune response;immune effector process;immune response;immune system process;innate immune response;macromolecule metabolic process;metabolic process;positive regulation of biological process;positive regulation of immune response;positive regulation of immu…		extracellular region	Complement and coagulation cascades	Sushi
580	P16015	Carbonic anhydrase 3	Ca3	+	+			1.98309	0.0197856	36.8052	36.0327	1.88325	0.03653	-0.772542	-1.8317	36.3433	1.24063	0.141035	-0.461865	-1.16348	36.3957	1.27896	0.122201	-0.409523	-1.10694	P16015	activation of immune response;biological regulation;calcium ion homeostasis;carbohydrate homeostasis;cation homeostasis;cell death;cell migration;cell motility;cellular calcium ion homeostasis;cellular cation homeostasis;cellular chemical homeostasis;cellular component movement;cellular divalent inorganic cation homeostasis;cellular homeostasis;cellular ion homeostasis;cellular metal ion homeosta…	endopeptidase inhibitor activity;endopeptidase regulator activity;enzyme inhibitor activity;enzyme regulator activity;peptidase inhibitor activity;peptidase regulator activity	cell part;extracellular membrane-bounded organelle;extracellular organelle;extracellular region part;extracellular space;extracellular vesicular exosome;macromolecular complex;membrane attack complex;membrane part;membrane-bounded organelle;membrane-bounded vesicle;organelle;plasma membrane part;pore complex;protein complex;vesicle	Complement and coagulation cascades;Prion diseases;Staphylococcus aureus infection;Systemic lupus erythematosus	A2M;A2M_comp;A2M_N;A2M_N_2;A2M_recep;ANATO;NTR
1848	Q64444	Carbonic anhydrase 4	Ca4					0.0982571	0.7797	30.3078	30.1914	0.275829	0.697996	-0.116348	-0.31062	30.106	0.298583	0.665591	-0.201819	-0.417674	30.2668	0.107553	0.871703	-0.0410228	-0.120362	Q64444	activation of immune response;biological regulation;cell death;cellular process;complement activation;complement activation, alternative pathway;complement activation, classical pathway;cytolysis;death;defense response;humoral immune response;immune effector process;immune response;immune system process;innate immune response;macromolecule metabolic process;metabolic process;positive regulation o…		blood microparticle;cell part;extracellular membrane-bounded organelle;extracellular organelle;extracellular region part;extracellular vesicular exosome;macromolecular complex;membrane attack complex;membrane part;membrane-bounded organelle;membrane-bounded vesicle;organelle;plasma membrane part;pore complex;protein complex;vesicle	Amoebiasis;Complement and coagulation cascades;Prion diseases;Systemic lupus erythematosus	Ldl_recept_a;MACPF
3818	Q9QZA0	Carbonic anhydrase 5B, mitochondrial	Ca5b					0.252482	0.569892	29.056	29.2025	0.341531	0.634083	0.14647	0.3818	29.1504	0.135027	0.851934	0.0944295	0.203532	28.9218	0.332077	0.612106	-0.134192	-0.360508	Q9QZA0	activation of immune response;biological regulation;cell death;cellular process;complement activation;complement activation, alternative pathway;complement activation, classical pathway;cytolysis;death;defense response;humoral immune response;immune effector process;immune response;immune system process;innate immune response;macromolecule metabolic process;metabolic process;positive regulation o…		cell part;extracellular membrane-bounded organelle;extracellular organelle;extracellular region part;extracellular space;extracellular vesicular exosome;macromolecular complex;membrane attack complex;membrane part;membrane-bounded organelle;membrane-bounded vesicle;organelle;plasma membrane part;pore complex;protein complex;vesicle	Amoebiasis;Complement and coagulation cascades;Prion diseases;Systemic lupus erythematosus	Ldl_recept_a;MACPF;TSP_1
[truncated: 2,197 more rows]

## Sheet: GO Term BP - UP
GO Terms Biological Processes (in red GO Terms used for ED Fig 2i)
Category	Term	Count	%	PValue	Genes	Fold Enrichment	Benjamini	FDR	p-value (-log10)
GOTERM_BP_DIRECT	GO:0045087~innate immune response	11	9.7	2.5e-05	LGALS3, IFI204, C1QBP, HMGB2, PLD4, SDHAF4, IFI35, IFIT3, C1QC, RIGI, HK1	5.7	0.0023	0.0023	4.60206
GOTERM_BP_DIRECT	GO:0042776~proton motive force-driven mitochondrial ATP synthesis	10	8.8	2.3e-12	ATP5PF, STOML2, ATP5F1A, ATP5F1B, ATP5PD, ATP5PO, ATP5F1D, ATP5F1E, ATP5MF, ATP5ME	41.5	1.8e-09	1.7e-09	11.6383
GOTERM_BP_DIRECT	GO:1902600~proton transmembrane transport	10	8.8	1.3e-09	ATP5PF, ATP5F1A, ATP5F1B, ATP5PD, ATP5PO, ATP5F1D, UQCRH, ATP5F1E, ATP5MF, ATP5ME	20.8	5e-07	4.9e-07	8.88606
GOTERM_BP_DIRECT	GO:0007005~mitochondrion organization	9	8	1.9e-07	AFG3L1, STOML2, PHB1, CHCHD2, POLDIP2, FMC1, DNAJA3, LONP1, SLIRP	14.6	3.7e-05	3.7e-05	6.72125
[truncated: 50 more rows]

## Sheet: GO Term CC - UP
GO Terms Cellular Compartments
[truncated: 50 more rows]

## Sheet: GO Term MF - UP 
GO Terms Molecular Function
[truncated: 48 more rows]

[truncated: 3 more sheets: GO Term BP - DOWN, GO Term CC - DOWN, GO Term MF - DOWN]
