# Supplementary material for: 2-hydroxyglutarate mediates whitening of brown adipocytes coupled to nuclear softening upon mitochondrial dysfunction
Source: Nat Metab. 2025 Aug 1;7(8):1593–613. doi: 10.1038/s42255-025-01332-8 (PMC12373511; doi:10.1038/s42255-025-01332-8)
Supplement: Supplementary file 3 — Supplementary Tables 1–8 [file 42255_2025_1332_MOESM3_ESM.zip › Supplementary Table 7-AT.xlsx]

## Sheet: H3K4met3 signatures
H3K4met3 signatures shared between KO and wt+2HG treated mBA cells
RIKEN-cDNA-0610038B21-gene	0610038B21Rik
RIKEN-cDNA-0610040F04-gene	0610040F04Rik
RIKEN-cDNA-1110004F10-gene	1110004F10Rik
RIKEN-cDNA-1700003E16-gene	1700003E16Rik
RIKEN-cDNA-1700019G24-gene	1700019G24Rik
RIKEN-cDNA-1700022A21-gene	1700022A21Rik
RIKEN-cDNA-1700023A20-gene	1700023A20Rik
RIKEN-cDNA-1700030J22-gene	1700030J22Rik
RIKEN-cDNA-1700039E22-gene	1700039E22Rik
RIKEN-cDNA-1700044C05-gene	1700044C05Rik
RIKEN-cDNA-1700088E04-gene	1700088E04Rik
RIKEN-cDNA-1700113H08-gene	1700113H08Rik
RIKEN-cDNA-2810449D17-gene	2810449D17Rik
RIKEN-cDNA-2810459M11-gene	2810459M11Rik
RIKEN-cDNA-3110040N11-gene	3110040N11Rik
RIKEN-cDNA-4632428C04-gene	4632428C04Rik
RIKEN-cDNA-4732414G09-gene	4732414G09Rik
RIKEN-cDNA-4732491K20-gene	4732491K20Rik
RIKEN-cDNA-4833420G17-gene	4833420G17Rik
RIKEN-cDNA-4930444P10-gene	4930444P10Rik
RIKEN-cDNA-4930448F12-gene	4930448F12Rik
RIKEN-cDNA-4930471G03-gene	4930471G03Rik
RIKEN-cDNA-4930473A02-gene	4930473A02Rik
RIKEN-cDNA-4930519L02-gene	4930519L02Rik
RIKEN-cDNA-4930555B11-gene	4930555B11Rik
RIKEN-cDNA-4930570G19-gene	4930570G19Rik
RIKEN-cDNA-4930579K19-gene	4930579K19Rik
RIKEN-cDNA-4933407E24-gene	4933407E24Rik
RIKEN-cDNA-4933409K07-gene	4933409K07Rik
RIKEN-cDNA-4933417O13-gene	4933417O13Rik
RIKEN-cDNA-4933428G20-gene	4933428G20Rik
RIKEN-cDNA-4933433H22-gene	4933433H22Rik
RIKEN-cDNA-5730488B01-gene	5730488B01Rik
RIKEN-cDNA-5930430L01-gene	5930430L01Rik
RIKEN-cDNA-6430503K07-gene	6430503K07Rik
RIKEN-cDNA-7630403G23-gene	7630403G23Rik
RIKEN-cDNA-8430436N08-gene	8430436N08Rik
RIKEN-cDNA-9330111N05-gene	9330111N05Rik
RIKEN-cDNA-9330175E14-gene	9330175E14Rik
RIKEN-cDNA-9530036O11Rik	9530036O11Rik
RIKEN-cDNA-A230070E04-gene	A230070E04Rik
RIKEN-cDNA-A330035P11-gene	A330035P11Rik
RIKEN-cDNA-A330049N07-gene	A330049N07Rik
RIKEN-cDNA-A730006G06-gene	A730006G06Rik
RIKEN-cDNA-A730013G03-gene	A730013G03Rik
RIKEN-cDNA-A930005G22-gene	A930005G22Rik
alanine-and-arginine-rich-domain-containing-protein	Aard
apoptosis-associated-tyrosine-kinase	Aatk
ATP-binding-cassette-sub-family-A-member-17	Abca17
ATP-binding-cassette-sub-family-C-member-8	Abcc8
ATP-binding-cassette-subfamily-G-member-1	Abcg1
acetyl-CoA-acyltransferase-2	Acaa2
acyl-Coenzyme-A-dehydrogenase-family-member-10	Acad10
acyl-Coenzyme-A-dehydrogenase-family-member-8	Acad8
acetylcholinesterase	Ache
acyl-CoA-thioesterase-12	Acot12
acyl-CoA-thioesterase-3	Acot3
acyl-CoA-thioesterase-5	Acot5
ARP1-actin-related-protein-1A-centractin-alpha	Actr1a
activin-A-receptor-type-II-like-1	Acvrl1
acylphosphatase-1	Acyp1
ADAM-metallopeptidase-with-thrombospondin-type-1-motif-19	Adamts19
ADAM-metallopeptidase-with-thrombospondin-type-1-motif-8	Adamts8
adhesion-G-protein-coupled-receptor-B1	Adgrb1
adrenergic-receptor -alpha-2b	Adra2b
adenylosuccinate-synthase-1	Adss1
afamin	Afm
aspartylglucosaminidase	Aga
ATP/GTP-binding-protein-like-4	Agbl4
1-acylglycerol-3-phosphate-O-acyltransferase-4	Agpat4
angiotensin-II-receptor-type-1a	Agtr1a
angiotensin-II-receptor-type-1b	Agtr1b
aryl-hydrocarbon-receptor-repressor	Ahrr
apoptosis-inducing-factor-mitochondrion-associated-3	Aifm3
apical-junction-component-1	Ajm1
A-kinase-anchor-protein-7	Akap7
aldehyde-dehydrogenase-1-family-member-B1	Aldh1b1
anaplastic-lymphoma-kinase	Alk
ALK-and-LTK-ligand-2	Alkal2
alkB-homolog-3-opposite-strand-1	Alkbh3os1
alkaline-phosphatase-liver/bone/kidney	Alpl
aristaless-like-homeobox-3	Alx3
aristaless-like-homeobox-4	Alx4
APC-membrane-recruitment-2	Amer2
amnionless	Amn
anaphase-promoting-complex-subunit-16	Anapc16
angiopoietin-like-4	Angptl4
anoctamin-1 -calcium-activated-chloride-channel	Ano1
anoctamin-4	Ano4
amyloid-beta-precursor-protein-binding-protein-2-opposite-strand	Appbp2os
ArfGAP-with-RhoGAP-domain -ankyrin-repeat-and-PH-domain-3	Arap3
apoptosis-resistant-E3-ubiquitin-protein-ligase-1	Arel1
Rho-guanine-nucleotide-exchange-factor-16	Arhgef16
Rho-guanine-nucleotide-exchange-factor-19	Arhgef19
ADP-ribosylation-factor-like-5C	Arl5c
ADP-ribosylation-factor-like-6-interacting-protein-5	Arl6ip5
armadillo-like-helical-domain-containing-1	Armh1
acidic-residue-methyltransferase-1	Armt1
arylsulfatase-K	Arsk
achaete-scute-family-bHLH-transcription-factor-2	Ascl2
acid-sensing-ion-channel-family-member-4	Asic4
aspartate-beta-hydroxylase-domain-containing-1	Asphd1
astrotactin-2	Astn2
activating-transcription-factor-7	Atf7
autophagy-related-9B	Atg9b
ataxia-telangiectasia-and-Rad3-related	Atr
5-azacytidine-induced-gene-2	Azi2
UDP-Gal:betaGlcNAc-beta-1 3-galactosyltransferase -polypeptide-4	B3galt4
UDP-GlcNAc:betaGal-beta-13-N-acetylglucosaminyltransferase-6	B3gnt6
UDP-GlcNAc:betaGal-beta-13-N-acetylglucosaminyltransferase-7	B3gnt7
beta-14-N-acetyl-galactosaminyl-transferase-2	B4galnt2
brain-and-acute-leukemia	Baalc
BCL2-antagonist/killer-1	Bak1
BarH-like-homeobox-1	Barhl1
BarH-like-homeobox-1	Barx1
expressed-sequence-BB283400	BB283400
cDNA-sequence-BC005624	BC005624
cDNA-sequence-BC048602	BC048602
basal-cell-adhesion-molecule	Bcam
BCL2-like-2	Bcl2l2
Bet1-golgi-vesicular-membrane-trafficking-protein-like	Bet1l
basic-helix-loop-helix-family-member-a9	Bhlha9
bridging-integrator-1	Bin1
bone-morphogenetic-protein-3	Bmp3
Bora -aurora-kinase-A-activator	Bora
3'2'-5'-bisphosphate-nucleotidase-1	Bpnt1
BR-serine/threonine-kinase-2	Brsk2
B-box-and-SPRY-domain-containing	Bspry
bone-marrow-stromal-cell-antigen-1	Bst1
BTB-domain-containing-17	Btbd17
biotinidase	Btd
BTG-anti-proliferation-factor-3	Btg3
butyrophilin-subfamily-1-member-A1	Btn1a1
BUB1B-mitotic-checkpoint-serine/threonine-kinase	Bub1b
RIKEN-cDNA-C030006K11-gene	C030006K11Rik
complement-component-1-q-subcomponent-like-1	C1ql1
complement-component-1 -q-subcomponent-like-4	C1ql4
C1q-and-tumor-necrosis-factor-related-protein-6	C1qtnf6
RIKEN-cDNA-C230037L18-gene	C230037L18Rik
C2-calcium-dependent-domain-containing-4D	C2cd4d
RIKEN-cDNA-C630043F03-gene	C630043F03Rik
RIKEN-cDNA-C920021L13-gene	C920021L13Rik
calmodulin-regulated-spectrin-associated-protein-family -member-3	Camsap3
carbonic-anhydrase-11	Car11
caveolin-1-caveolae-protein	Cav1
cerebellin-1-precursor-protein	Cbln1
coiled-coil-domain-containing-13	Ccdc13
coiled-coil-domain-containing-158	Ccdc158
coiled-coil-domain-containing-181	Ccdc181
coiled-coil-domain-containing-184	Ccdc184
coiled-coil-domain-containing-74A	Ccdc74a
coiled-coil-domain-containing-87	Ccdc87
C-C-motif-chemokine-ligand-19-pseudogene-6	Ccl19-ps6
cyclin-A1	Ccna1
cyclin-D-type-binding-protein-1	Ccndbp1
CD55-molecule-decay-accelerating-factor-for-complement	Cd55
CD82-antigen	Cd82
cell-division-cycle-40	Cdc40
cadherin-13	Cdh13
cadherin-4	Cdh4
cadherin-6	Cdh6
cadherin-related-family-member-1	Cdhr1
cyclin-dependent-kinase-7	Cdk7
CDK5-regulatory-subunit-associated-protein-1-like-1	Cdkal1
CCAAT/enhancer-binding-protein-zeta	Cebpz
Cadherin -EGF-LAG-seven-pass-G-type-receptor-1	Celsr1
cadherin-EGF-LAG-seven-pass-G-type-receptor-3	Celsr3
centrosomal-protein-89	Cep89
cilia-and-flagella-associated-protein-54	Cfap54
cilia-and-flagella-associated-protein-57	Cfap57
cilia-and-flagella-associated-protein-74	Cfap74
cilia-and-flagella-associated-protein-96	Cfap96
cilia-and-flagella-associated-protein-99	Cfap99
cystic-fibrosis-transmembrane-conductance-regulator	Cftr
cell-growth-regulator-with-EF-hand-domain-1	Cgref1
coiled-coil-helix-coiled-coil-helix-domain-containing-10	Chchd10
choline-dehydrogenase	Chdh
charged-multivesicular-body-protein-4C	Chmp4c
chordin-like-2	Chrdl2
cholinergic-receptor-muscarinic-2 -cardiac	Chrm2
cholinergic-receptor-nicotinic-alpha-polypeptide-7	Chrna7
cholinergic-receptor-nicotinic-beta-1-subunit	Chrnb1
carbohydrate-sulfotransferase-10	Chst10
carbohydrate-sulfotransferase-5	Chst5
calcium-and-integrin-binding-family-member-2	Cib2
cell-death-inducing-DNA-fragmentation-factor -alpha-subunit-like-effector-A	Cidea
ciliary-microtubule-inner-protein-3	Cimip3
chemokine-like-factor	Cklf
claudin-5	Cldn5
claudin-7	Cldn7
C-type-lectin-domain-family-2 -member-L	Clec2l
chloride-intracellular-channel-5	Clic5
chloride-intracellular-channel-6	Clic6
clusterin	Clu
cornichon-family-AMPA-receptor-auxiliary-protein-3	Cnih3
cyclin-M1	Cnnm1
cytochrome-c-oxidase-assembly-factor-4	Coa4
component-of-oligomeric-golgi-complex-4	Cog4
Collagen -type-XIII-alpha-1	Col13a1
Collagen -type-XIV -alpha-1	Col14a1
Collagen -type-XV -alpha-1	Col15a1
Collagen-type-XVI-alpha-1	Col16a1
Collagen -type-XVIII -alpha-1	Col18a1
Collagen -type-IV -alpha-2	Col4a2
collagen-type-V-alpha-3	Col5a3
collagen-type-VI- alpha 1	Col6a1
collagen-beta1-Ogalactosyltransferase-2	Colgalt2
COMM-domain-containing-8	Commd8
cartilage-oligomeric-matrix-protein	Comp
COP9-signalosome-subunit-5	Cops5
COP9-signalosome-subunit-7A	Cops7a
coronin-actin-binding-protein-1A	Coro1a
cytochrome-c-oxidase-assembly-protein-16	Cox16
cellular-retinoic-acid-binding-protein-I	Crabp1
crumbs-family-member-2	Crb2
cysteine-rich-C-terminal-1	Crct1
cysteine-rich-with-EGF-like-domains-1	Creld1
corticotropin-releasing-hormone-receptor-1	Crhr1
cartilage-acidic-protein-1	Crtac1
crystallin-zeta	Cryz
CUB-and-Sushi-multiple-domains-1	Csmd1
chondroitin-sulfate-proteoglycan-4	Cspg4
chitobiase	Ctbs
catenin-alpha-2	Ctnna2
catenin-delta-2	Ctnnd2
cathepsin-M	Ctsm
cortactin-binding-protein-2	Cttnbp2
cell-wall-biogenesis-43-C-terminal-homolog	Cwh43
C-X3-C-motif-chemokine-ligand-1	Cx3cl1
C-X-C-motif-chemokine-ligand-16	Cxcl16
cytochrome-P450-family-1-subfamily-a-polypeptide-1	Cyp1a1
cytochrome-P450-family-4-subfamily-v-polypeptide-3	Cyp4v3
RIKEN-cDNA-D130017N08-gene	D130017N08Rik
RIKEN-cDNA-D330025C20-gene	D330025C20Rik
Riken-cDNA-D930007P13-gene	D930007P13Rik
disabled-1	Dab1
dachshund-family-transcription-factor-1	Dach1
defender-against-cell-death-1	Dad1
death-associated-protein-kinase-2	Dapk2
deleted-in-azoospermia-like	Dazl
diazepam-binding-inhibitor-like-5	Dbil5
doublecortin-domain-containing-2a	Dcdc2a
damage-specific-DNA-binding-protein-2	Ddb2
DNA-damage-inducible-transcript-3	Ddit3
DNA-damage-inducible-transcript-4-like	Ddit4l
DDRGK-domain-containing-1	Ddrgk1
2-4-dienoyl-Coenzyme-A-reductase-2-peroxisomal	Decr2
dihydroorotate-dehydrogenase	Dhodh
deiodinase-iodothyronine-type-III	Dio3
DIRAS-family -GTP-binding-RAS-like	Diras2
deleted-in-lymphocytic-leukemia-7	Dleu7
DLG-associated-protein-2	Dlgap2
distal-less-homeobox-4	Dlx4
DNA-methyltransferase-1-associated-protein-1	Dmap1
DNA-meiotic-recombinase-1	Dmc1
dystrophia-myotonica-protein-kinase	Dmpk
doublesex-and-mab-3-related-transcription-factor-2	Dmrt2
doublesex-and-mab-3-related-transcription-factor-3	Dmrt3
dematin-actin-binding-protein	Dmtn
Dynein-axonemal-heavy-chain-7A	Dnah7a
dynein-axonemal-heavy-chain-7C	Dnah7c
DnaJ-heat-shock-protein-family- Hsp40-member-C30	Dnajc30
DnaJ-heat-shock-protein-family- Hsp40-member-C4	Dnajc4
DnaJ-heat-shock-protein-family- Hsp40-member-C6	Dnajc6
docking-protein-5	Dok5
docking-protein-6	Dok6
dihydropyrimidinase-like-4	Dpysl4
dorsal-inhibitory-axon-guidance-protein	Draxin
dopamine-receptor-D1	Drd1
dopamine-receptor-D4	Drd4
dystrobrevin-alpha	Dtna
dual-oxidase-maturation-factor-2	Duoxa2
dishevelled-segment-polarity-protein-3	Dvl3
dynein-cytoplasmic-1-intermediate-chain-1	Dync1i1
RIKEN-cDNA-E130018N17-gene	E130018N17Rik
endothelin-converting-enzyme-like-1	Ecel1
ECSIT-signalling-integrator	Ecsit
EDAR-associated-via-death-domain	Edaradd
EF-hand-calcium-binding-domain-15	Efcab15
EF-hand-and-coiled-coil-domain-containing-1	Efcc1
EF-hand-domain- C-terminal-containing-1	Efhc1
EGF-like-fibronectin-type-III-and-laminin-G-domains	Egflam
early-growth-response-4	Egr4
eukaryotic-translation-initiation-factor-1A	Eif1a
eukaryotic-translation-initiation-factor-2-alpha-kinase-2	Eif2ak2
eukaryotic-translation-initiation-factor-2B-subunit-alpha	Eif2b1
endosome-lysosome-associated-apoptosis-and-autophagy-regulator-family-member-2	Elapor2
elongin-C	Eloc
ELF1-homolog-elongation-factor-1	Elof1
ELOVL-fatty-acid-elongase-2	Elovl2
ER-membrane-protein-complex-subunit-7	Emc7
EMI-domain-containing-1	Emid1
elastin-microfibril-interfacer-3	Emilin3
echinoderm-microtubule-associated-protein-like-2	Eml2
echinoderm-microtubule-associated-protein-like-6	Eml6
empty-spiracles-homeobox-1	Emx1
endoglin	Eng
enolase-3 beta-muscle	Eno3
endosulfine-alpha	Ensa
ectonucleoside-triphosphate-diphosphohydrolase-2	Entpd2
endosomal-transmembrane-epsin-interactor-2	Entrep2
epithelial-cell-adhesion-molecule	Epcam
Eph-receptor-A4	Epha4
Eph-receptor-A5	Epha5
epoxide-hydrolase-4	Ephx4
excision-repaiross-complementing-rodent-repair-deficiency-complementation-group-8	Ercc8
ETS-repressor-factor-like	Erfl
glutamate-rich-1	Erich1
glutamate-rich-2	Erich2
glutamate-rich-6	Erich6
estrogen-related-receptor-gamma	Esrrg
electron-transfer-flavoprotein-regulatory-factor-1	Etfrf1
even-skipped-homeotic-gene-1-opposite-strand	Evx1os
even-skipped-homeobox-2	Evx2
exocyst-complex-component-3-like-2	Exoc3l2
F2R-like-trypsin-receptor-1	F2rl1
RIKEN-cDNA-F930026P19-gene	F930026P19Rik
fatty-acid-2-hydroxylase	Fa2h
family-with-sequence-similarity-110 -member-D	Fam110d
family-with-sequence-similarity-163-member-A	Fam163a
family-with-sequence-similarity-174-member-B	Fam174b
family-with-sequence-similarity-181-member-B	Fam181b
family-with-sequence-similarity-241-member-B	Fam241b
family-with-sequence-similarity-43-member-B	Fam43b
family-with-sequence-similarity-83 -member-F	Fam83f
Fanconi-anemia-complementation-group-L	Fancl
Fas-ligand	Fasl
F-box-protein-15	Fbxo15
FCH-domain-only-1	Fcho1
FCH-and-double-SH3-domains-1	Fchsd1
Fc-receptor-like-B	Fcrlb
farnesyl-diphosphate-synthase	Fdps
ferredoxin-fold-anticodon-binding-domain-containing-1	Fdxacb1
fem-1-homolog-A-like	Fem1al
Foxf1-adjacent-non-coding-developmental-regulatory-RNA	Fendrr
FEV-transcription-factor-ETS-family-member	Fev
FYVE -RhoGEF-and-PH-domain-containing-5	Fgd5
fibroblast-growth-factor-15	Fgf15
fibrinogen-like-protein-2	Fgl2
fibroblast-growth-factor- acidic-intracellular-binding-protein	Fibp
fibronectin-type-III-domain-containing-5	Fndc5
forkhead-box-A2	Foxa2
forkhead-box-D3	Foxd3
forkhead-box-D4	Foxd4
forkhead-box-E1	Foxe1
forkhead-box-G1	Foxg1
forkhead-box-N4	Foxn4
FERM-domain-containing-4B	Frmd4b
follistatin-like-3	Fstl3
follistatin-like-4	Fstl4
fuzzy-planar-cell-polarity-protein	Fuz
frizzled-class-receptor-10 -opposite-strand	Fzd10os
RIKEN-cDNA-G630016G05-gene	G630016G05Rik
gamma-aminobutyric-acid-type-B-receptor-subunit-2	Gabbr2
gamma-aminobutyric-acid-type-A-receptor-subunit-beta-1	Gabrb1
GABRB3-gamma-aminobutyric-acid-type-A-receptor-subunit-beta-3	Gabrb3
growth-arrest-and-DNA-damage-inducible-45-alpha	Gadd45a
polypeptide-N-acetylgalactosaminyltransferase-13	Galnt13
polypeptide-N-acetylgalactosaminyltransferase-14	Galnt14
polypeptide-N-acetylgalactosaminyltransferase-6	Galnt6
galanin-receptor-2	Galr2
GATA-binding-protein-4	Gata4
glycine-amidinotransferase- L-arginine:glycine-amidinotransferase	Gatm
gastrulation-brain-homeobox-2	Gbx2
glucagon-receptor	Gcgr
glucosaminyl- N-acetyl-transferase-1-core-2	Gcnt1
growth-differentiation-factor-10	Gdf10
growth-differentiation-factor-15	Gdf15
glial-cell-line-derived-neurotrophic-factor-family-receptor-alpha-2	Gfra2
gap-junction-protein -alpha-3	Gja3
gap-junction-protein-delta-3	Gjd3
glucagon-like-peptide-1-receptor	Glp1r
predicted-gene-10941	Gm10941
predicted-gene-11762	Gm11762
predicted-gene-12296	Gm12296
predicted-gene-12339	Gm12339
predicted-gene-12708	Gm12708
predicted-gene-12830	Gm12830
predicted-gene-12841	Gm12841
predicted-gene-13272	Gm13272
predicted-gene-13470	Gm13470
predicted-gene-13648	Gm13648
predicted-gene-13830	Gm13830
predicted-gene-14167	Gm14167
predicted-gene-15706	Gm15706
predicted-gene-15912	Gm15912
predicted-gene-16386	Gm16386
predicted-gene-1653	Gm1653
predicted-gene-16551	Gm16551
predicted-gene-16793	Gm16793
predicted-gene-16998	Gm16998
predicted-gene -19378	Gm19378
predicted-gene -19497	Gm19497
predicted-gene-19519	Gm19519
predicted-gene -26597	Gm26597
predicted-gene -26644	Gm26644
predicted-gene -26684	Gm26684
predicted-gene -26788	Gm26788
predicted-gene-2694	Gm2694
predicted-gene-28729	Gm28729
predicted-gene-30731	Gm30731
predicted-gene-32168	Gm32168
predicted-gene-32291	Gm32291
predicted-gene -34267	Gm34267
predicted-gene-3458	Gm3458
predicted-gene-35978	Gm35978
predicted-gene-3625	Gm3625
predicted-gene -37294	Gm37294
predicted-gene-3764	Gm3764
predicted-gene-38404	Gm38404
predicted-gene-38426	Gm38426
predicted-gene-38462	Gm38462
predicted-gene -39302	Gm39302
predicted-gene -39874	Gm39874
predicted-gene-41609	Gm41609
predicted-gene-42020	Gm42020
predicted-gene -46735	Gm46735
predicted-gene -50341	Gm50341
predicted-gene-5079	Gm5079
predicted-gene-5089	Gm5089
predicted-gene-5115	Gm5115
predicted-gene-51272	Gm51272
predicted-gene-51803	Gm51803
predicted-gene-53	Gm53
predicted-gene -53210	Gm53210
predicted-gene-5563	Gm5563
predicted-gene-5766	Gm5766
predicted-pseudogene-7367	Gm7367
predicted-gene-7819	Gm7819
predicted-gene-9530	Gm9530
predicted-gene-9899	Gm9899
guanine-nucleotide-binding-protein-alpha-14	Gna14
guanine-nucleotide-binding-protein- G-protein -gamma-2	Gng2
glypican-5	Gpc5
glycoprotein- transmembrane-nmb	Gpnmb
G-protein-coupled-receptor-132	Gpr132
G-protein-coupled-receptor-25	Gpr25
G-protein-coupled-receptor-84	Gpr84
G-protein-regulated-inducer-of-neurite-outgrowth-1	Gprin1
GPRIN-family-member-3	Gprin3
glutamic-pyruvic-transaminase	Gpt
GRAM-domain-containing-1B	Gramd1b
glutamate-receptor-ionotropic-delta-2	Grid2
glutamate-receptor-ionotropic-delta-2- Grid2-interacting-protein-1	Grid2ip
glutamate-receptor-ionotropic -NMDA2C- epsilon-3	Grin2c
glutamate-receptor-ionotropic -NMDA3A	Grin3a
glutamate-receptor -ionotropic -NMDA3B	Grin3b
glutamate-receptor-interacting-protein-2	Grip2
G-protein-coupled-receptor-kinase-3	Grk3
glutamate-receptor-metabotropic-6	Grm6
glutamate-receptor-metabotropic-8	Grm8
GSG1-like	Gsg1l
glutathione-synthetase	Gss
GS-homeobox-2	Gsx2
general-transcription-factor-IIIC-polypeptide-2-beta	Gtf3c2
general-transcription-factor-IIIC -polypeptide-3	Gtf3c3
Hoxd-antisense-growth-associated-long-non-coding-RNA	Haglr
heart-and-neural-crest-derivatives-expressed-2	Hand2
hyaluronan-and-proteoglycan-link-protein-1	Hapln1
4HAUS-augmin-like-complex -subunit-8	Haus8
hyperpolarization-activated-cyclic-nucleotide-gated-potassium-channel-1	Hcn1
hypocretin- orexin-receptor-1	Hcrtr1
HECT -C2-and-WW-domain-containing-E3-ubiquitin-protein-ligase-1	Hecw1
HEN1-methyltransferase-homolog-1-	Henmt1
hect-domain-and-RLD-6	Herc6
hes-family-bHLH-transcription-factor-5	Hes5
hairy/enhancer-of-split-related-with-YRPW-motif-like	Heyl
homeostatic-iron-regulator	Hfe
hypoxia-inducible-factor-1-alpha-subunit-inhibitor	Hif1an
hypoxia-inducible-lipid-droplet-associated	Hilpda
human-immunodeficiency-virus-type-I-enhancer-binding-protein-3	Hivep3
hemojuvelin-BMP-co-receptor	Hjv
hepatic-leukemia-factor	Hlf
high-mobility-group-AT-hook-2-pseudogene-1	Hmga2-ps1
high-mobility-group-box-2	Hmgb2
H6-homeobox-1	Hmx1
HOX-transcript-antisense-RNA- non-protein-coding	Hotair
homeobox-A10	Hoxa10
homeobox-A11	Hoxa11
homeobox-A11-opposite-strand	Hoxa11os
homeobox-B3-and-homeobox-B2-opposite-strand	Hoxb3os
homeobox-B7	Hoxb7
homeobox-B8	Hoxb8
homeobox-C11	Hoxc11
homeobox-C12	Hoxc12
homeobox-C9	Hoxc9
homeobox-D11	Hoxd11
homeobox-D8	Hoxd8
homeobox-D9	Hoxd9
hippocalcin	Hpca
histamine-receptor-H1	Hrh1
heparan-sulfate- glucosamine-3-O-sulfotransferase-1	Hs3st1
heat-shock-transcription-factor-family-member-5	Hsf5
heat-shock-protein-2	Hspa2
5-hydroxytryptamine- serotonin-receptor-7	Htr7
isoleucyl-tRNA-synthetase-1	Iars1
intercellular-adhesion-molecule-1	Icam1
interferon-lambda-receptor-1	Ifnlr1
intraflagellar-transport-22	Ift22
intraflagellar-transport-70A1	Ift70a1
intraflagellar-transport-74	Ift74
insulin-like-growth-factor-2-opposite-strand	Igf2os
immunoglobulin-superfamily -member-9	Igsf9
Indian-hedgehog	Ihh
interleukin-13	Il13
interleukin-17-receptor-C	Il17rc
interleukin-1-receptor-accessory-protein	Il1rap
interleukin-20-receptor-beta	Il20rb
impact-RWD-domain-protein	Impact
internexin-neuronal-intermediate-filament-protein - alpha	Ina
inhibitor-of-CDK -cyclin-A1-interacting-protein-1	Inca1
inositol-polyphosphate-4-phosphatase-type-II	Inpp4b
inositol-polyphosphate-5-phosphatase-K	Inpp5k
INSC-spindle-orientation-adaptor-protein	Insc
insulinoma-associated-2	Insm2
insulin-receptor-related-receptor	Insrr
IQ-motif-containing-N	Iqcn
interleukin-1-receptor-associated-kinase-2	Irak2
interferon-regulatory-factor-8	Irf8
Iroquois-homeobox-2	Irx2
ISL1-transcription-factor LIM/homeodomain	Isl1
insulin-related-protein-2- islet-2	Isl2
integrin-alpha-7	Itga7
integrin-beta-7	Itgb7
inosine-triphosphatase- nucleoside-triphosphate-pyrophosphatase	Itpa
isovaleryl-coenzyme-A-dehydrogenase	Ivd
JNK1/MAPK8-associated-membrane-protein	Jkamp
kelch-repeat-and-BTB-POZ-domain-containing-12	Kbtbd12
kelch-repeat-and-BTB- POZ-domain-containing-13	Kbtbd13
potassium-voltage-gated-channel-Shab-related-subfamily-member-2	Kcnb2
potassium-voltage-gated-channel -Shaw-related-subfamily-member-3	Kcnc3
potassium-voltage-gated-channel-Shaw-related-subfamily-member-4	Kcnc4
potassium-voltage-gated-channel -Shal-related-family-member-2	Kcnd2
potassium-voltage-gated-channel -subfamily-G -member-1	Kcng1
potassium-voltage-gated-channel -subfamily-H- eag-related -member-1	Kcnh1
potassium-voltage-gated-channel -subfamily-H- eag-related -member-5	Kcnh5
Kv-channel-interacting-protein-1	Kcnip1
potassium-inwardly-rectifying-channel -subfamily-J-member-12	Kcnj12
potassium-inwardly-rectifying-channel -subfamily-J -member-2	Kcnj2
potassium-inwardly-rectifying-channel -subfamily-J -member-8	Kcnj8
potassium-channel-subfamily-K-member-13	Kcnk13
potassium-intermediate/small-conductance-calcium-activated-channel-subfamily-N-member-3	Kcnn3
potassium-voltage-gated-channel-subfamily-Q -member-1	Kcnq1
potassium-voltage-gated-channel-subfamily-Q-member-3	Kcnq3
K+-voltage-gated-channel-subfamily-S-1	Kcns1
potassium-voltage-gated-channel-delayed-rectifier-subfamily-S-member-3	Kcns3
lysine- K-specific-demethylase-8	Kdm8
KH-domain-containing-3-subcortical-maternal- complex-member	Khdc3
kinesin-family-member-18A	Kif18a
kinesin-family-member-19A	Kif19a
kinesin-family-member-1A	Kif1a
kelch-like-33	Klhl33
kallikrein-related-peptidase-8	Klk8
keratin-28	Krt28
kinase-suppressor-of-ras-2	Ksr2
kynurenine-aminotransferase-3	Kyat3
lactamase-beta-like-1	Lactbl1
ladinin	Lad1
lymphocyte-activation-gene-3	Lag3
Laminin -alpha-2	Lama2
leucyl-tRNA-synthetase-mitochondrial	Lars2
ladybird-homeobox-1	Lbx1
leucine-carboxyl-methyltransferase-2	Lcmt2
left-right-determination-factor-1	Lefty1
lectin-galactose-binding-soluble-1	Lgals1
leucine-rich-repeat-LGI-family member-2	Lgi2
leucine-rich-repeat-LGI-family-member-3	Lgi3
leucine-rich-repeat-containing-G-protein-coupled-receptor-6	Lgr6
lipoma-HMGIC-fusion-partner-like-3	Lhfpl3
LIM-homeobox-protein-1	Lhx1
LIM-homeobox-protein-5	Lhx5
leucine-rich-repeat-and-Ig-domain-containing-2	Lingo2
leucine-rich-repeat-and-Ig-domain-containing-3	Lingo3
lipase-member-O3	Lipo3
LIM-domain-only-7	Lmo7
LIM-homeobox-transcription-factor-1-alpha	Lmx1a
LIM-homeobox-transcription-factor-1-beta	Lmx1b
LON-peptidase-N-terminal-domain-and-ring-finger-2	Lonrf2
lysophosphatidic-acid-receptor-3	Lpar3
lipoprotein-lipase	Lpl
LRAT-domain-containing-1	Lratd1
leucine-rich-repeat-and-fibronectin-type-III-domain-containing-5	Lrfn5
leucine-rich-alpha-2-glycoprotein-1	Lrg1
leucine-rich-repeat-containing-10B	Lrrc10b
leucine-rich-repeat-containing-24	Lrrc24
leucine-rich-repeat-containing-3	Lrrc3
leucine-rich-repeat-containing-32	Lrrc32
leucine-rich-repeat-containing-8-family-member-E	Lrrc8e
leucine-rich-repeat-protein-2-neuronal	Lrrn2
leucine-rich-repeat-neuronal-4	Lrrn4
leucine-rich-repeat-transmembrane-neuronal-1	Lrrtm1
leucine-rich-repeats-and-WD-repeat-domain-containing-1	Lrwd1
LSM7-homolog-U6-small-nuclear-RNA-and-mRNA-degradation-associated	Lsm7
lymphocyte-specific-1	Lsp1
lymphocyte-antigen-6-family-member-H	Ly6h
Ly6/neurotoxin-1	Lynx1
Ly6/Plaur-domain-containing-1	Lypd1
LY6/PLAUR-domain-containing-6B	Lypd6b
leucine-zipper-putative-tumor-suppressor-1	Lzts1
RIKEN-cDNA-M5C1000I18-gene	M5C1000I18Rik
mab-21-like-2	Mab21l2
mago-homolog-B -exon-junction-complex-core-component	Magohb
Mal -T-cell-differentiation-protein-2	Mal2
MAM-domain-containing-2	Mamdc2
MANSC-domain-containing-1	Mansc1
microtubule-associated-protein-10	Map10
mitogen-activated-protein-kinase-kinase-kinase-kinase-1	Map4k1
mitogen-activated-protein-kinase-13	Mapk13
mitogen-activated-protein-kinase-15	Mapk15
mitogen-activated-protein-kinase-8-interacting-protein-1	Mapk8ip1
meiosis-regulator-and-mRNA-stability-1	Marf1
MARVEL- membrane-associating-domain-containing-3	Marveld3
microtubule-associated-serine/threonine-kinase-like	Mastl
megakaryocyte-associated-tyrosine-kinase	Matk
matrilin-4	Matn4
mutated-in-colorectal-cancers	Mcc
mucolipin-2	Mcoln2
malignant-T-cell-amplified-sequence-2	Mcts2
mediator-of-DNA-damage-checkpoint-1	Mdc1
MAM-domain-containing-glycosylphosphatidylinositol-anchor-2	Mdga2
midkine	Mdk
mediator-complex-subunit-11	Med11
mediator-complex-subunit-27	Med27
mediator-complex-subunit-9-opposite-strand	Med9os
myocyte-enhancer-factor-2C	Mef2c
mesoderm-posterior-1	Mesp1
mesoderm-posterior-2	Mesp2
methyltransferase-like-17	Mettl17
methyltransferase-4-N6-adenosine	Mettl4
methyltransferase-6-methylcytidine	Mettl6
major-facilitator-superfamily-domain-containing-13a	Mfsd13a
major-facilitator-superfamily-domain-containing-4A	Mfsd4a
major-facilitator-superfamily-domain-containing-4B2	Mfsd4b2
mannoside-acetylglucosaminyltransferase-5-isoenzyme-B	Mgat5b
migration-and-invasion-enhancer-1	Mien1
microRNA-10b	Mir10b
microRNA-129-1	Mir129-1
microRNA-1963	Mir1963
microRNA-203b	Mir203b
microRNA-3093	Mir3093
microRNA-3105	Mir3105
microRNA-3569	Mir3569
microRNA-5135	Mir5135
microRNA-5625	Mir5625
microRNA-6359	Mir6359
microRNA-6392	Mir6392
microRNA-6516	Mir6516
microRNA-6913	Mir6913
microRNA-6931	Mir6931
microRNA-7089	Mir7089
microRNA-7094-1	Mir7094-1
microRNA-7687	Mir7687
microRNA-8116	Mir8116
Mir9-3-host-gene	Mir9-3hg
mitochondrial-matrix-import-factor-23	Mix23
muskelin-1-intracellular-mediator-containing-kelch-motifs-opposite-strand	Mkln1os
MKS-transition-zone-complex-subunit-1	Mks1
mixed-lineage-kinase-domain-like	Mlkl
membrane-metallo-endopeptidase-like-1	Mmel1
matrix-metallopeptidase-25	Mmp25
molybdenum-cofactor-synthesis-2	Mocs2
MON1-homolog-B -secretory-traffciking-associated	Mon1b
MAS-related-GPR-member-E	Mrgpre
maestro-heat-like-repeat-family-member-6	Mroh6
mitochondrial-ribosomal-protein-L18	Mrpl18
mitochondrial-ribosomal-protein-L54	Mrpl54
mitochondrial-ribosomal-protein-S17	Mrps17
mitochondrial-ribosomal-protein-S18B	Mrps18b
mitochondrial-ribosomal-protein-S27	Mrps27
Myb/SANT-like-DNA-binding-domain-containing-4-with-coiled-coils	Msantd4
msh-homeobox-3	Msx3
Mdm2 -transformed-3T3-cell-double-minute-p53-binding-protein	Mtbp
methylenetetrahydrofolate-reductase	Mthfr
myotubularin-related-protein-7	Mtmr7
microtubule-associated-tumor-suppressor-candidate-2	Mtus2
myosin-binding-protein-C-cardiac	Mybpc3
myelin-expression-factor-2-like	Myef2l
myosin-heavy-polypeptide-11-smooth-muscle	Myh11
myosin-light-polypeptide-4	Myl4
myosin-light-polypeptide-6B	Myl6b
myosin-light-polypeptide-9-regulatory	Myl9
myosin-XVB	Myo15b
myosin-VB	Myo5b
myoferlin	Myof
myogenin	Myog
myozenin-3	Myoz3
myelin-regulatory-factor	Myrf
myosin-VIIA-and-Rab-interacting-protein	Myrip
NAC-alpha-domain-containing	Nacad
N-acetylglutamate-synthase	Nags
sodium-leak-channel -non-selective	Nalcn
nucleosome-assembly-protein-1-like-5	Nap1l5
N-acetyltransferase-14	Nat14
neural-cell-adhesion-molecule-2	Ncam2
noncompact-myelin-associated-protein	Ncmap
nicastrin	Ncstn
NDC80-kinetochore-complex-component	Ndc80
N-deacetylase/N- heparan-glucosaminyl-3sulfotransferase-	Ndst3
NADH:ubiquinone-oxidoreductase-core-subunit-S1	Ndufs1
neurofilament-light-polypeptide	Nefl
neurofilament-medium-polypeptide	Nefm
nei-like-2- E.-coli	Neil2
NIMA- never-in-mitosis-gene-a-related-expressed-kinase-3	Nek3
NEL-like-2	Nell2
neuropilin- NRP-and-tolloid- TLL-like-1	Neto1
nuclear-factor-of-activated-T-cells-cytoplasmic-calcineurin-dependent-2	Nfatc2
nerve-growth-factor-receptor- TNFR-superfamily-member-16	Ngfr
non-homologous-end-joining-factor-1	Nhej1
niban-apoptosis-regulator-3	Niban3
NIPA-like-domain-containing-2	Nipal2
Na+/K+-transporting-ATPase-interacting-2	Nkain2
NKAP-domain-containing-1	Nkapd1
NTPase-KAP-family-P-loop-domain-containing-1	Nkpd1
NK1-homeobox-1	Nkx1-1
NK2-homeobox-3	Nkx2-3
NK2-homeobox-4	Nkx2-4
NK2-homeobox-5	Nkx2-5
NK2-homeobox-6	Nkx2-6
NK3-homeobox-1	Nkx3-1
NK6-homeobox-1	Nkx6-1
NK6-homeobox-2	Nkx6-2
neuroligin-1	Nlgn1
NME/NM23-nucleoside-diphosphate-kinase-1	Nme1
NME/NM23-nucleoside-diphosphate-kinase-4	Nme4
nicotinamide-nucleotide-adenylyltransferase-1	Nmnat1
nucleolar-protein-3- apoptosis-repressor-with-CARD-domain	Nol3
nucleolar-and-coiled-body-phosphoprotein-1	Nolc1
N-acetylneuraminate-pyruvate-lyase	Npl
neuropeptide-W	Npw
neuropeptide-Y	Npy
nuclear-receptor-subfamily-1-group-D-member-1	Nr1d1
nuclear-receptor-subfamily-5-group-A-member-1	Nr5a1
neurexin-II	Nrxn2
NSE1-homolog -SMC5-SMC6-complex-component	Nsmce1
NOL1/NOP2/Sun-domain-family-member-6	Nsun6
5'-nucleotidase-cytosolic-IA	Nt5c1a
neurotrophin-5	Ntf5
nucleobindin-1	Nucb1
nudix-hydrolase-17	Nudt17
one-cut-domain-family-member-1	Onecut1
opioid-receptor -delta-1	Oprd1
opticin	Optc
olfactory-receptor-family-2-subfamily-I-member-1	Or2i1
olfactory-receptor-family-4-subfamily-K-member-15C	Or4k15c
origin-recognition-complex subunit-5	Orc5
otopetrin-1	Otop1
orthopedia-homeobox	Otp
purinergic-receptor-P2X-ligand-gated-ion-channel-2	P2rx2
protein-kinase-C-and-casein-kinase-substrate-in-neurons-1	Pacsin1
paralemmin-3	Palm3
progestin-and-adipoQ-receptor-family-member-V	Paqr5
prostate-androgen-regulated-mucin-like-protein-1	Parm1
paired-box-3	Pax3
paired-box-6	Pax6
protocadherin-10	Pcdh10
protocadherin-17	Pcdh17
protocadherin-gamma-subfamily-B-6	Pcdhgb6
piccolo- presynaptic-cytomatrix-protein	Pclo
proprotein-convertase-subtilisin/kexin-type-2	Pcsk2
proprotein-convertase-subtilisin/kexin-type-9	Pcsk9
phosphatidylcholine-transfer-protein	Pctp
phosphodiesterase-11A	Pde11a
platelet-derived-growth-factor-receptor -beta-polypeptide	Pdgfrb
podoplanin	Pdpn
PDZK1-interacting-protein-1	Pdzk1ip1
platelet-endothelial-aggregation-receptor-1	Pear1
phosphatidylethanolamine-N-methyltransferase	Pemt
PERP	Perp
peroxisomal-biogenesis-factor-16	Pex16
peroxisomal-biogenesis-factor-3	Pex3
prefoldin-subunit-6	Pfdn6
6-phosphofructo-2-kinase/fructose-26-biphosphatase-4	Pfkfb4
peptidoglycan-recognition-protein-1	Pglyrp1
paired-like-homeobox-2a	Phox2a
phytanoyl-CoA-hydroxylase	Phyh
phosphatidylinositol-glycan-anchor-biosynthesis-class-U	Pigu
PIH1-domain-containing-1	Pih1d1
phosphoinositide-3-kinase-adaptor-protein-1	Pik3ap1
proviral-integration-site-1	Pim1
paired-like-homeodomain-transcription-factor-1	Pitx1
polycystin- PKD-family-receptor-for-egg-jelly	Pkdrej
protein-kinase-inhibitor-alpha	Pkia
phospholipase-A2-group-IVA- cytosolic-calcium-dependent	Pla2g4a
phospholipase-A-and-acyltransferase-3	Plaat3
phospholipase-A-and-acyltransferase-5	Plaat5
pleiomorphic-adenoma-gene-like-1	Plagl1
pleiomorphic-adenoma-gene-like-2	Plagl2
phospholipase-C-eta-1	Plch1
phospholipase-D-family-member-3	Pld3
phospholipase-D-family-member-6	Pld6
pleckstrin-homology-domain-containing -family-D- with-coiled-coil-domains-member-1	Plekhd1
polo-like-kinase-5	Plk5
phospholipid-phosphatase-related-1	Plppr1
phospholipid-phosphatase-related-4	Plppr4
phospholipid-phosphatase-related-5	Plppr5
pleiotropic-regulator-1	Plrg1
plastin-1- I-isoform	Pls1
phospholipid-scramblase-1	Plscr1
paroxysmal-nonkinesiogenic-dyskinesia	Pnkd
PNMA-family-member-8B	Pnma8b
polymerase- RNA-III- DNA-directed-polypeptide-A	Polr3a
popeye-domain-containing-2	Popdc2
peptidylprolyl-isomerase-E- cyclophilin-E	Ppie
protein-phosphatase-1-catalytic-subunit-gamma	Ppp1cc
protein-phosphatase-1-regulatory-subunit-16B	Ppp1r16b
protein-phosphatase-1-regulatory- inhibitor-subunit-2-pseudogene-3	Ppp1r2-ps3
protein-phosphatase-1-regulatory-subunit-36	Ppp1r36
protein-phosphatase-1-regulatory-subunit-3C	Ppp1r3c
protein-phosphatase-2-regulatory-subunit-B -beta	Ppp2r2b
protein-phosphatase-3 -catalytic-subunit-beta-isoform	Ppp3cb
PR-domain-containing-8	Prdm8
PR-domain-containing-9	Prdm9
peroxiredoxin-3	Prdx3
protein-kinase-C-beta	Prkcb
protein-kinase-C-gamma	Prkcg
protein-kinase-C-theta	Prkcq
protein-kinase-C-zeta	Prkcz
protein-arginine-N-methyltransferase-2	Prmt2
protein-arginine-N-methyltransferase-5	Prmt5
prokineticin-2	Prok2
prokineticin-receptor-2	Prokr2
prominin-1	Prom1
prolyl-tRNA-synthetase-domain-containing-1	Prorsd1
prospero-homeobox-1	Prox1
pre-mRNA-splicing-factor-6	Prpf6
proline-rich-transmembrane-protein-3	Prrt3
periaxin	Prx
pleckstrin-and-Sec7-domain-containing	Psd
pleckstrin-and-Sec7-domain-containing-4	Psd4
proteasome- prosome-macropain-subunit-beta-type-10	Psmb10
proteasome- prosome-macropain- -beta-type-9- large-multifunctional-peptidase-2	Psmb9
proteasome- prosome-macropain-26S-subunit-ATPase-3	Psmc3
proteasome- prosome-macropain-26S-subunit-ATPase-3-interacting-protein	Psmc3ip
proteasome- prosome-macropain-assembly- chaperone-2	Psmg2
phosphoserine-phosphatase	Psph
prostaglandin-E-receptor-3- subtype-EP3	Ptger3
prostaglandin-E-synthase	Ptges
prostaglandin-endoperoxide-synthase-1	Ptgs1
protein-tyrosine-phosphatase-receptor-type-B	Ptprb
protein-tyrosine-phosphatase-receptor-type-D	Ptprd
protein-tyrosine-phosphatase-receptor-type-E	Ptpre
protein-tyrosine-phosphatase-receptor-type-N-polypeptide-2	Ptprn2
PWP2-periodic-tryptophan-protein-homolog-	Pwp2
RAB11-family-interacting-protein-4- class-II	Rab11fip4
RAB2A-member-RAS-oncogene-family	Rab2a
RAB36 -member-RAS-oncogene-family	Rab36
RAB38-member-RAS-oncogene-family	Rab38
RAD51-paralog-D	Rad51d
RAD9-checkpoint-clamp-component-B	Rad9b
RALY-RNA-binding-protein-like	Ralyl
Rap-guanine-nucleotide-exchange-factor- GEF-4	Rapgef4
retinoic-acid-receptor -beta	Rarb
RAS-protein-activator-like-2	Rasal2
RasGEF-domain-family-member-1C	Rasgef1c
RAS-protein-specific-guanine-nucleotide-releasing-factor-2	Rasgrf2
RAS-like -family-12	Rasl12
retina-and-anterior-neural-fold-homeobox	Rax
retinoblastoma-binding-protein-8-endonuclease	Rbbp8
RNA-binding-motif-protein-19	Rbm19
recombination-signal-binding-protein-for-immunoglobulin-kappa-J-region-like	Rbpjl
ring-box-1	Rbx1
RCC1-domain-containing-1	Rccd1
RAD52-motif-1	Rdm1
receptor-accessory-protein-2	Reep2
receptor-accessory-protein-6	Reep6
Reelin	Reln
replication-factor-C- activator-1-4	Rfc4
regulatory-factor-X-8	Rfx8
regulator-of-G-protein-signaling-2	Rgs2
regulator-of-G-protein-signaling-6	Rgs6
regulator-of-G-protein-signaling-7	Rgs7
rhomboid-like-1	Rhbdl1
Rhesus-blood-group-associated-B-glycoprotein	Rhbg
regulating-synaptic-membrane-exocytosis-4	Rims4
receptor-interacting-serine-threonine-kinase-4	Ripk4
ring-finger-protein-113A2	Rnf113a2
ring-finger-protein-121	Rnf121
ring-finger-protein-181	Rnf181
ring-finger-protein-5	Rnf5
roundabout-guidance-receptor-2	Robo2
roundabout-guidance-receptor-3	Robo3
rod-outer-segment-membrane-protein-1	Rom1
Rpgrip1-like	Rpgrip1l
ribosomal-protein-L4	Rpl4
ribonuclease-P-RNA-like-1	Rprl1
reprimo-TP53-dependent-G2-arrest-mediator-candidate	Rprm
reprimo-like	Rprml
round-spermatid-basic-protein-1-like	Rsbn1l
remodeling-and-spacing-factor-1-opposite-strand-2	Rsf1os2
radial-spoke-head-9-homolog- Chlamydomonas	Rsph9
reticulon-1	Rtn1
reticulon-4-interacting-protein-1	Rtn4ip1
RUN-domain-containing-3A	Rundc3a
spalt-like-transcription-factor-3	Sall3
secretion-associated-Ras-related-GTPase-1A	Sar1a
spermine-binding-protein	Sbp
secretory-carrier-membrane-protein-3	Scamp3
stearoyl-Coenzyme-A-desaturase-1	Scd1
sterol-carrier-protein-2-liver	Scp2
secretin	Sct
syndecan-2	Sdc2
SEC31-homolog-B -COPII-coat-complex-component	Sec31b
selenoprotein-V	Selenov
sema-domain-immunoglobulin-domain- Ig -short-basic-domain-secreted semaphorin-3B	Sema3b
sema-domain-immunoglobulin-domain- Ig -short-basic-domain-secreted semaphorin-3D	Sema3d
sema-domain-immunoglobulin-domain- Ig -short-basic-domain-secreted semaphorin-3E	Sema3e
sema-domain-immunoglobulin-domain- Ig -TM-domain-and-short-cytoplasmic-domain	Sema4f
septin-4	Septin4
serine-incorporator-3	Serinc3
seizure-related-gene-6	Sez6
sideroflexin-2	Sfxn2
sarcoglycan-zeta	Sgcz
sphingosine-1-phosphate-phosphatase-2	Sgpp2
SH2-domain-containing-4A	Sh2d4a
SH3-binding-domain-protein-5-like	Sh3bp5l
SH3-and-multiple-ankyrin-repeat-domains-2	Shank2
src-homology-2-domain-containing-transforming-protein-C3	Shc3
src-homology-2-domain-containing-transforming-protein-D	Shd
src-homology-2-domain-containing-transforming-protein-E	She
shisa-family-member-6	Shisa6
shisa-family-member-7	Shisa7
shisa-like-1	Shisal1
serine-hydroxymethyltransferase-2- mitochondrial	Shmt2
shootin-1	Shtn1
sialic-acid-binding-Ig-like-lectin-15	Siglec15
single-minded-family-bHLH-transcription-factor-1	Sim1
sine-oculis-related-homeobox-3	Six3
SIX-homeobox-3-opposite-strand-1	Six3os1
SKI8-subunit-of-superkiller-complex	Skic8
solute-carrier-family-10- sodium/bile-acid-cotransporter-family-pseudogene	Slc10a4-ps
solute-carrier-family-12- potassium/chloride-transporters -member-8	Slc12a8
solute-carrier-family-16- monocarboxylic-acid-transporters -member-12	Slc16a12
solute-carrier-family-16- monocarboxylic-acid-transporters -member-3	Slc16a3
solute-carrier-family-22- organic-cation-transporter -member-4	Slc22a4
solute-carrier-family-22- organic-anion-transporter -member-7	Slc22a7
solute-carrier-family-24- sodium/potassium/calcium-exchanger -member-4	Slc24a4
solute-carrier-family-26-member-10	Slc26a10
solute-carrier-family-26 -member-4	Slc26a4
solute-carrier-family-27- fatty-acid-transporter -member-2	Slc27a2
solute-carrier-family-29- nucleoside-transporters -member-4	Slc29a4
solute-carrier-family-2- facilitated-glucose-transporter -member-12	Slc2a12
solute-carrier-family-2-member-5	Slc2a5
solute-carrier-family-35 -member-F2	Slc35f2
solute-carrier-family-37- glycerol-3-phosphate-transporter -member-2	Slc37a2
solute-carrier-family-38 member-3	Slc38a3
solute-carrier-family-38-member-9	Slc38a9
solute-carrier-family-39- metal-ion-transporter -member-11	Slc39a11
solute-carrier-family-43-member-3	Slc43a3
solute-carrier-family-47- member 2	Slc47a2
solute-carrier-family-50- sugar-transporter -member-1	Slc50a1
solute-carrier-protein-52-member-2	Slc52a2
solute-carrier-family-5- sodium-dependent-vitamin-transporter -member-6	Slc5a6
solute-carrier-family-5-member-7	Slc5a7
solute-carrier-family-6- neurotransmitter-transporter -member-15	Slc6a15
solute-carrier-family-6-member-21	Slc6a21
solute-carrier-family-6- neurotransmitter-transporter -L-proline -member-7	Slc6a7
solute-carrier-family-8- sodium/calcium-exchanger -member-3	Slc8a3
solute-carrier-family-8- sodium/lithium/calcium-exchanger -member-B1	Slc8b1
solute-carrier-family-9- sodium/hydrogen-exchanger -member-3	Slc9a3
solute-carrier-family-9-subfamily-B- NHA2-cation-proton-antiporter-2 -member-2	Slc9b2
solute-carrier-organic-anion-transporter-family-member-4a1	Slco4a1
structural-maintenance-of-chromosomes-1B	Smc1b
small-integral-membrane-protein-32	Smim32
small-integral-membrane-protein-8	Smim8
snail-family-zinc-finger-3	Snai3
synaptosomal-associated-protein-23	Snap23
small-nucleolar-RNA-host-gene-15	Snhg15
small-nucleolar-RNA-host-gene-4	Snhg4
small-nucleolar-RNA-host-gene-5	Snhg5
small-nucleolar-RNA-host-gene-7	Snhg7
small-nucleolar-RNA-H/ACA-box-65	Snora65
small-nuclear-ribonucleoprotein-200-U5	Snrnp200
sorting-nexin-33	Snx33
SRY- -TP53-apoptosis-effector	Sox17
trans-acting-transcription-factor-3	Sp3
Sp7-transcription-factor-7	Sp7
trans-acting-transcription-factor-8	Sp8
trans-acting-transcription-factor-9	Sp9
spermatogenesis-associated-20	Spata20
spermatogenesis-associated-3	Spata3
spermatogenesis-associated-31-subfamily-F-member-1D	Spata31f1d
spermatogenesis-associated-32	Spata32
serine-protease-inhibitor-Kunitz-type-2	Spint2
spire-type-actin-nucleation-factor-2	Spire2
sperm-microtubule-associated-protein-2-like	Spmap2l
sperm-microtubule-inner-protein-1	Spmip1
spectrin-beta-non-erythrocytic-2	Sptbn2
spectrin-beta-non-erythrocytic-4	Sptbn4
steroid-5-alpha-reductase-2	Srd5a2
serine/arginine-repetitive-matrix-3	Srrm3
somatostatin-receptor-1	Sstr1
ST8-alpha-N-acetyl-neuraminide-alpha-28-sialyltransferase-5	St8sia5
src-homology-three- SH3-and-cysteine-rich-domain	Stac
stathmin-4	Stmn4
mechanosensory-transduction-mediator	Stum
syntaxin-8	Stx8
syntaxin-binding-protein-4	Stxbp4
syntaxin-binding-protein-5-like	Stxbp5l
sulfotransferase-family-4A-member-1	Sult4a1
SPT4A-DSIF-elongation-factor-subunit	Supt4a
synaptic-vesicle-glycoprotein-2c	Sv2c
synapse-differentiation-inducing-1-like	Syndig1l
spectrin-repeat-containing -nuclear-envelope-1	Syne1
synaptopodin-2	Synpo2
synaptophysin-like-2	Sypl2
synaptotagmin-I	Syt1
synaptotagmin-XIV	Syt14
synaptotagmin-III	Syt3
tachykinin-1	Tac1
TATA-box-binding-protein-associated-factor-11	Taf11
TATA-box-binding-protein-associated-factor-12	Taf12
TATA-box-binding-protein-associated-factor-8	Taf8
T-cell-acute-lymphocytic-leukemia-2	Tal2
TBC1-domain-family-member-32	Tbc1d32
TBC1-domain-family member-7	Tbc1d7
T-box-3 -opposite-strand-2	Tbx3os2
T-cell-activation-inhibitor-mitochondrial	Tcaim
transcription-factor-7-like-2-T-cell-specific-HMG-box	Tcf7l2
trichohyalin	Tchh
tudor-domain-containing-5	Tdrd5
tudor-domain-containing-6	Tdrd6
tec-protein-tyrosine-kinase	Tec
tectonin-beta-propeller-repeat-containing-1	Tecpr1
transglutaminase-2-C-polypeptide	Tgm2
thrombospondin-1	Thbs1
thrombospondin-4	Thbs4
thrombopoietin	Thpo
tight-junction-associated-protein-1	Tjap1
tight-junction-protein-3	Tjp3
tolloid-like-2	Tll2
T-cell-leukemia-homeobox-2	Tlx2
transmembrane-and-coiled-coil-domains-1	Tmcc1
transmembrane-p24-trafficking-protein-1	Tmed1
transmembrane-protein-108	Tmem108
transmembrane-protein-119	Tmem119
transmembrane-protein-145	Tmem145
transmembrane-protein-186	Tmem186
transmembrane-protein-19	Tmem19
transmembrane-protein-200C	Tmem200c
transmembrane-protein-208	Tmem208
transmembrane-protein-229A	Tmem229a
transmembrane-protein-26	Tmem26
transmembrane-protein-275	Tmem275
transmembrane-protein-43	Tmem43
transmembrane-protein-59-like	Tmem59l
transmembrane-inner-ear	Tmie
tumor-necrosis-factor-receptor-superfamily-member-13c	Tnfrsf13c
topoisomerase- DNA-III-alpha	Top3a
TOP6B-like-initiator-of-meiotic-double-strand-breaks	Top6bl
TOX-high-mobility-group-box-family-member-2	Tox2
TOX-high-mobility-group-box-family-member-3	Tox3
tripartite-motif-containing-30D	Trim30d
tripartite-motif-containing-55	Trim55
tripartite-motif-containing-71	Trim71
tRNA-methyltransferase-10A	Trmt10a
tRNA-methyltransferase-10B	Trmt10b
tRNA-methyltransferase-13	Trmt13
testis-expressed-basic-protein-1	Tsbp1
testis-specific-serine-kinase-substrate	Tsks
tetraspanin-8	Tspan8
TSPY-like-3	Tspyl3
tau-tubulin-kinase-1	Ttbk1
tetratricopeptide-repeat-domain-21A	Ttc21a
tetratricopeptide-repeat-domain-27	Ttc27
tetratricopeptide-repeat-domain-39A	Ttc39a
tetratricopeptide-repeat-domain-9B	Ttc9b
transcription-termination-factor-RNA-polymerase-II	Ttf2
tubulin-tyrosine-ligase-like-family -member-13	Ttll13
tubulin-alpha-8	Tuba8
tubulin-gamma-2	Tubg2
thioredoxin-interacting-protein	Txnip
tyrosine-kinase-2	Tyk2
tRNA-yW-synthesizing-protein-1-homolog- S.-cerevisiae	Tyw1
ubiquitination-factor-E4A	Ube4a
unc-13-homolog-A	Unc13a
unc-45-myosin-chaperone-A	Unc45a
unc-5-netrin-receptor-D	Unc5d
unc-80-NALCN-activator	Unc80
UNC-homeobox	Uncx
uridine-phosphorylase-1	Upp1
ubiquinol-cytochrome-c-reductase-complex-assembly-factor-3	Uqcc3
ubiquinol-cytochrome-c-reductase-complex-III-subunit-X	Uqcr10
ubiquitin-related-modifier-1	Urm1
unconventional-SNARE-in-the-ER-1-homolog- S.-cerevisiae	Use1
ubiquitin-specific-peptidase-18	Usp18
ubiquitin-specific-peptidase-like-1	Uspl1
undifferentiated-embryonic-cell-transcription-factor-1	Utf1
ventral-anterior-homeobox-2	Vax2
ventral-anterior-homeobox-2-opposite-strand	Vax2os
vitamin-D-125-dihydroxyvitamin-D3-receptor	Vdr
vestigial-like-family-member-2	Vgll2
vasoactive-intestinal-peptide-receptor-1	Vipr1
vomeronasal-1-receptor-87	Vmn1r87
vomeronasal-2-receptor-17	Vmn2r17
vacuolar-protein-sorting-72	Vps72
V-set-immunoregulatory-receptor	Vsir
V-set-and-transmembrane-domain-containing-2A	Vstm2a
V-set-and-transmembrane-domain-containing-2-like	Vstm2l
V-set-and-transmembrane-domain-containing-5	Vstm5
von-Willebrand-factor-A-domain-containing-1	Vwa1
von-Willebrand-factor-A-domain-containing-2	Vwa2
von-Willebrand-factor-A-domain-containing-3B	Vwa3b
WASP-family-member-3	Wasf3
WD-repeat-domain-24	Wdr24
WD-repeat-domain-86	Wdr86
WAS/WASL-interacting-protein-family-member-3	Wipf3
wingless-type-MMTV-integration-site-family-member-1	Wnt1
wingless-type-MMTV-integration-site-family -member-7A	Wnt7a
wingless-type-MMTV-integration-site-family -member-8B	Wnt8b
wingless-type-MMTV-integration-site-family -member-9B	Wnt9b
YdjC-homolog- bacterial	Ydjc
zygote-arrest-1	Zar1
zinc-finger-CCHC-domain-containing-17	Zcchc17
zinc-finger-DBF-type-containing-2	Zdbf2
zinc-finger -AN1-type-domain-6	Zfand6
zinc-finger-homeobox-2	Zfhx2
zinc-finger-protein-169	Zfp169
zinc-finger-protein-180	Zfp180
zinc-finger-protein-536	Zfp536
zinc-finger-protein-560	Zfp560
zinc-finger-protein-607B	Zfp607b
zinc-finger-protein-619	Zfp619
zinc-finger-protein-641	Zfp641
zinc-finger-protein-667	Zfp667
zinc-finger-protein-7	Zfp7
zinc-finger-protein-729b	Zfp729b
zinc-finger-protein-783	Zfp783
zinc-finger-protein-804A	Zfp804a
zinc-finger-protein-819	Zfp819
zinc-finger-protein-820	Zfp820
zinc-finger-protein-831	Zfp831
zinc-finger-protein-948	Zfp948
zinc-finger-protein-955B	Zfp955b
zinc-finger-with-KRAB-and-SCAN-domains-17	Zkscan17
zinc-finger-with-KRAB-and-SCAN-domains-2	Zkscan2
zinc-metallopeptidase-STE24	Zmpste24
zinc-finger-and-SCAN-domains-20	Zscan20
zinc-finger-SWIM-type-containing-1	Zswim1
zwilch-kinetochore-protein	Zwilch
zyg-11-family-member-A-cell-cycle-regulator	Zyg11a

## Sheet: GO Terms BP
GO Terms Biological Processes (in red GO terms used in 4c)
Category	Term	Count	%	PValue	Genes	Fold Enrichment	Benjamini	FDR	p-value (-log10)
GOTERM_BP_DIRECT	GO:0006357~regulation of transcription by RNA polymerase II	119	10.5	7.5e-14	HOXA11OS, ZFP169, RAX, ZFP729B, HOXA11, HOXA10, PPP1CC, ERFL, DACH1, SOX17, SALL3, ZFP560, NKX1-1, PITX1, NKX6-2, NKX2-6, MSX3, PRKCB, ZFP619, ZFP607B, RFX8, ZSCAN20, LMX1A, DDIT3, PPIE, ATF7, ZFP7, LMX1B, HOXB8, HOXB7, DLX4, FOXG1, GATA4, ZFP180, ALX3, ALX4, ZKSCAN2, HIVEP3, HOXC9, NKX2-5, NKX6-1, NKX2-4, NKX2-3, BHLHA9, ZFHX2, EGR4, SNAI3, NFATC2, ESRRG, EVX2, PHOX2A, TLX2, FEV, LHX1, SP3, SP8,…	2.1	3e-10	3e-10	13.1249
GOTERM_BP_DIRECT	GO:0045944~positive regulation of transcription by RNA polymerase II	96	8.4	6.2e-12	MESP2, BARHL1, GLP1R, ACVRL1, MESP1, PRDM9, SUPT4A, ONECUT1, HMGB2, IHH, RAX, HOXC11, CX3CL1, HOXA10, PPP3CB, SOX17, HJV, SIX3, PITX1, NKX3-1, MYOG, FOXD3, MEF2C, NKX2-6, IL13, PAX3, LMO7, PAX6, PROX1, ISL1, UTF1, ZFP819, NR5A1, TOX3, PLSCR1, ISL2, TOX2, PRPF6, LMX1A, HAND2, DDIT3, CDH13, RARB, IRF8, ATF7, LMX1B, VGLL2, HOXB7, ENG, RBPJL, HLF, GATA4, ASCL2, FSTL3, PSMC3IP, IFT74, GBX2, EPCAM, DDR…	2.1	1.2e-08	1.2e-08	11.2076
GOTERM_BP_DIRECT	GO:0030154~cell differentiation	61	5.4	2.4e-11	ACVRL1, FOXE1, WIPF3, SPATA20, CHRDL2, SYNE1, ERFL, INSC, NKX1-1, NKX3-1, FOXD4, EDARADD, UNC45A, FOXD3, MEF2C, NKX2-6, NKX6-2, UNC13A, PAX6, TYK2, NME1, CCNA1, RARB, CCDC87, VSTM2A, INA, COL13A1, DLX4, SEMA3D, SDC2, SEMA3B, ASCL2, FSTL4, FSTL3, NCAM2, HSF5, CTNNA2, NKX2-5, NKX6-1, NKX2-4, NKX2-3, TCF7L2, SYT3, PLK5, SRD5A2, SYT1, VDR, CAV1, SEMA4F, NR1D1, TDRD5, DAZL, FGF15, DAB1, FEV, LHX1, TAF…	2.6	3.2e-08	3.2e-08	10.6198
GOTERM_BP_DIRECT	GO:0000122~negative regulation of transcription by RNA polymerase II	56	4.9	0.0011	FOXE1, SUPT4A, HMGB2, OTP, DACH1, HJV, NKX3-1, PRMT5, FOXD3, LEFTY1, MEF2C, NKX6-2, MSX3, ZFP536, PAX3, PAX6, PROX1, ISL1, ZFP819, IMPACT, BIN1, DDIT3, TXNIP, RARB, IRF8, AHRR, ATF7, HOXB8, HMX1, ENG, DLX4, FOXG1, GATA4, ASCL2, DMAP1, NKX2-5, NKX6-1, HES5, TCF7L2, IRX2, GADD45A, VDR, SNAI3, CAV1, NFATC2, NR1D1, VAX2, MAPK15, HEYL, FASL, PKIA, SP3, INSM2, HOXD9, HOXD8, FOXA2	1.6	0.095	0.094	2.95861
GOTERM_BP_DIRECT	GO:0006355~regulation of DNA-templated transcription	49	4.3	0.011	PRDM8, ACVRL1, PRDM9, SUPT4A, DACH1, SOX17, VPS72, ZFP641, PITX1, FOXD4, PRMT5, MEF2C, PRMT2, ZFP536, PAX6, ISL1, MAPK8IP1, NR5A1, RFX8, HAND2, DDIT3, IRF8, PPIE, AHRR, ATF7, PRKCQ, LMX1B, VGLL2, ENG, ZFP667, GATA4, ZMPSTE24, ALX3, DMAP1, WNT1, NKX2-5, TCF7L2, TAF12, VDR, SNAI3, ESRRG, FOXN4, DMRT3, NR1D1, LBX1, COPS5, SP3, SIM1, FOXA2	1.4	0.34	0.33	1.95861
GOTERM_BP_DIRECT	GO:0045893~positive regulation of DNA-templated transcription	47	4.1	0.00052	RBPJL, ACVRL1, MESP1, FOXE1, MYRF, KDM8, HMGB2, NOLC1, GATA4, HOXA11, PSMC3IP, SOX17, MDK, VPS72, PIM1, DVL3, INPP5K, ZKSCAN17, HIVEP3, DMAP1, HSF5, WNT1, NKX2-5, HES5, NKX3-1, MYOG, TCF7L2, MEF2C, TAF12, PRMT2, PRKCB, PAX3, WNT7A, NFATC2, PAX6, ESRRG, NR1D1, NR5A1, TOX3, HAND2, FEV, DDIT3, LHX1, SP3, IRF8, LHX5, FOXA2	1.7	0.069	0.068	3.284
GOTERM_BP_DIRECT	GO:0006338~chromatin remodeling	42	3.7	0.054	ALK, PRDM8, BRSK2, PRDM9, KDM8, BUB1B, AATK, TTBK1, PPP1CC, PPP3CB, PIM1, NEK3, DMAP1, TGM2, EPHA5, PDGFRB, MAP4K1, EPHA4, PRMT5, PTPRN2, DMPK, PRMT2, PRKCB, DAPK2, PIH1D1, RIPK4, INSRR, MATK, EIF2AK2, PAX6, TYK2, KSR2, MASTL, PTPRD, PTPRE, PTPRB, TEC, DNAJC6, ALPL, SNRNP200, CFTR, ATR	1.3	0.76	0.75	1.26761
GOTERM_BP_DIRECT	GO:0006915~apoptotic process	36	3.2	0.0011	ZFAND6, PCSK9, BUB1B, AATK, LSP1, THBS1, COMP, LGALS1, MIEN1, PIM1, BAK1, NKX2-5, PGLYRP1, NKX3-1, NGFR, MEF2C, AREL1, NKX2-6, KCNJ8, PRKCB, DAPK2, CIDEA, DIO3, WNT7A, UNC5D, FCHSD1, TOX3, PLSCR1, FASL, DAD1, PPP2R2B, HAND2, DDIT3, COL6A1, RARB, BCL2L2	1.8	0.095	0.094	2.95861
GOTERM_BP_DIRECT	GO:0007155~cell adhesion	34	3	0.00039	COL18A1, ACHE, COL15A1, PCDHGB6, COL16A1, LAMA2, COL14A1, PCDH10, NRXN2, CWH43, THBS1, HAPLN1, CX3CL1, PCDH17, ICAM1, COMP, RELN, GPNMB, PDPN, CTNNA2, NCAM2, HES5, MYBPC3, EPHA4, CGREF1, ROM1, CLDN5, BCAM, DAB1, CDHR1, COL6A1, CLDN7, ITGA7, ENG	1.9	0.055	0.054	3.40894
GOTERM_BP_DIRECT	GO:0010628~positive regulation of gene expression	34	3	0.0082	SLC24A4, HFE, CHRNA7, PTGER3, HMGB2, WNT8B, GATA4, LRRC32, ZFP804A, CLU, VSIR, TTBK1, ZMPSTE24, SOX17, DDRGK1, NKX2-5, NKX3-1, MEF2C, VDR, CAV1, GCGR, IL13, WNT7A, NFATC2, PAX6, NR5A1, CLDN5, PLSCR1, FGF15, HAND2, FEV, TMEM119, VSTM2A, ENG	1.6	0.3	0.3	2.08619
GOTERM_BP_DIRECT	GO:0008284~positive regulation of cell population proliferation	32	2.8	0.03	GLP1R, SHMT2, HILPDA, IHH, NOLC1, THBS1, PRKCZ, CLU, CX3CL1, PRDX3, THPO, DDRGK1, EPCAM, NPY, WNT1, HES5, NKX3-1, PDGFRB, EPHA4, WNT7A, PLA2G4A, PROX1, ISL1, MAPK15, AGTR1A, CLDN5, BST1, FGF15, FASL, MAB21L2, CLDN7, SHANK2	1.5	0.56	0.55	1.52288
GOTERM_BP_DIRECT	GO:0043066~negative regulation of apoptotic process	31	2.7	0.083	GLP1R, PRDM9, ZFAND6, IHH, GATA4, NOL3, THBS1, PRKCZ, CLU, CX3CL1, COMP, PRDX3, MIEN1, DDRGK1, KHDC3, EPCAM, PDPN, PIM1, PROK2, WNT1, PDGFRB, NGFR, AREL1, WNT7A, EIF2AK2, MAPK8IP1, COPS5, DAD1, CLDN7, ANGPTL4, PSMG2	1.3	0.92	0.91	1.08092
GOTERM_BP_DIRECT	GO:0030182~neuron differentiation	30	2.6	2.7e-08	BRSK2, RTN1, FOXG1, PCSK9, WNT8B, OTP, ASCL2, PPP1CC, WNT1, NKX6-1, HES5, EMX1, IRX2, MEF2C, WNT9B, WNT7A, PAX6, ISL1, VAX2, PTPRD, ISL2, DAB1, LMX1A, DOK5, LHX1, KCNQ3, INSM2, LHX5, LMX1B, FOXA2	3.4	2.7e-05	2.6e-05	7.56864
GOTERM_BP_DIRECT	GO:0035556~intracellular signal transduction	28	2.5	0.0034	BRSK2, SHC3, LRRC10B, PRKCZ, DCDC2A, MDK, IRAK2, DVL3, LRRC8E, RGS6, RGS7, PRKCG, PDGFRB, MAP4K1, PRKCB, DAPK2, ECEL1, TYK2, MASTL, MAPK15, MAPK13, IMPACT, DAB1, SH3BP5L, TEC, PRKCQ, PLCH1, CSPG4	1.8	0.19	0.19	2.46852
GOTERM_BP_DIRECT	GO:0010468~regulation of gene expression	28	2.5	0.0063	PRDM9, TRIM30D, FOXG1, IHH, GATA4, HOXD11, NOL3, HOXA11, HOXA10, COMP, PPP3CB, RELN, TSPAN8, PLAGL1, NGFR, PRMT5, ROM1, UNCX, PAX6, PROX1, ISL1, MARF1, LMX1A, LHX1, LMX1B, SIM1, HOXD9, FOXA2	1.7	0.27	0.26	2.20066
GOTERM_BP_DIRECT	GO:0007283~spermatogenesis	28	2.5	0.023	PRDM9, WIPF3, HMGB2, GATA4, SPATA20, SYNE1, HOXA11, HOXA10, PPP1CC, RGS2, TSPAN8, SOX17, PROK2, HSF5, TDRD6, HSPA2, SSTR1, TDRD5, SHISA6, RBX1, DAZL, CCNA1, SPATA32, DMC1, TMEM119, CCDC87, CFAP54, TUBA8	1.6	0.49	0.49	1.63827
GOTERM_BP_DIRECT	GO:0043065~positive regulation of apoptotic process	26	2.3	0.0041	CLU, LGALS1, SCP2, ARL6IP5, BAK1, TGM2, PDGFRB, NGFR, TCF7L2, PRMT2, GADD45A, DAPK2, PLA2G4A, EIF2AK2, SEPTIN4, ZFP819, DHODH, PLSCR1, FASL, BIN1, DDIT3, EFHC1, TXNIP, RARB, IRF8, BCL2L2	1.9	0.21	0.2	2.38722
GOTERM_BP_DIRECT	GO:0007399~nervous system development	24	2.1	0.00071	GABRB3, ALK, PCSK2, NLGN1, PLPPR1, SEMA3D, SDC2, MAMDC2, SEMA3B, PAX3, SEMA4F, PAX6, ASCL2, GFRA2, THBS4, NME1, PTPRD, DAB1, ADGRB1, INSC, RTN4IP1, MDGA2, SIM1, INA	2.2	0.075	0.074	3.14874
GOTERM_BP_DIRECT	GO:0009410~response to xenobiotic stimulus	24	2.1	0.0011	GABRB3, EMX1, COL18A1, KCNJ8, SRD5A2, PRKCB, ABCC8, NFATC2, MTHFR, GATA4, THBS1, AGTR1B, COL6A1, DVL3, AHRR, TXNIP, PEMT, DRD1, BAK1, NKX6-1, SHANK2, CFTR, ATR, ENG	2.1	0.095	0.094	2.95861
GOTERM_BP_DIRECT	GO:0010467~gene expression	24	2.1	0.013	MESP1, PRMT5, MEF2C, KCNJ8, NFATC2, WNT8B, PAX6, LPAR3, RASAL2, CWH43, AGTR1A, FCHSD1, SOX17, GRM6, GM30731, DDIT3, COL6A1, KCNQ3, SP7, MDGA2, CSMD1, NKX2-3, FOXA2, TGM2	1.7	0.37	0.37	1.88606
GOTERM_BP_DIRECT	GO:0015031~protein transport	24	2.1	0.078	COG4, CAV1, ZFAND6, SNAP23, FUZ, USE1, MCOLN2, SCAMP3, BET1L, STXBP5L, KIF18A, RAB36, MYO5B, DUOXA2, CHMP4C, SPIRE2, KCNQ3, ARL6IP5, TXNIP, RAB38, NACAD, TMED1, ASTN2, SEC31B	1.4	0.91	0.9	1.10791
GOTERM_BP_DIRECT	GO:0008283~cell population proliferation	23	2	0.0015	MAP4K1, LEFTY1, USPL1, MRPS27, NKX2-6, KCNJ8, CAV1, IHH, PAX3, PAX6, TYK2, PROX1, LBX1, ISL1, THPO, MAB21L2, PDPN, RARB, LMX1B, LGR6, WNT1, NKX2-5, PTGES	2.1	0.12	0.12	2.82391
GOTERM_BP_DIRECT	GO:0007507~heart development	22	1.9	0.0046	POPDC2, ACVRL1, MEF2C, NKX2-6, KCNJ8, PAX3, GATA4, SYPL2, ISL1, AGTR1A, IFT74, PPP3CB, FGF15, SOX17, TBC1D32, HAND2, KCNQ1, COL6A1, ATF7, NKX2-5, ENG, NKX3-1	2	0.22	0.22	2.33724
GOTERM_BP_DIRECT	GO:0030335~positive regulation of cell migration	21	1.8	0.0016	PDGFRB, EPHA4, SEMA3D, CAV1, SYNPO2, ONECUT1, SEMA3B, SEMA4F, SEMA3E, THBS1, VSIR, CX3CL1, CXCL16, MIEN1, GPNMB, DDRGK1, MDK, PDPN, CDH13, F2RL1, LGR6	2.2	0.12	0.12	2.79588
GOTERM_BP_DIRECT	GO:0001701~in utero embryonic development	21	1.8	0.026	PDGFRB, ACVRL1, EMX1, TCF7L2, FOXD3, EXOC3L2, KDM8, WNT9B, IHH, GATA4, RPGRIP1L, ASCL2, CAMSAP3, FENDRR, SLC5A7, HAND2, SP3, INPP5K, ATF7, PSPH, FOXA2	1.7	0.52	0.52	1.58503
GOTERM_BP_DIRECT	GO:0071805~potassium ion transmembrane transport	20	1.8	1.8e-06	KCNG1, SLC24A4, KCNH5, KCNJ8, KCND2, KCNJ12, KCNB2, KCNC3, KCNK13, KCNC4, NALCN, SLC9A3, KCNS1, KCNQ1, KCNS3, KCNQ3, KCNN3, KCNJ2, HCN1, KCNH1	3.7	0.0012	0.0011	5.74473
GOTERM_BP_DIRECT	GO:0016477~cell migration	20	1.8	0.016	SBP, FOXE1, SDC2, ONECUT1, NFATC2, PAX3, THBS1, PRKCZ, CORO1A, CDH6, CDH4, RELN, MDK, PDPN, CDH13, ITGA7, GPC5, CTNNA2, DRD1, ENG	1.8	0.43	0.43	1.79588
GOTERM_BP_DIRECT	GO:0007268~chemical synaptic transmission	19	1.7	1.1e-05	PRKCG, CHRM2, CHRNB1, NLGN1, SYT3, UNC13A, KCNIP1, CHRNA7, NRXN2, HRH1, SV2C, HTR7, GRM6, P2RX2, NPY, GRM8, TAC1, DRD4, CEP89	3.4	0.0041	0.0041	4.95861
GOTERM_BP_DIRECT	GO:0043524~negative regulation of neuron apoptotic process	19	1.7	0.00038	PRKCG, BARHL1, GLP1R, NGFR, EPHA4, MEF2C, SCT, VSTM2L, SEMA3E, ISL1, CORO1A, CLU, CRHR1, PRDX3, TOX3, NTF5, NMNAT1, MDK, MDGA2	2.6	0.055	0.054	3.42022
GOTERM_BP_DIRECT	GO:0006468~protein phosphorylation	19	1.7	0.057	MAP4K1, HOXB3OS, BRSK2, DMPK, PRKCB, DAPK2, EIF2AK2, PAX6, PRKCZ, TTBK1, PPP3CB, KHDC3, COL6A1, KCNQ3, PIM1, PRKCQ, DRD1, NEK3, ATR	1.6	0.78	0.77	1.24413
GOTERM_BP_DIRECT	GO:0009952~anterior/posterior pattern specification	18	1.6	2.4e-06	PAX6, FUZ, CELSR1, HOXD11, BARX1, HOXC11, HOXA11, HOXA10, HEYL, LHX1, ALX4, HOXC9, HOXB8, HOXD9, HOXB7, HES5, HOXD8, FOXA2	4	0.0012	0.0012	5.61979
GOTERM_BP_DIRECT	GO:0007411~axon guidance	18	1.6	0.00079	ROBO2, EPHA5, DRAXIN, ROBO3, NGFR, EPHA4, MEF2C, LAMA2, SEMA3D, SEMA3B, SEMA4F, PAX6, SEMA3E, UNC5D, CDH4, RELN, GBX2, LMX1A	2.5	0.08	0.079	3.10237
GOTERM_BP_DIRECT	GO:0007420~brain development	18	1.6	0.0038	GABRB3, ROBO2, ALK, EMX1, RTN1, SCT, GSX2, RAX, AATK, PAX6, SEPTIN4, RPGRIP1L, CWH43, VAX2, RELN, DNAJC30, SIX3, HES5	2.2	0.2	0.19	2.42022
GOTERM_BP_DIRECT	GO:0016192~vesicle-mediated transport	18	1.6	0.0056	RAB2A, SYT3, SAR1A, SYT1, STX8, SNAP23, FUZ, USE1, MAPK8IP1, ARL5C, RAB36, MYO5B, SPIRE2, RAB38, KIF1A, CNIH3, SPTBN2, MON1B	2.1	0.25	0.25	2.25181
GOTERM_BP_DIRECT	GO:0001525~angiogenesis	18	1.6	0.026	PDGFRB, EPHA5, ACVRL1, COL18A1, CAV1, WNT7A, ADRA2B, THBS1, BCAM, PTPRB, COL4A2, SOX17, OPTC, HAND2, PROK2, CSPG4, ANGPTL4, ENG	1.8	0.52	0.51	1.58503
GOTERM_BP_DIRECT	GO:0006974~DNA damage response	18	1.6	0.089	MDC1, PLK5, ARMT1, GADD45A, CCDC13, STXBP4, FANCL, NSMCE1, NFATC2, MASTL, MAPK15, DDB2, RBX1, ZMPSTE24, RAD51D, ERCC8, ATR, NKX3-1	1.5	0.95	0.94	1.05061
GOTERM_BP_DIRECT	GO:0007613~memory	17	1.5	6.8e-06	GABRB3, GLP1R, ABCC8, CHRNA7, KLK8, SHISA7, CRHR1, PTGS1, SLC8A3, HRH1, HTR7, NETO1, LMX1A, DRD1, LMX1B, CSMD1, SHANK2	3.9	0.0027	0.0027	5.16749
GOTERM_BP_DIRECT	GO:0043410~positive regulation of MAPK cascade	17	1.5	0.0051	MAP4K1, NGFR, MEF2C, TRIM30D, GDF15, EIF2AK2, LPAR3, KSR2, ADRA2B, CX3CL1, FGF15, THPO, NMNAT1, DOK5, DOK6, CSPG4, DRD1	2.2	0.23	0.23	2.29243
GOTERM_BP_DIRECT	GO:0006281~DNA repair	17	1.5	0.049	MDC1, RFC4, FANCL, TOP3A, NSMCE1, TTF2, DDB2, RBX1, ZMPSTE24, RDM1, RAD51D, CDK7, DMC1, RBBP8, DMAP1, RAD9B, ATR	1.7	0.71	0.71	1.3098
GOTERM_BP_DIRECT	GO:0098609~cell-cell adhesion	16	1.4	0.0064	ROBO2, COL13A1, CTNND2, CELSR1, IGSF9, CX3CL1, CELSR3, ICAM1, CLDN5, LGALS1, PERP, PDPN, ITGA7, ITGB7, CTNNA2, TJP3	2.2	0.27	0.26	2.19382
GOTERM_BP_DIRECT	GO:0051726~regulation of cell cycle	16	1.4	0.029	MYOG, CGREF1, GADD45A, FOXG1, MASTL, CCNDBP1, RAD51D, CDK7, COPS5, VAX2OS, VPS72, DDIT3, PSMG2, BAK1, DMAP1, RPRM	1.8	0.55	0.55	1.5376
GOTERM_BP_DIRECT	GO:0006631~fatty acid metabolic process	15	1.3	0.062	ACAA2, ELOVL2, ACOT12, DBIL5, LPL, PLA2G4A, PTGS1, FA2H, CYP1A1, SCD1, DECR2, ACOT5, SLC27A2, PTGES, ACOT3	1.7	1	0.99	1.20761
GOTERM_BP_DIRECT	GO:0050808~synapse organization	15	1.3	2e-06	ROBO2, NLGN1, CHRNA7, CTNND2, WNT7A, SEMA3E, KLK8, PTPRD, SLC8A3, PCLO, LMX1A, LRRTM1, LMX1B, SHANK2, CBLN1	4.9	0.0012	0.0011	5.69897
GOTERM_BP_DIRECT	GO:0016055~Wnt signaling pathway	15	1.3	0.023	DRAXIN, TCF7L2, AMER2, WNT9B, WNT7A, WNT8B, BARX1, VAX2, SHISA6, SKIC8, SOX17, DDIT3, DVL3, LGR6, WNT1	2	0.49	0.49	1.63827
GOTERM_BP_DIRECT	GO:0001934~positive regulation of protein phosphorylation	15	1.3	0.075	CHRNA7, PTGER3, HSPA2, MAPK15, GRK3, FGF15, RELN, THPO, GPNMB, TMEM119, DVL3, DRD1, WNT1, ENG, NKX3-1	1.6	0.88	0.87	1.12494
GOTERM_BP_DIRECT	GO:0001501~skeletal system development	14	1.2	0.00055	HOTAIR, COL18A1, COL13A1, VDR, IHH, HOXD11, HOXC11, HAPLN1, HOXA11, HOXA10, COMP, HOXB8, PITX1, HOXD8	3.1	0.069	0.068	3.25964
GOTERM_BP_DIRECT	GO:0060291~long-term synaptic potentiation	14	1.2	0.036	PRKCG, NLGN1, UNC13A, RASGRF2, GRIN2C, PRKCZ, CRHR1, SLC8A3, HTR7, RELN, LRRTM1, DRD1, MIR129-1, SHANK2	1.9	0.61	0.6	1.4437
GOTERM_BP_DIRECT	GO:0001666~response to hypoxia	14	1.2	0.041	ACVRL1, KCNJ8, PRMT2, CAV1, DIO3, MTHFR, NOL3, ASCL2, CRHR1, AGTR1B, P2RX2, CYP1A1, ANGPTL4, ENG	1.9	0.64	0.63	1.38722
GOTERM_BP_DIRECT	GO:0051897~positive regulation of phosphatidylinositol 3-kinase/protein kinase B signal transduction	14	1.2	0.048	PDGFRB, NGFR, TCF7L2, GDF15, SEMA3E, THBS1, CX3CL1, RELN, THPO, F2RL1, PIK3AP1, CCL19-PS6, ENG, NKX3-1	1.8	0.7	0.7	1.31876
GOTERM_BP_DIRECT	GO:0090090~negative regulation of canonical Wnt signaling pathway	13	1.1	0.0042	DRAXIN, TCF7L2, MESP1, AMER2, CAV1, FUZ, MCC, ISL1, SHISA6, SOX17, MDK, DDIT3, NKX2-5	2.6	0.21	0.2	2.37675
GOTERM_BP_DIRECT	GO:0050804~modulation of chemical synaptic transmission	13	1.1	0.0065	NLGN1, GRID2, UNC13A, CHRNA7, PLPPR4, AKAP7, PTPRD, NTF5, GRIN3B, GRIN3A, RELN, MYO5B, DLGAP2	2.5	0.27	0.26	2.18709
GOTERM_BP_DIRECT	GO:0007189~adenylate cyclase-activating G protein-coupled receptor signaling pathway	13	1.1	0.0076	GLP1R, VIPR1, SCT, GCGR, PTGER3, LPAR3, CELSR1, CRHR1, CELSR3, GALR2, ADGRB1, DRD1, RAPGEF4	2.4	0.28	0.28	2.11919
GOTERM_BP_DIRECT	GO:0042981~regulation of apoptotic process	13	1.1	0.099	PLK5, CIDEA, NOL3, CLU, TOX3, IRAK2, VPS72, ALX3, ALX4, BAK1, DMAP1, BCL2L2, TGM2	1.6	0.95	0.94	1.00436
GOTERM_BP_DIRECT	GO:0001508~action potential	12	1.1	1e-06	KCNG1, GNA14, KCNS1, KCNJ8, KCND2, ABCC8, KCNB2, KCNQ1, KCNC3, KCNS3, KCNC4, KCNQ3	6.8	0.00083	0.00082	6
GOTERM_BP_DIRECT	GO:0051965~positive regulation of synapse assembly	12	1.1	0.00014	PTPRD, LINGO2, GRID2, NLGN1, LRRC24, LRRTM1, ADGRB1, WNT7A, IL1RAP, CELSR1, CELSR3, CBLN1	4.2	0.031	0.031	3.85387
GOTERM_BP_DIRECT	GO:0006813~potassium ion transport	12	1.1	0.00017	KCNG1, KCNH5, KCNS1, KCNJ8, KCNJ12, ABCC8, KCNB2, KCNQ1, KCNC3, KCNN3, SLC12A8, KCNJ2	4.1	0.035	0.034	3.76955
GOTERM_BP_DIRECT	GO:0007267~cell-cell signaling	12	1.1	0.00017	GJD3, GJA3, GPNMB, LHX1, IHH, WNT9B, WNT7A, WNT8B, LHX5, GATA4, BARX1, WNT1	4.1	0.035	0.034	3.76955
GOTERM_BP_DIRECT	GO:0042391~regulation of membrane potential	12	1.1	0.00061	POPDC2, CHRNB1, ANO1, NLGN1, RIMS4, KCNH5, CHRNA7, KCNQ1, GRIN2C, CNIH3, HCN1, KCNH1	3.5	0.07	0.069	3.21467
GOTERM_BP_DIRECT	GO:0007218~neuropeptide signaling pathway	12	1.1	0.0013	OPRD1, GLP1R, PROKR2, GALR2, NPY, ECEL1, PROK2, SSTR1, GPR84, TAC1, CRHR1, HCRTR1	3.2	0.1	0.1	2.88606
GOTERM_BP_DIRECT	GO:0007219~Notch signaling pathway	12	1.1	0.0066	CDH6, MESP2, HEYL, MESP1, IFT74, NCSTN, PERP, ONECUT1, GSX2, HES5, GRIP2, FOXA2	2.6	0.27	0.26	2.18046
GOTERM_BP_DIRECT	GO:0045471~response to ethanol	12	1.1	0.0087	OPRD1, CLDN5, RGS2, FGF15, GRIN3A, PRKCB, CHRNA7, CLDN7, PAX6, BAK1, DMAP1, RGS7	2.5	0.31	0.3	2.06048
GOTERM_BP_DIRECT	GO:0051260~protein homooligomerization	12	1.1	0.01	KCNG1, COMP, KCNS1, KCND2, KCNB2, KCNC3, KCNS3, ROM1, KCNC4, VWA1, VSTM5, TGM2	2.5	0.33	0.33	2
GOTERM_BP_DIRECT	GO:0001764~neuron migration	12	1.1	0.019	BARHL1, ROBO3, MEF2C, RELN, DAB1, DCDC2A, PAX6, DRD1, LMX1B, SEPTIN4, MDGA2, ASTN2	2.2	0.46	0.46	1.72125
GOTERM_BP_DIRECT	GO:0030198~extracellular matrix organization	12	1.1	0.061	COL18A1, COL15A1, MMP25, EGFLAM, COL16A1, COL13A1, COL4A2, ADAMTS19, COL5A3, VWA1, ADAMTS8, MATN4	1.9	0.82	0.81	1.21467
GOTERM_BP_DIRECT	GO:0010976~positive regulation of neuron projection development	12	1.1	0.071	NGFR, NLGN1, RGS2, RELN, PLK5, HTR7, MDK, PLPPR5, ALKAL2, ZFP804A, CX3CL1, NME1	1.8	0.86	0.85	1.14874
GOTERM_BP_DIRECT	GO:0032496~response to lipopolysaccharide	12	1.1	0.084	PRDX3, FASL, KCNJ8, BIN1, ABCC8, PALM3, COL6A1, PTGER3, CYP1A1, HMGB2, EIF2AK2, ALPL	1.7	0.92	0.91	1.07572
GOTERM_BP_DIRECT	GO:0009953~dorsal/ventral pattern formation	11	1	1.6e-05	ACVRL1, LHX1, FOXG1, WNT7A, TLL2, SP8, PAX6, LMX1B, HOXD11, FOXA2, HOXA11	5.8	0.0055	0.0054	4.79588
GOTERM_BP_DIRECT	GO:0099171~presynaptic modulation of chemical synaptic transmission	11	1	3.6e-05	PRKCG, CHRM2, NGFR, GRIN3A, HTR7, PRKCB, CHRNA7, GRM8, NRXN2, DRD1, DRD4	5.3	0.01	0.01	4.4437
GOTERM_BP_DIRECT	GO:0021549~cerebellum development	11	1	8.6e-05	GDF10, GABRB3, NCSTN, GBX2, LMX1A, LHX1, LHX5, PAX6, RPGRIP1L, SSTR1, WNT1	4.8	0.022	0.021	4.0655
GOTERM_BP_DIRECT	GO:0003007~heart morphogenesis	11	1	0.00036	MYBPC3, MESP2, MESP1, LEFTY1, KCNJ8, HAND2, DVL3, GATA4, NKX2-5, ISL1, ZMPSTE24	4.1	0.054	0.053	3.4437
GOTERM_BP_DIRECT	GO:0043010~camera-type eye development	11	1	0.00072	TBC1D32, MAB21L2, SIX3, IHH, CYP1A1, RAX, PAX6, LMX1B, RPGRIP1L, VAX2, HES5	3.7	0.075	0.074	3.14267
GOTERM_BP_DIRECT	GO:0021766~hippocampus development	11	1	0.0019	ALK, EPHA5, RELN, DAB1, SRD5A2, LMX1A, MDK, SCT, NEFL, LHX5, DRD1	3.3	0.14	0.14	2.72125
GOTERM_BP_DIRECT	GO:0016525~negative regulation of angiogenesis	11	1	0.0034	CLDN5, NGFR, FASL, COL4A2, OPTC, GADD45A, ABCC8, ADGRB1, SEMA3E, THBS1, THBS4	3	0.19	0.19	2.46852
GOTERM_BP_DIRECT	GO:0045666~positive regulation of neuron differentiation	11	1	0.0048	NGFR, HEYL, IMPACT, MEF2C, DAB1, FOXG1, NKX6-1, NKX2-5, ADRA2B, RGS6, FOXA2	2.9	0.23	0.22	2.31876
GOTERM_BP_DIRECT	GO:0006874~intracellular calcium ion homeostasis	11	1	0.0083	SLC8A3, INPP4B, SLC24A4, DMPK, VDR, PRKCB, CAV1, EFHC1, SYPL2, SLC8B1, DRD4	2.7	0.3	0.3	2.08092
GOTERM_BP_DIRECT	GO:0007409~axonogenesis	11	1	0.012	SHTN1, SPTBN4, ISL2, BRSK2, DAB1, PLPPR4, NEFL, PAX6, CTNNA2, VAX2, ISL1	2.5	0.35	0.35	1.92082
GOTERM_BP_DIRECT	GO:0051402~neuron apoptotic process	11	1	0.015	BARHL1, DRAXIN, NGFR, NCSTN, SCT, COL6A1, KCNQ3, AATK, CORO1A, AGTR1A, AGTR1B	2.4	0.41	0.4	1.82391
GOTERM_BP_DIRECT	GO:0035725~sodium ion transmembrane transport	11	1	0.018	SLC8A3, SLC24A4, ASIC4, SLC6A7, SLC6A15, SLC6A21, SLC8B1, NALCN, CFTR, HCN1, SLC9B2	2.4	0.46	0.45	1.74473
GOTERM_BP_DIRECT	GO:0022008~neurogenesis	11	1	0.02	NELL2, PRDM8, MESP1, FGF15, GM30731, FOXG1, RARB, PCSK9, NKX6-1, WNT1, CELSR3	2.3	0.48	0.48	1.69897
GOTERM_BP_DIRECT	GO:0032259~methylation	11	1	0.032	PRDM8, TRMT10A, PRMT5, TRMT10B, ARMT1, PRDM9, PRMT2, METTL4, PEMT, METTL6, LCMT2	2.2	0.57	0.57	1.49485
GOTERM_BP_DIRECT	GO:0035264~multicellular organism growth	11	1	0.088	COMP, FENDRR, HAGLR, TCF7L2, TAL2, SIX3, IHH, RARB, RASAL2, ZMPSTE24, SPTBN2	1.8	0.95	0.94	1.05552
GOTERM_BP_DIRECT	GO:0007156~homophilic cell adhesion via plasma membrane adhesion molecules	11	1	0.096	ROBO2, CDH6, CDH4, PCDHGB6, PCDH10, CDHR1, CDH13, CELSR1, IGSF9, PCDH17, CELSR3	1.8	0.95	0.94	1.01773
GOTERM_BP_DIRECT	GO:2000463~positive regulation of excitatory postsynaptic potential	10	0.9	6.5e-06	NGFR, NLGN1, RELN, NETO1, CHRNA7, WNT7A, GRIN2C, PRKCZ, DRD4, GRIP2	7.3	0.0027	0.0027	5.18709
GOTERM_BP_DIRECT	GO:2000300~regulation of synaptic vesicle exocytosis	10	0.9	6.4e-05	PRKCG, RIMS4, SV2C, SYT1, P2RX2, PRKCB, NPY, WNT7A, STXBP5L, KCNH1	5.6	0.017	0.017	4.19382
GOTERM_BP_DIRECT	GO:0035249~synaptic transmission, glutamatergic	10	0.9	0.00014	GRIN3B, GRID2, SHC3, UNC13A, GRIN3A, DCDC2A, GRM8, DRD1, GRIN2C, CNIH3	5.1	0.031	0.031	3.85387
GOTERM_BP_DIRECT	GO:0007389~pattern specification process	10	0.9	0.00027	LHX1, GSX2, IHH, RAX, ALX3, ALX4, UNCX, MDGA2, HOXD11, FOXA2	4.7	0.047	0.047	3.56864
GOTERM_BP_DIRECT	GO:0001947~heart looping	10	0.9	0.00054	MESP1, MEF2C, SOX17, HAND2, IHH, FOXN4, GATA4, NKX2-5, LBX1, ENG	4.2	0.069	0.068	3.26761
GOTERM_BP_DIRECT	GO:0042733~embryonic digit morphogenesis	10	0.9	0.00068	TBC1D32, HAND2, IHH, MKS1, WNT7A, ALX4, FUZ, HOXD11, HOXC11, HOXA11	4.1	0.074	0.073	3.16749
GOTERM_BP_DIRECT	GO:0048167~regulation of synaptic plasticity	10	0.9	0.0011	RIMS4, HRH1, MEF2C, SCT, CTNND2, ADGRB1, KCNQ3, GRIN2C, LZTS1, CRHR1	3.8	0.095	0.094	2.95861
GOTERM_BP_DIRECT	GO:0045665~negative regulation of neuron differentiation	10	0.9	0.0021	ISL2, LMX1A, CAV1, FOXG1, ZFP536, SIX3, PAX6, ISL1, HES5, FOXA2	3.5	0.14	0.14	2.67778
GOTERM_BP_DIRECT	GO:0007611~learning or memory	10	0.9	0.0032	PRKCG, SLC8A3, GLP1R, GATM, NCSTN, MEF2C, SHC3, CHRNA7, ARL6IP5, TTBK1	3.3	0.19	0.19	2.49485
GOTERM_BP_DIRECT	GO:0048812~neuron projection morphogenesis	10	0.9	0.0044	NTF5, SHTN1, NLGN1, BRSK2, NEFL, NEK3, CLU, KLK8, THBS4, PACSIN1	3.2	0.21	0.21	2.35655
GOTERM_BP_DIRECT	GO:0007169~cell surface receptor protein tyrosine kinase signaling pathway	10	0.9	0.0087	ALK, PDGFRB, EPHA5, NTF5, SHC3, DOK5, DOK6, INSRR, ALKAL2, GFRA2	2.8	0.31	0.3	2.06048
GOTERM_BP_DIRECT	GO:0032956~regulation of actin cytoskeleton organization	10	0.9	0.011	PDGFRB, EPHA5, BST1, SIGLEC15, DMTN, ARHGEF16, ARHGEF19, ARAP3, CELSR1, CORO1A	2.7	0.34	0.34	1.95861
GOTERM_BP_DIRECT	GO:1902476~chloride transmembrane transport	10	0.9	0.017	GABRB3, CLIC6, ANO1, CLIC5, GABRB1, SLC26A10, SLC26A4, ANO4, SLC12A8, CFTR	2.5	0.44	0.44	1.76955
GOTERM_BP_DIRECT	GO:0006887~exocytosis	10	0.9	0.026	SYT3, RIMS4, BRSK2, EXOC3L2, LGI3, GCGR, WIPF3, SNAP23, KCNQ3, STXBP5L	2.4	0.52	0.51	1.58503
GOTERM_BP_DIRECT	GO:0070588~calcium ion transmembrane transport	10	0.9	0.033	SLC8A3, GRIN3B, SLC24A4, HRH1, GRIN3A, KCNJ8, P2RX2, MCOLN2, SLC8B1, NALCN	2.3	0.57	0.57	1.48149
GOTERM_BP_DIRECT	GO:0009611~response to wounding	10	0.9	0.033	SNHG15, HMGA2-PS1, NMNAT1, MDK, DDIT3, COL6A1, PAX6, WNT1, GRIN2C, KLK8	2.3	0.57	0.57	1.48149
GOTERM_BP_DIRECT	GO:0051092~positive regulation of NF-kappaB transcription factor activity	10	0.9	0.034	PRDX3, TRIM30D, IRAK2, DDRGK1, RIPK4, EIF2AK2, PRKCQ, IL1RAP, CLU, PRKCZ	2.3	0.59	0.58	1.46852
GOTERM_BP_DIRECT	GO:0007200~phospholipase C-activating G protein-coupled receptor signaling pathway	10	0.9	0.044	PRKCG, OPRD1, ANO1, GALR2, PTGER3, F2RL1, AGTR1A, CRHR1, AGTR1B, TGM2	2.2	0.66	0.66	1.35655
GOTERM_BP_DIRECT	GO:0030336~negative regulation of cell migration	10	0.9	0.083	ACVRL1, CLDN5, NGFR, EPHA4, DACH1, FUZ, DRD1, MAPK15, CX3CL1, ENG	1.9	0.92	0.91	1.08092
GOTERM_BP_DIRECT	GO:0001755~neural crest cell migration	9	0.8	0.00033	FGF15, GBX2, SEMA3D, SEMA3B, PAX3, SEMA4F, PAX6, SEMA3E, ISL1	5.1	0.053	0.052	3.48149
GOTERM_BP_DIRECT	GO:0009612~response to mechanical stimulus	9	0.8	0.0021	CAV1, COL6A1, IHH, KCNQ3, TXNIP, GATA4, THBS1, PSPH, ATR	3.9	0.14	0.14	2.67778
GOTERM_BP_DIRECT	GO:0009653~anatomical structure morphogenesis	9	0.8	0.0026	FOXD4, FOXD3, FOXE1, LHX1, ONECUT1, SEMA3B, CSPG4, PITX1, FOXA2	3.8	0.17	0.17	2.58503
GOTERM_BP_DIRECT	GO:0043433~negative regulation of DNA-binding transcription factor activity	9	0.8	0.0041	HEYL, TCF7L2, PRMT2, IRAK2, HAND2, DDIT3, PIM1, PROX1, FOXA2	3.5	0.21	0.2	2.38722
GOTERM_BP_DIRECT	GO:0009749~response to glucose	9	0.8	0.0066	GLP1R, TCF7L2, GJD3, PRKCB, TXNIP, LPL, RASAL2, EIF2B1, THBS1	3.2	0.27	0.26	2.18046
GOTERM_BP_DIRECT	GO:0045165~cell fate commitment	9	0.8	0.0094	MEF2C, NKX6-2, ONECUT1, WNT9B, WNT7A, WNT8B, PAX6, GATA4, WNT1	3	0.31	0.31	2.02687
GOTERM_BP_DIRECT	GO:0051216~cartilage development	9	0.8	0.019	COMP, BMP3, DDRGK1, COL6A1, IHH, NFATC2, WNT7A, PITX1, HES5	2.7	0.46	0.46	1.72125
GOTERM_BP_DIRECT	GO:0030509~BMP signaling pathway	9	0.8	0.026	ACVRL1, COMP, TCF7L2, HJV, HFE, WNT1, ECSIT, VSIR, HES5	2.5	0.52	0.51	1.58503
GOTERM_BP_DIRECT	GO:0120162~positive regulation of cold-induced thermogenesis	9	0.8	0.026	ACHE, GATM, CAV1, IL13, PEMT, ALPL, ESRRG, SCD1, KSR2	2.5	0.52	0.51	1.58503
GOTERM_BP_DIRECT	GO:0006814~sodium ion transport	9	0.8	0.03	SLC22A4, SLC5A6, SLC8A3, SLC5A7, SLC9A3, KCNQ1, SLC6A15, SLC38A3, SLC9B2	2.5	0.56	0.55	1.52288
GOTERM_BP_DIRECT	GO:0008543~fibroblast growth factor receptor signaling pathway	9	0.8	0.033	ALK, PDGFRB, TRIM71, EPHA5, NGFR, TCF7L2, EPHA4, FGF15, INSRR	2.4	0.59	0.58	1.48149
GOTERM_BP_DIRECT	GO:0060070~canonical Wnt signaling pathway	9	0.8	0.044	TCF7L2, CAV1, COL6A1, WNT9B, WNT7A, WNT8B, DVL3, WNT1, ISL1	2.3	0.67	0.66	1.35655
GOTERM_BP_DIRECT	GO:0032880~regulation of protein localization	9	0.8	0.059	BORA, TRIM30D, KHDC3, MYO5B, DVL3, CWH43, SLC26A4, CELSR3, NKX3-1	2.1	0.8	0.79	1.22915
GOTERM_BP_DIRECT	GO:0008016~regulation of heart contraction	8	0.7	3.1e-05	CHRM2, GLP1R, MYBPC3, KCNIP1, DMPK, KCND2, FOXN4, ZMPSTE24	8.4	0.0097	0.0096	4.50864
GOTERM_BP_DIRECT	GO:0048663~neuron fate commitment	8	0.7	0.0006	ISL2, NKX6-2, GSX2, PAX3, FOXN4, WNT1, LBX1, ISL1	5.4	0.07	0.069	3.22185
GOTERM_BP_DIRECT	GO:0001656~metanephros development	8	0.7	0.0006	ROBO2, IRX2, SOX17, LHX1, HOXD11, HOXC11, HOXA11, NKX3-1	5.4	0.07	0.069	3.22185
GOTERM_BP_DIRECT	GO:0030534~adult behavior	8	0.7	0.00092	ALK, SPTBN4, NCSTN, ZFHX2, NRXN2, SHANK2, PCDH17, SPTBN2	5.1	0.086	0.085	3.03621
GOTERM_BP_DIRECT	GO:0007188~adenylate cyclase-modulating G protein-coupled receptor signaling pathway	8	0.7	0.0027	GNA14, VIPR1, GALR2, GCGR, PTGER3, DRD4, CRHR1, RAPGEF4	4.2	0.17	0.17	2.56864
GOTERM_BP_DIRECT	GO:0035914~skeletal muscle cell differentiation	8	0.7	0.0037	MYOG, HEYL, MEF2C, HLF, PLAGL1, PAX3, HIVEP3, GATA4	4	0.2	0.19	2.4318
GOTERM_BP_DIRECT	GO:0048704~embryonic skeletal system morphogenesis	8	0.7	0.0041	MEF2C, ALX3, ALX4, FUZ, HOXC9, HOXB8, HOXB7, HOXD9	3.9	0.21	0.2	2.38722
GOTERM_BP_DIRECT	GO:1905515~non-motile cilium assembly	8	0.7	0.0071	IFT74, CCDC13, TBC1D32, KCNQ1, MKS1, FUZ, RPGRIP1L, CEP89	3.6	0.27	0.27	2.14874
GOTERM_BP_DIRECT	GO:0003151~outflow tract morphogenesis	8	0.7	0.0077	HEYL, MEF2C, SOX17, HAND2, GATA4, NKX2-5, THBS1, ISL1	3.5	0.29	0.28	2.11351
GOTERM_BP_DIRECT	GO:0007416~synapse assembly	8	0.7	0.011	ACHE, NLGN1, GRM6, WNT7A, NRXN2, SHANK2, CBLN1, SPTBN2	3.3	0.34	0.33	1.95861
GOTERM_BP_DIRECT	GO:0008344~adult locomotory behavior	8	0.7	0.014	OPRD1, NTF5, SEZ6, HOXB8, HOXD9, SHANK2, DRD4, FOXA2	3.1	0.39	0.38	1.85387
GOTERM_BP_DIRECT	GO:0007612~learning	8	0.7	0.017	GABRB3, SLC8A3, RELN, CTNND2, CHST10, DRD1, SHANK2, PTGS1	3	0.44	0.44	1.76955
GOTERM_BP_DIRECT	GO:0007519~skeletal muscle tissue development	8	0.7	0.021	POPDC2, MYOG, MEF2C, CAV1, COL6A1, MYL6B, VGLL2, HOXD9	2.9	0.49	0.49	1.67778
GOTERM_BP_DIRECT	GO:0008542~visual learning	8	0.7	0.021	HRH1, DCDC2A, NETO1, ABCC8, SCT, LRRN4, DRD1, CRHR1	2.9	0.49	0.49	1.67778
GOTERM_BP_DIRECT	GO:0048511~rhythmic process	8	0.7	0.022	PRKCG, PPP1CC, PRMT5, NLGN1, HRH1, GRIN3A, HLF, DRD4	2.8	0.49	0.49	1.65758
GOTERM_BP_DIRECT	GO:0008217~regulation of blood pressure	8	0.7	0.028	ACVRL1, KCNJ8, NPY, KCNQ1, TAC1, AGTR1A, PTGS1, AGTR1B	2.7	0.54	0.54	1.55284
GOTERM_BP_DIRECT	GO:0060021~roof of mouth development	8	0.7	0.028	GABRB3, MEF2C, FOXE1, TBC1D32, HAND2, WNT9B, ALX4, FUZ	2.7	0.54	0.54	1.55284
GOTERM_BP_DIRECT	GO:0071277~cellular response to calcium ion	8	0.7	0.039	NLGN1, NCSTN, MEF2C, SYT1, HPCA, KCNQ3, NFATC2, KCNH1	2.5	0.63	0.62	1.40894
GOTERM_BP_DIRECT	GO:0032868~response to insulin	8	0.7	0.055	ACHE, KCNJ8, ABCC8, KCNQ1, GCNT1, INPP5K, ALPL, SP7	2.3	0.76	0.75	1.25964
GOTERM_BP_DIRECT	GO:0060348~bone development	8	0.7	0.055	SRD5A2, OPTC, COL6A1, RARB, WNT1, HOXA11, TGM2, ENG	2.3	0.76	0.75	1.25964
GOTERM_BP_DIRECT	GO:0034220~monoatomic ion transmembrane transport	8	0.7	0.06	CHRNB1, GRID2, GJD3, KCNIP1, CHRNA7, KCNQ3, SFXN2, KCNH1	2.3	0.81	0.8	1.22185
GOTERM_BP_DIRECT	GO:0016485~protein processing	8	0.7	0.066	PCSK2, COMP, NCSTN, ECEL1, TLL2, PCSK9, MMEL1, ZMPSTE24	2.3	0.84	0.83	1.18046
GOTERM_BP_DIRECT	GO:0060041~retina development in camera-type eye	8	0.7	0.08	ACHE, TBC1D32, GRM6, LHX1, HPCA, ROM1, PAX6, VAX2	2.1	0.91	0.9	1.09691
GOTERM_BP_DIRECT	GO:0060326~cell chemotaxis	8	0.7	0.08	PDGFRB, ARHGEF16, HMGB2, PRKCQ, AGTR1A, CX3CL1, AGTR1B, ENG	2.1	0.91	0.9	1.09691
GOTERM_BP_DIRECT	GO:0061178~regulation of insulin secretion involved in cellular response to glucose stimulus	7	0.6	0.00023	EPHA5, TCF7L2, BRSK2, STXBP4, NR1D1, FOXA2, SLC9B2	7.6	0.045	0.044	3.63827
GOTERM_BP_DIRECT	GO:0023019~signal transduction involved in regulation of gene expression	7	0.6	0.00029	MESP2, MESP1, SOX17, EPCAM, PAX6, GATA4, FOXA2	7.4	0.049	0.049	3.5376
GOTERM_BP_DIRECT	GO:0009954~proximal/distal pattern formation	7	0.6	0.00036	HOXA10, SP8, HOXC9, HOXD11, HOXD9, HOXC11, HOXA11	7.1	0.054	0.053	3.4437
GOTERM_BP_DIRECT	GO:0021542~dentate gyrus development	7	0.6	0.00065	RELN, LMX1A, MDK, SCT, TMEM108, DRD1, PROX1	6.4	0.072	0.071	3.18709
GOTERM_BP_DIRECT	GO:1905606~regulation of presynapse assembly	7	0.6	0.0013	GRID2, LRFN5, LRRTM1, WNT7A, IL1RAP, MDGA2, CBLN1	5.7	0.1	0.1	2.88606
GOTERM_BP_DIRECT	GO:0035115~embryonic forelimb morphogenesis	7	0.6	0.0017	ALX3, WNT7A, ALX4, RPGRIP1L, HOXD11, HOXD9, HOXA11	5.4	0.13	0.13	2.76955
GOTERM_BP_DIRECT	GO:0030513~positive regulation of BMP signaling pathway	7	0.6	0.0026	ACVRL1, CRB2, GATA4, VSIR, ELAPOR2, HES5, ENG	5	0.17	0.17	2.58503
GOTERM_BP_DIRECT	GO:0045664~regulation of neuron differentiation	7	0.6	0.0029	ALK, NLGN1, RELN, ZFHX2, BIN1, PAX6, HES5	4.9	0.18	0.18	2.5376
GOTERM_BP_DIRECT	GO:0033574~response to testosterone	7	0.6	0.0033	HOXA10, SRD5A2, AARD, THBS1, PSPH, HOXA11, NKX3-1	4.7	0.19	0.19	2.48149
GOTERM_BP_DIRECT	GO:0055007~cardiac muscle cell differentiation	7	0.6	0.0037	MESP1, MEF2C, HAND2, PAX3, GATA4, NKX2-5, SYNE1	4.6	0.2	0.19	2.4318
GOTERM_BP_DIRECT	GO:0048513~animal organ development	7	0.6	0.0065	PDGFRB, TCF7L2, TLX2, PAX3, PAX6, GATA4, BARX1	4.1	0.27	0.26	2.18709
GOTERM_BP_DIRECT	GO:0008306~associative learning	7	0.6	0.0072	GLP1R, RELN, CHRNA7, DRD1, TAC1, SHANK2, DRD4	4.1	0.27	0.27	2.14267
GOTERM_BP_DIRECT	GO:0009888~tissue development	7	0.6	0.0087	NR5A1, TCF7L2, LAMA2, PAX3, PAX6, GATA4, BARX1	3.9	0.31	0.3	2.06048
GOTERM_BP_DIRECT	GO:0007157~heterophilic cell-cell adhesion via plasma membrane cell adhesion molecules	7	0.6	0.011	PTPRD, CRB2, CDH4, GRID2, NLGN1, LGALS1, CBLN1	3.7	0.34	0.34	1.95861
GOTERM_BP_DIRECT	GO:0019228~neuronal action potential	7	0.6	0.012	DCDC2A, KCND2, P2RX2, CHRNA7, KCNQ3, DRD1, HCN1	3.6	0.36	0.35	1.92082
GOTERM_BP_DIRECT	GO:0006936~muscle contraction	7	0.6	0.014	MYBPC3, CHRNB1, KCNIP1, KCND2, STAC, MYL6B, DRD1	3.6	0.38	0.38	1.85387
GOTERM_BP_DIRECT	GO:0007162~negative regulation of cell adhesion	7	0.6	0.016	ACVRL1, EPHA5, EPHA4, DAB1, MDK, CLDN7, CDH13	3.4	0.42	0.42	1.79588
GOTERM_BP_DIRECT	GO:0007275~multicellular organism development	7	0.6	0.017	ALK, HOXA10, PDGFRB, EPHA5, VDR, INSRR, HOXA11	3.4	0.44	0.44	1.76955
GOTERM_BP_DIRECT	GO:0001942~hair follicle development	7	0.6	0.02	EDARADD, NGFR, COL6A1, ALX4, FUZ, CELSR1, ZMPSTE24	3.3	0.48	0.48	1.69897
GOTERM_BP_DIRECT	GO:0048144~fibroblast proliferation	7	0.6	0.022	NGFR, GNG2, KCNJ8, CAV1, INCA1, KDM8, C1QL4	3.2	0.49	0.49	1.65758
GOTERM_BP_DIRECT	GO:0071320~cellular response to cAMP	7	0.6	0.022	SLC8A3, DMTN, KCNQ1, INPP5K, AKAP7, CFTR, HCN1	3.2	0.49	0.49	1.65758
GOTERM_BP_DIRECT	GO:0060261~positive regulation of transcription initiation by RNA polymerase II	7	0.6	0.022	MDC1, MED11, TAF12, TAF11, TAF8, NKX2-5, MED27	3.2	0.49	0.49	1.65758
GOTERM_BP_DIRECT	GO:0048706~embryonic skeletal system development	7	0.6	0.025	DLX4, DMRT2, HAND2, SP3, MKS1, HOXC9, HOXD9	3.1	0.51	0.5	1.60206
GOTERM_BP_DIRECT	GO:0030326~embryonic limb morphogenesis	7	0.6	0.025	HOXA10, WNT7A, SP8, LMX1B, HOXD11, SP9, HOXA11	3.1	0.51	0.5	1.60206
GOTERM_BP_DIRECT	GO:0030199~collagen fibril organization	7	0.6	0.025	COMP, COL18A1, ADAMTS19, COL14A1, OPTC, COL6A1, LMX1B	3.1	0.51	0.5	1.60206
GOTERM_BP_DIRECT	GO:0051592~response to calcium ion	7	0.6	0.028	SYT3, SYT1, CAV1, TXNIP, PLA2G4A, THBS1, HCN1	3	0.54	0.54	1.55284
GOTERM_BP_DIRECT	GO:0060079~excitatory postsynaptic potential	7	0.6	0.032	CHRNB1, GRID2, MEF2C, P2RX2, CHRNA7, SEZ6, GRIN2C	2.9	0.57	0.57	1.49485
GOTERM_BP_DIRECT	GO:0002931~response to ischemia	7	0.6	0.034	MEF2C, KCNJ8, P2RX2, CAV1, NOL3, BCL2L2, CX3CL1	2.9	0.59	0.58	1.46852
GOTERM_BP_DIRECT	GO:0007517~muscle organ development	7	0.6	0.034	MYOG, UNC45A, COL6A1, ADGRB1, PAX3, ALX4, LBX1	2.9	0.59	0.58	1.46852
GOTERM_BP_DIRECT	GO:0043627~response to estrogen	7	0.6	0.043	HOXA10, CAV1, WNT7A, GATA4, AGTR1A, HOXA11, AGTR1B	2.7	0.66	0.66	1.36653
GOTERM_BP_DIRECT	GO:0042472~inner ear morphogenesis	7	0.6	0.048	TMIE, GBX2, KCNQ1, FOXG1, OTOP1, CELSR1, WNT1	2.7	0.7	0.7	1.31876
GOTERM_BP_DIRECT	GO:0032024~positive regulation of insulin secretion	7	0.6	0.048	GLP1R, TCF7L2, PRKCB, MYRIP, NKX6-1, ISL1, RAPGEF4	2.7	0.7	0.7	1.31876
GOTERM_BP_DIRECT	GO:0007265~Ras protein signal transduction	7	0.6	0.048	SHTN1, DOK5, RASGEF1C, DOK6, RASGRF2, KSR2, RAPGEF4	2.7	0.7	0.7	1.31876
GOTERM_BP_DIRECT	GO:0001938~positive regulation of endothelial cell proliferation	7	0.6	0.063	ACVRL1, LRG1, CAV1, HMGB2, CDH13, PROX1, THBS4	2.5	0.82	0.81	1.20066
GOTERM_BP_DIRECT	GO:0001568~blood vessel development	7	0.6	0.072	PDGFRB, TCF7L2, MEF2C, KCNJ8, PAX6, AGTR1A, AGTR1B	2.4	0.87	0.86	1.14267
GOTERM_BP_DIRECT	GO:0050680~negative regulation of epithelial cell proliferation	7	0.6	0.079	IFT74, MEF2C, MARVELD3, PAX6, MCC, ISL1, NKX3-1	2.3	0.91	0.9	1.10237
GOTERM_BP_DIRECT	GO:0048661~positive regulation of smooth muscle cell proliferation	7	0.6	0.079	PDGFRB, IL13, CDH13, THBS1, HES5, CX3CL1, TGM2	2.3	0.91	0.9	1.10237
GOTERM_BP_DIRECT	GO:0050673~epithelial cell proliferation	7	0.6	0.097	TCF7L2, NCSTN, NKX2-6, DACH1, BAK1, NKX2-5, NKX3-1	2.2	0.95	0.94	1.01323
GOTERM_BP_DIRECT	GO:0099151~regulation of postsynaptic density assembly	6	0.5	0.00085	PTPRD, GRID2, NLGN1, LRRTM1, IL1RAP, CBLN1	7.7	0.082	0.081	3.07058
GOTERM_BP_DIRECT	GO:0060384~innervation	6	0.5	0.0011	PRKCG, GABRB3, NTF5, EPHA4, UNC13A, ISL1	7.4	0.095	0.094	2.95861
GOTERM_BP_DIRECT	GO:0031018~endocrine pancreas development	6	0.5	0.0016	NKX6-2, ONECUT1, BAK1, NKX6-1, CLU, FOXA2	6.8	0.12	0.12	2.79588
GOTERM_BP_DIRECT	GO:0007187~G protein-coupled receptor signaling pathway, coupled to cyclic nucleotide second messenger	6	0.5	0.0027	CHRM2, VIPR1, HRH1, HTR7, DRD1, DRD4	6.1	0.17	0.17	2.56864
GOTERM_BP_DIRECT	GO:0048266~behavioral response to pain	6	0.5	0.0037	HTR7, P2RX2, VWA1, THBS1, THBS4, CRHR1	5.7	0.2	0.19	2.4318
GOTERM_BP_DIRECT	GO:0014003~oligodendrocyte development	6	0.5	0.0049	PRDM8, TCF7L2, MYRF, EIF2B1, HES5, WASF3	5.3	0.23	0.23	2.3098
GOTERM_BP_DIRECT	GO:0007631~feeding behavior	6	0.5	0.0056	GLP1R, NPW, NPY, DRD1, CRHR1, HCRTR1	5.2	0.25	0.25	2.25181
GOTERM_BP_DIRECT	GO:0017157~regulation of exocytosis	6	0.5	0.0056	PCLO, LGI3, SNAP23, SEPTIN4, STXBP5L, RAPGEF4	5.2	0.25	0.25	2.25181
GOTERM_BP_DIRECT	GO:0035116~embryonic hindlimb morphogenesis	6	0.5	0.0072	ALX3, WNT7A, RARB, ALX4, RPGRIP1L, PITX1	4.9	0.27	0.27	2.14267
GOTERM_BP_DIRECT	GO:0048714~positive regulation of oligodendrocyte differentiation	6	0.5	0.0072	PRMT5, NKX6-2, MYRF, MDK, GSX2, NKX6-1	4.9	0.27	0.27	2.14267
GOTERM_BP_DIRECT	GO:0071542~dopaminergic neuron differentiation	6	0.5	0.0081	HTR7, LMX1A, OTP, LMX1B, WNT1, FOXA2	4.7	0.3	0.29	2.09151
GOTERM_BP_DIRECT	GO:0099560~synaptic membrane adhesion	6	0.5	0.0091	PTPRD, CDH6, NLGN1, LRFN5, IL1RAP, PCDH17	4.6	0.31	0.31	2.04096
GOTERM_BP_DIRECT	GO:0019226~transmission of nerve impulse	6	0.5	0.0091	SPTBN4, KCNJ8, COL6A1, PRX, DMRT3, DRD1	4.6	0.31	0.31	2.04096
GOTERM_BP_DIRECT	GO:0006836~neurotransmitter transport	6	0.5	0.01	SLC22A4, RIMS4, SLC6A7, SV2C, SLC6A15, SLC29A4	4.5	0.33	0.33	2
GOTERM_BP_DIRECT	GO:0030901~midbrain development	6	0.5	0.01	BARHL1, TAL2, LMX1A, LMX1B, WNT1, PHOX2A	4.5	0.33	0.33	2
GOTERM_BP_DIRECT	GO:0051968~positive regulation of synaptic transmission, glutamatergic	6	0.5	0.011	NGFR, NLGN1, RELN, DRD1, GRIN2C, SHANK2	4.4	0.34	0.34	1.95861
GOTERM_BP_DIRECT	GO:2001244~positive regulation of intrinsic apoptotic signaling pathway	6	0.5	0.011	CAV1, DDIT3, PLAGL2, SEPTIN4, CLU, NKX3-1	4.4	0.34	0.34	1.95861
GOTERM_BP_DIRECT	GO:0095500~acetylcholine receptor signaling pathway	6	0.5	0.011	CHRNB1, ACHE, LYNX1, CHRNA7, LYPD1, LY6H	4.4	0.34	0.34	1.95861
GOTERM_BP_DIRECT	GO:0006641~triglyceride metabolic process	6	0.5	0.013	SLC22A4, CAV1, PCSK9, PLAAT3, SCD1, NKX2-3	4.3	0.36	0.35	1.88606
GOTERM_BP_DIRECT	GO:1990573~potassium ion import across plasma membrane	6	0.5	0.019	KCNJ8, KCNJ12, ABCC8, KCNQ1, SLC12A8, KCNJ2	3.9	0.46	0.46	1.72125
GOTERM_BP_DIRECT	GO:0045747~positive regulation of Notch signaling pathway	6	0.5	0.022	ROBO2, ACVRL1, MESP1, GSX2, WNT1, HES5	3.7	0.49	0.49	1.65758
GOTERM_BP_DIRECT	GO:0007616~long-term memory	6	0.5	0.024	NTF5, RELN, CHST10, LRRN4, TAC1, PRKCZ	3.6	0.51	0.5	1.61979
GOTERM_BP_DIRECT	GO:0035094~response to nicotine	6	0.5	0.028	OPRD1, CHRNA7, IL13, LYPD1, NKX6-1, AGTR1B	3.5	0.54	0.54	1.55284
GOTERM_BP_DIRECT	GO:0030010~establishment of cell polarity	6	0.5	0.031	CRB2, BRSK2, KCNJ8, WNT7A, NEK3, PRKCZ	3.4	0.56	0.55	1.50864
GOTERM_BP_DIRECT	GO:0006644~phospholipid metabolic process	6	0.5	0.031	PLPPR1, PLPPR4, PLPPR5, PCSK9, PLAAT3, AGPAT4	3.4	0.56	0.55	1.50864
GOTERM_BP_DIRECT	GO:0007628~adult walking behavior	6	0.5	0.031	SPTBN4, EPHA4, DAB1, DMRT3, DRD1, ZMPSTE24	3.4	0.56	0.55	1.50864
GOTERM_BP_DIRECT	GO:0001658~branching involved in ureteric bud morphogenesis	6	0.5	0.033	LHX1, TMEM59L, WNT9B, HOXD11, WNT1, HOXA11	3.3	0.58	0.57	1.48149
GOTERM_BP_DIRECT	GO:0010718~positive regulation of epithelial to mesenchymal transition	6	0.5	0.038	CRB2, TCF7L2, LRG1, MDK, PDPN, ISL1	3.2	0.61	0.6	1.42022
GOTERM_BP_DIRECT	GO:0050905~neuromuscular process	6	0.5	0.041	COMP, SPTBN4, KCNJ8, ABCC8, MDGA2, ZMPSTE24	3.2	0.64	0.63	1.38722
GOTERM_BP_DIRECT	GO:0021915~neural tube development	6	0.5	0.05	TRIM71, TCF7L2, TBC1D32, PAX3, FUZ, HES5	3	0.72	0.71	1.30103
GOTERM_BP_DIRECT	GO:0038063~collagen-activated tyrosine kinase receptor signaling pathway	6	0.5	0.056	ALK, PDGFRB, EPHA5, EPHA4, COL4A2, INSRR	2.9	0.77	0.76	1.25181
GOTERM_BP_DIRECT	GO:0006635~fatty acid beta-oxidation	6	0.5	0.056	ACAD8, ACAA2, SCP2, IVD, ACAD10, SLC27A2	2.9	0.77	0.76	1.25181
GOTERM_BP_DIRECT	GO:0030514~negative regulation of BMP signaling pathway	6	0.5	0.06	TCF7L2, HJV, CAV1, CHRDL2, WNT1, FSTL3	2.8	0.8	0.79	1.22185
GOTERM_BP_DIRECT	GO:0006493~protein O-linked glycosylation	6	0.5	0.06	GALNT6, GALNT14, GALNT13, B3GNT7, B3GNT6, B3GALT4	2.8	0.8	0.79	1.22185
GOTERM_BP_DIRECT	GO:0006811~monoatomic ion transport	6	0.5	0.067	SLC5A7, GABRB1, CNNM1, SLCO4A1, CHRNA7, SLC22A7	2.7	0.84	0.83	1.17393
GOTERM_BP_DIRECT	GO:0007266~Rho protein signal transduction	6	0.5	0.078	NGFR, PDPN, CDH13, CELSR1, AGTR1A, AGTR1B	2.6	0.91	0.9	1.10791
GOTERM_BP_DIRECT	GO:0030282~bone mineralization	6	0.5	0.087	COMP, TCF7L2, GPNMB, COL6A1, ALPL, ZMPSTE24	2.5	0.94	0.93	1.06048
GOTERM_BP_DIRECT	GO:0002062~chondrocyte differentiation	6	0.5	0.1	MEF2C, IHH, WNT7A, CHRDL2, HOXD11, HOXA11	2.4	0.95	0.94	1
GOTERM_BP_DIRECT	GO:0021517~ventral spinal cord development	5	0.4	0.00027	RELN, DAB1, LHX1, PAX6, VSTM5	14.2	0.047	0.047	3.56864
GOTERM_BP_DIRECT	GO:0021527~spinal cord association neuron differentiation	5	0.4	0.00084	LHX1, GSX2, PAX3, LHX5, WNT1	10.9	0.082	0.081	3.07572
GOTERM_BP_DIRECT	GO:0098962~regulation of postsynaptic neurotransmitter receptor activity	5	0.4	0.002	NETO1, NRXN2, DLGAP2, SHISA7, SHISA6	8.9	0.14	0.14	2.69897
GOTERM_BP_DIRECT	GO:0035137~hindlimb morphogenesis	5	0.4	0.002	HOTAIR, SALL3, WNT7A, PITX1, HOXD9	8.9	0.14	0.14	2.69897
GOTERM_BP_DIRECT	GO:0007271~synaptic transmission, cholinergic	5	0.4	0.0056	CHRNB1, SLC5A7, LYNX1, CHRNA7, LYPD1	6.8	0.25	0.25	2.25181
GOTERM_BP_DIRECT	GO:0060065~uterus development	5	0.4	0.0092	HOXA10, LHX1, COL6A1, WNT7A, HOXA11	5.9	0.31	0.31	2.03621
GOTERM_BP_DIRECT	GO:0046928~regulation of neurotransmitter secretion	5	0.4	0.011	MEF2C, KCNC3, GRM8, KCNC4, DRD4	5.7	0.34	0.33	1.95861
GOTERM_BP_DIRECT	GO:0021954~central nervous system neuron development	5	0.4	0.012	AGBL4, GABRB1, NPY, FOXG1, LMX1B	5.5	0.35	0.35	1.92082
GOTERM_BP_DIRECT	GO:0048665~neuron fate specification	5	0.4	0.012	ISL2, FEV, GSX2, ISL1, FOXA2	5.5	0.35	0.35	1.92082
GOTERM_BP_DIRECT	GO:0016540~protein autoprocessing	5	0.4	0.012	PCSK2, MYRF, HJV, IHH, PCSK9	5.5	0.35	0.35	1.92082
GOTERM_BP_DIRECT	GO:0050900~leukocyte migration	5	0.4	0.014	ITGA7, F2RL1, ITGB7, NKX2-3, ICAM1	5.3	0.39	0.38	1.85387
GOTERM_BP_DIRECT	GO:0003148~outflow tract septum morphogenesis	5	0.4	0.014	ROBO2, DVL3, NKX2-5, ISL1, ENG	5.3	0.39	0.38	1.85387
GOTERM_BP_DIRECT	GO:0030488~tRNA methylation	5	0.4	0.016	TRMT10A, TRMT13, METTL6, LCMT2, NSUN6	5.1	0.42	0.42	1.79588
GOTERM_BP_DIRECT	GO:0021537~telencephalon development	5	0.4	0.018	EMX1, LHX1, SIX3, RPGRIP1L, HES5	4.9	0.45	0.45	1.74473
GOTERM_BP_DIRECT	GO:2001222~regulation of neuron migration	5	0.4	0.02	SHTN1, RELN, CTNNA2, UNC5D, NKX6-1	4.7	0.48	0.48	1.69897
GOTERM_BP_DIRECT	GO:0031641~regulation of myelination	5	0.4	0.02	TCF7L2, NKX6-2, RARB, NCMAP, HES5	4.7	0.48	0.48	1.69897
GOTERM_BP_DIRECT	GO:0007043~cell-cell junction assembly	5	0.4	0.022	CDH6, CLDN5, CDH4, CTNND2, CDH13	4.6	0.49	0.49	1.65758
GOTERM_BP_DIRECT	GO:2000147~positive regulation of cell motility	5	0.4	0.025	EPCAM, PDPN, CLDN7, DUOXA2, CCL19-PS6	4.4	0.51	0.5	1.60206
GOTERM_BP_DIRECT	GO:0051966~regulation of synaptic transmission, glutamatergic	5	0.4	0.025	MEF2C, SYT1, GRM6, PLPPR4, GRM8	4.4	0.51	0.5	1.60206
GOTERM_BP_DIRECT	GO:0021983~pituitary gland development	5	0.4	0.025	TCF7L2, SIX3, PAX6, PITX1, ISL1	4.4	0.51	0.5	1.60206
GOTERM_BP_DIRECT	GO:0035050~embryonic heart tube development	5	0.4	0.025	MEF2C, NKX2-6, SOX17, GATA4, NKX2-5	4.4	0.51	0.5	1.60206
GOTERM_BP_DIRECT	GO:0045777~positive regulation of blood pressure	5	0.4	0.028	GLP1R, ADRA2B, AGTR1A, GRIP2, AGTR1B	4.3	0.54	0.53	1.55284
GOTERM_BP_DIRECT	GO:0007094~mitotic spindle assembly checkpoint signaling	5	0.4	0.028	KHDC3, ZWILCH, BUB1B, PSMG2, NDC80	4.3	0.54	0.53	1.55284
GOTERM_BP_DIRECT	GO:0007269~neurotransmitter secretion	5	0.4	0.028	UNC13A, PTPRN2, SYT1, WNT7A, NRXN2	4.3	0.54	0.53	1.55284
GOTERM_BP_DIRECT	GO:0035108~limb morphogenesis	5	0.4	0.031	ALX4, BAK1, LMX1B, RPGRIP1L, EVX2	4.2	0.56	0.55	1.50864
GOTERM_BP_DIRECT	GO:0030099~myeloid cell differentiation	5	0.4	0.044	PRDX3, PLSCR1, THPO, IRF8, HOXB7	3.7	0.66	0.66	1.35655
GOTERM_BP_DIRECT	GO:0031333~negative regulation of protein-containing complex assembly	5	0.4	0.044	OPRD1, CLDN7, CLU, ISL1, PRKCZ	3.7	0.66	0.66	1.35655
GOTERM_BP_DIRECT	GO:0090023~positive regulation of neutrophil chemotaxis	5	0.4	0.044	MDK, DAPK2, PERP, CCL19-PS6, THBS4	3.7	0.66	0.66	1.35655
GOTERM_BP_DIRECT	GO:0086091~regulation of heart rate by cardiac conduction	5	0.4	0.044	BIN1, CAV1, KCNQ1, ISL1, KCNJ2	3.7	0.66	0.66	1.35655
GOTERM_BP_DIRECT	GO:0010667~negative regulation of cardiac muscle cell apoptotic process	5	0.4	0.051	MDK, HAND2, GATA4, NOL3, NKX2-5	3.6	0.73	0.72	1.29243
GOTERM_BP_DIRECT	GO:0001707~mesoderm formation	5	0.4	0.055	MESP2, CRB2, MESP1, TLX2, ECSIT	3.5	0.76	0.75	1.25964
GOTERM_BP_DIRECT	GO:0099149~regulation of postsynaptic neurotransmitter receptor internalization	5	0.4	0.055	HPCA, GSG1L, DRD4, PACSIN1, SYNE1	3.5	0.76	0.75	1.25964
GOTERM_BP_DIRECT	GO:0042594~response to starvation	5	0.4	0.059	DDIT3, GCGR, GPT, ADSS1, SSTR1	3.4	0.8	0.79	1.22915
GOTERM_BP_DIRECT	GO:0060078~regulation of postsynaptic membrane potential	5	0.4	0.059	GABRB1, GRIN3A, KCND2, RGS7, HCN1	3.4	0.8	0.79	1.22915
GOTERM_BP_DIRECT	GO:0002052~positive regulation of neuroblast proliferation	5	0.4	0.068	FOXG1, OTP, PAX6, HAPLN1, CX3CL1	3.2	0.84	0.83	1.16749
GOTERM_BP_DIRECT	GO:0099072~regulation of postsynaptic membrane neurotransmitter receptor levels	5	0.4	0.068	GRID2, SYT3, CTNND2, DRD4, GRID2IP	3.2	0.84	0.83	1.16749
GOTERM_BP_DIRECT	GO:0046676~negative regulation of insulin secretion	5	0.4	0.073	ABCC8, KCNQ1, PTGER3, F2RL1, STXBP5L	3.2	0.87	0.86	1.13668
GOTERM_BP_DIRECT	GO:0009968~negative regulation of signal transduction	5	0.4	0.073	RGS2, CAV1, DDIT4L, RGS6, RGS7	3.2	0.87	0.86	1.13668
GOTERM_BP_DIRECT	GO:0010975~regulation of neuron projection development	5	0.4	0.073	GRID2, BRSK2, PAX6, CTNNA2, ZFP804A	3.2	0.87	0.86	1.13668
GOTERM_BP_DIRECT	GO:0046627~negative regulation of insulin receptor signaling pathway	5	0.4	0.078	PTPRE, PRKCB, INPP5K, PRKCQ, PRKCZ	3.1	0.91	0.89	1.10791
GOTERM_BP_DIRECT	GO:0055074~calcium ion homeostasis	5	0.4	0.078	SLC8A3, SLC24A4, CAV1, CIB2, ALPL	3.1	0.91	0.89	1.10791
GOTERM_BP_DIRECT	GO:0001662~behavioral fear response	5	0.4	0.078	ASIC4, MDK, LYPD1, DRD1, DRD4	3.1	0.91	0.89	1.10791
GOTERM_BP_DIRECT	GO:0042542~response to hydrogen peroxide	5	0.4	0.083	FCHSD1, PRDX3, GJA3, TXNIP, BAK1	3	0.92	0.91	1.08092
GOTERM_BP_DIRECT	GO:0050767~regulation of neurogenesis	5	0.4	0.083	HEYL, HMGB2, PAX6, ASCL2, HES5	3	0.92	0.91	1.08092
GOTERM_BP_DIRECT	GO:0060412~ventricular septum morphogenesis	5	0.4	0.093	ROBO2, HEYL, ADAMTS19, PROX1, NKX2-5	2.9	0.95	0.94	1.03152
GOTERM_BP_DIRECT	GO:0036323~vascular endothelial growth factor receptor-1 signaling pathway	5	0.4	0.093	ALK, PDGFRB, EPHA5, EPHA4, INSRR	2.9	0.95	0.94	1.03152
GOTERM_BP_DIRECT	GO:0051123~RNA polymerase II preinitiation complex assembly	5	0.4	0.098	MED11, TAF12, TAF11, TAF8, MED27	2.8	0.95	0.94	1.00877
GOTERM_BP_DIRECT	GO:0001657~ureteric bud development	5	0.4	0.098	ROBO2, EPCAM, LHX1, RARB, SIM1	2.8	0.95	0.94	1.00877
GOTERM_BP_DIRECT	GO:0030890~positive regulation of B cell proliferation	5	0.4	0.098	BST1, MEF2C, IL13, NFATC2, TNFRSF13C	2.8	0.95	0.94	1.00877
GOTERM_BP_DIRECT	GO:0035790~platelet-derived growth factor receptor-alpha signaling pathway	5	0.4	0.098	ALK, PDGFRB, EPHA5, EPHA4, INSRR	2.8	0.95	0.94	1.00877

## Sheet: GO Terms CC 
GO terms Cellular Compartment
Category	Term	Count	%	PValue	Genes	Fold Enrichment	Benjamini	FDR
GOTERM_CC_DIRECT	GO:0005737~cytoplasm	295	25.9	6e-07	RPL4, STMN4, SPINT2, DPYSL4, HENMT1, SCP2, PGLYRP1, ACAD10, HERC6, PRKCG, EPHA4, CFAP96, MEF2C, UNC13A, PRKCB, PIH1D1, DAPK2, MTUS2, ISL1, EML2, MAPK8IP1, INPP4B, SNHG15, SHTN1, EML6, MARF1, NEIL2, LRATD1, BIN1, KCNQ1, DDIT3, HECW1, TXNIP, PRKCQ, EIF1A, MYL9, CFTR, PTGES, SPTBN4, ANAPC16, SHMT2, CRABP1, NOLC1, LPAR3, COPS7A, KLK8, PRKCZ, TTBK1, MTMR7, PRDX3, INPP5K, KCNN3, NKX2-5, NGFR, MCTS2, CF…	1.3	3e-05	2.9e-05
GOTERM_CC_DIRECT	GO:0005886~plasma membrane	291	25.6	7.2e-09	VIPR1, MRGPRE, SPINT2, ENO3, ICAM1, HTR7, LGALS1, GJA3, INSC, ARL6IP5, VSTM5, EPHA5, PRKCG, EPHA4, UNC13A, ENTPD2, PRKCB, PAQR5, SLC6A15, KCNK13, UNC5D, MAPK8IP1, FNDC5, SLC5A6, CLDN5, SLC5A7, BCAM, BIN1, KCNQ1, ADGRB1, CLDN7, KCNQ3, PRKCQ, CFTR, SPTBN4, PCDH10, SDC2, LYPD1, IL20RB, LPAR3, SLC6A21, PRKCZ, PCDH17, CRHR1, IGSF9, NKAIN2, PRDX3, NCSTN, TSPAN8, GALR2, INPP5K, GSG1L, KCNN3, PROM1, VMN2…	1.4	9.4e-07	8.9e-07
GOTERM_CC_DIRECT	GO:0005634~nucleus	273	24	4.8e-06	RPL4, MDC1, ZFP169, RAX, MSANTD4, MYEF2L, ERFL, HENMT1, SOX17, GM30731, NKX1-1, PRKCG, TSPYL3, SRRM3, MEF2C, NKX2-6, PRKCB, PIH1D1, DAPK2, NSMCE1, ZFP619, MTUS2, ISL1, MAPK8IP1, RFX8, ISL2, NEIL2, ZSCAN20, BIN1, DDIT3, ATF7, PRKCQ, ZFP7, HOXB8, HOXB7, CFTR, SHMT2, FOXG1, CRABP1, GATA4, COPS7A, PRKCZ, TTBK1, ZFP180, ALX3, INPP5K, ALX4, HIVEP3, HOXC9, NKX2-5, NKX2-4, NKX2-3, NHEJ1, CFAP74, PLK5, EG…	1.3	0.00018	0.00017
GOTERM_CC_DIRECT	GO:0016020~membrane	272	23.9	9.8e-08	TSBP1, TMEM200C, ABCA17, MRGPRE, SPATA20, SPINT2, CWH43, ENO3, ICAM1, NIPAL2, ARL6IP5, VSTM5, SLC12A8, EPHA5, ENTPD2, PAQR5, SLC6A15, COG4, KCNK13, UNC5D, EML2, SCAMP3, MAPK8IP1, INPP4B, SLC5A7, MARF1, BCAM, BIN1, ASPHD1, KCNQ1, ADGRB1, CLDN7, KCNQ3, ASTN2, EIF1A, CFTR, PTGES, RNF121, SPTBN4, SDC2, LYPD1, CRHR1, MTMR7, SMIM8, ZMPSTE24, NCSTN, TSPAN8, GALR2, CHST10, INPP5K, DECR2, RHBDL1, PRRT3, D…	1.3	6.4e-06	6.1e-06
GOTERM_CC_DIRECT	GO:0005654~nucleoplasm	155	13.6	0.015	PRDM8, MDC1, PRDM9, HFE, OTP, CELSR1, HOXA11, CDH6, HOXA10, DACH1, SCP2, SOX17, PIM1, BAALC, HERC6, MEF2C, PRKCB, NSMCE1, MRPS18B, ACOT12, LMO7, RPGRIP1L, ISL1, CDC40, RBX1, NEIL2, DDIT3, ATF7, HOXB8, SNRNP200, HOXB7, PARM1, DLX4, FOXG1, NOLC1, COPS7A, GATA4, TTBK1, ORC5, PRDX3, COMMD8, ALX3, ALX4, DMAP1, HOXC9, NKX2-5, NHEJ1, FDPS, NGFR, DTNA, UQCC3, VDR, CCDC13, INCA1, NFATC2, NR1D1, HSPA2, MCC…	1.2	0.2	0.19
GOTERM_CC_DIRECT	GO:0005615~extracellular space	84	7.4	0.079	PCSK2, COL18A1, ACHE, COL16A1, COL14A1, SCT, HFE, HILPDA, HMGB2, IHH, PCSK9, GPT, LRRC32, CLU, HAPLN1, CX3CL1, ICAM1, CXCL16, GM13272, COMP, MMP25, LGALS1, CTSM, HJV, C1QTNF6, LRRTM1, PGLYRP1, AMN, LEFTY1, IL13, WNT9B, MMEL1, C1QL4, BTD, COL4A2, COL6A1, ADGRB1, CDH13, VWA2, ANGPTL4, ENG, COL15A1, COL13A1, SEMA3D, GCNT1, FGL2, AFM, WNT8B, LPL, SEMA3E, THBS1, KLK8, THBS4, FSTL3, NTF5, RELN, THPO, N…	1.2	0.54	0.52
GOTERM_CC_DIRECT	GO:0005576~extracellular region	82	7.2	0.00018	ACHE, DRAXIN, LAD1, COL16A1, COL14A1, SCT, HMGB2, IHH, PCSK9, SPATA20, IL1RAP, CWH43, CHRDL2, CLU, HAPLN1, CX3CL1, COMP, LGALS1, CRTAC1, MDK, C1QTNF6, EMILIN3, PROK2, CAR11, ADAMTS8, TGM2, LAG3, LEFTY1, IL13, MAMDC2, WNT9B, VSTM2L, C1QL1, FNDC5, BTD, COL4A2, OPTC, COL6A1, VWA1, VWA2, ANGPTL4, VSTM2A, CFAP54, MATN4, EMID1, LAMA2, SEMA3D, FGL2, SEMA3B, SEZ6, WNT8B, LPL, RSPH9, SEMA3E, THBS1, FSTL4,…	1.5	0.0046	0.0044
GOTERM_CC_DIRECT	GO:0098978~glutamatergic synapse	76	6.7	9.3e-13	CHRM2, ROBO2, RASGRF2, CTNND2, KCNC3, SNAP23, KCNC4, IL1RAP, CELSR3, CDH6, PPP1CC, RIMS4, PPP3CB, PCLO, NETO1, CRTAC1, LRRTM1, GRM8, TMEM108, LZTS1, DLGAP2, RGS7, EPHA4, GRID2, UNC13A, KCND2, GRIP2, SHISA7, SHISA6, ANO1, BIN1, ADGRB1, CRELD1, INA, SHANK2, GRID2IP, RAPGEF4, NLGN1, CTTNBP2, PCDH10, PLPPR4, HPCA, NRXN2, CORO1A, PRKCZ, IGSF9, PCDH17, CRHR1, GRK3, GSG1L, DVL3, MAL2, DRD1, KCNJ2, DRD4,…	2.5	4.3e-10	4.1e-10
GOTERM_CC_DIRECT	GO:0045202~synapse	61	5.4	1.8e-08	CHRM2, GABRB3, ACHE, GABRB1, SNAP23, WIPF3, IL1RAP, CLU, HAPLN1, CDH6, RIMS4, PPP3CB, HTR7, PCLO, NETO1, GRM8, KIF1A, SLC16A3, PRKCG, CHRNB1, LYNX1, GRID2, UNC13A, MYRIP, MAPK8IP1, SLC5A7, BIN1, DNAJC6, KCNQ3, CDH13, CRELD1, LY6H, GRID2IP, NLGN1, SHC3, CHRNA7, LYPD1, CORO1A, HRH1, GNG2, DCDC2A, DVL3, DRD1, TAC1, DRD4, PACSIN1, DMTN, PTPRN2, DTNA, KCNIP1, SEMA4F, TDRD6, TDRD5, SLC8A3, SLC6A7, GRIN…	2.2	1.7e-06	1.6e-06
GOTERM_CC_DIRECT	GO:0048471~perinuclear region of cytoplasm	58	5.1	6.1e-06	ACHE, HFE, HMGB2, PCSK9, AATK, BUB1B, CLU, CX3CL1, SYNE1, PCLO, KIF1A, HIF1AN, TGM2, KCNH1, RAB2A, EPHA5, PRKCG, UNC45A, PPP1R16B, STX8, SLC2A12, PLA2G4A, PLAAT3, MYRIP, MAPK8IP1, NME1, SHTN1, PLSCR1, ADGRB1, CDH13, RAB38, PTGES, BRSK2, SEZ6, PRKCZ, TTBK1, GRK3, NPY, INPP5K, DYNC1I1, SPTBN2, PACSIN1, GALNT6, DMTN, VDR, CAV1, EIF2AK2, BSPRY, SLC8A3, CDK7, COPS5, DAB1, FASL, KCNS1, SPATA32, PSMC3, …	1.9	0.00022	0.00021
GOTERM_CC_DIRECT	GO:0043025~neuronal cell body	56	4.9	9e-09	CHRM2, ACVRL1, ROBO2, PCSK2, ACHE, KCNC4, CX3CL1, HTR7, PCLO, GRM8, KIF1A, KCNH1, RAB2A, EPHA5, KCND2, GRIP2, MAPK8IP1, SLC5A7, KCNQ1, KCNQ3, EFHC1, CFTR, SHANK2, RAPGEF4, SPTBN4, RTN1, SDC2, CHRNA7, PTGER3, SEZ6, ZFP804A, TTBK1, CRHR1, CNNM1, RELN, DRD1, KCNN3, TAC1, KCNJ2, DRD4, SPTBN2, SRD5A2, KCNIP1, KCNJ12, KCNB2, NR1D1, MAGOHB, DHODH, SLC8A3, GRIN3B, GRIN3A, DAB1, P2RX2, FEV, MYO5B, HCN1	2.4	9.8e-07	9.3e-07
GOTERM_CC_DIRECT	GO:0005794~Golgi apparatus	56	4.9	0.015	ACHE, CLIC5, GALNT14, GALNT13, PCSK9, STMN4, SYNE1, DACH1, TMEM43, FAM174B, NDST3, TMED1, RAB2A, PDGFRB, UNC45A, PRMT5, COG4, DAPK2, SLC39A11, PLA2G4A, MMEL1, AGTR1A, BET1L, PLSCR1, MARF1, CHST5, EMID1, NLGN1, PARM1, SAR1A, MYRF, PLD6, PTGS1, NCSTN, FGD5, PERP, NPY, MGAT5B, PLAGL1, DRD4, GALNT6, SYT1, GDF15, CAV1, TAF11, SLC50A1, MAPK15, TJAP1, HS3ST1, AGBL4, SYNDIG1L, KCNS3, NUCB1, MANSC1, SERIN…	1.4	0.2	0.19
GOTERM_CC_DIRECT	GO:0030425~dendrite	55	4.8	6.2e-09	CHRM2, ACVRL1, PCSK2, ACHE, GABRB1, CTNND2, KCNC3, KCNC4, AATK, UNC80, HTR7, PCLO, GRM6, TMEM108, KIF1A, VSTM5, DLGAP2, RGS7, KCNH1, EPHA5, PRKCG, EPHA4, LYNX1, KCND2, AGTR1A, GRIP2, MAPK8IP1, SLC5A7, BIN1, ADGRB1, KCNQ3, CFTR, RAPGEF4, NLGN1, RTN1, CHRNA7, IGSF9, CRHR1, NTF5, HRH1, CNNM1, RELN, DRD1, KCNJ2, DRD4, KCNIP1, KCNJ12, KCNB2, SEMA4F, SEPTIN4, NR1D1, SLC8A3, NELL2, CNIH3, HCN1	2.4	9.4e-07	8.9e-07
GOTERM_CC_DIRECT	GO:0009986~cell surface	54	4.7	3.9e-05	GABRB3, ACVRL1, ROBO2, ACHE, KCNC4, HILPDA, PCSK9, IL1RAP, LRRC32, CLU, CX3CL1, ICAM1, MMP25, LGALS1, HJV, ITGB7, KCNH1, PDGFRB, EPHA4, LAG3, KCNH5, ENTPD2, LMO7, UNC5D, ADRA2B, IL17RC, BCAM, GJD3, KCNQ3, ITGA7, CFTR, ENG, NLGN1, SDC2, PTGER3, LPL, THBS1, TSPAN8, EPCAM, GPC5, DRD1, WNT1, PROM1, CD55, NGFR, CAV1, WNT7A, HSPA2, LRFN5, FASL, P2RX2, CSPG4, TJP3, HCN1	1.8	0.0011	0.0011
GOTERM_CC_DIRECT	GO:0005789~endoplasmic reticulum membrane	54	4.7	0.014	RASGRF2, IHH, ABCA17, USE1, TMEM43, GRM6, CYP4V3, DUOXA2, ARL6IP5, TMED1, SCD1, RAB2A, ELOVL2, ATG9B, CDKAL1, PLAAT3, MAPK8IP1, DAD1, SLC27A2, ABCG1, CFTR, RNF121, GRAMD1B, RTN1, SAR1A, MYRF, PLD6, RNF5, PLD3, PTGS1, AGPAT4, ZMPSTE24, NCSTN, DDRGK1, TMEM208, DRD1, EMC7, SEC31B, LRRC8E, PEX16, SLC37A2, SRD5A2, DMPK, SGPP2, SLC8A3, FA2H, GRIN3B, JKAMP, REEP2, CYP1A1, TMEM119, PEMT, TMCC1, REEP6	1.4	0.19	0.18
GOTERM_CC_DIRECT	GO:0032991~protein-containing complex	45	4	0.039	ALK, CRB2, HMGB2, NRXN2, AKAP7, IL1RAP, CLU, CORO1A, HOXA11, ZMPSTE24, COMP, PRDX3, PPP1CC, NCSTN, PPP3CB, SCP2, KHDC3, VPS72, C1QTNF6, INSC, KIF1A, NKX2-5, RGS6, RGS7, PRMT5, SIGLEC15, AMN, MEF2C, UNC13A, DTNA, KCNJ8, ABCC8, CAV1, DDB2, FCHSD1, DAZL, PEX3, HAND2, LHX1, MYO5B, COL6A1, ERCC8, CFTR, TECPR1, RAPGEF4	1.3	0.35	0.33
GOTERM_CC_DIRECT	GO:0030424~axon	44	3.9	3.9e-07	ROBO2, ALK, ROBO3, ACHE, SPTBN4, CHRNA7, HPCA, KCNC4, LPAR3, ZFP804A, CORO1A, IGSF9, UNC80, NTF5, GRK3, RELN, PCLO, LRRTM1, TMEM108, NEFL, NEFM, NEK3, CTNNA2, KIF1A, DRD1, NCAM2, TAC1, VSTM5, DRD4, KCNH1, EPHA5, EPHA4, UNC13A, DTNA, SYT1, INSRR, SEPTIN4, MAPK8IP1, SLC8A3, SHTN1, SLC5A7, BIN1, RAPGEF4, HCN1	2.4	2.3e-05	2.2e-05
GOTERM_CC_DIRECT	GO:0016324~apical plasma membrane	40	3.5	2.8e-06	SLC22A4, SLC47A2, CRB2, CLIC5, SLC24A4, CHRNA7, AKAP7, SLC2A5, PRKCZ, EPCAM, PDPN, MAL2, SLC38A3, PROM1, SLC16A3, LZTS1, CD55, SPTBN2, PDGFRB, AMN, CAV1, LMO7, MYRIP, PDZK1IP1, SLC9B2, SLC5A6, ANO1, SLC9A3, SLC5A7, AJM1, P2RX2, KCNQ1, SLC29A4, CSPG4, SLC26A4, SLC22A7, CFTR, SHANK2, TJP3, RAPGEF4	2.3	0.00012	0.00011
GOTERM_CC_DIRECT	GO:0045211~postsynaptic membrane	39	3.4	1.3e-12	GABRB3, OPRD1, CHRM2, ACHE, COL13A1, PCDH10, CHRNA7, KCNC3, KCNC4, PCDH17, SYNE1, HTR7, GRM6, LRRTM1, DRD1, LZTS1, KCNJ2, DRD4, RGS7, EPHA4, CHRNB1, GABBR2, GRID2, SYT1, KCND2, SEMA4F, GRIN2C, GRIP2, SHISA7, SHISA6, SLC8A3, GRIN3B, GRIN3A, ADGRB1, CNIH3, SHANK2, CBLN1, GRID2IP, HCN1	3.9	4.3e-10	4.1e-10
GOTERM_CC_DIRECT	GO:0043005~neuron projection	35	3.1	1.2e-06	GABRB3, OPRD1, ROBO2, PCSK2, ROBO3, GABRB1, RTN1, PLPPR1, CHRNA7, SNAP23, STMN4, CX3CL1, CRHR1, PTGS1, RELN, BAALC, INPP5K, NEFL, NEFM, KCNN3, KIF1A, NCAM2, RGS6, RGS7, PACSIN1, CHRNB1, GABBR2, UNC13A, SYT1, SSTR1, MAPK8IP1, GRIN3A, KCNQ1, CDH13, SHANK2	2.6	5.7e-05	5.4e-05
GOTERM_CC_DIRECT	GO:0000139~Golgi membrane	33	2.9	0.012	GALNT14, RTN1, PARM1, GALNT13, GCNT1, TMEM59L, IHH, PLD3, NCSTN, GRM6, MGAT5B, NDST3, CHST10, ST8SIA5, B4GALNT2, SPTBN2, RAB2A, GALNT6, COG4, CAV1, ATG9B, B3GALT4, PLA2G4A, SLC50A1, SCAMP3, BET1L, RAB36, B3GNT7, B3GNT6, SERINC3, CHST5, ABCG1, RNF121	1.6	0.18	0.17
GOTERM_CC_DIRECT	GO:0014069~postsynaptic density	28	2.5	8.4e-05	RPL4, NLGN1, RTN1, CTNND2, PRKCZ, GRK3, PCLO, NETO1, CRTAC1, TMEM108, GSG1L, BAALC, NEFM, CTNNA2, PRKCG, PSD, NGFR, EPHA4, DMTN, SYT1, GRIP2, SHISA7, SHISA6, SLC8A3, DNAJC6, ADGRB1, SHANK2, RAPGEF4	2.3	0.0023	0.0022
GOTERM_CC_DIRECT	GO:0062023~collagen-containing extracellular matrix	27	2.4	0.0002	COL18A1, COL15A1, COL16A1, LAMA2, COL13A1, COL14A1, FGL2, THBS1, CLU, THBS4, HAPLN1, COMP, LGALS1, RELN, GPC5, ADAMTS8, TGM2, PLSCR1, COL4A2, COL5A3, COL6A1, VWA1, VWA2, CSPG4, ANGPTL4, MATN4, EMID1	2.3	0.0048	0.0045
GOTERM_CC_DIRECT	GO:0042734~presynaptic membrane	26	2.3	6.1e-08	OPRD1, CHRM2, ACHE, CHRNA7, KCNC3, KCNC4, NRXN2, PCDH17, NCSTN, RIMS4, HTR7, GRM8, DRD1, DRD4, RGS7, KCNH1, NGFR, EPHA4, GABBR2, UNC13A, SYT1, PTPRD, ANO1, SLC5A7, SLC6A7, P2RX2	3.6	4.9e-06	4.7e-06
GOTERM_CC_DIRECT	GO:0043197~dendritic spine	26	2.3	4.5e-07	NLGN1, LAMA2, CTTNBP2, CHRNA7, SEZ6, ZFP804A, PPP1CC, GRK3, DRD1, DLGAP2, LZTS1, KCNJ2, DRD4, PSD, NGFR, EPHA4, GRID2, KCND2, NR1D1, SLC8A3, P2RX2, MYO5B, ADGRB1, SHANK2, GRID2IP, RAPGEF4	3.3	2.5e-05	2.3e-05
GOTERM_CC_DIRECT	GO:0031012~extracellular matrix	26	2.3	7.9e-06	COL14A1, IHH, LRRC32, THBS1, HAPLN1, COMP, MMP25, EGFLAM, RELN, ADAMTS19, LRRTM1, ADAMTS8, TGM2, LINGO2, LINGO3, LRRC24, LRRN2, MAMDC2, WNT7A, OPTC, COL6A1, VWA1, ALPL, LGR6, MATN4, EMID1	2.8	0.00025	0.00023
GOTERM_CC_DIRECT	GO:0005667~transcription regulator complex	26	2.3	0.00014	RBPJL, PRDM9, ECSIT, HOXA11, HOXA10, DACH1, SOX17, SIX3, ALX4, NKX2-5, PITX1, TCF7L2, FOXD3, SNAI3, PAX3, NFATC2, PAX6, LBX1, MED27, ISL1, HEYL, COPS5, HAND2, LHX1, RARB, FOXA2	2.4	0.0036	0.0034
GOTERM_CC_DIRECT	GO:0043204~perikaryon	24	2.1	7.2e-06	PCSK2, NGFR, EPHA4, KCND2, CTNND2, KCNB2, KCNC3, HPCA, SEMA4F, SEPTIN4, SLC8A3, NELL2, FCHSD1, SHTN1, SLC5A7, PDE11A, RELN, BTD, NPY, ERCC8, NEFM, ASTN2, DRD4, KCNH1	3	0.00023	0.00022
GOTERM_CC_DIRECT	GO:0098839~postsynaptic density membrane	22	1.9	7.1e-08	ROBO2, OPRD1, EPHA4, GRID2, PLPPR4, SEMA4F, GRIN2C, SHISA7, IGSF9, CRHR1, CELSR3, SHISA6, GRIN3B, LRFN5, GRIN3A, NETO1, TMEM108, GSG1L, SLC16A3, LZTS1, PACSIN1, KCNH1	4.2	5.1e-06	4.9e-06
GOTERM_CC_DIRECT	GO:0016323~basolateral plasma membrane	22	1.9	0.0039	SLC47A2, SLC43A3, CAV1, SLC16A12, AGTR1A, SLC9B2, HJV, SLCO4A1, EPCAM, KCNQ1, PDPN, CLDN7, SLC29A4, CAR11, CTNNA2, SLC38A3, RHBG, SLC16A3, SLC22A7, CFTR, RAPGEF4, HCN1	2	0.07	0.067
GOTERM_CC_DIRECT	GO:0098793~presynapse	22	1.9	0.017	RPL4, NGFR, NLGN1, UNC13A, PTPRN2, KCNJ8, CHRNA7, SNAP23, WNT7A, SEPTIN4, ZFP804A, C1QL1, PPP1CC, GRK3, GRIN3A, BIN1, MYO5B, SLC29A4, KIF1A, DRD4, SPTBN2, RGS7	1.7	0.21	0.2
GOTERM_CC_DIRECT	GO:0031594~neuromuscular junction	21	1.8	3.1e-09	NGFR, EPHA4, CHRNB1, ACHE, NLGN1, UNC13A, LAMA2, KCNC3, KCNC4, CIB2, THBS4, STXBP5L, SLC8A3, FCHSD1, SLC5A7, PCLO, ITGA7, NEFL, PRKCQ, NEFM, KCNN3	5.2	6.7e-07	6.3e-07
GOTERM_CC_DIRECT	GO:0005769~early endosome	20	1.8	0.04	EPHA4, PARM1, STX8, HFE, WIPF3, PCSK9, CORO1A, NME1, PRDX3, SLC5A7, SLC9A3, FGD5, NCSTN, KCNQ1, TMEM108, NUCB1, F2RL1, RAB38, ASTN2, CFTR	1.6	0.35	0.33
GOTERM_CC_DIRECT	GO:0042383~sarcolemma	19	1.7	6.3e-06	POPDC2, DTNA, LAMA2, KCNJ8, KCND2, STAC, ABCC8, CAV1, CIB2, SLC2A5, SLC8B1, SGCZ, SLC8A3, NCSTN, KCNQ1, COL6A1, ITGA7, PEMT, PRKCQ	3.6	0.00022	0.00021
GOTERM_CC_DIRECT	GO:0042995~cell projection	19	1.7	0.0031	PPP1R16B, SPTBN4, EPHA4, DTNA, CCDC13, NRXN2, SEPTIN4, CX3CL1, SLC8A3, FCHSD1, ANO1, GRK3, EGFLAM, PCLO, MDK, PDPN, CSPG4, PROM1, SPTBN2	2.2	0.058	0.055
GOTERM_CC_DIRECT	GO:0098982~GABA-ergic synapse	17	1.5	0.00051	GABRB3, GABBR2, GABRB1, NLGN1, KCND2, SNAP23, PCDH17, LRFN5, PCLO, LRRTM1, NPY, GRM8, CDH13, DRD1, MDGA2, DRD4, ATR	2.7	0.011	0.011
GOTERM_CC_DIRECT	GO:0005929~cilium	17	1.5	0.04	CAV1, DNAH7A, TTC21A, FUZ, RPGRIP1L, IFT74, KIF19A, IFT22, AJM1, IFT70A1, DCDC2A, TBC1D32, GALR2, EFHC1, TTLL13, DRD1, PROM1	1.7	0.35	0.33
GOTERM_CC_DIRECT	GO:0043235~receptor complex	16	1.4	0.0096	ALK, PDGFRB, EPHA5, GABRB1, NLGN1, AMN, VIPR1, PTPRN2, VDR, INSRR, GPR84, GFRA2, PTPRB, P2RX2, ITGB7, ENG	2.1	0.15	0.14
GOTERM_CC_DIRECT	GO:0008021~synaptic vesicle	15	1.3	0.006	SYT1, CTTNBP2, LGI3, KCNC4, SEPTIN4, SYPL2, NTF5, SLC5A7, NCSTN, COPS5, SV2C, HTR7, BIN1, KIF1A, SPTBN2	2.3	0.1	0.096
GOTERM_CC_DIRECT	GO:0008076~voltage-gated potassium channel complex	14	1.2	3e-06	KCNG1, KCNH5, KCNIP1, KCND2, KCNB2, KCNC3, KCNC4, LRG1, KCNS1, KCNQ1, KCNS3, KCNQ3, KCNJ2, KCNH1	5.1	0.00012	0.00012
GOTERM_CC_DIRECT	GO:0005604~basement membrane	14	1.2	0.00045	COL18A1, LAD1, ACHE, COL15A1, ENTPD2, COL16A1, LAMA2, COL13A1, THBS4, EGFLAM, COL4A2, COL6A1, VWA1, VWA2	3.2	0.01	0.0096
GOTERM_CC_DIRECT	GO:0030426~growth cone	14	1.2	0.023	NGFR, CHRNA7, AATK, STMN4, ZFP804A, CLU, SHTN1, PCLO, CRTAC1, GPRIN1, LRRTM1, NEFL, SHANK2, RAPGEF4	2	0.25	0.24
GOTERM_CC_DIRECT	GO:0005635~nuclear envelope	14	1.2	0.06	NGFR, ACHE, GABRB1, FANCL, PLA2G4A, LMO7, PLAAT3, PRKCZ, SYNE1, ZMPSTE24, PTGS1, BIN1, ATR, RGS7	1.7	0.45	0.43
GOTERM_CC_DIRECT	GO:0043679~axon terminus	13	1.1	0.00039	OPRD1, CHRM2, EPHA4, KCNC3, KCNC4, SEPTIN4, SLC8A3, HTR7, BIN1, DRD1, DRD4, PACSIN1, HCN1	3.4	0.0092	0.0087
GOTERM_CC_DIRECT	GO:0098552~side of membrane	13	1.1	0.0013	ACHE, LYNX1, LYPD1, GFRA2, BST1, MMP25, HJV, LYPD6B, ALPL, GPC5, NCAM2, MDGA2, LY6H	3	0.025	0.024
GOTERM_CC_DIRECT	GO:0031982~vesicle	13	1.1	0.017	OPRD1, SLC24A4, STX8, PRKCZ, CRHR1, SLC9A3, BMP3, BIN1, DNAJC6, MYO5B, RAB38, LGR6, DYNC1I1	2.2	0.21	0.2
GOTERM_CC_DIRECT	GO:0005938~cell cortex	13	1.1	0.06	CLIC5, CTTNBP2, CAV1, KCNC3, PRKCZ, CORO1A, ACTR1A, KHDC3, INSC, SPIRE2, ASTN2, MYL9, DRD4	1.8	0.45	0.43
GOTERM_CC_DIRECT	GO:0031966~mitochondrial membrane	13	1.1	0.064	SLC22A4, PLAAT3, SLC8B1, RNF5, CLU, MAPK8IP1, SLC9B2, IVD, PEMT, ALPL, BAK1, ACAD10, BCL2L2	1.8	0.46	0.44
GOTERM_CC_DIRECT	GO:0043198~dendritic shaft	12	1.1	6.7e-05	EPHA4, GRK3, NLGN1, CHRNA7, SEZ6, DRD1, ZFP804A, CNIH3, LZTS1, DRD4, GRIP2, HCN1	4.5	0.0019	0.0018
GOTERM_CC_DIRECT	GO:0005777~peroxisome	12	1.1	0.009	PEX16, FDPS, MARF1, PHYH, SCP2, PEX3, NUDT17, PLAAT3, DECR2, ACOT5, SLC27A2, ACOT3	2.5	0.14	0.14
GOTERM_CC_DIRECT	GO:0098685~Schaffer collateral - CA1 synapse	12	1.1	0.021	PTPRD, EPHA4, GABRB1, SLC6A7, NETO1, PLPPR4, MYO5B, WNT7A, NEFL, GSG1L, INA, PRKCZ	2.2	0.23	0.22
GOTERM_CC_DIRECT	GO:0030672~synaptic vesicle membrane	12	1.1	0.028	OPRD1, RAB2A, SLC5A7, SLC6A7, UNC13A, SV2C, PTPRN2, SYT1, ABCC8, MAL2, SYPL2, SLC9B2	2.1	0.29	0.27
GOTERM_CC_DIRECT	GO:0005581~collagen trimer	11	1	0.00059	COL18A1, COL15A1, COL16A1, COL13A1, COL4A2, COL14A1, C1QTNF6, COL6A1, C1QL4, EMID1, C1QL1	3.8	0.012	0.012
GOTERM_CC_DIRECT	GO:0055037~recycling endosome	11	1	0.036	FCHSD1, HFE, STX8, MYO5B, WIPF3, MCOLN2, DYNC1I1, AGTR1A, ABCG1, CFTR, SLC9B2	2.1	0.35	0.33
GOTERM_CC_DIRECT	GO:0000776~kinetochore	11	1	0.069	PPP1CC, MTBP, KIF18A, PLK5, ANAPC16, ZWILCH, CHMP4C, BUB1B, LRWD1, DYNC1I1, NDC80	1.9	0.49	0.47
GOTERM_CC_DIRECT	GO:0005912~adherens junction	11	1	0.096	CDH6, EPHA5, EPHA4, CDH4, AJM1, CTNND2, SNAP23, CDH13, LMO7, CTNNA2, FRMD4B	1.8	0.61	0.58
GOTERM_CC_DIRECT	GO:0005788~endoplasmic reticulum lumen	10	0.9	0.028	PCSK2, NTF5, ACHE, COLGALT2, PTPRN2, TMEM43, WNT7A, PCSK9, WNT1, SLC27A2	2.3	0.29	0.27
GOTERM_CC_DIRECT	GO:0005923~bicellular tight junction	10	0.9	0.1	CLDN5, EPCAM, CLDN7, MARVELD3, FRMD4B, RPGRIP1L, PRKCZ, MAPK15, TJAP1, TJP3	1.8	0.62	0.59
GOTERM_CC_DIRECT	GO:0098688~parallel fiber to Purkinje cell synapse	8	0.7	0.00074	GRID2, PCLO, CTNNA2, SLC16A3, CBLN1, GRID2IP, SPTBN2, KCNH1	5.2	0.015	0.014
GOTERM_CC_DIRECT	GO:0099634~postsynaptic specialization membrane	8	0.7	0.0013	GABRB3, CHRNB1, GABRB1, NLGN1, KCND2, CHRNA7, LRRTM1, SHISA7	4.8	0.025	0.024
GOTERM_CC_DIRECT	GO:0034702~monoatomic ion channel complex	8	0.7	0.0048	KCNH5, KCNJ8, KCNJ12, KCNQ1, KCNK13, NALCN, LRRC8E, KCNH1	3.8	0.085	0.081
GOTERM_CC_DIRECT	GO:0098686~hippocampal mossy fiber to CA3 synapse	8	0.7	0.0096	PTPRD, GRIN3B, SYT1, AKAP7, MAL2, CTNNA2, SHANK2, RAPGEF4	3.4	0.15	0.14
GOTERM_CC_DIRECT	GO:0030315~T-tubule	8	0.7	0.013	PPP3CB, KCND2, VDR, KCNJ12, BIN1, STAC, AKAP7, KCNJ2	3.2	0.18	0.17
GOTERM_CC_DIRECT	GO:0097060~synaptic membrane	8	0.7	0.025	PRKCG, LINGO2, SYT3, NCSTN, RIMS4, SLC6A7, UNC13A, NCAM2	2.8	0.27	0.26
GOTERM_CC_DIRECT	GO:0031526~brush border membrane	8	0.7	0.03	SLC5A6, SLC9A3, AMN, PRKCB, PTGER3, PEMT, SLC26A4, SHANK2	2.7	0.3	0.29
GOTERM_CC_DIRECT	GO:0005903~brush border	8	0.7	0.039	SLC9A3, DAB1, MYO15B, MYO5B, MYH11, PROM1, PLS1, RAPGEF4	2.5	0.35	0.33
GOTERM_CC_DIRECT	GO:0005758~mitochondrial intermembrane space	8	0.7	0.053	COA4, MIX23, GATM, CHCHD10, ALPL, NME4, NDUFS1, CEP89	2.4	0.42	0.4
GOTERM_CC_DIRECT	GO:0005901~caveola	8	0.7	0.058	KIF18A, FASL, KCND2, VDR, CAV1, MYOF, CDH13, DRD1	2.3	0.44	0.42
GOTERM_CC_DIRECT	GO:0005778~peroxisomal membrane	7	0.6	0.02	FNDC5, PEX16, PEX3, CAV1, PLAAT3, DECR2, SLC27A2	3.3	0.23	0.22
GOTERM_CC_DIRECT	GO:0048787~presynaptic active zone membrane	7	0.6	0.051	GABRB1, GRIN3B, KCNJ8, P2RX2, GRM8, CELSR3, HCN1	2.6	0.41	0.39
GOTERM_CC_DIRECT	GO:0001750~photoreceptor outer segment	7	0.6	0.079	ROM1, CIB2, MYRIP, PROM1, SHANK2, PTGS1, RAPGEF4	2.3	0.54	0.52
GOTERM_CC_DIRECT	GO:0043083~synaptic cleft	6	0.5	0.0059	ACHE, NLGN1, EGFLAM, LAMA2, CBLN1, C1QL1	5.1	0.1	0.095
GOTERM_CC_DIRECT	GO:0032809~neuronal cell body membrane	6	0.5	0.013	NGFR, KCND2, KCNB2, KCNC3, HPCA, KCNC4	4.2	0.18	0.17
GOTERM_CC_DIRECT	GO:0032590~dendrite membrane	6	0.5	0.019	OPRD1, NGFR, KCNC3, HPCA, KCNC4, HCN1	3.8	0.23	0.22
GOTERM_CC_DIRECT	GO:0060076~excitatory synapse	6	0.5	0.027	NLGN1, UNC13A, SYT1, NETO1, LRRTM1, RAPGEF4	3.5	0.29	0.27
GOTERM_CC_DIRECT	GO:0099092~postsynaptic density, intracellular component	6	0.5	0.04	PSD, CTNNA2, DLGAP2, INA, GRIP2, GRID2IP	3.2	0.35	0.33
GOTERM_CC_DIRECT	GO:0034707~chloride channel complex	6	0.5	0.04	GABRB3, CLIC6, ANO1, CLIC5, GABRB1, CFTR	3.2	0.35	0.33
GOTERM_CC_DIRECT	GO:0030016~myofibril	6	0.5	0.043	MYBPC3, KBTBD13, KCNJ8, COL6A1, MYH11, MYL9	3.1	0.35	0.33
GOTERM_CC_DIRECT	GO:0032993~protein-DNA complex	6	0.5	0.062	MYOG, TCF7L2, DDIT3, SP3, NKX2-5, HOXA11	2.8	0.45	0.43
GOTERM_CC_DIRECT	GO:0016529~sarcoplasmic reticulum	6	0.5	0.062	SAR1A, COL6A1, AKAP7, NOL3, THBS1, THBS4	2.8	0.45	0.43
GOTERM_CC_DIRECT	GO:1904115~axon cytoplasm	6	0.5	0.094	AGBL4, NETO1, TMEM108, NEFL, KIF1A, DYNC1I1	2.5	0.61	0.58
GOTERM_CC_DIRECT	GO:0098992~neuronal dense core vesicle	5	0.4	0.021	OPRD1, P2RX2, NPY, KIF1A, STXBP5L	4.7	0.23	0.22
GOTERM_CC_DIRECT	GO:0044305~calyx of Held	5	0.4	0.042	PRKCG, UNC13A, PRKCB, KCNC3, KCNC4	3.8	0.35	0.33
GOTERM_CC_DIRECT	GO:0031201~SNARE complex	5	0.4	0.085	STX8, SNAP23, USE1, BET1L, STXBP5L	3	0.57	0.54
GOTERM_CC_DIRECT	GO:0016459~myosin complex	5	0.4	0.091	MYL4, MYO15B, MYO5B, MYL6B, MYH11	2.9	0.59	0.56
GOTERM_CC_DIRECT	GO:0099523~presynaptic cytosol	5	0.4	0.096	PRKCG, PNKD, SYT1, PRKCB, ARL6IP5	2.9	0.61	0.58
