# Supplementary material for: 2-hydroxyglutarate mediates whitening of brown adipocytes coupled to nuclear softening upon mitochondrial dysfunction
Source: Nat Metab. 2025 Aug 1;7(8):1593–613. doi: 10.1038/s42255-025-01332-8 (PMC12373511; doi:10.1038/s42255-025-01332-8)
Supplement: Supplementary file 3 — Supplementary Tables 1–8 [file 42255_2025_1332_MOESM3_ESM.zip › Supplementary Table 4-AT.xlsx]

## Sheet: Proteome CM, PDM - KO vs WT
id	Majority protein IDs	Protein names	Gene names	ANOVA Significant	Student's T-test Significant KO_PDM_WT_PDM	Student's T-test Significant KO_CM_WT_CM	Student's T-test Significant KO_PDM_KO_CM	Student's T-test Significant WT_PDM_WT_CM	Mean KO_PDM	Mean WT_CM	Mean KO_CM	Mean WT_PDM	-Log ANOVA p value	ANOVA q-value	-Log Student's T-test p-value KO_PDM_WT_PDM	Student's T-test q-value KO_PDM_WT_PDM	Student's T-test Difference KO_PDM_WT_PDM	Student's T-test Test statistic KO_PDM_WT_PDM	-Log Student's T-test p-value KO_CM_WT_CM	Student's T-test q-value KO_CM_WT_CM	Student's T-test Difference KO_CM_WT_CM	Student's T-test Test statistic KO_CM_WT_CM	-Log Student's T-test p-value KO_PDM_KO_CM	Student's T-test q-value KO_PDM_KO_CM	Student's T-test Difference KO_PDM_KO_CM	Student's T-test Test statistic KO_PDM_KO_CM	-Log Student's T-test p-value WT_PDM_WT_CM	Student's T-test q-value WT_PDM_WT_CM	Student's T-test Difference WT_PDM_WT_CM	Student's T-test Test statistic WT_PDM_WT_CM	Protein IDs	GOBP slim name	GOCC slim name	KEGG name	Pfam	MitoCarta3.0_SubMitoLocalization	MitoCarta3.0_Evidence	MitoDomain_Score
1362	Q8BH04	Phosphoenolpyruvate carboxykinase [GTP], mitochondrial	Pck2	+	+	+			30.2558	26.232	30.7344	NaN	7.72195	0	4.18631	0	4.42029	6.78781	5.10804	0	4.60287	8.76065	0.457263	0.550603	-0.478642	-0.713109	0.449295	0.4942	-0.296059	-0.597244	Q8BH04	alcohol metabolic process;biological regulation;biosynthetic process;carbohydrate metabolic process;cellular homeostasis;cellular ketone metabolic process;cellular metabolic process;cellular nitrogen compound metabolic process;cellular process;cofactor metabolic process;heterocycle metabolic process;homeostatic process;metabolic process;nitrogen compound metabolic process;nucleobase-containing co…	cell part;extracellular organelle;intracellular membrane-bounded organelle;intracellular organelle;mitochondrion;organelle;vesicle	Adipocytokine signaling pathway;Citrate cycle (TCA cycle);Glycolysis / Gluconeogenesis;Insulin signaling pathway;PPAR signaling pathway;Proximal tubule bicarbonate reclamation;Pyruvate metabolism	PEPCK	Matrix	literature, targetP signal+, mito protein domain, coexpression, MS/MS++	SharedDomain
1584	Q8K354	Carbonyl reductase [NADPH] 3	Cbr3	+	+	+			30.1893	NaN	30.4396	NaN	6.28762	0	4.17071	0	4.47213	6.78217	3.58752	0	4.27749	5.64056	0.250639	0.700026	-0.250254	-0.412063	NaN	1	0	NaN	Q8K354	catabolic process;cellular ketone metabolic process;cellular metabolic process;cellular process;cofactor metabolic process;metabolic process;multicellular organismal process;neurological system process;small molecule metabolic process;vitamin metabolic process	cell part;cytoplasm;cytosol;extracellular space;nucleoplasm	Arachidonic acid metabolism	adh_short	Matrix	targetP signal, yeast mito homolog, Rickettsial homolog, mito protein domain, MS/MS	SharedDomain
1650	Q8VC19	5-aminolevulinate synthase, nonspecific, mitochondrial	Alas1	+	+	+		+	33.6174	30.0712	34.0941	29.2497	10.7815	0	5.46033	0	4.36769	9.31482	7.91923	0	4.02284	13.6095	0.976369	0.392719	-0.476715	-1.05846	3.01555	0.0152471	-0.821568	-2.43835	Q8VC19	biosynthetic process;cellular aromatic compound metabolic process;cellular metabolic process;cellular nitrogen compound metabolic process;cellular process;cofactor metabolic process;heterocycle metabolic process;metabolic process;nitrogen compound metabolic process	cell part;cytoplasm;intracellular membrane-bounded organelle;intracellular organelle;mitochondrion;nucleoplasm;organelle	Glycine, serine and threonine metabolism;Porphyrin and chlorophyll metabolism	Aminotran_1_2;Preseq_ALAS	Matrix	literature, APEX_matrix, targetP signal, yeast mito homolog+, Rickettsial homolog, mito protein domain+, induction, coexpression, MS/MS	MitoDomain
2185	Q9D7K5	ATP synthase subunit s-like protein	Atp5sl	+	+	+			29.1604	NaN	29.1881	NaN	4.61345	0	3.92734	0	3.53579	5.8828	2.60224	0.00213333	3.94191	3.97622	0.0339241	0.961304	-0.0276761	-0.0574894	NaN	1	0	NaN	Q9D7K5		cell part;intracellular membrane-bounded organelle;intracellular organelle;mitochondrion;organelle			MIM	APEX_matrix, GFP, targetP signal, induction, MS/MS	NA
423	P18155	Bifunctional methylenetetrahydrofolate dehydrogenase/cyclohydrolase, mitochondrial	Mthfd2	+	+	+			29.3469	NaN	29.6295	NaN	7.97281	0	4.21774	0	2.79339	5.80094	5.11997	0	3.7031	8.04032	0.386064	0.619255	-0.282572	-0.543489	NaN	1	0	NaN	P18155	biosynthetic process;cellular aromatic compound metabolic process;cellular metabolic process;cellular nitrogen compound metabolic process;cellular process;cofactor metabolic process;heterocycle metabolic process;metabolic process;nitrogen compound metabolic process;one-carbon metabolic process;small molecule metabolic process	cell part;extracellular space;intracellular membrane-bounded organelle;intracellular organelle;mitochondrion;organelle	One carbon pool by folate	THF_DHG_CYH;THF_DHG_CYH_C	Matrix	literature, APEX_matrix, targetP signal, yeast mito homolog+, Rickettsial homolog, mito protein domain, MS/MS	SharedDomain
1995	Q9CR13	UPF0562 protein C7orf55 homolog		+	+	+			30.6146	28.6715	31.3287	28.891	2.90175	0.000683544	2.08816	0.00697674	2.90398	3.06235	2.09282	0.0057	3.48996	3.18097	0.889865	0.330758	-0.714049	-1.17894	0.0406004	0.926519	-0.128074	-0.0988571	Q9CR13		cell part;intracellular membrane-bounded organelle;intracellular organelle;mitochondrion;organelle			Matrix	literature, APEX_matrix, targetP signal, induction, coexpression++, MS/MS	NA
2083	Q9CZU4	GTPase Era, mitochondrial	Eral1	+	+	+			29.0704	NaN	28.6984	NaN	5.42043	0	2.96971	0.00233333	3.42941	4.37846	4.30711	0	3.2412	6.29229	0.329758	0.622872	0.371912	0.546819	NaN	1	0	NaN	Q9CZU4	cellular component assembly;cellular component organization;cellular macromolecular complex assembly;cellular process;macromolecular complex assembly;ribonucleoprotein complex assembly	cell part;cytoplasm;cytoskeleton;intracellular membrane-bounded organelle;intracellular non-membrane-bounded organelle;intracellular organelle;membrane;mitochondrion;organelle		MMR_HSR1	Matrix	APEX_matrix, targetP signal+, yeast mito homolog+, Rickettsial homolog, mito protein domain, induction, coexpression++	SharedDomain
946	Q07797	Galectin-3-binding protein	Lgals3bp	+	+	+			28.7486	NaN	29.3789	NaN	4.31032	0	2.96283	0.00164706	2.81128	4.13683	2.72503	0.00208696	3.15291	3.94956	1.07965	0.30156	-0.630385	-1.25147	NaN	1	0	NaN	Q07797	biological adhesion;cell adhesion;cellular component organization;cellular membrane organization;cellular process;endocytosis;establishment of localization;membrane invagination;membrane organization;transport;vesicle-mediated transport	cell part;extracellular matrix;extracellular organelle;extracellular space;membrane;organelle;proteinaceous extracellular matrix;vesicle		BACK;SRCR
508	P29758	Ornithine aminotransferase, mitochondrial	Oat	+	+	+			34.3089	31.83	34.5588	31.4562	9.9009	0	5.05105	0	2.85273	7.02202	7.14116	0	2.72882	9.49116	1.61814	0.46832	-0.249845	-0.881734	0.912109	0.301651	-0.373757	-0.91614	P29758	amine metabolic process;biosynthetic process;cellular amino acid metabolic process;cellular component assembly;cellular component organization;cellular ketone metabolic process;cellular metabolic process;cellular nitrogen compound metabolic process;cellular process;heterocycle metabolic process;macromolecular complex assembly;metabolic process;nitrogen compound metabolic process;organic acid meta…	cell part;intracellular membrane-bounded organelle;intracellular organelle;mitochondrion;organelle	Arginine and proline metabolism	Aminotran_3	Matrix	literature, APEX_matrix, targetP signal, mito protein domain, coexpression, MS/MS++	SharedDomain
2150	Q9D379	Epoxide hydrolase 1	Ephx1	+		+			29.0422	27.8687	29.3645	28.5902	1.88996	0.00454952	0.472249	0.53068	0.451974	0.713684	1.56586	0.0130556	2.65971	2.38387	0.263956	0.671306	-0.322248	-0.45912	1.1199	0.0554534	1.88549	1.74584	Q9D379	catabolic process;cellular aromatic compound metabolic process;cellular metabolic process;cellular process;metabolic process;response to chemical stimulus;response to stimulus	cell part;membrane	Bile secretion;Metabolism of xenobiotics by cytochrome P450	Abhydrolase_1;EHN
1319	Q80UN9	tRNA dimethylallyltransferase, mitochondrial	Trit1	+	+	+			28.6221	NaN	28.8199	NaN	4.2127	4.87805e-05	3.20151	0.00207407	2.5945	4.33239	2.51671	0.00282353	2.64415	3.51413	0.37588	0.671148	-0.197776	-0.461081	NaN	1	0	NaN	Q80UN9	cellular metabolic process;cellular nitrogen compound metabolic process;cellular process;macromolecule metabolic process;macromolecule modification;metabolic process;nitrogen compound metabolic process;nucleobase-containing compound metabolic process;primary metabolic process;RNA metabolic process;RNA modification;RNA processing;tRNA metabolic process;tRNA processing	cell part;intracellular membrane-bounded organelle;intracellular organelle;mitochondrion;nucleus;organelle	Zeatin biosynthesis	IPPT;zf-C2H2_jaz	Matrix	literature, APEX_matrix, targetP signal+, yeast mito homolog, Rickettsial homolog, mito protein domain, coexpression	SharedDomain
2456	Q9R233	Tapasin	Tapbp	+		+			28.2835	28.103	28.6478	28.2009	1.56284	0.00886544	0.418166	0.51581	0.654497	0.732417	1.74466	0.0102295	2.61871	2.58823	0.611214	0.435709	-0.721658	-0.949852	0.656087	0.210791	1.24256	1.12017	Q9R233	cellular component assembly;cellular component organization;cellular macromolecular complex assembly;cellular metabolic process;cellular process;immune system process;macromolecular complex assembly;metabolic process;peptide metabolic process;protein complex assembly;response to stimulus;response to stress	cell part;macromolecular complex;membrane;MHC class I peptide loading complex;protein complex	Antigen processing and presentation	C1-set
2333	Q9JHS4	ATP-dependent Clp protease ATP-binding subunit clpX-like, mitochondrial	Clpx	+	+	+			34.3749	32.1785	34.5327	32.1026	8.82499	0	4.52299	0	2.27226	5.64423	6.27864	0	2.35418	7.70883	0.333947	0.707949	-0.15783	-0.392985	0.296301	0.786463	-0.0759144	-0.247105	Q9JHS4	biological regulation;cellular metabolic process;cellular process;macromolecule metabolic process;metabolic process;primary metabolic process;protein folding;protein metabolic process;proteolysis;proteolysis involved in cellular protein catabolic process	cell part;cytoplasm;endopeptidase Clp complex;intracellular membrane-bounded organelle;intracellular non-membrane-bounded organelle;intracellular organelle;macromolecular complex;membrane;mitochondrion;nucleoplasm;organelle;protein complex	Cell cycle - Caulobacter	AAA_2;ClpB_D2-small	Matrix	literature, APEX_matrix, targetP signal, yeast mito homolog++, Rickettsial homolog, mito protein domain, induction, coexpression, MS/MS++	SharedDomain
1733	Q91WK1	SPRY domain-containing protein 4	Spryd4	+	+	+			29.0911	27.8381	29.8016	NaN	4.37764	5.12821e-05	2.80898	0.00393443	1.9826	3.5265	2.82895	0.00192	2.35073	3.75744	1.79767	0.128467	-0.710582	-1.7172	0.274222	0.584096	-0.342455	-0.478047	Q91WK1		cell part;intracellular membrane-bounded organelle;intracellular organelle;mitochondrion;nucleus;organelle		SPRY	Matrix	APEX_matrix, GFP, targetP signal, mito protein domain, coexpression+, MS/MS++	SharedDomain
2409	Q9QYG0	Protein NDRG2	Ndrg2	+		+			28.4349	27.5889	28.0615	27.3962	1.10079	0.0295789	0.242092	0.680925	-0.477524	-0.477233	1.5238	0.0160245	2.33216	2.27766	0.985509	0.175345	-1.5748	-1.54303	0.755775	0.170013	1.23488	1.22992	Q9QYG0	anatomical structure development;biological regulation;cell differentiation;cellular process;developmental process;response to stimulus;signal transduction	cell part;centrosome;cytoplasm;extracellular organelle;Golgi apparatus;intracellular membrane-bounded organelle;intracellular non-membrane-bounded organelle;intracellular organelle;microtubule organizing center;nucleoplasm;nucleus;organelle;site of polarized growth;vesicle		Ndr
1198	Q64339	Ubiquitin-like protein ISG15	Isg15	+	+	+			28.9041	NaN	27.8832	NaN	4.1888	9.52381e-05	2.57905	0.00421053	2.6104	3.57722	2.78353	0.00331034	2.26348	3.66091	1.44209	0.129789	1.02093	1.76094	NaN	1	0	NaN	Q64339	biological regulation;catabolic process;cellular metabolic process;cellular process;immune system process;macromolecule metabolic process;macromolecule modification;metabolic process;multi-organism process;primary metabolic process;protein metabolic process;protein modification process;proteolysis;proteolysis involved in cellular protein catabolic process;regulation of protein modification proces…	cell part;cytoplasm;extracellular region	RIG-I-like receptor signaling pathway	ubiquitin
124	O35386	Phytanoyl-CoA dioxygenase, peroxisomal	Phyh	+	+	+			29.6294	28.0964	30.2963	26.9856	3.04117	0.000670968	2.17069	0.00660241	2.64388	3.09836	1.92191	0.00670085	2.19994	2.68785	0.548216	0.465846	-0.666864	-0.871059	0.786638	0.168079	-1.11081	-1.23476	O35386	catabolic process;cellular ketone metabolic process;cellular lipid metabolic process;cellular metabolic process;cellular process;lipid metabolic process;metabolic process;organic acid metabolic process;primary metabolic process;small molecule metabolic process	cell part;intracellular membrane-bounded organelle;intracellular organelle;microbody;mitochondrion;organelle;peroxisome	Peroxisome	PhyH	Matrix	targetP signal, induction, MS/MS++	NonMitoDomain
1305	Q7TNS2	MICOS complex subunit Mic10	Minos1	+		+	+		NaN	NaN	28.4465	NaN	2.96677	0.00108287	NaN	1	0	NaN	4.6141	0	2.14697	5.58271	1.64501	0.042026	-1.83334	-2.28594	NaN	1	0	NaN	Q7TNS2		cell part;intracellular membrane-bounded organelle;intracellular organelle;membrane;mitochondrion;organelle		DUF543	MIM	literature, APEX_IMS, yeast mito homolog, mito protein domain+, induction, coexpression++, MS/MS++	MitoDomain
683	P56382	ATP synthase subunit epsilon, mitochondrial	Atp5e	+	+	+			33.6063	31.7557	33.8822	31.7899	6.81412	0	3.72878	0.002	1.81643	4.28836	4.53302	0	2.12647	5.46896	0.693807	0.554469	-0.275859	-0.70233	0.0546569	0.936878	0.0341735	0.0813315	P56382	biosynthetic process;cellular metabolic process;cellular nitrogen compound metabolic process;cellular process;establishment of localization;heterocycle metabolic process;hydrogen transport;ion transport;metabolic process;nitrogen compound metabolic process;nucleobase-containing compound metabolic process;nucleobase-containing small molecule metabolic process;nucleotide metabolic process;primary m…	cell part;intracellular membrane-bounded organelle;intracellular organelle;macromolecular complex;membrane;mitochondrion;organelle;protein complex;proton-transporting two-sector ATPase complex	Alzheimer's disease;Huntington's disease;Oxidative phosphorylation;Parkinson's disease	ATP-synt_Eps	MIM	literature, targetP signal, yeast mito homolog++, mito protein domain+, induction, coexpression++, MS/MS++	MitoDomain
1630	Q8R2Q8	Bone marrow stromal antigen 2	Bst2	+	+	+			28.0309	NaN	28.3729	NaN	2.61076	0.00165714	2.48423	0.00521739	2.2503	3.322	1.59224	0.015325	2.05026	2.29153	0.0492685	0.924491	0.0942216	0.10831	NaN	1	0	NaN	Q8R2Q8	biological regulation;immune system process;multi-organism process;regulation of organelle organization;response to biotic stimulus;response to chemical stimulus;response to stimulus;response to stress	cell part;cell surface;endosome;extracellular organelle;Golgi apparatus;intracellular membrane-bounded organelle;intracellular organelle;membrane;organelle;plasma membrane;vesicle
1204	Q64462	Cytochrome P450 4B1	Cyp4b1	+					28.3603	27.4025	28.6523	27.9324	0.921652	0.0488795	0.325396	0.623871	0.427941	0.564072	1.02861	0.0525496	2.0468	1.66653	0.132667	0.793903	-0.291993	-0.283711	0.798152	0.155496	1.32687	1.29369	Q64462	catabolic process;cellular aromatic compound metabolic process;cellular metabolic process;cellular process;drug metabolic process;metabolic process	cell part;membrane		p450
1099	Q60766	Immunity-related GTPase family M protein 1	Irgm1	+		+			28.7069	27.1465	28.894	26.9147	2.32418	0.00283665	1.05644	0.120917	1.33354	1.56029	2.88349	0.00309677	1.98011	3.60098	0.518889	0.468214	-0.746991	-0.865789	0.111269	0.8384	-0.100424	-0.187968	Q60766	autophagy;catabolic process;cellular metabolic process;cellular process;immune system process;metabolic process;response to stimulus;response to stress	cell part;cell projection;endoplasmic reticulum;endosome;intracellular membrane-bounded organelle;intracellular organelle;lysosome;membrane;organelle;vacuole		IIGP
1561	Q8K126	Peptide chain release factor 1, mitochondrial	Mtrf1	+		+			28.9139	28.4621	29.0659	28.6265	1.53467	0.0110891	0.6456	0.346514	0.863212	1.02751	1.75394	0.0121752	1.97417	2.44097	0.275606	0.737196	-0.151939	-0.354897	0.517052	0.302331	0.959016	0.910407	Q8K126		cell part;intracellular membrane-bounded organelle;intracellular organelle;mitochondrion;organelle		PCRF;RF-1	Matrix	literature, APEX_matrix, targetP signal, yeast mito homolog+, Rickettsial homolog, mito protein domain	SharedDomain
860	P83882	60S ribosomal protein L36a	Rpl36a						29.0386	29.2454	29.052	29.5033	0.706712	0.0833855	0.693412	0.2677	-1.26577	-1.16665	0.743906	0.111241	1.95767	1.31258	0.434392	0.509059	-0.814515	-0.785839	0.92601	0.0800821	2.40893	1.5813	P83882	biosynthetic process;cellular metabolic process;cellular process;macromolecule metabolic process;metabolic process;primary metabolic process;protein metabolic process;translation	cell part;intracellular non-membrane-bounded organelle;intracellular organelle;macromolecular complex;organelle;ribonucleoprotein complex;ribosome	Ribosome	Ribosomal_L44
2130	Q9D1L0	Coiled-coil-helix-coiled-coil-helix domain-containing protein 2	Chchd2	+	+	+			31.2495	29.4372	31.3528	29.5586	4.55849	4.81928e-05	3.16403	0.00312727	1.69096	3.64278	2.85333	0.00286567	1.91555	3.52733	0.227445	0.802294	-0.103262	-0.269864	0.114788	0.825032	0.12133	0.204744	Q9D1L0	biological regulation;biosynthetic process;cellular metabolic process;cellular nitrogen compound metabolic process;cellular process;macromolecule metabolic process;metabolic process;nitrogen compound metabolic process;nucleobase-containing compound metabolic process;primary metabolic process;RNA metabolic process	cell part;intracellular membrane-bounded organelle;intracellular organelle;mitochondrion;nucleus;organelle		CHCH	IMS	APEX_IMS, targetP signal+, yeast mito homolog+, mito protein domain, coexpression	SharedDomain
1719	Q91VR2	ATP synthase subunit gamma, mitochondrial	Atp5c1	+	+	+			35.7392	34.0769	35.9748	34.0681	9.23569	0	4.5992	0.00430769	1.67111	4.85053	6.59381	0	1.8979	6.8965	0.772635	0.562955	-0.235533	-0.671849	0.0492806	0.978915	-0.00874996	-0.0333715	Q91VR2	biosynthetic process;cellular metabolic process;cellular nitrogen compound metabolic process;cellular process;establishment of localization;heterocycle metabolic process;hydrogen transport;ion transport;metabolic process;nitrogen compound metabolic process;nucleobase-containing compound metabolic process;nucleobase-containing small molecule metabolic process;nucleotide metabolic process;primary m…	cell part;extracellular organelle;intracellular membrane-bounded organelle;intracellular organelle;macromolecular complex;membrane;mitochondrion;organelle;protein complex;proton-transporting two-sector ATPase complex;vesicle	Alzheimer's disease;Huntington's disease;Oxidative phosphorylation;Parkinson's disease	ATP-synt	MIM	literature, yeast mito homolog++, Rickettsial homolog, mito protein domain, induction, MS/MS++	SharedDomain
1708	Q91VA6	Polymerase delta-interacting protein 2	Poldip2	+	+	+			33.9788	32.4071	34.2983	32.0525	8.45079	0	4.7282	0	1.92631	5.37694	5.14902	0	1.89116	5.70388	1.31828	0.423556	-0.319428	-0.970908	1.16106	0.270477	-0.354581	-0.984004	Q91VA6	anatomical structure morphogenesis;cellular component morphogenesis;cellular component organization;cellular process;developmental process;mitochondrion organization;organelle organization	cell part;intracellular membrane-bounded organelle;intracellular non-membrane-bounded organelle;intracellular organelle;mitochondrion;nucleus;organelle		DUF525	Matrix	literature, APEX_matrix, targetP signal+, induction, coexpression++, MS/MS++	NonMitoDomain
2428	Q9R088	Thymidine kinase 2, mitochondrial	Tk2	+	+	+			27.8469	27.3457	28.128	NaN	2.47433	0.00213216	1.62868	0.0252766	1.89797	2.28872	2.19308	0.0052549	1.88705	2.85443	0.340311	0.634241	-0.281132	-0.507907	0.161694	0.713647	-0.292051	-0.326159	Q9R088	biosynthetic process;cellular metabolic process;cellular nitrogen compound metabolic process;cellular process;DNA metabolic process;DNA replication;macromolecule metabolic process;metabolic process;nitrogen compound metabolic process;nucleobase-containing compound metabolic process;nucleobase-containing small molecule metabolic process;nucleotide metabolic process;primary metabolic process;small …	cell part;intracellular membrane-bounded organelle;intracellular organelle;membrane;mitochondrion;organelle		dNK
1426	Q8BQU3	Succinate dehydrogenase assembly factor 3, mitochondrial	Sdhaf3	+	+	+			27.9586	28.061	28.2454	NaN	2.67948	0.00160386	2.34078	0.00804598	1.89363	3.00453	1.63526	0.0154214	1.88703	2.29228	0.964569	0.364934	-0.560074	-1.1264	0.349712	0.471388	-0.56667	-0.632061	Q8BQU3		cell part			Matrix	targetP signal, yeast mito homolog++, mito protein domain+, coexpression+, MS/MS	MitoDomain
1401	Q8BKF1	DNA-directed RNA polymerase, mitochondrial	Polrmt	+	+	+			28.1224	27.1473	28.4556	NaN	3.51789	0.000342857	2.15222	0.0139574	1.85819	2.80076	2.7558	0.00383333	1.83271	3.37546	1.21947	0.424319	-0.333105	-0.967634	0.264105	0.585064	-0.35859	-0.47294	Q8BKF1	biosynthetic process;cellular component organization;cellular metabolic process;cellular nitrogen compound metabolic process;cellular process;macromolecule metabolic process;metabolic process;mitochondrion organization;nitrogen compound metabolic process;nucleobase-containing compound metabolic process;organelle organization;primary metabolic process;RNA metabolic process	cell part;intracellular membrane-bounded organelle;intracellular non-membrane-bounded organelle;intracellular organelle;mitochondrion;organelle		RNA_pol;RPOL_N	Matrix	literature, APEX_matrix, targetP signal, yeast mito homolog++, mito protein domain+, coexpression++, MS/MS	MitoDomain
1210	Q64520	Guanylate kinase	Guk1	+		+			28.1456	27.306	28.3522	27.5373	1.13272	0.0296528	0.175521	0.756521	0.36233	0.361376	1.72277	0.0135733	1.80789	2.35568	0.98183	0.191388	-1.40309	-1.50313	0.0221092	0.968772	0.04247	0.0497049	Q64520	alcohol metabolic process;biosynthetic process;carbohydrate metabolic process;cellular metabolic process;cellular nitrogen compound metabolic process;cellular process;establishment of localization;heterocycle metabolic process;metabolic process;nitrogen compound metabolic process;nucleobase-containing compound metabolic process;nucleobase-containing small molecule metabolic process;nucleotide met…	cell part;cytosol	Purine metabolism	Guanylate_kin	Matrix	APEX_matrix, targetP signal, Rickettsial homolog, induction, coexpression, MS/MS	NonMitoDomain
206	O88346	Troponin T, slow skeletal muscle	Tnnt1	+				+	30.03	NaN	29.1461	28.8938	1.74388	0.00499688	0.767098	0.193653	1.89462	1.33568	1.01142	0.0561577	1.7839	1.60834	0.934454	0.163305	2.3445	1.58612	1.45672	0.023451	2.23378	2.1832	O88346;P50752	anatomical structure development;anatomical structure morphogenesis;biological regulation;cellular component movement;cellular component organization;cellular process;cytoskeleton organization;developmental process;metabolic process;multicellular organismal process;muscle contraction;organelle organization;response to chemical stimulus;response to stimulus	cell part;cytoplasm;intracellular non-membrane-bounded organelle;intracellular organelle;macromolecular complex;organelle;protein complex	Cardiac muscle contraction;Dilated cardiomyopathy;Hypertrophic cardiomyopathy (HCM)	Troponin
999	Q3U5Q7	UMP-CMP kinase 2, mitochondrial	Cmpk2	+		+			27.5101	NaN	27.5415	NaN	1.38658	0.0186696	0.0884753	0.868776	0.156695	0.185797	2.35158	0.0052766	1.76744	2.94824	0.885464	0.282067	-1.01216	-1.30192	NaN	1	0	NaN	Q3U5Q7	biosynthetic process;cellular metabolic process;cellular nitrogen compound metabolic process;cellular process;heterocycle metabolic process;metabolic process;nitrogen compound metabolic process;nucleobase-containing compound metabolic process;nucleobase-containing small molecule metabolic process;nucleotide metabolic process;phosphorus metabolic process;primary metabolic process;response to bioti…	cell part;cytosol;intracellular membrane-bounded organelle;intracellular organelle;mitochondrion;nucleoplasm;nucleus;organelle	Pyrimidine metabolism		Matrix	literature, targetP signal+, Rickettsial homolog, MS/MS	NA
2151	Q9D3D9	ATP synthase subunit delta, mitochondrial	Atp5d	+	+	+			32.6977	30.5642	32.3174	31.1773	2.38577	0.00258921	1.73083	0.0268493	1.52033	2.25231	1.76302	0.0127891	1.75317	2.37605	0.341271	0.614983	0.380309	0.561675	0.528372	0.337028	0.613148	0.83308	Q9D3D9	biosynthetic process;cellular metabolic process;cellular nitrogen compound metabolic process;cellular process;establishment of localization;heterocycle metabolic process;hydrogen transport;ion transport;metabolic process;nitrogen compound metabolic process;nucleobase-containing compound metabolic process;nucleobase-containing small molecule metabolic process;nucleotide metabolic process;primary m…	cell part;intracellular membrane-bounded organelle;intracellular organelle;macromolecular complex;membrane;mitochondrial envelope;mitochondrion;organelle;protein complex;proton-transporting two-sector ATPase complex	Alzheimer's disease;Huntington's disease;Oxidative phosphorylation;Parkinson's disease	ATP-synt_DE_N	MIM	literature, APEX_matrix, targetP signal, yeast mito homolog++, Rickettsial homolog, mito protein domain+, induction, coexpression++, MS/MS+	MitoDomain
1086	Q60605	Myosin light polypeptide 6	Myl6	+					29.7108	29.4477	29.3537	29.8345	1.1512	0.0256317	0.27704	0.787953	-0.123669	-0.321332	0.729295	0.11843	1.7438	1.27339	0.875761	0.462921	0.3571	0.880378	0.978784	0.0696087	2.22457	1.62859	Q60605	anatomical structure development;cellular component movement;cellular process;developmental process;metabolic process;multicellular organismal process;muscle contraction	cell part;extracellular organelle;macromolecular complex;membrane;organelle;protein complex;vesicle	Vascular smooth muscle contraction	EF-hand_6
1312	Q7TSQ8	Pyruvate dehydrogenase phosphatase regulatory subunit, mitochondrial	Pdpr	+	+	+			32.2252	30.5351	32.27	30.852	5.43382	0	2.97651	0.00627848	1.37329	3.1726	3.83108	0.00274286	1.73482	4.28668	0.0935114	0.911836	-0.0447145	-0.119409	0.580706	0.426622	0.316816	0.694325	Q7TSQ8		cell part;cytoplasm;intracellular membrane-bounded organelle;intracellular organelle;mitochondrion;organelle		DAO;GCV_T;GCV_T_C	Matrix	APEX_matrix, targetP signal+, yeast mito homolog, mito protein domain, MS/MS++	SharedDomain
1433	Q8BTE0	Succinate dehydrogenase assembly factor 4, mitochondrial	Sdhaf4	+	+	+			30.6196	28.7966	30.5195	28.2665	3.7207	0.00018018	2.26901	0.0048125	3.47503	3.41447	4.50192	0.00207407	1.72292	4.8546	0.130924	0.85699	0.100098	0.205266	1.1035	0.063645	-1.65201	-1.68402	Q8BTE0	immune system process;response to stimulus;response to stress	cell part;intracellular membrane-bounded organelle;intracellular organelle;mitochondrion;organelle		DUF1674	Matrix	targetP signal+, yeast mito homolog++, Rickettsial homolog, mito protein domain+, induction, coexpression++, MS/MS	MitoDomain
929	Q03265	ATP synthase subunit alpha, mitochondrial	Atp5a1	+	+	+			38.4753	37.0099	38.7133	36.8613	8.94687	0	4.50871	0.00329412	1.61403	4.68214	6.5003	0	1.70338	6.30935	0.754953	0.561622	-0.23795	-0.670152	1.89598	0.485557	-0.148602	-0.613137	Q03265	biological regulation;biosynthetic process;cellular metabolic process;cellular nitrogen compound metabolic process;cellular process;establishment of localization;heterocycle metabolic process;hydrogen transport;ion transport;lipid metabolic process;metabolic process;nitrogen compound metabolic process;nucleobase-containing compound metabolic process;nucleobase-containing small molecule metabolic …	cell part;extracellular organelle;intracellular membrane-bounded organelle;intracellular organelle;macromolecular complex;membrane;mitochondrion;organelle;plasma membrane;protein complex;proton-transporting two-sector ATPase complex;vesicle	Alzheimer's disease;Huntington's disease;Oxidative phosphorylation;Parkinson's disease	ATP-synt_ab;ATP-synt_ab_C;ATP-synt_ab_N	MIM	literature, APEX_matrix, targetP signal+, yeast mito homolog++, Rickettsial homolog, mito protein domain, induction, coexpression++, MS/MS++	SharedDomain
58	D3Z7P3	Glutaminase kidney isoform, mitochondrial	Gls	+	+	+		+	29.4469	28.4301	30.0966	NaN	5.74148	0	3.30752	0.004	3.24874	4.79694	3.11386	0.00304762	1.66651	3.57544	2.03025	0.129469	-0.649704	-1.74419	2.2953	0.0075	-2.23194	-3.10646	D3Z7P3	amine metabolic process;behavior;behavioral interaction between organisms;biological regulation;biosynthetic process;catabolic process;cell communication;cell-cell signaling;cellular amino acid metabolic process;cellular component assembly;cellular component organization;cellular ketone metabolic process;cellular metabolic process;cellular nitrogen compound metabolic process;cellular process;macr…	cell part;cytosol;intracellular membrane-bounded organelle;intracellular organelle;mitochondrion;organelle	Alanine, aspartate and glutamate metabolism;Arginine and proline metabolism;D-Glutamine and D-glutamate metabolism;Nitrogen metabolism;Proximal tubule bicarbonate reclamation	Ank_2;Glutaminase	MIM	literature, APEX_matrix, targetP signal+, mito protein domain+, MS/MS++	MitoDomain
2212	Q9D924	Iron-sulfur cluster assembly 1 homolog, mitochondrial	Isca1			+			31.2892	30.0283	31.6892	29.6412	0.737386	0.0804243	0.109262	0.826697	0.384557	0.256141	3.26622	0.00276364	1.66084	3.70451	0.613852	0.366779	-1.66342	-1.11963	0.566315	0.3979	-0.38713	-0.74492	Q9D924	biosynthetic process;cellular metabolic process;cellular process;cofactor metabolic process;metabolic process	cell part;intracellular membrane-bounded organelle;intracellular organelle;mitochondrion;organelle		Fe-S_biosyn	Matrix	APEX_matrix, targetP signal, yeast mito homolog++, Rickettsial homolog, mito protein domain+, induction, MS/MS++	MitoDomain
1871	Q99M87	DnaJ homolog subfamily A member 3, mitochondrial	Dnaja3	+	+	+			34.0934	32.5144	34.1736	32.4068	8.55401	0	4.37456	0.0035	1.68663	4.6905	6.42911	0	1.65921	6.14368	0.229454	0.828655	-0.0802364	-0.235401	0.475329	0.682642	-0.107656	-0.355702	Q99M87	aging;biological regulation;biosynthetic process;cell activation;cell death;cell differentiation;cellular component organization;cellular localization;cellular membrane organization;cellular metabolic process;cellular nitrogen compound metabolic process;cellular process;death;developmental process;DNA metabolic process;DNA replication;immune system process;localization;macromolecule metabolic pro…	cell part;cytoplasm;cytosol;I-kappaB/NF-kappaB complex;intracellular membrane-bounded organelle;intracellular non-membrane-bounded organelle;intracellular organelle;macromolecular complex;membrane;mitochondrion;nucleus;organelle;protein complex;synapse		CTDII;DnaJ;DnaJ_CXXCXGXG	Matrix	literature, APEX_matrix, targetP signal, Rickettsial homolog, mito protein domain, induction, coexpression++, MS/MS+	SharedDomain
2508	Q9Z0M5	Lysosomal acid lipase/cholesteryl ester hydrolase	Lipa	+		+	+		NaN	NaN	28.5565	27.511	3.06307	0.00106215	0.0713217	0.893572	0.111032	0.146695	4.58892	0.00193103	1.60894	4.73613	3.6561	0.0173333	-1.95836	-4.36722	0.389385	0.464801	-0.460451	-0.641632	Q9Z0M5	anatomical structure development;anatomical structure morphogenesis;biological regulation;catabolic process;cell morphogenesis;cell proliferation;cellular component morphogenesis;cellular component organization;cellular process;cytokine production;developmental process;homeostatic process;lipid metabolic process;metabolic process;multicellular organismal process;primary metabolic process;response…	cell part;extracellular organelle;intracellular membrane-bounded organelle;intracellular organelle;lysosome;organelle;vacuole;vesicle	Lysosome;Steroid biosynthesis	Abhydro_lipase;Abhydrolase_1
1965	Q9CQN1	Heat shock protein 75 kDa, mitochondrial	Trap1	+	+	+			36.1371	34.905	36.4352	34.6518	8.25628	0	4.23277	0.00186667	1.48523	4.25827	5.86304	0	1.5301	5.45492	1.1518	0.463636	-0.298083	-0.887822	1.33715	0.333803	-0.253206	-0.841362	Q9CQN1	biological regulation;cellular metabolic process;cellular process;macromolecule metabolic process;metabolic process;primary metabolic process;protein folding;protein metabolic process;regulation of translation;response to stimulus;response to stress	cell part;extracellular organelle;intracellular membrane-bounded organelle;intracellular organelle;lipid particle;membrane;mitochondrion;nucleoplasm;organelle;vesicle		HSP90	Matrix	APEX_matrix, GFP, targetP signal, Rickettsial homolog, mito protein domain, coexpression++, MS/MS+	SharedDomain
1557	Q8K0D5	Elongation factor G, mitochondrial	Gfm1	+	+	+			34.2567	33.0449	34.5586	32.7295	8.55172	0	4.63452	0.00294737	1.52724	4.62474	5.39979	0	1.51367	5.12371	1.40794	0.428379	-0.301875	-0.958924	1.49425	0.2584	-0.315451	-1.00617	Q8K0D5	biosynthetic process;cellular metabolic process;cellular process;macromolecule metabolic process;metabolic process;translational elongation	cell part;intracellular membrane-bounded organelle;intracellular organelle;mitochondrion;organelle		EFG_C;EFG_II;EFG_IV;GTP_EFTU;GTP_EFTU_D2	Matrix	literature, APEX_matrix, targetP signal, yeast mito homolog++, Rickettsial homolog, mito protein domain, induction, coexpression++, MS/MS++	SharedDomain
2222	Q9DB20	ATP synthase subunit O, mitochondrial	Atp5o	+	+	+			35.6038	34.3393	35.8405	34.0938	5.67563	0	3.22138	0.00387097	1.50998	3.51029	3.93969	0.0024	1.50121	4.06377	0.420413	0.625983	-0.236708	-0.526314	0.893963	0.408481	-0.245481	-0.724291	Q9DB20	biosynthetic process;cellular metabolic process;cellular nitrogen compound metabolic process;cellular process;establishment of localization;heterocycle metabolic process;hydrogen transport;ion transport;metabolic process;nitrogen compound metabolic process;nucleobase-containing compound metabolic process;nucleobase-containing small molecule metabolic process;nucleotide metabolic process;primary m…	cell part;extracellular organelle;intracellular membrane-bounded organelle;intracellular organelle;macromolecular complex;membrane;mitochondrion;nucleus;organelle;plasma membrane;protein complex;proton-transporting two-sector ATPase complex;vesicle	Alzheimer's disease;Huntington's disease;Oxidative phosphorylation;Parkinson's disease	OSCP	MIM	literature, APEX_matrix, targetP signal, yeast mito homolog++, Rickettsial homolog, mito protein domain+, induction, MS/MS++	MitoDomain
1450	Q8BVN4	Transcription termination factor 4, mitochondrial	Mterf4	+	+	+			27.3785	NaN	27.3433	NaN	1.7143	0.00813757	1.58752	0.0496	1.21172	1.98075	1.3565	0.0331535	1.48779	1.8942	0.0503264	0.949102	0.0351887	0.0790419	NaN	1	0	NaN	Q8BVN4	anatomical structure development;biological regulation;biosynthetic process;cellular component assembly;cellular component organization;cellular macromolecular complex assembly;cellular metabolic process;cellular nitrogen compound metabolic process;cellular process;developmental process;establishment of localization;macromolecular complex assembly;macromolecule metabolic process;metabolic process…	cell part;cytoplasm;intracellular membrane-bounded organelle;intracellular organelle;macromolecular complex;mitochondrion;organelle;ribonucleoprotein complex		mTERF	Matrix	APEX_matrix, targetP signal, mito protein domain+, coexpression	MitoDomain
1758	Q91YY4	ATP synthase mitochondrial F1 complex assembly factor 2	Atpaf2	+	+	+			32.3705	31.0782	32.5636	30.7551	4.99089	0	3.65933	0.0026	1.61541	3.99218	2.78603	0.00549398	1.48543	3.13254	0.34734	0.682532	-0.193103	-0.44016	0.627934	0.40823	-0.323088	-0.725863	Q91YY4	cellular component assembly;cellular component organization;cellular macromolecular complex assembly;cellular process;macromolecular complex assembly;protein complex assembly	cell part;intracellular membrane-bounded organelle;intracellular organelle;mitochondrion;organelle		ATP12	Matrix	literature, targetP signal+, yeast mito homolog++, mito protein domain+, induction, coexpression, MS/MS	MitoDomain
1747	Q91XF0	Pyridoxine-5-phosphate oxidase	Pnpo	+	+	+			28.1515	27.3779	28.3152	NaN	2.50369	0.0021645	1.52078	0.0382469	1.68337	2.11524	2.12675	0.0111545	1.47908	2.57817	0.571042	0.465082	-0.618615	-0.874514	0.847488	0.182717	-0.822911	-1.19773	Q91XF0	biosynthetic process;cellular metabolic process;cellular process;cofactor metabolic process;heterocycle metabolic process;metabolic process;small molecule metabolic process;vitamin metabolic process	cell part;cytoplasm;extracellular organelle;nucleoplasm;organelle;vesicle	Vitamin B6 metabolism	PNPOx_C;Pyridox_oxidase	Matrix	APEX_matrix, targetP signal, yeast mito homolog++, coexpression, MS/MS	NonMitoDomain
691	P56480	ATP synthase subunit beta, mitochondrial	Atp5b	+	+	+			38.243	36.8843	38.3363	36.7792	8.8268	0	4.67879	0.00266667	1.46379	4.53689	5.89468	0	1.45201	5.27129	0.290562	0.796798	-0.0933199	-0.27941	1.02994	0.638657	-0.105106	-0.415867	P56480	anatomical structure formation involved in morphogenesis;biological regulation;biosynthetic process;cell differentiation;cellular homeostasis;cellular ion homeostasis;cellular metabolic process;cellular nitrogen compound metabolic process;cellular process;developmental process;establishment of localization;heterocycle metabolic process;homeostatic process;hydrogen transport;ion transport;lipid me…	cell part;cell surface;extracellular organelle;intracellular membrane-bounded organelle;intracellular non-membrane-bounded organelle;intracellular organelle;macromolecular complex;membrane;mitochondrion;nucleus;organelle;plasma membrane;protein complex;proton-transporting two-sector ATPase complex;vesicle	Alzheimer's disease;Huntington's disease;Oxidative phosphorylation;Parkinson's disease	ATP-synt_ab;ATP-synt_ab_C;ATP-synt_ab_N	MIM	literature, APEX_matrix, targetP signal+, yeast mito homolog++, Rickettsial homolog, mito protein domain, coexpression++, MS/MS++	SharedDomain
584	P46656	Adrenodoxin, mitochondrial	Fdx1	+	+	+			31.9947	30.5828	32.018	30.5568	4.51425	0.000156863	2.9658	0.00563158	1.43794	3.23151	2.94361	0.00592208	1.43513	3.21127	0.030393	0.965307	-0.0232205	-0.0501982	0.0395938	0.956587	-0.026031	-0.0608061	P46656	alcohol metabolic process;biological regulation;biosynthetic process;hormone metabolic process;lipid metabolic process;metabolic process;primary metabolic process;small molecule metabolic process	cell part;intracellular membrane-bounded organelle;intracellular organelle;mitochondrion;organelle		Fer2	Matrix	literature, APEX_matrix, targetP signal+, yeast mito homolog+, Rickettsial homolog, mito protein domain, induction, coexpression, MS/MS+	SharedDomain
2035	Q9CXD6	Mitochondrial calcium uniporter regulator 1	Mcur1	+	+	+			32.7575	31.5976	33.0286	31.4486	5.77197	0	3.23213	0.00594444	1.30889	3.28381	3.96949	0.00218182	1.43105	3.98024	0.951354	0.50802	-0.271134	-0.784569	0.298579	0.672769	-0.148965	-0.364187	Q9CXD6	biological regulation;cellular homeostasis;cellular ion homeostasis;cellular process;establishment of localization;homeostatic process;ion transport;transmembrane transport;transport	cell part		DUF1640	MIM	APEX_matrix, yeast mito homolog+, mito protein domain+, induction, MS/MS	MitoDomain
1621	Q8R1Q8	Cytoplasmic dynein 1 light intermediate chain 1	Dync1li1						26.9526	NaN	27.3316	NaN	0.688298	0.10753	0.232161	0.716456	-0.318605	-0.422729	1.02147	0.0671156	1.42535	1.5488	1.37035	0.128627	-1.05509	-1.72584	NaN	1	0	NaN	Q8R1Q8	biological regulation;cell division;cellular component movement;cellular component organization;cellular process;establishment of localization;metabolic process;mitosis;nuclear division;organelle fission;organelle organization;regulation of cell cycle;regulation of mitotic cell cycle;transport	cell part;centrosome;cytoplasm;intracellular non-membrane-bounded organelle;intracellular organelle;kinetochore;macromolecular complex;membrane;microtubule organizing center;organelle;plasma membrane;protein complex	Phagosome;Vasopressin-regulated water reabsorption	DLIC
2340	Q9JIF9	Myotilin	Myot					+	29.6078	26.6855	28.1324	28.5654	0.551772	0.123265	0.180093	0.718418	1.04246	0.424143	0.834361	0.102183	1.41423	1.3494	0.408083	0.481787	1.98797	0.84605	1.12918	0.04632	2.35974	1.8244	Q9JIF9		cell part;cytoskeleton;intracellular non-membrane-bounded organelle;intracellular organelle;membrane;organelle;plasma membrane		I-set
1234	Q6NVE9	Protein phosphatase PTC7 homolog	Pptc7	+	+	+			27.1112	26.5182	27.3418	NaN	2.85066	0.00161538	2.28524	0.014449	1.52483	2.74265	1.82482	0.0160727	1.39468	2.27383	0.7501	0.568596	-0.230533	-0.656713	0.28642	0.568424	-0.36068	-0.498051	Q6NVE9		cell part;intracellular membrane-bounded organelle;intracellular organelle;mitochondrion;organelle		SpoIIE	Matrix	APEX_matrix, targetP signal, yeast mito homolog, mito protein domain+, induction, coexpression, MS/MS++	MitoDomain
1021	Q3UMR5	Calcium uniporter protein, mitochondrial	Mcu	+	+	+			30.269	29.2556	30.6195	29.0863	4.61481	0.00015534	2.87291	0.010087	1.1827	2.88486	3.03246	0.00584615	1.36384	3.20421	0.75405	0.496486	-0.350453	-0.817645	0.352519	0.638474	-0.169308	-0.416267	Q3UMR5	biological regulation;cellular component assembly;cellular component organization;cellular homeostasis;cellular ion homeostasis;cellular process;establishment of localization;homeostatic process;ion transport;macromolecular complex assembly;protein complex assembly;regulation of transport;response to stimulus;signal transduction;transport	cell part;intracellular membrane-bounded organelle;intracellular organelle;macromolecular complex;membrane;mitochondrion;organelle;protein complex		DUF607	MIM	literature, GFP, targetP signal, mito protein domain+, MS/MS++	MitoDomain
128	O35459	Delta(3,5)-Delta(2,4)-dienoyl-CoA isomerase, mitochondrial	Ech1	+	+	+			36.9303	35.7922	37.14	35.6987	6.51288	0	4.3432	0.00226087	1.23157	3.87279	3.71582	0.00271429	1.3477	3.67449	0.64693	0.597807	-0.209636	-0.59021	0.294135	0.760217	-0.093502	-0.280893	O35459	catabolic process;cellular ketone metabolic process;cellular lipid metabolic process;cellular metabolic process;cellular process;lipid metabolic process;metabolic process;organic acid metabolic process;primary metabolic process;small molecule metabolic process	cell part;extracellular organelle;intracellular membrane-bounded organelle;intracellular organelle;membrane;microbody;mitochondrion;organelle;peroxisome;vesicle	Peroxisome	ECH	Matrix	APEX_matrix, targetP signal, yeast mito homolog+, mito protein domain, coexpression+, MS/MS++	SharedDomain
1432	Q8BTC1	Uncharacterized protein C12orf73 homolog		+				+	28.364	28.7606	28.3091	28.4175	0.93483	0.046297	0.51339	0.509269	-0.471951	-0.75824	0.562044	0.196821	1.34641	1.02093	0.161496	0.744984	0.349358	0.338268	1.34735	0.0298435	2.16772	2.04835	Q8BTC1		extracellular region		DUF4516
1410	Q8BMF3	NADP-dependent malic enzyme, mitochondrial	Me3	+	+	+			31.3492	30.4691	31.7823	29.9944	5.45356	0	3.08384	0.00570667	1.35487	3.23218	3.61512	0.00295385	1.31327	3.55458	1.43513	0.323186	-0.433094	-1.19697	1.10088	0.213151	-0.474692	-1.11725	Q8BMF3	cellular ketone metabolic process;cellular metabolic process;cellular process;metabolic process;organic acid metabolic process;small molecule metabolic process	cell part;intracellular membrane-bounded organelle;intracellular organelle;mitochondrion;organelle	Carbon fixation in photosynthetic organisms;Pyruvate metabolism	malic;Malic_M	Matrix	literature, targetP signal, yeast mito homolog+, Rickettsial homolog, mito protein domain, coexpression, MS/MS++	SharedDomain
2358	Q9JK48	Endophilin-B1	Sh3glb1						29.6177	29.2347	28.9289	29.0892	0.466106	0.172889	0.452641	0.42803	-1.47219	-0.886066	0.637845	0.165953	1.31191	1.1094	1.16393	0.107077	-2.34829	-1.86428	0.11511	0.766078	0.435814	0.271264	Q9JK48	biological regulation;biosynthetic process;cell death;cellular component assembly;cellular component organization;cellular ketone metabolic process;cellular lipid metabolic process;cellular metabolic process;cellular process;death;lipid metabolic process;macromolecular complex assembly;macromolecule metabolic process;metabolic process;organic acid metabolic process;primary metabolic process;prote…	cell part;cytoplasm;cytosol;endoplasmic reticulum;extracellular organelle;intracellular membrane-bounded organelle;intracellular organelle;macromolecular complex;membrane;mitochondrial envelope;organelle;protein complex;vesicle	Endocytosis	BAR;SH3_9
320	P09542	Myosin light chain 3	Myl3	+					32.6624	28.9019	29.4553	31.452	0.991334	0.0309501	0.668046	0.218169	2.89353	1.26569	0.539552	0.208208	1.29388	0.986335	1.17042	0.0818586	3.20716	1.95544	0.372554	0.381468	1.60751	0.774856	P09542	anatomical structure development;anatomical structure morphogenesis;biological regulation;developmental process;multicellular organismal process;muscle contraction	cell part;macromolecular complex;protein complex	Cardiac muscle contraction;Dilated cardiomyopathy;Hypertrophic cardiomyopathy (HCM)	EF-hand_6
1652	Q8VC74	Mitochondrial inner membrane protein COX18	Cox18	+		+			27.1546	NaN	27.0532	NaN	1.52313	0.0187241	0.0912263	0.874045	0.118485	0.17607	2.83935	0.00506122	1.22974	2.91671	0.946829	0.281383	-0.867608	-1.29931	NaN	1	0	NaN	Q8VC74	cellular component assembly;cellular component organization;cellular localization;cellular macromolecular complex assembly;cellular membrane organization;cellular process;establishment of localization;localization;macromolecular complex assembly;membrane organization;mitochondrion organization;organelle organization;protein complex assembly;protein transport;transport	cell part;intracellular membrane-bounded organelle;intracellular organelle;mitochondrion;organelle		60KD_IMP	MIM	literature, targetP signal+, yeast mito homolog++, mito protein domain, coexpression	SharedDomain
2342	Q9JII6	Alcohol dehydrogenase [NADP(+)]	Akr1a1	+					28.2219	27.7421	28.5203	27.5445	1.1797	0.0346453	1.05382	0.217584	0.677424	1.2703	1.15957	0.0545507	1.22771	1.62436	0.40029	0.610439	-0.298387	-0.565286	0.175153	0.709199	0.251895	0.331864	Q9JII6	alcohol metabolic process;biosynthetic process;carbohydrate metabolic process;catabolic process;cellular aldehyde metabolic process;cellular ketone metabolic process;cellular metabolic process;cellular process;metabolic process;organic acid metabolic process;primary metabolic process;small molecule metabolic process;vitamin metabolic process	cell part;cytosol;extracellular organelle;extracellular space;organelle;vesicle	Caprolactam degradation;Glycerolipid metabolism;Glycolysis / Gluconeogenesis	Aldo_ket_red
173	O55142	60S ribosomal protein L35a	Rpl35a						29.3111	29.166	29.3935	29.2832	0.447371	0.204206	0.0369265	0.967661	0.0278955	0.0604606	0.548781	0.206241	1.22743	0.989763	0.0943413	0.886196	-0.0824447	-0.158829	0.498764	0.302187	1.11709	0.91273	O55142	biosynthetic process;cellular metabolic process;cellular nitrogen compound metabolic process;cellular process;macromolecule metabolic process;metabolic process;nitrogen compound metabolic process;nucleobase-containing compound metabolic process;primary metabolic process;protein metabolic process;ribosomal large subunit biogenesis;RNA metabolic process;RNA processing;rRNA processing;translation	cell part;extracellular organelle;intracellular membrane-bounded organelle;intracellular organelle;macromolecular complex;membrane;mitochondrion;organelle;ribonucleoprotein complex;vesicle	Ribosome	Ribosomal_L35Ae
2236	Q9DBG1	Sterol 26-hydroxylase, mitochondrial	Cyp27a1	+	+	+			29.722	28.9797	30.2043	28.5924	4.79312	0.000158416	2.60407	0.0168381	1.12958	2.64799	3.39196	0.00372973	1.22465	3.27831	1.15283	0.349673	-0.482342	-1.14984	1.10791	0.256134	-0.387277	-1.01262	Q9DBG1	alcohol metabolic process;lipid metabolic process;metabolic process;primary metabolic process;small molecule metabolic process	cell part;intracellular membrane-bounded organelle;intracellular organelle;membrane;mitochondrion;organelle	PPAR signaling pathway;Primary bile acid biosynthesis	p450	MIM	literature, targetP signal+, mito protein domain, MS/MS++	SharedDomain
256	P01901	H-2 class I histocompatibility antigen, K-B alpha chain	H2-K1	+					29.5257	28.071	29.2875	28.4897	1.1334	0.0339243	1.12789	0.12803	1.03601	1.52234	1.00709	0.076	1.21654	1.47946	0.166698	0.763666	0.23816	0.316679	0.316245	0.52051	0.418687	0.551044	P01901;P04223;P14428;P14426;P03991	anatomical structure development;biological regulation;developmental process;immune system process;multi-organism process;response to biotic stimulus;response to stimulus;response to stress	cell part;cell surface;endoplasmic reticulum;extracellular organelle;Golgi apparatus;intracellular membrane-bounded organelle;intracellular organelle;macromolecular complex;membrane;MHC protein complex;organelle;protein complex;vesicle	Allograft rejection;Antigen processing and presentation;Autoimmune thyroid disease;Cell adhesion molecules (CAMs);Endocytosis;Graft-versus-host disease;Natural killer cell mediated cytotoxicity;Phagosome;Type I diabetes mellitus;Viral myocarditis	C1-set;MHC_I;MHC_I_C
636	P50637	Translocator protein	Tspo						29.7799	29.7695	29.9006	29.3609	0.157452	0.495286	0.227145	0.680913	-0.661501	-0.482369	0.459762	0.269404	1.20033	0.872087	0.438974	0.481076	-1.20119	-0.844142	0.238312	0.567736	0.660635	0.499486	P50637	aging;anatomical structure development;anatomical structure morphogenesis;behavior;biological regulation;biosynthetic process;cell motility;cellular component morphogenesis;cellular component movement;cellular component organization;cellular process;developmental process;establishment of localization;ion transport;lipid metabolic process;lipid transport;locomotion;metabolic process;multicellular …	cell part;cytoplasm;extracellular organelle;intracellular membrane-bounded organelle;intracellular organelle;membrane;mitochondrion;organelle;vesicle	Neuroactive ligand-receptor interaction	TspO_MBR	MOM	literature, mito protein domain, MS/MS++	SharedDomain
2266	Q9DCI9	39S ribosomal protein L32, mitochondrial	Mrpl32						27.4624	27.578	27.6637	27.4455	0.654611	0.125196	0.396474	0.595564	-0.366966	-0.605143	0.836695	0.113281	1.18103	1.30277	0.540141	0.507952	-0.494018	-0.791543	0.742922	0.192749	1.05398	1.17623	Q9DCI9	biosynthetic process;cellular metabolic process;cellular process;macromolecule metabolic process;metabolic process;primary metabolic process;protein metabolic process;translation	cell part;intracellular membrane-bounded organelle;intracellular organelle;macromolecular complex;mitochondrion;organelle;ribonucleoprotein complex		Ribosomal_L32p	Matrix	literature, APEX_matrix, yeast mito homolog++, Rickettsial homolog, mito protein domain, coexpression, MS/MS	SharedDomain
1791	Q922P9	Putative oxidoreductase GLYR1	Glyr1	+				+	27.4982	NaN	27.3094	27.3592	2.8571	0.00127749	0.170938	0.815509	0.138946	0.26978	1.01469	0.0776273	1.1781	1.47491	0.965823	0.22567	1.13189	1.41483	3.35446	0.007	2.17104	4.23516	Q922P9	alcohol metabolic process;carbohydrate metabolic process;catabolic process;cellular metabolic process;cellular nitrogen compound metabolic process;cellular process;cofactor metabolic process;heterocycle metabolic process;metabolic process;nitrogen compound metabolic process;nucleobase-containing compound metabolic process;nucleobase-containing small molecule metabolic process;nucleotide metabolic…	cell part;cytoplasm;Golgi apparatus;intracellular membrane-bounded organelle;intracellular organelle;nucleoplasm;organelle		NAD_binding_11;NAD_binding_2;PWWP
645	P51667	Myosin regulatory light chain 2, ventricular/cardiac muscle isoform	Myl2	+					32.3636	29.068	29.5539	31.4209	1.00426	0.0309481	0.586072	0.290517	2.24706	1.12122	0.540631	0.214872	1.16734	0.971625	1.02297	0.129527	2.80969	1.73644	0.534127	0.252202	1.72997	1.01828	P51667;Q62082	anatomical structure development;anatomical structure formation involved in morphogenesis;anatomical structure morphogenesis;biological regulation;cell development;cellular component assembly;cellular component organization;cellular process;circulatory system process;cytoskeleton organization;developmental process;multicellular organismal process;muscle contraction;organelle organization;post-emb…	cell part;cytoskeleton;intracellular membrane-bounded organelle;intracellular non-membrane-bounded organelle;intracellular organelle;macromolecular complex;mitochondrion;organelle;protein complex	Cardiac muscle contraction;Dilated cardiomyopathy;Focal adhesion;Hypertrophic cardiomyopathy (HCM);Leukocyte transendothelial migration;Regulation of actin cytoskeleton;Tight junction	EF-hand_1;EF-hand_7
495	P28650	Adenylosuccinate synthetase isozyme 1	Adssl1	+		+			30.5519	28.6615	29.8211	29.2581	1.58654	0.0108159	1.08674	0.117237	1.29381	1.57815	1.37216	0.0456174	1.15951	1.77971	1.02145	0.288194	0.730884	1.2837	0.388429	0.432261	0.596584	0.684132	P28650;P46664	amine metabolic process;biosynthetic process;cellular amino acid metabolic process;cellular ketone metabolic process;cellular metabolic process;cellular nitrogen compound metabolic process;cellular process;heterocycle metabolic process;metabolic process;nitrogen compound metabolic process;nucleobase-containing compound metabolic process;nucleobase-containing small molecule metabolic process;nucle…	cell part;cytoplasm;cytosol;extracellular organelle;membrane;organelle;plasma membrane;vesicle	Alanine, aspartate and glutamate metabolism;Purine metabolism	Adenylsucc_synt
129	O35465	Peptidyl-prolyl cis-trans isomerase FKBP8	Fkbp8						28.8694	29.017	28.7461	28.9047	0.358139	0.261443	0.441939	0.480658	-0.858004	-0.802828	0.613418	0.18523	1.15751	1.05691	0.349867	0.567341	-0.699375	-0.660195	0.708302	0.185689	1.31614	1.19195	O35465	anatomical structure development;biological regulation;cell death;cellular metabolic process;cellular process;death;developmental process;growth;macromolecule metabolic process;macromolecule modification;metabolic process;multicellular organismal process;peptidyl-amino acid modification;primary metabolic process;protein folding;protein metabolic process;protein modification process;response to st…	cell part;intracellular membrane-bounded organelle;intracellular organelle;membrane;mitochondrial envelope;mitochondrion;organelle		FKBP_C;TPR_1	MOM	literature, yeast mito homolog, mito protein domain, coexpression, MS/MS	SharedDomain
610	P48758	Carbonyl reductase [NADPH] 1	Cbr1	+	+	+			31.9304	31.1278	32.2817	30.6541	4.95996	9.30233e-05	3.10327	0.0062	1.2763	3.15345	3.00816	0.0051134	1.1539	2.93649	0.810248	0.481227	-0.351278	-0.844697	1.40566	0.164899	-0.473679	-1.24517	P48758	cell differentiation;cellular ketone metabolic process;cellular metabolic process;cellular process;cofactor metabolic process;developmental process;drug metabolic process;metabolic process;small molecule metabolic process;vitamin metabolic process	cell part;cytoplasm;extracellular organelle;organelle;vesicle	Arachidonic acid metabolism	adh_short
255	P01899	H-2 class I histocompatibility antigen, D-B alpha chain	H2-D1	+		+			30.5485	29.634	30.7676	29.5308	1.96786	0.00637931	1.56976	0.0656162	1.01775	1.8519	1.58201	0.03057	1.13366	1.9329	0.223021	0.727256	-0.219103	-0.368772	0.112187	0.83774	-0.103197	-0.190775	P01899;P01897;P01896;P01898;P14427	biological regulation;immune system process;response to stimulus;response to stress	cell part;cell surface;endoplasmic reticulum;extracellular organelle;Golgi apparatus;intracellular membrane-bounded organelle;intracellular organelle;macromolecular complex;membrane;MHC protein complex;organelle;plasma membrane;protein complex;vesicle	Allograft rejection;Antigen processing and presentation;Autoimmune thyroid disease;Cell adhesion molecules (CAMs);Endocytosis;Graft-versus-host disease;Natural killer cell mediated cytotoxicity;Phagosome;Type I diabetes mellitus;Viral myocarditis	C1-set;MHC_I;MHC_I_C
1217	Q64FW2	All-trans-retinol 13,14-reductase	Retsat	+			+		NaN	27.7237	28.271	NaN	2.24882	0.0028664	NaN	1	0	NaN	0.779608	0.131853	1.13251	1.23284	2.80883	0.0152	-2.58612	-3.84558	0.782712	0.162662	-1.21884	-1.25543	Q64FW2	biological regulation;cellular lipid metabolic process;cellular metabolic process;cellular process;hormone metabolic process;lipid metabolic process;metabolic process;primary metabolic process;small molecule metabolic process;vitamin metabolic process	cell part;membrane	Retinol metabolism
2172	Q9D6Y9	1,4-alpha-glucan-branching enzyme	Gbe1	+					28.1945	28.0806	28.1715	NaN	1.79681	0.00557357	1.14597	0.0810516	1.81051	1.76089	1.26044	0.052751	1.11412	1.66669	0.49292	0.480489	-0.770374	-0.843802	1.23056	0.0500881	-1.46676	-1.76702	Q9D6Y9	biosynthetic process;carbohydrate metabolic process;cellular metabolic process;cellular process;energy reserve metabolic process;generation of precursor metabolites and energy;macromolecule metabolic process;metabolic process;polysaccharide metabolic process;primary metabolic process	extracellular organelle;organelle;vesicle	Starch and sucrose metabolism	Alpha-amylase;Alpha-amylase_C;CBM_48
550	P38647	Stress-70 protein, mitochondrial	Hspa9	+	+	+			38.0114	37.079	38.1911	36.9818	6.32246	0	3.43412	0.00795455	1.02961	2.99881	4.42002	0.00336842	1.11218	3.66659	0.716448	0.618183	-0.179707	-0.557579	0.323177	0.743366	-0.0971384	-0.29657	P38647	cellular metabolic process;cellular process;establishment of localization;macromolecule metabolic process;metabolic process;nuclear transport;nucleocytoplasmic transport;primary metabolic process;protein folding;protein metabolic process;protein targeting;protein transport;transport	cell part;cytoplasm;extracellular organelle;intracellular membrane-bounded organelle;intracellular non-membrane-bounded organelle;intracellular organelle;mitochondrion;nucleolus;organelle;vesicle	ko05152;RNA degradation	HSP70	Matrix	APEX_matrix, targetP signal, yeast mito homolog, Rickettsial homolog, mito protein domain, induction, coexpression, MS/MS++	SharedDomain
242	P00920	Carbonic anhydrase 2	Ca2	+			+	+	32.1944	26.0836	27.4676	30.7963	3.16311	0.000270677	0.423207	0.455181	1.39814	0.838663	0.881623	0.106984	1.10969	1.32834	1.96745	0.0169231	4.72681	3.1575	2.49949	0.00509091	4.43835	3.91103	P00920	anatomical structure development;anatomical structure morphogenesis;biological regulation;cellular homeostasis;cellular ion homeostasis;cellular metabolic process;cellular process;developmental process;establishment of localization;gas transport;homeostatic process;metabolic process;one-carbon metabolic process;regulation of transport;response to abiotic stimulus;response to chemical stimulus;res…	apical part of cell;cell part;cell projection;cytoplasm;cytosol;extracellular organelle;extracellular space;membrane;microvillus;neuron projection;organelle;plasma membrane;vesicle	Nitrogen metabolism	Carb_anhydrase
1358	Q8BGV0	Probable asparagine--tRNA ligase, mitochondrial	Nars2	+	+				29.6423	29.1536	30.2598	28.0874	2.27871	0.00301107	1.97491	0.0185085	1.55492	2.48794	1.06122	0.0737905	1.10619	1.49294	0.909102	0.35865	-0.617421	-1.1339	0.908116	0.148628	-1.06615	-1.34033	Q8BGV0	amine metabolic process;cellular amino acid metabolic process;cellular ketone metabolic process;cellular metabolic process;cellular nitrogen compound metabolic process;cellular process;macromolecule metabolic process;metabolic process;nitrogen compound metabolic process;nucleobase-containing compound metabolic process;organic acid metabolic process;primary metabolic process;RNA metabolic process;…	cell part;intracellular membrane-bounded organelle;intracellular organelle;mitochondrion;organelle	Aminoacyl-tRNA biosynthesis	tRNA_anti-codon;tRNA-synt_2	Matrix	GFP, targetP signal+, yeast mito homolog++, Rickettsial homolog, mito protein domain, coexpression	SharedDomain
15	A2ATU0	Probable 2-oxoglutarate dehydrogenase E1 component DHKTD1, mitochondrial	Dhtkd1	+	+	+			29.6297	28.8206	29.9256	28.4661	2.68801	0.0025042	1.93425	0.0306933	1.16365	2.21653	1.90039	0.0207351	1.10509	2.14875	0.410634	0.611237	-0.295911	-0.57088	0.506107	0.433862	-0.354473	-0.680339	A2ATU0	alcohol metabolic process;carbohydrate metabolic process;catabolic process;cell differentiation;cellular metabolic process;cellular process;cofactor metabolic process;developmental process;generation of precursor metabolites and energy;metabolic process;primary metabolic process;small molecule metabolic process	cell part;intracellular membrane-bounded organelle;intracellular organelle;macromolecular complex;mitochondrion;organelle;oxoglutarate dehydrogenase complex;protein complex		E1_dh;Transket_pyr	Matrix	APEX_matrix, targetP signal+, yeast mito homolog+, Rickettsial homolog, mito protein domain+, MS/MS	MitoDomain
1045	Q4VAE3	Transmembrane protein 65	Tmem65	+		+			30.0742	29.1129	30.199	29.1514	2.2558	0.00469401	1.24483	0.119969	0.922747	1.55781	2.81488	0.00653571	1.08604	2.72955	0.121831	0.85085	-0.1248	-0.214195	0.0632685	0.929805	0.0384941	0.0925292	Q4VAE3		cell part;intracellular membrane-bounded organelle;intracellular organelle;mitochondrion;organelle		DUF2453	MIM	literature, APEX_matrix, targetP signal, coexpression, MS/MS++	NA
1068	Q5NCE8	Magnesium transporter MRS2 homolog, mitochondrial	Mrs2	+	+	+		+	29.1516	28.5544	29.6347	28.0054	2.78501	0.00107865	1.76533	0.0156505	2.99882	2.68039	1.49917	0.0366306	1.08036	1.83867	0.337865	0.598929	-0.48315	-0.595592	1.64647	0.0147273	-2.40161	-2.43095	Q5NCE8		cell part;intracellular membrane-bounded organelle;intracellular organelle;membrane;mitochondrion;organelle			MIM	APEX_matrix, GFP, targetP signal, yeast mito homolog++, coexpression	NA
402	P16125	L-lactate dehydrogenase B chain	Ldhb						29.1458	28.7947	29.8744	28.4249	0.980196	0.0516369	0.589834	0.399184	0.720954	0.929295	1.08874	0.0721169	1.07964	1.50703	0.57696	0.443154	-0.728521	-0.919282	0.314212	0.540213	-0.369835	-0.530478	P16125	biosynthetic process;carbohydrate metabolic process;cellular ketone metabolic process;cellular metabolic process;cellular nitrogen compound metabolic process;cellular process;cofactor metabolic process;heterocycle metabolic process;metabolic process;nitrogen compound metabolic process;nucleobase-containing compound metabolic process;nucleobase-containing small molecule metabolic process;nucleotid…	cell part;cytoplasm;extracellular organelle;intracellular membrane-bounded organelle;intracellular organelle;membrane;mitochondrion;organelle;vesicle	Cysteine and methionine metabolism;Glycolysis / Gluconeogenesis;Propanoate metabolism;Pyruvate metabolism	Ldh_1_C;Ldh_1_N	unknown	Rickettsial homolog, mito protein domain, induction	SharedDomain
910	Q00897	Alpha-1-antitrypsin 1-4	Serpina1d						27.4727	27.6061	27.5183	27.4596	0.380941	0.261289	0.355353	0.591307	-0.464586	-0.608494	0.680192	0.163736	1.07233	1.11502	0.834754	0.321225	-0.854425	-1.19978	0.371843	0.432635	0.682487	0.684442	Q00897	biological regulation;response to chemical stimulus;response to endogenous stimulus;response to stimulus	cell part;endoplasmic reticulum;extracellular organelle;extracellular region;extracellular space;Golgi apparatus;intracellular membrane-bounded organelle;intracellular organelle;organelle;vesicle	Complement and coagulation cascades	Serpin
433	P19258	Protein Mpv17	Mpv17						28.2845	27.9731	28.0643	28.2154	0.154492	0.508163	0.201161	0.717966	-0.4878	-0.420754	0.466108	0.27319	1.07153	0.865272	0.273068	0.620164	-0.606477	-0.542594	0.387569	0.397371	0.952855	0.747144	P19258	anatomical structure development;biological regulation;cellular component organization;cellular metabolic process;cellular process;developmental process;extracellular matrix organization;extracellular structure organization;homeostatic process;metabolic process;mitochondrion organization;organelle organization;response to chemical stimulus;response to oxidative stress;response to stimulus;respons…	cell part;intracellular membrane-bounded organelle;intracellular organelle;membrane;microbody;mitochondrion;organelle;peroxisome	Peroxisome	Mpv17_PMP22	MIM	literature, targetP signal, yeast mito homolog+, mito protein domain, coexpression, MS/MS++	SharedDomain
1952	Q9CQF4	Uncharacterized protein C6orf203 homolog		+	+	+			31.185	30.1301	31.1783	30.2534	5.38225	0.000126316	3.13841	0.0159604	0.931571	2.68331	3.65494	0.00562963	1.04814	3.14735	0.0175756	0.986569	0.00674009	0.0204235	0.354574	0.686695	0.123308	0.352475	Q9CQF4		cell part;intracellular membrane-bounded organelle;intracellular organelle;mitochondrion;organelle			Matrix	GFP, targetP signal, induction, coexpression++, MS/MS+	NA
1869	Q99M07	Cytochrome c oxidase assembly factor 5	Coa5			+			NaN	27.0877	27.4971	26.999	0.862703	0.0815764	0.254729	0.709629	-0.302439	-0.441188	1.36521	0.0481626	1.04362	1.7157	0.892925	0.284574	-0.961037	-1.29099	0.550127	0.40479	0.385018	0.732518	Q99M07		cell part;intracellular membrane-bounded organelle;intracellular organelle;mitochondrion;organelle		Pet191_N	IMS	literature, APEX_IMS, yeast mito homolog++, mito protein domain+, induction, MS/MS	MitoDomain
1203	Q64445	Cytochrome c oxidase subunit 8A, mitochondrial	Cox8a						31.0135	31.258	30.9405	30.5098	0.159119	0.498495	0.515	0.499277	0.503705	0.775295	0.318107	0.406214	1.04131	0.656791	0.100237	0.887994	0.0729785	0.156214	0.164513	0.666659	0.61058	0.374156	Q64445		cell part;intracellular membrane-bounded organelle;intracellular organelle;membrane;mitochondrion;organelle	Alzheimer's disease;Cardiac muscle contraction;Huntington's disease;Oxidative phosphorylation;Parkinson's disease	COX8	MIM	literature, targetP signal+, mito protein domain+, coexpression+, MS/MS	MitoDomain
1491	Q8C5Q4	G-rich sequence factor 1	Grsf1	+	+	+			31.2845	30.3542	31.3876	29.9516	6.67027	0	3.84574	0.0035102	1.33292	3.74067	4.3232	0.004	1.03339	3.44674	0.521124	0.737331	-0.103016	-0.353909	1.32721	0.211105	-0.402544	-1.11331	Q8C5Q4	anatomical structure morphogenesis;cellular metabolic process;cellular nitrogen compound metabolic process;cellular process;developmental process;macromolecule metabolic process;metabolic process;mRNA metabolic process;mRNA processing;nitrogen compound metabolic process;nucleobase-containing compound metabolic process;primary metabolic process;RNA metabolic process;RNA processing;tRNA metabolic p…	cell part;intracellular membrane-bounded organelle;intracellular non-membrane-bounded organelle;intracellular organelle;mitochondrion;organelle			Matrix	APEX_matrix, targetP signal, mito protein domain, induction, coexpression, MS/MS	SharedDomain
1831	Q99K48	Non-POU domain-containing octamer-binding protein	Nono	+				+	29.4073	28.7935	29.32	30.3608	1.33569	0.0151009	0.92863	0.195927	-0.953447	-1.31957	0.373672	0.354839	1.01144	0.734762	0.423422	0.508869	0.890149	0.785194	1.74206	0.0117183	2.85504	2.62812	Q99K48	biological regulation;biosynthetic process;cellular metabolic process;cellular nitrogen compound metabolic process;cellular process;DNA metabolic process;DNA recombination;DNA repair;macromolecule metabolic process;metabolic process;mRNA metabolic process;mRNA processing;nitrogen compound metabolic process;nucleobase-containing compound metabolic process;primary metabolic process;response to DNA …	cell part;intracellular membrane-bounded organelle;intracellular non-membrane-bounded organelle;intracellular organelle;membrane;nucleolus;nucleoplasm;nucleus;organelle		NOPS;RRM_1
114	O35143	ATPase inhibitor, mitochondrial	Atpif1	+		+			30.0257	29.6776	30.6845	29.2749	3.61952	0.000976744	1.57768	0.100828	0.750751	1.64412	2.94094	0.00681739	1.00694	2.69637	1.69759	0.160201	-0.658832	-1.60766	0.893991	0.289302	-0.402641	-0.941053	O35143	biological regulation;biosynthetic process;cell differentiation;cellular component assembly;cellular component organization;cellular homeostasis;cellular ion homeostasis;cellular metabolic process;cellular nitrogen compound metabolic process;cellular process;cofactor metabolic process;developmental process;heterocycle metabolic process;homeostatic process;macromolecular complex assembly;metabolic…	cell part;cell surface;intracellular membrane-bounded organelle;intracellular organelle;macromolecular complex;mitochondrion;organelle;protein complex;proton-transporting two-sector ATPase complex		IATP	Matrix	literature, APEX_matrix, targetP signal, yeast mito homolog++, mito protein domain+, MS/MS++	MitoDomain
254	P01887	Beta-2-microglobulin	B2m	+	+	+			30.7573	29.6167	30.6208	29.6584	2.4817	0.00336396	1.74204	0.0442938	1.09884	2.03061	2.07067	0.0191257	1.00413	2.1778	0.144189	0.820416	0.136433	0.243788	0.0630454	0.92717	0.0417256	0.0959353	P01887	biological regulation;cell activation;cell differentiation;cellular metabolic process;cellular process;developmental process;homeostatic process;immune system process;macromolecule metabolic process;metabolic process;primary metabolic process;protein folding;protein metabolic process;response to biotic stimulus;response to chemical stimulus;response to drug;response to stimulus;response to stress	cell part;cytoplasm;extracellular organelle;extracellular space;Golgi apparatus;intracellular membrane-bounded organelle;intracellular organelle;macromolecular complex;membrane;MHC protein complex;organelle;plasma membrane;protein complex;vesicle	Antigen processing and presentation	C1-set
396	P15532	Nucleoside diphosphate kinase A	Nme1						27.9044	27.3872	28.2219	27.3102	0.765758	0.0843236	1.46764	0.058866	1.26055	1.90616	0.547718	0.22549	0.99283	0.952204	0.221883	0.683543	0.416958	0.437349	0.0911604	0.839071	0.149235	0.187462	P15532	anatomical structure development;biological regulation;biosynthetic process;catabolic process;cell differentiation;cellular component organization;cellular membrane organization;cellular metabolic process;cellular nitrogen compound metabolic process;cellular process;developmental process;DNA metabolic process;endocytosis;establishment of localization;heterocycle metabolic process;macromolecule me…	cell part;cytosol;extracellular organelle;intracellular membrane-bounded organelle;intracellular organelle;membrane;mitochondrion;nucleus;organelle;vesicle	Purine metabolism;Pyrimidine metabolism	NDK
1159	Q61990	Poly(rC)-binding protein 2	Pcbp2	+				+	28.499	28.0695	27.9041	28.5606	1.55687	0.012368	0.137384	0.884077	-0.0615969	-0.166689	0.667476	0.174953	0.991804	1.08328	2.06912	0.143149	0.594975	1.67684	1.20977	0.0474545	1.64838	1.79389	Q61990;P57722	biological regulation;catabolic process;cellular metabolic process;cellular process;immune system process;macromolecule metabolic process;metabolic process;multi-organism process;primary metabolic process;protein metabolic process;proteolysis;proteolysis involved in cellular protein catabolic process;response to biotic stimulus;response to stimulus;response to stress	cell part;cytoplasm;cytosol;extracellular organelle;intracellular membrane-bounded organelle;intracellular organelle;macromolecular complex;membrane;nucleoplasm;nucleus;organelle;ribonucleoprotein complex;vesicle		KH_1
1246	Q6PB66	Leucine-rich PPR motif-containing protein, mitochondrial	Lrpprc	+	+	+			36.0272	35.1834	36.17	35.05	4.88294	0.000173913	2.71786	0.0182143	0.977208	2.53136	3.77577	0.00583529	0.98665	3.09194	0.282325	0.740415	-0.1428	-0.348229	1.00561	0.568614	-0.133359	-0.497048	Q6PB66	biological regulation;biosynthetic process;cellular metabolic process;cellular nitrogen compound metabolic process;cellular process;establishment of localization;macromolecule metabolic process;metabolic process;nitrogen compound metabolic process;nucleobase-containing compound metabolic process;nucleobase-containing compound transport;primary metabolic process;regulation of organelle organizatio…	cell part;chromosome;cytoplasm;cytoskeleton;intracellular membrane-bounded organelle;intracellular non-membrane-bounded organelle;intracellular organelle;macromolecular complex;membrane;mitochondrion;nuclear chromosome;nucleoplasm;nucleus;organelle;protein complex;ribonucleoprotein complex		PPR;PPR_3	Matrix	literature, APEX_matrix, targetP signal+, yeast mito homolog++, mito protein domain, induction, coexpression++, MS/MS++	SharedDomain
704	P58059	28S ribosomal protein S21, mitochondrial	Mrps21						27.864	28.2787	27.8031	28.1522	0.469449	0.192773	0.719254	0.311567	-0.824171	-1.08576	0.514251	0.245274	0.984929	0.911659	0.363609	0.58747	-0.47514	-0.620782	0.747681	0.165743	1.33396	1.23936	P58059	biosynthetic process;cellular metabolic process;cellular process;macromolecule metabolic process;metabolic process;primary metabolic process;protein metabolic process;translation	cell part;intracellular membrane-bounded organelle;intracellular organelle;macromolecular complex;membrane;mitochondrion;organelle;ribonucleoprotein complex;small ribosomal subunit		Ribosomal_S21	Matrix	literature, yeast mito homolog++, Rickettsial homolog, mito protein domain, induction, MS/MS++	SharedDomain
1991	Q9CQY6	Ubiquinol-cytochrome-c reductase complex assembly factor 2	Uqcc2	+		+			29.7521	29.1623	30.1465	29.0277	1.28988	0.0203941	0.881971	0.157847	1.59326	1.43281	2.77491	0.0110645	0.984257	2.57257	0.657869	0.503993	-0.394435	-0.808286	0.523146	0.296384	-1.00344	-0.925363	Q9CQY6	biological regulation;cellular component assembly;cellular component organization;cellular macromolecular complex assembly;cellular process;macromolecular complex assembly;protein complex assembly;protein complex biogenesis;regulation of organelle organization;regulation of translation;regulation of transport	cell part;intracellular membrane-bounded organelle;intracellular non-membrane-bounded organelle;intracellular organelle;membrane;mitochondrion;nucleus;organelle			MIM	APEX_matrix, GFP, coexpression, MS/MS	NA
940	Q06185	ATP synthase subunit e, mitochondrial	Atp5i	+		+			32.8059	32.0236	33.0019	32.1888	2.99584	0.002848	1.23486	0.194286	0.617114	1.32921	3.86756	0.00542857	0.978319	3.11847	0.308012	0.696137	-0.196033	-0.418895	0.780644	0.530444	0.165172	0.542094	Q06185	biosynthetic process;cellular metabolic process;cellular nitrogen compound metabolic process;cellular process;establishment of localization;heterocycle metabolic process;hydrogen transport;ion transport;metabolic process;nitrogen compound metabolic process;nucleobase-containing compound metabolic process;nucleobase-containing small molecule metabolic process;nucleotide metabolic process;primary m…	cell part;intracellular membrane-bounded organelle;intracellular organelle;macromolecular complex;mitochondrion;organelle;protein complex;proton-transporting two-sector ATPase complex	Oxidative phosphorylation	ATP-synt_E	MIM	literature, APEX_IMS, yeast mito homolog++, mito protein domain+, coexpression++, MS/MS++	MitoDomain
2211	Q9D8Z2	TP53-regulated inhibitor of apoptosis 1	Triap1						27.7979	27.6517	28.1568	27.791	0.780374	0.0781119	0.0291169	0.958214	0.0751166	0.0692024	0.867227	0.118116	0.973638	1.2723	1.04703	0.159366	-1.54006	-1.60104	0.388066	0.426684	-0.641535	-0.694884	Q9D8Z2	biological regulation;cellular component organization;cellular membrane organization;cellular process;establishment of localization;lipid transport;membrane organization;regulation of organelle organization;response to abiotic stimulus;response to DNA damage stimulus;response to stimulus;response to stress;signal transduction;transport	cell part;intracellular membrane-bounded organelle;intracellular organelle;macromolecular complex;mitochondrion;organelle;protein complex		UPF0203	IMS	literature, yeast mito homolog++, mito protein domain, induction, MS/MS++	SharedDomain
200	O70571	[Pyruvate dehydrogenase (acetyl-transferring)] kinase isozyme 4, mitochondrial	Pdk4	+	+	+			34.3267	33.6225	34.5952	33.4278	7.1732	0	4.49157	0.00644156	0.898872	3.19711	4.05723	0.00577215	0.972692	3.19304	1.25515	0.476402	-0.268502	-0.856948	1.53071	0.40806	-0.194683	-0.725114	O70571	alcohol metabolic process;biological regulation;biosynthetic process;carbohydrate metabolic process;cell communication;cellular ketone metabolic process;cellular metabolic process;cellular process;cofactor metabolic process;homeostatic process;macromolecule metabolic process;macromolecule modification;metabolic process;organic acid metabolic process;phosphorus metabolic process;primary metabolic …	cell part;intracellular membrane-bounded organelle;intracellular organelle;membrane;mitochondrion;organelle		BCDHK_Adom3;HATPase_c	MIM	literature, targetP signal, yeast mito homolog+, mito protein domain+, induction, coexpression, MS/MS++	MitoDomain
1702	Q91V16	LYR motif-containing protein 5	Lyrm5	+	+	+			30.7996	30.3461	31.3105	30.054	4.64697	0.00028125	2.2469	0.0495914	0.745594	1.97574	3.40839	0.00530693	0.964403	2.87255	1.38045	0.288553	-0.510834	-1.28407	1.51586	0.281067	-0.292025	-0.961624	Q91V16		cell part;intracellular membrane-bounded organelle;intracellular organelle;mitochondrion;organelle		Complex1_LYR	Matrix	mito protein domain+, induction, coexpression, MS/MS++	MitoDomain
2284	Q9DCZ1	GMP reductase 1	Gmpr	+		+			29.0505	28.1075	29.0717	28.1613	1.32558	0.0272186	1.05389	0.169093	0.889187	1.39494	1.43211	0.0479184	0.964118	1.71873	0.0185485	0.976741	-0.0212092	-0.0360655	0.045328	0.92969	0.0537214	0.0875572	Q9DCZ1	cellular aromatic compound metabolic process;cellular metabolic process;cellular nitrogen compound metabolic process;cellular process;heterocycle metabolic process;metabolic process;nitrogen compound metabolic process;nucleobase-containing compound metabolic process;nucleobase-containing small molecule metabolic process;nucleotide metabolic process;primary metabolic process;small molecule metabol…		Purine metabolism	IMPDH
106	O09161	Calsequestrin-2	Casq2						28.2575	NaN	27.5453	26.4518	0.558887	0.13125	0.597524	0.298805	1.76323	1.10662	0.584454	0.20767	0.961327	0.98741	0.374631	0.528259	1.26926	0.758526	0.327007	0.503042	0.467351	0.578695	O09161	biological regulation;cellular component assembly;cellular component organization;cellular homeostasis;cellular ion homeostasis;cellular macromolecular complex assembly;cellular process;cytoskeleton organization;homeostatic process;macromolecular complex assembly;multicellular organismal process;muscle contraction;organelle organization;protein complex assembly;protein polymerization;regulation o…	cell part;cytoplasm;endoplasmic reticulum;intracellular;intracellular membrane-bounded organelle;intracellular organelle;macromolecular complex;organelle;protein complex		Calsequestrin
1909	Q9CPU4	Microsomal glutathione S-transferase 3	Mgst3						30.6902	30.0227	30.9744	29.9754	1.02069	0.0550577	0.817167	0.291302	0.714747	1.12361	1.18707	0.07044	0.951741	1.52994	0.294945	0.665739	-0.284251	-0.471387	0.0359978	0.942649	-0.0472569	-0.072281	Q9CPU4	metabolic process	cell part;endoplasmic reticulum;extracellular organelle;intracellular membrane-bounded organelle;intracellular organelle;membrane;nuclear envelope;organelle;vesicle	Drug metabolism - cytochrome P450;Glutathione metabolism;Metabolism of xenobiotics by cytochrome P450	MAPEG	MOM	APEX_IMS, mito protein domain, MS/MS++	SharedDomain
1158	Q61941	NAD(P) transhydrogenase, mitochondrial	Nnt	+	+				30.6804	29.5236	30.4635	29.0932	1.4232	0.0170762	1.5545	0.0384845	1.58721	2.11556	0.887794	0.117384	0.939917	1.27873	0.227945	0.727279	0.216919	0.372105	0.266363	0.568757	-0.43037	-0.497464	Q61941	biological regulation;cellular homeostasis;cellular metabolic process;cellular process;establishment of localization;homeostatic process;hydrogen transport;ion transport;metabolic process;transport	cell part;intracellular membrane-bounded organelle;intracellular organelle;membrane;mitochondrion;organelle		AlaDh_PNT_C;AlaDh_PNT_N;DUF3814;PNTB
1863	Q99LP6	GrpE protein homolog 1, mitochondrial	Grpel1	+	+	+			35.2493	34.4416	35.3792	34.2107	6.91687	0	3.56853	0.00652381	1.03854	3.085	5.83592	0.00188235	0.937675	3.75287	0.614505	0.686907	-0.129951	-0.432661	1.14962	0.388799	-0.230814	-0.756054	Q99LP6	cellular metabolic process;cellular process;macromolecule metabolic process;metabolic process;primary metabolic process;protein folding;protein metabolic process	cell part;intracellular membrane-bounded organelle;intracellular organelle;mitochondrion;organelle		GrpE	Matrix	literature, APEX_matrix, targetP signal+, yeast mito homolog, Rickettsial homolog, mito protein domain+, induction, coexpression++, MS/MS++	MitoDomain
1342	Q8BFR4	N-acetylglucosamine-6-sulfatase	Gns	+			+		NaN	NaN	27.1527	NaN	1.13924	0.037174	NaN	1	0	NaN	1.21927	0.0679327	0.925381	1.54029	2.24286	0.0259649	-1.34594	-2.5842	NaN	1	0	NaN	Q8BFR4	amine metabolic process;carbohydrate metabolic process;macromolecule metabolic process;metabolic process;nitrogen compound metabolic process;polysaccharide metabolic process;primary metabolic process	cell part;extracellular organelle;intracellular membrane-bounded organelle;intracellular organelle;lysosome;organelle;vacuole;vesicle	Glycosaminoglycan degradation;Lysosome	Sulfatase
2480	Q9WUZ5	Troponin I, slow skeletal muscle	Tnni1	+					29.8424	26.7603	27.5564	27.9141	1.32569	0.0137196	0.806163	0.158303	2.45394	1.43143	0.734639	0.15727	0.92364	1.13236	0.925864	0.159264	2.69165	1.60322	0.834218	0.155356	1.16135	1.29542	Q9WUZ5	anatomical structure morphogenesis;biological regulation;developmental process	cell part;macromolecular complex;protein complex		Troponin
2356	Q9JK37	Myozenin-1	Myoz1	+				+	29.7502	27.6391	27.7079	29.0145	1.2017	0.0182505	0.1529	0.757242	0.735691	0.360507	0.429091	0.313125	0.923158	0.797395	0.875901	0.173497	3.00434	1.5569	1.49767	0.0157474	3.1918	2.3711	Q9JK37		cell part;cell projection;cytoskeleton;intracellular membrane-bounded organelle;intracellular non-membrane-bounded organelle;intracellular organelle;nucleus;organelle;pseudopodium		Calsarcin
2217	Q9DAS9	Guanine nucleotide-binding protein G(I)/G(S)/G(O) subunit gamma-12	Gng12	+					28.1971	27.809	28.7319	27.8531	1.18096	0.0450547	0.462313	0.573866	0.343977	0.642247	1.42875	0.0502835	0.922887	1.68945	0.625561	0.465437	-0.534761	-0.881052	0.0604397	0.928167	0.044148	0.0962558	Q9DAS9	anatomical structure development;biological regulation;cellular process;developmental process;response to biotic stimulus;response to chemical stimulus;response to stimulus;signal transduction	cell part;extracellular organelle;macromolecular complex;organelle;protein complex;vesicle	Chemokine signaling pathway;MAPK signaling pathway;Regulation of actin cytoskeleton	G-gamma
1841	Q99KK9	Probable histidine--tRNA ligase, mitochondrial	Hars2	+	+	+			31.6329	31.0245	31.9385	30.9125	4.07405	0.000858896	2.44921	0.044809	0.720461	2.02719	2.81673	0.0110303	0.913965	2.4945	0.973574	0.482007	-0.305552	-0.846693	0.290086	0.725748	-0.112048	-0.310295	Q99KK9	amine metabolic process;cellular amino acid metabolic process;cellular ketone metabolic process;cellular metabolic process;cellular nitrogen compound metabolic process;cellular process;macromolecule metabolic process;metabolic process;nitrogen compound metabolic process;nucleobase-containing compound metabolic process;organic acid metabolic process;primary metabolic process;RNA metabolic process;…	cell part;intracellular membrane-bounded organelle;intracellular organelle;mitochondrion;organelle	Aminoacyl-tRNA biosynthesis	HGTP_anticodon	Matrix	literature, APEX_matrix, GFP, targetP signal+, yeast mito homolog, Rickettsial homolog, mito protein domain, coexpression, MS/MS+	SharedDomain
2259	Q9DCB8	Iron-sulfur cluster assembly 2 homolog, mitochondrial	Isca2	+	+	+			31.2115	30.3384	31.2418	30.1402	3.27649	0.00161165	1.91487	0.0373418	1.07128	2.13269	3.52113	0.00520388	0.903335	2.81206	0.0387547	0.958008	-0.0303054	-0.0643328	0.502548	0.547757	-0.198247	-0.520903	Q9DCB8	biosynthetic process;cellular metabolic process;cellular process;cofactor metabolic process;metabolic process	cell part;intracellular membrane-bounded organelle;intracellular organelle;mitochondrion;organelle		Fe-S_biosyn	Matrix	APEX_matrix, targetP signal+, yeast mito homolog++, Rickettsial homolog, mito protein domain+, induction, coexpression, MS/MS++	MitoDomain
1609	Q8R0X7	Sphingosine-1-phosphate lyase 1	Sgpl1						28.8959	28.2585	28.904	28.2111	0.615507	0.146314	0.475188	0.479066	0.684818	0.802667	1.40293	0.0525434	0.902544	1.65795	0.00512473	0.994786	-0.00801516	-0.0110862	0.154036	0.750064	0.209711	0.290753	Q8R0X7	anatomical structure development;anatomical structure morphogenesis;biological regulation;catabolic process;cell differentiation;cell motility;cellular component movement;cellular ketone metabolic process;cellular lipid metabolic process;cellular metabolic process;cellular process;developmental process;hormone metabolic process;lipid metabolic process;locomotion;metabolic process;multicellular or…	cell part;endoplasmic reticulum;intracellular membrane-bounded organelle;intracellular organelle;membrane;organelle	Sphingolipid metabolism	Pyridoxal_deC
882	P97429	Annexin A4	Anxa4	+					27.7882	27.4379	27.8606	NaN	1.09922	0.0337184	0.358575	0.57417	-0.580724	-0.645902	0.750806	0.15539	0.901265	1.1408	1.40163	0.0672088	-1.85335	-2.04165	0.263301	0.585251	-0.371359	-0.47635	P97429	anatomical structure development;biological regulation;cell differentiation;cellular process;developmental process;regulation of transport	cell part;cell surface;cytoplasm;extracellular organelle;intracellular membrane-bounded organelle;intracellular organelle;membrane;nucleus;organelle;plasma membrane;vesicle		Annexin
1745	Q91XD7	Cysteine-rich with EGF-like domain protein 1	Creld1						27.7021	27.6033	27.9495	27.306	0.791616	0.0968503	1.21008	0.181023	0.673501	1.36431	0.763558	0.151604	0.901062	1.15267	0.657869	0.571874	-0.247478	-0.650074	0.010704	0.98436	-0.0199165	-0.0241096	Q91XD7		cell part		DUF3456;EGF_CA
980	Q3TL26	Dimethyladenosine transferase 2, mitochondrial	Tfb2m	+		+			28.0069	27.2256	28.1258	27.2278	2.86634	0.00293939	1.78253	0.0771619	0.779124	1.78527	2.42356	0.0159759	0.900257	2.27013	0.171832	0.811357	-0.118913	-0.253882	0.00494674	0.997617	0.00221968	0.00634167	Q3TL26	biological regulation;biosynthetic process;cellular component organization;cellular metabolic process;cellular nitrogen compound metabolic process;cellular process;macromolecule metabolic process;metabolic process;mitochondrion organization;nitrogen compound metabolic process;nucleobase-containing compound metabolic process;organelle organization;primary metabolic process;RNA metabolic process;tr…	cell part;intracellular membrane-bounded organelle;intracellular non-membrane-bounded organelle;intracellular organelle;mitochondrion;organelle		RrnaAD	Matrix	literature, APEX_matrix, targetP signal+, mito protein domain	SharedDomain
625	P50172	Corticosteroid 11-beta-dehydrogenase isozyme 1	Hsd11b1	+		+			30.41	29.7819	30.6814	29.5755	1.38543	0.025014	0.971866	0.201012	0.834531	1.30386	1.58342	0.0456104	0.89955	1.77627	0.250027	0.695281	-0.271414	-0.422314	0.283452	0.640356	-0.206395	-0.410646	P50172	anatomical structure development;developmental process;lipid metabolic process;metabolic process;primary metabolic process	cell part;membrane	Aldosterone-regulated sodium reabsorption;Steroid hormone biosynthesis	adh_short
280	P05202	Aspartate aminotransferase, mitochondrial	Got2	+	+	+			30.3929	29.5375	30.4359	29.2776	3.65984	0.000970414	2.11794	0.0247591	1.11531	2.30889	3.75175	0.0050101	0.898449	2.90254	0.0568269	0.939655	-0.0430331	-0.0921033	0.917495	0.388386	-0.259891	-0.75573	P05202	amine metabolic process;biosynthetic process;catabolic process;cellular amino acid metabolic process;cellular ketone metabolic process;cellular metabolic process;cellular nitrogen compound metabolic process;cellular process;establishment of localization;lipid transport;metabolic process;nitrogen compound metabolic process;organic acid metabolic process;organic acid transport;primary metabolic pro…	cell part;extracellular organelle;intracellular membrane-bounded organelle;intracellular organelle;membrane;mitochondrion;organelle;plasma membrane;vesicle	Alanine, aspartate and glutamate metabolism;Arginine and proline metabolism;Cysteine and methionine metabolism;Fat digestion and absorption;Phenylalanine metabolism;Phenylalanine, tyrosine and tryptophan biosynthesis;Tyrosine metabolism	Aminotran_1_2	MIM	literature, APEX_IMS, APEX_matrix, targetP signal, mito protein domain, MS/MS++	SharedDomain
1034	Q3UV70	[Pyruvate dehydrogenase [acetyl-transferring]]-phosphatase 1, mitochondrial	Pdp1	+	+	+			29.2195	28.4574	29.3422	28.1456	5.36605	0.000129032	4.03088	0.00473846	1.07389	3.39023	2.76784	0.012087	0.884754	2.42623	0.376154	0.736117	-0.122656	-0.358752	1.13736	0.302768	-0.311793	-0.907517	Q3UV70	cellular metabolic process;cellular process;macromolecule metabolic process;macromolecule modification;metabolic process;phosphorus metabolic process;primary metabolic process;protein dephosphorylation;protein metabolic process;protein modification process	cell part;intracellular membrane-bounded organelle;intracellular organelle;mitochondrion;organelle		PP2C	MIM	literature, APEX_matrix, targetP signal, yeast mito homolog+, mito protein domain, MS/MS++	SharedDomain
91	O08734	Bcl-2 homologous antagonist/killer	Bak1						NaN	NaN	26.7656	NaN	0.768994	0.098963	NaN	1	0	NaN	1.05638	0.0922882	0.883579	1.39411	1.99498	0.0730213	-0.879125	-2.00828	NaN	1	0	NaN	O08734	anatomical structure development;anatomical structure morphogenesis;biological regulation;cell death;cell proliferation;cellular component organization;cellular homeostasis;cellular ion homeostasis;cellular membrane organization;cellular process;death;developmental process;establishment of localization;homeostatic process;immune system process;ion transport;membrane fusion;membrane organization;m…	cell part;cytosol;endoplasmic reticulum;intracellular;intracellular membrane-bounded organelle;intracellular organelle;macromolecular complex;membrane;mitochondrion;organelle;protein complex	Protein processing in endoplasmic reticulum	Bcl-2	MOM	literature, mito protein domain, MS/MS++	SharedDomain
2468	Q9WU79	Proline dehydrogenase 1, mitochondrial	Prodh	+	+	+			31.9649	31.5038	32.384	31.183	5.27785	0.000186916	2.59178	0.0338947	0.781881	2.18566	3.95639	0.00522105	0.88024	2.9473	1.30257	0.363048	-0.419147	-1.12943	2.3368	0.191069	-0.320788	-1.17493	Q9WU79	amine metabolic process;catabolic process;cellular amino acid metabolic process;cellular ketone metabolic process;cellular metabolic process;cellular nitrogen compound metabolic process;cellular process;heterocycle metabolic process;metabolic process;nitrogen compound metabolic process;organic acid metabolic process;primary metabolic process;small molecule metabolic process	cell part;intracellular membrane-bounded organelle;intracellular organelle;membrane;mitochondrion;organelle	Arginine and proline metabolism	Pro_dh	MIM	literature, targetP signal, yeast mito homolog+, mito protein domain+, coexpression, MS/MS++	MitoDomain
2207	Q9D8T7	SRA stem-loop-interacting RNA-binding protein, mitochondrial	Slirp	+	+	+			33.7022	33.2892	34.1684	32.824	4.34832	0.000345324	2.2967	0.0343226	0.878171	2.17444	3.04125	0.0108889	0.879218	2.54917	1.79571	0.245083	-0.466274	-1.36959	1.18293	0.198862	-0.465227	-1.14319	Q9D8T7	anatomical structure development;anatomical structure morphogenesis;biological regulation;biosynthetic process;cell development;cell motility;cellular component morphogenesis;cellular component movement;cellular component organization;cellular metabolic process;cellular nitrogen compound metabolic process;cellular process;developmental process;locomotion;macromolecule metabolic process;metabolic …	cell part;cytoplasm;cytoplasmic membrane-bounded vesicle;intracellular membrane-bounded organelle;intracellular organelle;macromolecular complex;mitochondrion;nucleus;organelle;ribonucleoprotein complex;vesicle			Matrix	literature, APEX_matrix, GFP, targetP signal+, mito protein domain, induction, coexpression, MS/MS++	SharedDomain
1517	Q8CFY5	Protoheme IX farnesyltransferase, mitochondrial	Cox10	+					28.2281	27.7725	28.1435	27.7178	1.12785	0.0331957	1.08109	0.120441	-1.24587	-1.55819	0.753558	0.1564	0.878663	1.13597	1.4591	0.068046	-1.67161	-2.05089	0.349631	0.493891	0.452919	0.598442	Q8CFY5	biosynthetic process;cellular component assembly;cellular component organization;cellular macromolecular complex assembly;cellular metabolic process;cellular nitrogen compound metabolic process;cellular process;cellular respiration;cofactor metabolic process;generation of precursor metabolites and energy;heterocycle metabolic process;macromolecular complex assembly;macromolecule metabolic process…	cell part;intracellular membrane-bounded organelle;intracellular organelle;macromolecular complex;membrane;mitochondrion;organelle;protein complex	Oxidative phosphorylation;Porphyrin and chlorophyll metabolism	UbiA	MIM	literature, targetP signal, yeast mito homolog, Rickettsial homolog, mito protein domain, induction, coexpression++	SharedDomain
1750	Q91YJ5	Translation initiation factor IF-2, mitochondrial	Mtif2	+	+	+			31.3774	30.7376	31.6123	30.3028	4.72798	0.00017094	3.47876	0.00668293	1.07457	3.09844	2.4529	0.0169123	0.87469	2.25241	0.844754	0.557307	-0.234909	-0.692105	1.17974	0.214451	-0.434786	-1.10387	Q91YJ5	cellular component disassembly;cellular component organization;cellular process;translational initiation	cell part;intracellular membrane-bounded organelle;intracellular organelle;mitochondrion;nucleoplasm;organelle		GTP_EFTU;GTP_EFTU_D2;IF-2	Matrix	literature, APEX_matrix, targetP signal, yeast mito homolog++, Rickettsial homolog, mito protein domain, induction, coexpression++, MS/MS	SharedDomain
1653	Q8VCE1	DnaJ homolog subfamily C member 28	Dnajc28	+	+				28.3176	28.1704	28.5663	27.4845	1.74028	0.00700817	1.51662	0.0428876	1.52592	2.05789	0.799315	0.148018	0.873219	1.17573	0.930613	0.401024	-0.475145	-1.03307	0.772358	0.172245	-1.12784	-1.22427	Q8VCE1				DnaJ;DUF1992	unknown	targetP signal, Rickettsial homolog, mito protein domain, coexpression+	SharedDomain
839	P70296	Phosphatidylethanolamine-binding protein 1	Pebp1						27.6506	27.5408	27.9021	27.2026	0.609046	0.151858	0.482383	0.514863	0.475272	0.733732	0.767881	0.152934	0.870775	1.14645	0.720045	0.434563	-0.538081	-0.952906	0.0835967	0.851715	-0.142577	-0.174533	P70296	aging;anatomical structure development;behavior;biological regulation;cell maturation;cellular process;developmental maturation;developmental process;regulation of cell cycle;regulation of mitotic cell cycle;regulation of organelle organization;regulation of protein modification process;response to abiotic stimulus;response to chemical stimulus;response to drug;response to endogenous stimulus;res…	apical part of cell;cell body;cell part;cell surface;cytoplasmic membrane-bounded vesicle;endoplasmic reticulum;extracellular organelle;extracellular space;Golgi apparatus;intracellular membrane-bounded organelle;intracellular organelle;membrane;neuronal cell body;nucleus;organelle;vesicle		PBP
1817	Q99JB2	Stomatin-like protein 2, mitochondrial	Stoml2	+	+	+			32.0111	31.3149	32.1844	31.1435	4.72698	0.000268657	2.63693	0.0219104	0.867617	2.33599	3.63859	0.0050566	0.869503	2.79489	0.452788	0.670214	-0.173255	-0.465803	0.766592	0.51896	-0.17137	-0.552321	Q99JB2	biological regulation;biosynthetic process;cell activation;cellular component assembly;cellular component organization;cellular homeostasis;cellular ion homeostasis;cellular metabolic process;cellular nitrogen compound metabolic process;cellular process;cytokine production;establishment of localization;heterocycle metabolic process;homeostatic process;hydrogen transport;immune system process;ion …	cell part;cytoskeleton;intracellular membrane-bounded organelle;intracellular non-membrane-bounded organelle;intracellular organelle;macromolecular complex;membrane;mitochondrion;organelle;protein complex;receptor complex		Band_7	MIM	literature, APEX_matrix, targetP signal+, Rickettsial homolog, mito protein domain, coexpression, MS/MS++	SharedDomain
1760	Q91Z83	Myosin-7	Myh7	+					35.5912	31.8936	32.7625	33.6658	1.40924	0.0107891	0.671972	0.243892	1.92539	1.21749	0.46596	0.289173	0.868905	0.833691	1.27228	0.0672727	2.82868	2.05055	0.794019	0.145593	1.77219	1.35537	Q91Z83;B2RPU2	anatomical structure development;anatomical structure morphogenesis;biological regulation;cellular component movement;cellular process;developmental process;metabolic process;multicellular organismal process;muscle contraction	cell part;cytoplasm;intracellular non-membrane-bounded organelle;intracellular organelle;macromolecular complex;nucleoplasm;organelle;protein complex	Tight junction;Viral myocarditis	Myosin_head;Myosin_N;Myosin_tail_1;PH
1291	Q78YY6	DnaJ homolog subfamily C member 15	Dnajc15	+		+			28.795	27.947	28.8106	27.8902	1.80517	0.00784043	1.29192	0.076	1.35688	1.78996	2.36083	0.018257	0.863565	2.19002	0.0185811	0.978434	-0.0155959	-0.0321648	0.439411	0.417791	-0.508906	-0.709071	Q78YY6	biological regulation;cell communication;cellular process;establishment of localization;protein transport;response to external stimulus;response to extracellular stimulus;response to starvation;response to stimulus;response to stress;transport	cell part;intracellular membrane-bounded organelle;intracellular organelle;membrane;mitochondrion;organelle		DnaJ	MIM	GFP, yeast mito homolog, mito protein domain, induction, coexpression, MS/MS+	SharedDomain
1902	Q9CPQ8	ATP synthase subunit g, mitochondrial	Atp5l	+		+			32.0404	31.4969	32.3596	31.2727	2.98746	0.00261728	1.69128	0.0873818	0.767653	1.72368	2.53885	0.0161235	0.862693	2.27997	0.609046	0.550464	-0.319262	-0.712064	0.610141	0.495144	-0.224221	-0.59925	Q9CPQ8	biosynthetic process;cellular metabolic process;cellular nitrogen compound metabolic process;cellular process;establishment of localization;heterocycle metabolic process;hydrogen transport;ion transport;metabolic process;nitrogen compound metabolic process;nucleobase-containing compound metabolic process;nucleobase-containing small molecule metabolic process;nucleotide metabolic process;primary m…	cell part;macromolecular complex;protein complex;proton-transporting two-sector ATPase complex	Oxidative phosphorylation	ATP-synt_G	MIM	literature, APEX_matrix, yeast mito homolog++, mito protein domain+, MS/MS++	MitoDomain
1418	Q8BP40	Lysophosphatidic acid phosphatase type 6	Acp6						28.9216	29.1572	29.3226	28.6022	0.355445	0.29873	0.551317	0.547862	0.319401	0.6801	0.548017	0.236637	0.861341	0.925441	0.716456	0.481231	-0.400997	-0.847966	0.0689605	0.875248	0.140944	0.151629	Q8BP40	cell differentiation;cellular lipid metabolic process;cellular metabolic process;cellular process;developmental process;lipid metabolic process;metabolic process;phosphorus metabolic process;primary metabolic process	cell part;cytoplasm;intracellular membrane-bounded organelle;intracellular organelle;mitochondrion;organelle	Riboflavin metabolism	His_Phos_2	IMS	literature, APEX_IMS, targetP signal, mito protein domain, MS/MS++	SharedDomain
531	P35290	Ras-related protein Rab-24	Rab24						28.4286	27.9731	28.2046	28.0169	0.141458	0.527056	0.11969	0.805705	0.465577	0.282077	0.913635	0.120281	0.853868	1.26603	0.310487	0.589021	-0.753575	-0.616052	0.120363	0.766052	-0.365283	-0.274172	P35290	autophagy;biological regulation;catabolic process;cellular metabolic process;cellular process;establishment of localization;metabolic process;protein transport;response to stimulus;signal transduction;transport	cell part;cytoplasmic membrane-bounded vesicle;cytosol;endosome;intracellular membrane-bounded organelle;intracellular organelle;membrane;mitochondrion;organelle;vacuole;vesicle		Ras	MOM	yeast mito homolog, mito protein domain, induction, coexpression, MS/MS	SharedDomain
2411	Q9QYR9	Acyl-coenzyme A thioesterase 2, mitochondrial	Acot2	+	+	+			35.2993	34.8593	35.7102	34.4497	3.82755	0.000891566	2.7098	0.0218485	0.84959	2.34474	2.13616	0.0253333	0.850889	2.05551	0.835798	0.442862	-0.410958	-0.921272	2.05105	0.146916	-0.409659	-1.33181	Q9QYR9	cellular ketone metabolic process;cellular lipid metabolic process;cellular metabolic process;cellular process;cofactor metabolic process;lipid metabolic process;metabolic process;organic acid metabolic process;primary metabolic process;small molecule metabolic process	cell part;extracellular organelle;intracellular membrane-bounded organelle;intracellular organelle;mitochondrion;organelle;vesicle	Biosynthesis of unsaturated fatty acids	BAAT_C;Bile_Hydr_Trans	Matrix	literature, targetP signal, mito protein domain, induction, coexpression, MS/MS++	SharedDomain
101	O09044	Synaptosomal-associated protein 23	Snap23						28.3544	27.4509	27.7456	28.0176	0.224937	0.407054	0.0293464	0.955748	-0.0933299	-0.072247	0.621391	0.205688	0.831696	0.994357	0.655257	0.377385	-1.12053	-1.09768	0.0728861	0.856112	-0.195506	-0.168408	O09044	amine transport;biological regulation;cellular component assembly;cellular component organization;cellular macromolecular complex assembly;cellular membrane organization;cellular process;establishment of localization;exocytosis;hormone transport;macromolecular complex assembly;membrane fusion;membrane organization;organelle fusion;organelle organization;protein complex assembly;protein transport;…	cell part;cell projection;cytoplasm;cytoplasmic membrane-bounded vesicle;extracellular organelle;intracellular membrane-bounded organelle;intracellular organelle;lysosome;macromolecular complex;membrane;neuron projection;nucleoplasm;organelle;plasma membrane;protein complex;synapse;vacuole;vesicle	SNARE interactions in vesicular transport	SNAP-25;SNARE
163	O55029	Coatomer subunit beta	Copb2						26.956	26.3976	27.274	NaN	0.4826	0.198671	1.29844	0.13443	0.79071	1.50978	0.480389	0.286581	0.8286	0.842695	0.0965229	0.864764	0.147274	0.194256	0.107155	0.806401	0.185163	0.221011	O55029	cellular process;establishment of localization;Golgi vesicle transport;protein transport;transport;vesicle-mediated transport	cell part;cytosol;Golgi apparatus;intracellular membrane-bounded organelle;intracellular organelle;macromolecular complex;organelle;protein complex		Coatomer_WDAD;WD40
689	P56395	Cytochrome b5	Cyb5a	+		+			33.4838	32.8117	33.6324	32.6221	2.92726	0.00285944	1.95182	0.0500213	0.861673	1.96546	2.2574	0.0243386	0.820761	2.08185	0.333141	0.719946	-0.148628	-0.380856	0.334803	0.628186	-0.189541	-0.429204	P56395	cellular ketone metabolic process;cellular lipid metabolic process;cellular metabolic process;cellular process;lipid metabolic process;metabolic process;organic acid metabolic process;primary metabolic process;small molecule metabolic process	cell part;extracellular organelle;intracellular membrane-bounded organelle;intracellular organelle;membrane;mitochondrion;organelle;vesicle		Cyt-b5
1339	Q811I0	ATP synthase mitochondrial F1 complex assembly factor 1	Atpaf1	+	+	+			30.3073	29.8645	30.6851	29.5067	5.44534	0.000190476	3.26144	0.0189913	0.800636	2.50233	3.17061	0.0112	0.820642	2.50308	1.4411	0.369872	-0.37782	-1.10918	1.84837	0.190738	-0.357814	-1.17437	Q811I0	cellular component assembly;cellular component organization;macromolecular complex assembly;protein complex assembly	cell part;intracellular membrane-bounded organelle;intracellular organelle;mitochondrion;organelle		ATP11
1888	Q99N96	39S ribosomal protein L1, mitochondrial	Mrpl1	+	+	+			31.7426	31.0129	31.8329	30.8106	3.49994	0.00153695	2.36987	0.0254648	0.93191	2.2797	2.43375	0.0194783	0.819965	2.16826	0.184574	0.832498	-0.0903296	-0.23074	0.464279	0.556072	-0.202274	-0.509956	Q99N96	biosynthetic process;cellular metabolic process;cellular process;macromolecule metabolic process;metabolic process;primary metabolic process;protein metabolic process;translation	cell part;intracellular membrane-bounded organelle;intracellular organelle;macromolecular complex;mitochondrion;nucleoplasm;organelle;ribonucleoprotein complex		MRL1	Matrix	literature, APEX_matrix, targetP signal+, yeast mito homolog++, mito protein domain, induction, coexpression, MS/MS++	SharedDomain
489	P27601	Guanine nucleotide-binding protein subunit alpha-13	Gna13						27.9859	27.8903	28.3661	27.4716	0.898486	0.0717372	1.23087	0.148525	0.786868	1.46274	0.688455	0.185051	0.818225	1.05515	0.359387	0.604988	-0.380194	-0.578835	0.300782	0.557676	-0.348837	-0.508152	P27601	anatomical structure formation involved in morphogenesis;anatomical structure morphogenesis;biological regulation;cell activation;cell differentiation;cellular homeostasis;cellular ion homeostasis;cellular process;developmental process;embryo development;homeostatic process;metabolic process;multicellular organismal process;response to stimulus;signal transduction	cell part;cytoplasmic membrane-bounded vesicle;extracellular organelle;intracellular membrane-bounded organelle;intracellular organelle;macromolecular complex;membrane;nucleus;organelle;plasma membrane;protein complex;vesicle	Long-term depression;Regulation of actin cytoskeleton;Vascular smooth muscle contraction	G-alpha
2229	Q9DB73	NADH-cytochrome b5 reductase 1	Cyb5r1	+		+			29.5564	29.1282	29.9434	28.9609	3.10877	0.00284553	1.38016	0.172789	0.59544	1.3827	3.24922	0.011375	0.815162	2.52548	1.01337	0.422679	-0.386975	-0.975006	0.434434	0.606906	-0.167253	-0.449905	Q9DB73	alcohol metabolic process;biosynthetic process;lipid metabolic process;metabolic process;primary metabolic process;small molecule metabolic process	cell part;extracellular organelle;intracellular membrane-bounded organelle;intracellular organelle;membrane;mitochondrion;organelle;vesicle	Amino sugar and nucleotide sugar metabolism	FAD_binding_6;NAD_binding_1
2078	Q9CZN7	Serine hydroxymethyltransferase	Shmt2	+	+	+			30.9983	30.5115	31.3248	30.0184	4.48188	0.000272727	2.62662	0.0180496	0.979922	2.48382	2.89849	0.0129664	0.813307	2.37287	1.00037	0.463556	-0.326488	-0.887282	1.53299	0.146934	-0.493103	-1.32121	Q9CZN7;P50431	amine metabolic process;biological regulation;biosynthetic process;catabolic process;cellular amino acid metabolic process;cellular aromatic compound metabolic process;cellular component assembly;cellular component organization;cellular ketone metabolic process;cellular metabolic process;cellular nitrogen compound metabolic process;cellular process;cofactor metabolic process;heterocycle metabolic…	cell part;cytoplasm;cytoskeleton;cytosol;extracellular organelle;intracellular membrane-bounded organelle;intracellular non-membrane-bounded organelle;intracellular organelle;membrane;mitochondrion;nucleoplasm;nucleus;organelle;vesicle	Cyanoamino acid metabolism;Glycine, serine and threonine metabolism;Methane metabolism;One carbon pool by folate	SHMT	Matrix	literature, APEX_matrix, targetP signal+, Rickettsial homolog, mito protein domain, coexpression, MS/MS++	SharedDomain
678	P56213	FAD-linked sulfhydryl oxidase ALR	Gfer	+		+			30.5159	30.1424	30.9547	29.7991	3.59719	0.00144724	1.82753	0.0837982	0.716864	1.73933	2.80824	0.0145263	0.812309	2.33121	1.88425	0.253558	-0.438788	-1.34644	0.744838	0.365659	-0.343343	-0.805464	P56213		cell part;cytoplasm;intracellular membrane-bounded organelle;intracellular organelle;mitochondrion;organelle		Evr1_Alr	IMS	literature, GFP, targetP signal, yeast mito homolog++, mito protein domain, coexpression, MS/MS	SharedDomain
1006	Q3UFY8	Mitochondrial ribonuclease P protein 1	Trmt10c	+	+	+			29.5086	28.9057	29.7162	28.5753	4.27546	0.000520548	2.52151	0.0208615	0.933372	2.36556	3.10587	0.0116148	0.810441	2.45695	0.417593	0.645289	-0.207525	-0.493899	2.23692	0.190687	-0.330457	-1.18442	Q3UFY8	cellular component organization;cellular metabolic process;cellular nitrogen compound metabolic process;cellular process;macromolecule metabolic process;metabolic process;mitochondrion organization;nitrogen compound metabolic process;nucleobase-containing compound metabolic process;organelle organization;primary metabolic process;RNA metabolic process;RNA processing;tRNA metabolic process;tRNA pr…	cell part;intracellular membrane-bounded organelle;intracellular non-membrane-bounded organelle;intracellular organelle;mitochondrion;nucleoplasm;organelle		tRNA_m1G_MT	Matrix	literature, APEX_matrix, GFP, targetP signal+, mito protein domain, coexpression	SharedDomain
676	P56135	ATP synthase subunit f, mitochondrial	Atp5j2	+					30.9146	30.2917	31.0839	30.0655	2.10172	0.00690909	1.69748	0.0749754	0.849079	1.80498	1.54544	0.0521515	0.792132	1.66364	0.257797	0.734396	-0.16924	-0.360909	0.350373	0.585948	-0.226187	-0.473602	P56135	biosynthetic process;cellular metabolic process;cellular nitrogen compound metabolic process;cellular process;establishment of localization;heterocycle metabolic process;hydrogen transport;ion transport;metabolic process;nitrogen compound metabolic process;nucleobase-containing compound metabolic process;nucleobase-containing small molecule metabolic process;nucleotide metabolic process;primary m…	cell part;extracellular organelle;intracellular membrane-bounded organelle;intracellular organelle;macromolecular complex;membrane;mitochondrion;nucleus;organelle;protein complex;proton-transporting two-sector ATPase complex;vesicle	Oxidative phosphorylation	WRW	MIM	literature, coexpression++, MS/MS++	NA
1751	Q91YM4	Protein TBRG4	Tbrg4	+		+			31.774	31.2153	32.0042	31.2154	2.80296	0.00419802	1.23234	0.21851	0.558637	1.2706	3.83832	0.00675862	0.788848	2.69412	0.491149	0.61846	-0.230145	-0.556403	0.000155354	1	6.67572e-05	0.000194697	Q91YM4	cellular metabolic process;cellular process;cellular respiration;generation of precursor metabolites and energy;metabolic process	cell part;intracellular membrane-bounded organelle;intracellular organelle;mitochondrion;organelle		FAST_1;FAST_2;RAP	Matrix	literature, APEX_matrix, targetP signal+, coexpression, MS/MS++	NA
1094	Q60710	Deoxynucleoside triphosphate triphosphohydrolase SAMHD1	Samhd1						27.3339	NaN	27.3975	27.0723	0.78775	0.0847434	0.679799	0.346176	0.76434	1.02845	0.585559	0.22757	0.786779	0.945485	0.622875	0.436115	0.665181	0.93952	0.470898	0.36952	0.68762	0.798851	Q60710	biological regulation;catabolic process;cellular component assembly;cellular component organization;cellular metabolic process;cellular nitrogen compound metabolic process;cellular process;heterocycle metabolic process;immune system process;macromolecular complex assembly;metabolic process;multi-organism process;nitrogen compound metabolic process;nucleobase-containing compound catabolic process;…	cell part;intracellular membrane-bounded organelle;intracellular organelle;membrane;nucleoplasm;nucleus;organelle;plasma membrane		HD;SAM_2
1770	Q920A7	AFG3-like protein 1	Afg3l1	+					29.9013	29.3979	30.1827	29.3418	2.10082	0.00966752	2.13375	0.101829	0.55951	1.64147	1.45844	0.0563546	0.784811	1.60528	0.732288	0.551019	-0.281447	-0.725184	0.077503	0.904048	-0.0561461	-0.121895	Q920A7	cellular component organization;cellular membrane organization;cellular metabolic process;cellular process;macromolecule metabolic process;membrane fusion;membrane organization;metabolic process;mitochondrion organization;organelle fusion;organelle organization;primary metabolic process;protein maturation;protein metabolic process	cell part;intracellular membrane-bounded organelle;intracellular organelle;membrane;mitochondrion;organelle		AAA;FtsH_ext;Peptidase_M41	MIM	literature, targetP signal, yeast mito homolog, Rickettsial homolog, mito protein domain+, coexpression, MS/MS+	MitoDomain
2460	Q9WTP6	Adenylate kinase 2, mitochondrial	Ak2	+	+	+			34.8647	34.4468	35.2313	34.064	3.87108	0.001	2.11958	0.0493261	0.800688	1.98665	2.8562	0.0155613	0.784426	2.30507	0.951619	0.442188	-0.366578	-0.92387	1.37353	0.217653	-0.38284	-1.09714	Q9WTP6	anatomical structure development;biosynthetic process;cellular metabolic process;cellular nitrogen compound metabolic process;cellular process;developmental process;generation of precursor metabolites and energy;heterocycle metabolic process;metabolic process;nitrogen compound metabolic process;nucleobase-containing compound metabolic process;nucleobase-containing small molecule metabolic process…	cell part;cytosol;extracellular organelle;intracellular membrane-bounded organelle;intracellular organelle;membrane;mitochondrion;organelle;vesicle	Purine metabolism	ADK_lid	IMS	literature, APEX_IMS, yeast mito homolog, Rickettsial homolog, mito protein domain, coexpression+, MS/MS++	SharedDomain
1971	Q9CQQ7	ATP synthase F(0) complex subunit B1, mitochondrial	Atp5f1	+	+	+			34.3643	33.7181	34.5009	33.5394	3.47894	0.00168519	2.16521	0.0433333	0.824959	2.03988	2.68978	0.0168966	0.782873	2.23064	0.300999	0.739022	-0.136589	-0.349897	0.48237	0.577864	-0.178675	-0.485094	Q9CQQ7	anatomical structure development;biosynthetic process;cellular metabolic process;cellular nitrogen compound metabolic process;cellular process;developmental process;establishment of localization;heterocycle metabolic process;hydrogen transport;ion transport;metabolic process;nitrogen compound metabolic process;nucleobase-containing compound metabolic process;nucleobase-containing small molecule m…	cell part;extracellular organelle;intracellular membrane-bounded organelle;intracellular organelle;macromolecular complex;membrane;mitochondrion;nucleoplasm;nucleus;organelle;protein complex;proton-transporting two-sector ATPase complex;vesicle	Alzheimer's disease;Huntington's disease;Oxidative phosphorylation;Parkinson's disease	Mt_ATP-synt_B	MIM	literature, APEX_matrix, yeast mito homolog++, mito protein domain+, MS/MS++	MitoDomain
1386	Q8BJ03	Cytochrome c oxidase assembly protein COX15 homolog	Cox15	+					27.5818	27.4413	28.0131	26.9262	1.8862	0.00890862	1.20394	0.142536	0.847098	1.48349	1.52685	0.0541618	0.776099	1.63848	0.743817	0.462699	-0.431379	-0.890162	0.66693	0.30583	-0.502378	-0.892808	Q8BJ03	biosynthetic process;cellular component assembly;cellular component organization;cellular macromolecular complex assembly;cellular metabolic process;cellular nitrogen compound metabolic process;cellular process;cofactor metabolic process;heterocycle metabolic process;macromolecular complex assembly;metabolic process;nitrogen compound metabolic process;pigment metabolic process;protein complex ass…	cell part;intracellular membrane-bounded organelle;intracellular organelle;macromolecular complex;membrane;mitochondrion;organelle;protein complex	Oxidative phosphorylation;Porphyrin and chlorophyll metabolism;Two-component system	COX15-CtaA	MIM	literature, targetP signal, yeast mito homolog++, Rickettsial homolog, mito protein domain+, coexpression++, MS/MS	MitoDomain
126	O35435	Dihydroorotate dehydrogenase (quinone), mitochondrial	Dhodh	+		+			32.7098	32.2786	33.0494	32.1888	2.09382	0.00998489	0.95351	0.310292	0.521087	1.08728	2.65402	0.018	0.770795	2.19543	0.62035	0.5408	-0.339541	-0.737851	0.194411	0.798217	-0.0898333	-0.235169	O35435	biological regulation;biosynthetic process;cellular aromatic compound metabolic process;cellular metabolic process;cellular nitrogen compound metabolic process;cellular process;establishment of localization;heterocycle metabolic process;metabolic process;multicellular organismal process;multi-organism process;nitrogen compound metabolic process;nucleobase-containing compound metabolic process;nuc…	cell body;cell part;intracellular membrane-bounded organelle;intracellular organelle;mitochondrion;neuronal cell body;nucleoplasm;organelle	Pyrimidine metabolism	DHO_dh	MIM	literature, mito protein domain, MS/MS++	SharedDomain
2028	Q9CWU6	Ubiquinol-cytochrome-c reductase complex assembly factor 1	Uqcc1	+	+	+			30.5325	30.078	30.8419	29.5992	4.88585	0.000166667	2.80306	0.0191579	0.933277	2.51588	3.14221	0.0129655	0.763886	2.38355	1.59686	0.408443	-0.309364	-1.01586	1.41578	0.163628	-0.478755	-1.25609	Q9CWU6	biological regulation;cellular component assembly;cellular component organization;cellular macromolecular complex assembly;cellular process;macromolecular complex assembly;protein complex assembly;protein complex biogenesis;regulation of organelle organization;regulation of translation	cell part;cytoplasmic membrane-bounded vesicle;intracellular membrane-bounded organelle;intracellular organelle;membrane;mitochondrion;organelle;vesicle		Ubiq_cyt_C_chap	MIM	literature, APEX_matrix, targetP signal, yeast mito homolog, mito protein domain+, coexpression++, MS/MS++	MitoDomain
427	P18872	Guanine nucleotide-binding protein G(o) subunit alpha	Gnao1						27.8411	27.8169	27.9968	27.6342	0.77948	0.126763	0.431603	0.666307	0.206869	0.500188	0.94084	0.127214	0.759962	1.24193	0.298667	0.726625	-0.155698	-0.372102	0.432778	0.456746	0.397395	0.652139	P18872	aging;anatomical structure development;behavior;biological regulation;cellular component organization;cellular process;developmental process;metabolic process;regulation of transport;response to chemical stimulus;response to drug;response to oxidative stress;response to stimulus;response to stress;signal transduction	cell part;cell projection;intracellular;macromolecular complex;membrane;neuron projection;plasma membrane;protein complex	Chagas disease (American trypanosomiasis);Long-term depression;Melanogenesis;Toxoplasmosis	G-alpha
336	P10639	Thioredoxin	Txn	+	+	+			29.2566	28.6225	29.3715	28.5021	3.71774	0.00160766	2.35054	0.0437045	0.754445	2.03568	2.71835	0.0181556	0.749002	2.18647	0.341907	0.748973	-0.114902	-0.334095	0.297335	0.7137	-0.120345	-0.325725	P10639	biological regulation;biosynthetic process;cellular homeostasis;cellular metabolic process;cellular nitrogen compound metabolic process;cellular process;glycerol ether metabolic process;homeostatic process;macromolecule metabolic process;metabolic process;nitrogen compound metabolic process;nucleobase-containing compound metabolic process;primary metabolic process;protein folding;protein metaboli…	cell part;cytoplasm;cytosol;extracellular organelle;intracellular membrane-bounded organelle;intracellular organelle;mitochondrion;nucleus;organelle;vesicle		Thioredoxin
89	O08709	Peroxiredoxin-6	Prdx6	+	+				28.7337	27.5734	28.3121	27.6871	1.79902	0.01053	1.99037	0.0351795	1.04654	2.16355	0.981579	0.121102	0.73877	1.26012	0.438427	0.562511	0.421541	0.66951	0.213624	0.764115	0.113773	0.275876	O08709	catabolic process;cellular component assembly;cellular component organization;cellular lipid metabolic process;cellular metabolic process;cellular process;lipid metabolic process;metabolic process;primary metabolic process;response to chemical stimulus;response to oxidative stress;response to stimulus;response to stress	cell part;cytoplasm;cytoplasmic membrane-bounded vesicle;cytosol;extracellular organelle;extracellular space;intracellular membrane-bounded organelle;intracellular organelle;lysosome;membrane;mitochondrion;organelle;vacuole;vesicle	Methane metabolism;Phenylalanine metabolism;Phenylpropanoid biosynthesis	1-cysPrx_C;AhpC-TSA	unknown	yeast mito homolog+, Rickettsial homolog, mito protein domain	SharedDomain
663	P53986	Monocarboxylate transporter 1	Slc16a1						28.5675	28.0396	28.1159	28.6635	0.519875	0.177121	0.46019	0.512937	-0.543105	-0.742084	0.45197	0.317617	0.728052	0.788239	0.00297193	0.996329	0.00443983	0.00635779	0.85814	0.145892	1.2756	1.3468	P53986	biological regulation;cellular component organization;cellular process;establishment of localization;homeostatic process;ion transport;lipid metabolic process;metabolic process;microtubule organizing center organization;organelle organization;organic acid transport;primary metabolic process;regulation of transport;response to chemical stimulus;response to external stimulus;response to extracellul…	cell part;centrosome;extracellular organelle;intracellular membrane-bounded organelle;intracellular non-membrane-bounded organelle;intracellular organelle;membrane;microtubule organizing center;mitochondrion;organelle;plasma membrane;vesicle		MFS_1
2404	Q9QYB5	Gamma-adducin	Add3						NaN	27.3231	27.4494	27.3683	0.71795	0.101611	1.02151	0.146115	-1.15375	-1.47346	0.536236	0.266587	0.723747	0.877208	1.1188	0.163277	-1.23483	-1.58962	0.458922	0.381599	0.642661	0.773553	Q9QYB5		brush border;cell cortex;cell part;cell projection;chromosome;cytoplasm;cytoskeleton;intracellular non-membrane-bounded organelle;intracellular organelle;membrane;nuclear chromosome;nucleoplasm;organelle;plasma membrane		Aldolase_II
966	Q3TA38	Transmembrane protein 120B	Tmem120b						27.7777	28.401	28.3452	28.2021	0.176353	0.493982	0.118477	0.838462	-0.200021	-0.241296	0.398268	0.362036	0.719525	0.723943	1.03682	0.253742	-0.825425	-1.34914	0.0351295	0.935149	0.0941215	0.0836383	Q3TA38		cell part		TMPIT
1613	Q8R123	FAD synthase	Flad1	+		+			29.1923	28.6143	29.3318	28.3307	1.91284	0.0103258	1.2255	0.134037	0.861564	1.50765	2.53739	0.025466	0.717438	2.05896	0.169854	0.802669	-0.139498	-0.26927	0.542562	0.464928	-0.283624	-0.64081	Q8R123	biosynthetic process;cellular metabolic process;cellular nitrogen compound metabolic process;cellular process;cofactor metabolic process;heterocycle metabolic process;metabolic process;nitrogen compound metabolic process;nucleobase-containing compound metabolic process;nucleobase-containing small molecule metabolic process;nucleotide metabolic process;primary metabolic process;small molecule meta…	cell part;cytoplasm;membrane;plasma membrane	Riboflavin metabolism	MoCF_biosynth;PAPS_reduct	Matrix	APEX_matrix, mito protein domain, induction, coexpression	SharedDomain
1773	Q921F2	TAR DNA-binding protein 43	Tardbp	+			+	+	28.2757	NaN	26.776	28.6513	5.10257	0	0.39987	0.591195	-0.375612	-0.612683	1.11892	0.107581	0.695041	1.32481	2.35797	0.0196667	1.87659	3.01289	4.09832	0	2.94724	5.7589	Q921F2	biological regulation;cellular component organization;cellular membrane organization;cellular metabolic process;cellular nitrogen compound metabolic process;cellular process;interspecies interaction between organisms;macromolecule metabolic process;membrane organization;metabolic process;mRNA metabolic process;mRNA processing;multi-organism process;nitrogen compound metabolic process;nucleobase-c…	cell part;intracellular membrane-bounded organelle;intracellular organelle;nucleoplasm;nucleus;organelle		RRM_1
904	P99028	Cytochrome b-c1 complex subunit 6, mitochondrial	Uqcrh	+	+	+			35.89	35.1731	35.8676	35.0576	4.7987	0.000416667	2.87107	0.020031	0.832323	2.39251	3.54476	0.0127027	0.694479	2.37602	0.0523588	0.957034	0.0223866	0.0639197	0.620761	0.647395	-0.115458	-0.400308	P99028	cellular component assembly;cellular component organization;cellular metabolic process;cellular process;generation of precursor metabolites and energy;macromolecular complex assembly;metabolic process;protein complex assembly	cell part;intracellular membrane-bounded organelle;intracellular organelle;macromolecular complex;membrane;mitochondrion;organelle;protein complex;respiratory chain complex III	Alzheimer's disease;Cardiac muscle contraction;Huntington's disease;Oxidative phosphorylation;Parkinson's disease	UCR_hinge	MIM	literature, APEX_IMS, yeast mito homolog++, mito protein domain+, induction, coexpression++, MS/MS++	MitoDomain
631	P50516	V-type proton ATPase catalytic subunit A	Atp6v1a	+					28.0827	28.754	29.444	28.2266	1.03944	0.0448904	0.0889286	0.871176	-0.143887	-0.182597	0.729798	0.190576	0.690001	1.04157	1.27655	0.127458	-1.36123	-1.77732	0.491433	0.385312	-0.527342	-0.765076	P50516	cellular metabolic process;cellular nitrogen compound metabolic process;cellular process;establishment of localization;heterocycle metabolic process;hydrogen transport;ion transport;metabolic process;nitrogen compound metabolic process;nucleobase-containing compound metabolic process;nucleobase-containing small molecule metabolic process;nucleotide metabolic process;primary metabolic process;smal…	cell part;cell projection;cytosol;extracellular organelle;intracellular membrane-bounded organelle;intracellular organelle;macromolecular complex;membrane;microvillus;mitochondrion;organelle;plasma membrane;protein complex;vesicle	Collecting duct acid secretion;Epithelial cell signaling in Helicobacter pylori infection;Oxidative phosphorylation;Phagosome;Rheumatoid arthritis;Vibrio cholerae infection	ATP-synt_ab;ATP-synt_ab_C;ATP-synt_ab_N
472	P24668	Cation-dependent mannose-6-phosphate receptor	M6pr						28.2068	28.1346	28.3036	28.2082	0.272651	0.396723	0.360412	0.643625	0.300594	0.536461	0.518714	0.286219	0.676816	0.845293	0.139363	0.854528	-0.096756	-0.209014	0.166274	0.711199	0.279466	0.329071	P24668	establishment of localization;protein transport;transport	cell part;endosome;intracellular membrane-bounded organelle;intracellular organelle;membrane;organelle	Lysosome;Phagosome	Man-6-P_recep
1477	Q8C163	Nuclease EXOG, mitochondrial	Exog						27.569	27.6584	27.5951	NaN	0.345234	0.290603	0.528484	0.452887	0.638487	0.84227	0.38482	0.380771	0.676468	0.698877	0.438378	0.556601	-0.469385	-0.691868	0.209257	0.632033	-0.431404	-0.422982	Q8C163	catabolic process;cellular metabolic process;cellular nitrogen compound metabolic process;cellular process;DNA metabolic process;macromolecule metabolic process;metabolic process;nitrogen compound metabolic process;nucleobase-containing compound metabolic process;primary metabolic process	cell part;intracellular membrane-bounded organelle;intracellular organelle;macromolecular complex;membrane;mitochondrion;organelle;protein complex	Apoptosis	Endonuclease_NS	MIM	APEX_IMS, targetP signal, yeast mito homolog, mito protein domain, MS/MS++	SharedDomain
665	P54071	Isocitrate dehydrogenase [NADP], mitochondrial	Idh2	+	+	+			36.3659	35.9281	36.6036	35.6772	4.36283	0.000988235	2.73791	0.0403593	0.688698	2.08744	2.74726	0.0250737	0.675531	2.06647	0.852001	0.5554	-0.237696	-0.698979	1.13619	0.369846	-0.250862	-0.794834	P54071	carbohydrate metabolic process;catabolic process;cellular aldehyde metabolic process;cellular ketone metabolic process;cellular metabolic process;cellular process;cofactor metabolic process;metabolic process;organic acid metabolic process;primary metabolic process;small molecule metabolic process	cell part;extracellular organelle;intracellular membrane-bounded organelle;intracellular organelle;membrane;mitochondrion;organelle;vesicle	Carbon fixation pathways in prokaryotes;Citrate cycle (TCA cycle);Glutathione metabolism;Peroxisome	Iso_dh	Matrix	literature, APEX_matrix, targetP signal+, Rickettsial homolog, mito protein domain, induction, coexpression, MS/MS++	SharedDomain
1810	Q925N2	Sideroflexin-2	Sfxn2						27.1671	27.2982	27.6552	27.3977	0.49215	0.209137	0.155512	0.800859	-0.209359	-0.292395	0.700343	0.20295	0.674059	1.00995	1.15719	0.197038	-0.911363	-1.4859	0.0168975	0.979152	-0.0279446	-0.0367562	Q925N2	biological regulation;homeostatic process	cell part;intracellular membrane-bounded organelle;intracellular organelle;membrane;mitochondrion;organelle		Mtc	MIM	yeast mito homolog, mito protein domain+, coexpression	MitoDomain
573	P43276	Histone H1.5	Hist1h1b	+			+	+	29.1726	27.5422	27.8117	29.921	3.97868	0.000161616	1.09714	0.188368	-0.748376	-1.34703	0.499931	0.294252	0.671958	0.824772	1.78265	0.0343662	1.77898	2.40475	3.35049	0	3.19932	4.83669	P43276	anatomical structure development;cellular component assembly;cellular component organization;cellular macromolecular complex assembly;cellular process;chromatin organization;chromosome organization;developmental process;macromolecular complex assembly;organelle organization	cell part;intracellular membrane-bounded organelle;intracellular organelle;macromolecular complex;nucleosome;nucleus;organelle		Linker_histone
1639	Q8R3Q6	Coiled-coil domain-containing protein 58	Ccdc58			+			29.1085	29.0008	29.6718	28.6964	0.839917	0.078867	0.161664	0.780796	-0.310547	-0.330514	3.33425	0.0168757	0.671039	2.25589	0.880613	0.245278	-1.286	-1.37238	1.41814	0.279089	-0.304419	-0.966391	Q8R3Q6		cell part;intracellular membrane-bounded organelle;intracellular organelle;mitochondrion;organelle		Cid2	IMS	APEX_IMS, yeast mito homolog++, mito protein domain+, MS/MS++	MitoDomain
2169	Q9D6S7	Ribosome-recycling factor, mitochondrial	Mrrf	+	+				29.9227	29.0328	29.6981	28.9447	3.02503	0.0026281	2.62798	0.0179016	0.978004	2.48211	1.63835	0.0582976	0.665255	1.58656	0.428222	0.630779	0.22464	0.518273	0.196608	0.798005	-0.0881085	-0.233857	Q9D6S7	biosynthetic process;cellular component disassembly;cellular component organization;cellular metabolic process;cellular process;macromolecule metabolic process;metabolic process;primary metabolic process;protein metabolic process;translation	cell part;intracellular membrane-bounded organelle;intracellular organelle;mitochondrion;organelle		RRF	Matrix	literature, APEX_matrix, targetP signal+, yeast mito homolog++, Rickettsial homolog, mito protein domain, coexpression, MS/MS++	SharedDomain
1482	Q8C1Q6	Small integral membrane protein 4	Smim4	+				+	29.5584	29.9402	30.6006	30.2909	1.60209	0.00637249	0.331534	0.542559	1.20598	0.689155	0.609065	0.236328	0.660488	0.925317	1.27634	0.0711828	-2.55605	-2.02419	1.33336	0.0234615	-3.10154	-2.15429	Q8C1Q6		cell part;intracellular membrane-bounded organelle;intracellular organelle;mitochondrion;organelle		UPF0640
1183	Q62426	Cystatin-B	Cstb	+					28.6569	28.6072	29.2604	28.4049	1.67903	0.0229068	0.641064	0.569729	0.252081	0.649672	1.22665	0.102006	0.65323	1.35693	1.0362	0.320614	-0.603498	-1.20399	0.624399	0.505757	-0.202349	-0.571245	Q62426	behavior;biological regulation;multicellular organismal process;response to stimulus	cell part;cytoplasm;extracellular organelle;extracellular space;intracellular membrane-bounded organelle;intracellular non-membrane-bounded organelle;intracellular organelle;nucleolus;nucleus;organelle;vesicle		Cystatin
996	Q3U2A8	Valine--tRNA ligase, mitochondrial	Vars2	+		+			30.1391	29.8609	30.5048	29.3573	1.68795	0.0154467	0.923859	0.231055	0.781753	1.24026	3.08934	0.0231915	0.643943	2.11877	0.754104	0.487232	-0.365767	-0.833964	0.646717	0.312576	-0.503578	-0.879016	Q3U2A8	amine metabolic process;cellular amino acid metabolic process;cellular ketone metabolic process;cellular metabolic process;cellular nitrogen compound metabolic process;cellular process;macromolecule metabolic process;metabolic process;nitrogen compound metabolic process;nucleobase-containing compound metabolic process;organic acid metabolic process;primary metabolic process;RNA metabolic process;…	cell part;intracellular membrane-bounded organelle;intracellular organelle;mitochondrion;organelle	Aminoacyl-tRNA biosynthesis;Valine, leucine and isoleucine biosynthesis	Anticodon_1;tRNA-synt_1	Matrix	APEX_matrix, targetP signal, yeast mito homolog, Rickettsial homolog, mito protein domain, coexpression, MS/MS++	SharedDomain
1962	Q9CQL5	39S ribosomal protein L18, mitochondrial	Mrpl18						29.1122	28.757	29.3964	28.7564	0.967768	0.0934831	0.753966	0.466487	0.355716	0.823288	1.05511	0.12723	0.639421	1.24341	0.451861	0.598055	-0.284255	-0.589019	0.000678744	1	-0.00055027	-0.00117148	Q9CQL5	establishment of localization;nucleobase-containing compound transport;transport	cell part;extracellular space;intracellular membrane-bounded organelle;intracellular non-membrane-bounded organelle;intracellular organelle;macromolecular complex;mitochondrion;organelle;ribonucleoprotein complex;ribosome			Matrix	literature, APEX_matrix, targetP signal, Rickettsial homolog, coexpression, MS/MS	NA
1868	Q99M04	Lipoyl synthase, mitochondrial	Lias	+	+	+			30.0626	29.6989	30.3364	29.4294	4.36096	0.00112088	2.91148	0.0436114	0.633224	2.03934	2.51224	0.0321905	0.637502	1.91172	1.25335	0.468054	-0.27381	-0.867277	1.08813	0.35236	-0.269532	-0.81929	Q99M04	anatomical structure formation involved in morphogenesis;biosynthetic process;cellular ketone metabolic process;cellular lipid metabolic process;cellular metabolic process;cellular process;cofactor metabolic process;developmental process;heterocycle metabolic process;lipid metabolic process;macromolecule metabolic process;macromolecule modification;metabolic process;organic acid metabolic process…	cell part;intracellular membrane-bounded organelle;intracellular organelle;mitochondrion;organelle	Lipoic acid metabolism	Radical_SAM	Matrix	literature, APEX_matrix, targetP signal, yeast mito homolog, Rickettsial homolog, mito protein domain, induction, coexpression++, MS/MS	SharedDomain
2081	Q9CZR3	Mitochondrial import receptor subunit TOM40B	Tomm40l						27.832	NaN	27.3007	27.0518	0.0614073	0.722629	0.0495253	0.911609	0.1446	0.118229	0.360419	0.406042	0.635901	0.660845	0.0121116	0.979585	0.0335221	0.0295932	0.245185	0.573361	0.524823	0.490301	Q9CZR3	establishment of localization;ion transport;protein transport;transport	cell part;intracellular membrane-bounded organelle;intracellular organelle;macromolecular complex;membrane;mitochondrion;organelle;protein complex	Amyotrophic lateral sclerosis (ALS)	Porin_3	MOM	targetP signal, yeast mito homolog+, mito protein domain+, induction, coexpression+, MS/MS	MitoDomain
6	A2AIL4	NADH dehydrogenase (ubiquinone) complex I, assembly factor 6	Ndufaf6	+		+			27.7657	27.7826	28.416	27.4185	2.3593	0.00618497	0.643094	0.509354	0.347195	0.757603	2.12955	0.0468034	0.633382	1.76038	1.39889	0.208122	-0.650316	-1.44903	1.08849	0.275748	-0.364129	-0.973086	A2AIL4	biosynthetic process;cellular component assembly;cellular component organization;cellular macromolecular complex assembly;cellular process;macromolecular complex assembly;metabolic process;protein complex assembly;protein complex biogenesis	cell part;cytoplasm;intracellular membrane-bounded organelle;intracellular organelle;membrane;mitochondrion;nucleus;organelle		SQS_PSY	MIM	literature, targetP signal, mito protein domain, induction, coexpression++, MS/MS	SharedDomain
1823	Q99JR6	Nicotinamide/nicotinic acid mononucleotide adenylyltransferase 3	Nmnat3	+		+			31.137	30.8016	31.4335	30.5714	3.33897	0.00289494	1.55326	0.159615	0.565637	1.4275	3.78282	0.0152298	0.631944	2.28912	0.844701	0.506223	-0.296513	-0.788635	1.03063	0.406518	-0.230206	-0.729778	Q99JR6	biosynthetic process;cellular metabolic process;cellular nitrogen compound metabolic process;cellular process;cofactor metabolic process;heterocycle metabolic process;metabolic process;nitrogen compound metabolic process;nucleobase-containing compound metabolic process;nucleobase-containing small molecule metabolic process;nucleotide metabolic process;primary metabolic process;response to stimulu…	cell part;intracellular membrane-bounded organelle;intracellular organelle;mitochondrion;organelle	Nicotinate and nicotinamide metabolism	CTP_transf_2	Matrix	literature, mito protein domain, coexpression, MS/MS++	SharedDomain
2171	Q9D6Y7	Mitochondrial peptide methionine sulfoxide reductase	Msra	+		+			31.5251	31.3154	31.9438	30.935	3.92683	0.00145274	1.95547	0.105266	0.590097	1.62583	2.70897	0.0297	0.628336	1.96289	1.68838	0.30093	-0.418729	-1.25346	1.33725	0.225178	-0.380489	-1.08191	Q9D6Y7	cellular metabolic process;cellular process;macromolecule metabolic process;metabolic process;primary metabolic process;protein metabolic process;response to chemical stimulus;response to oxidative stress;response to stimulus;response to stress	cell part;cytoplasm;cytoskeleton;extracellular organelle;intracellular membrane-bounded organelle;intracellular non-membrane-bounded organelle;intracellular organelle;membrane;mitochondrion;nucleoplasm;organelle;vesicle		PMSR	Matrix	targetP signal+, mito protein domain, coexpression, MS/MS++	SharedDomain
287	P06745	Glucose-6-phosphate isomerase	Gpi	+					31.5131	31.2396	31.8659	30.8545	2.50063	0.00512346	1.80911	0.0981043	0.658586	1.65932	1.49053	0.0782663	0.626307	1.47052	0.869738	0.466388	-0.352825	-0.872594	0.887866	0.301651	-0.385104	-0.918659	P06745;CON__Q3ZBD7	alcohol metabolic process;anatomical structure formation involved in morphogenesis;biological regulation;biosynthetic process;carbohydrate metabolic process;catabolic process;cellular metabolic process;cellular process;developmental process;embryo development;generation of precursor metabolites and energy;homeostatic process;metabolic process;primary metabolic process;small molecule metabolic pro…	cell part;cytoplasm;extracellular organelle;extracellular space;membrane;nucleoplasm;organelle;plasma membrane;vesicle	Amino sugar and nucleotide sugar metabolism;Glycolysis / Gluconeogenesis;Pentose phosphate pathway;Starch and sucrose metabolism	PGI
1153	Q61830	Macrophage mannose receptor 1	Mrc1	+					26.6244	26.2452	26.5056	25.9073	1.14533	0.0423294	1.41847	0.0816	1.03885	1.75369	0.741082	0.197902	0.624728	1.01842	0.169562	0.788426	0.169276	0.288601	0.23644	0.650533	-0.244849	-0.395621	Q61830	biological regulation;cellular component organization;cellular membrane organization;cellular process;endocytosis;establishment of localization;membrane invagination;membrane organization;response to biotic stimulus;response to chemical stimulus;response to stimulus;signal transduction;transport;vesicle-mediated transport	cell part;cell surface;membrane;plasma membrane	ko05152;Phagosome	fn2;Lectin_C;Ricin_B_lectin
2227	Q9DB60	Prostamide/prostaglandin F synthase	Fam213b	+					29.1794	28.5815	29.2053	28.4746	2.12777	0.0100804	2.33239	0.0512211	0.704788	1.95346	1.28719	0.101269	0.623803	1.3638	0.0344927	0.961291	-0.0258932	-0.0564005	0.280603	0.740784	-0.106878	-0.298504	Q9DB60	biosynthetic process;cellular ketone metabolic process;cellular lipid metabolic process;cellular metabolic process;cellular process;lipid metabolic process;metabolic process;organic acid metabolic process;primary metabolic process;small molecule metabolic process	cell part;cytoplasm;cytosol;endoplasmic reticulum;extracellular organelle;intracellular membrane-bounded organelle;intracellular organelle;organelle;vesicle
588	P47740	Fatty aldehyde dehydrogenase	Aldh3a2						29.7161	29.6051	30.2282	29.4787	0.969974	0.0875568	0.271437	0.716684	0.237428	0.423139	1.66216	0.0668881	0.623132	1.5479	0.75409	0.42937	-0.512151	-0.958942	0.205043	0.757741	-0.126447	-0.284412	P47740	alcohol metabolic process;anatomical structure development;cellular aldehyde metabolic process;cellular lipid metabolic process;cellular metabolic process;cellular process;developmental process;lipid metabolic process;metabolic process;primary metabolic process;small molecule metabolic process	cell part;endoplasmic reticulum;extracellular organelle;intracellular membrane-bounded organelle;intracellular organelle;membrane;microbody;mitochondrion;organelle;peroxisome;vesicle	Arginine and proline metabolism;Ascorbate and aldarate metabolism;beta-Alanine metabolism;Chloroalkane and chloroalkene degradation;Fatty acid metabolism;Glycerolipid metabolism;Glycolysis / Gluconeogenesis;Histidine metabolism;Limonene and pinene degradation;Lysine degradation;Pentose and glucuronate interconversions;Propanoate metabolism;Pyruvate metabolism;Tryptophan metabolism;Valine, leucine…	Aldedh	Membrane	targetP signal+, yeast mito homolog, mito protein domain, coexpression	SharedDomain
1545	Q8JZQ2	AFG3-like protein 2	Afg3l2	+					34.114	33.868	34.4825	33.7298	1.6434	0.0278464	0.737151	0.45425	0.384218	0.843715	1.94439	0.0526617	0.614525	1.65774	0.666408	0.506282	-0.368493	-0.790407	0.395716	0.65273	-0.138186	-0.391149	Q8JZQ2	anatomical structure development;anatomical structure morphogenesis;biological regulation;cell development;cellular component morphogenesis;cellular component organization;cellular membrane organization;cellular metabolic process;cellular process;death;developmental process;macromolecule metabolic process;membrane fusion;membrane organization;metabolic process;mitochondrion organization;organelle…	cell part;intracellular membrane-bounded organelle;intracellular organelle;membrane;mitochondrion;organelle		AAA;FtsH_ext;Peptidase_M41	MIM	literature, APEX_matrix, targetP signal, yeast mito homolog, Rickettsial homolog, mito protein domain+, induction, coexpression++, MS/MS++	MitoDomain
2482	Q9WV02	RNA-binding motif protein, X chromosome	Rbmx	+				+	27.9798	27.0274	NaN	28.5878	2.62915	0.00169302	0.701267	0.372866	-0.607996	-0.978824	0.439635	0.350509	0.610831	0.743886	1.18483	0.151189	1.21831	1.64371	2.47257	0.00659459	2.43714	3.38545	Q9WV02	biological regulation;biosynthetic process;cell differentiation;cellular metabolic process;cellular nitrogen compound metabolic process;cellular process;developmental process;macromolecule metabolic process;metabolic process;mRNA metabolic process;mRNA processing;nitrogen compound metabolic process;nucleobase-containing compound metabolic process;primary metabolic process;protein metabolic proces…	cell part;extracellular organelle;extracellular space;intracellular membrane-bounded organelle;intracellular organelle;macromolecular complex;membrane;nucleus;organelle;ribonucleoprotein complex;spliceosomal complex;vesicle	Spliceosome	RBM1CTR;RRM_1
917	Q01768	Nucleoside diphosphate kinase B	Nme2	+					31.3022	31.0274	31.6369	30.514	2.89001	0.00294737	1.71445	0.0811776	0.788208	1.7571	2.00793	0.052	0.609428	1.67564	0.772236	0.503102	-0.334658	-0.808282	1.32192	0.16338	-0.513437	-1.26203	Q01768	biological regulation;biosynthetic process;cellular metabolic process;cellular nitrogen compound metabolic process;cellular process;heterocycle metabolic process;metabolic process;nitrogen compound metabolic process;nucleobase-containing compound metabolic process;nucleobase-containing small molecule metabolic process;nucleoside metabolic process;nucleotide metabolic process;primary metabolic pro…	cell part;cell projection;cytoplasm;cytosol;extracellular organelle;intracellular membrane-bounded organelle;intracellular organelle;membrane;mitochondrion;nucleus;organelle;plasma membrane;vesicle	Purine metabolism;Pyrimidine metabolism	NDK
1116	Q61102	ATP-binding cassette sub-family B member 7, mitochondrial	Abcb7						30.6656	30.3245	30.9314	30.3781	1.3376	0.056031	0.71325	0.520295	0.287528	0.72535	1.47271	0.0810659	0.606867	1.44021	0.662249	0.564111	-0.265781	-0.676291	0.0865788	0.898669	0.0535579	0.126213	Q61102	biological regulation;cellular homeostasis;cellular ion homeostasis;cellular process;establishment of localization;homeostatic process;transmembrane transport;transport	cell part;intracellular membrane-bounded organelle;intracellular organelle;membrane;mitochondrion;organelle	ABC transporters	ABC_membrane;ABC_tran	MIM	literature, APEX_matrix, targetP signal, yeast mito homolog+, Rickettsial homolog, mito protein domain, coexpression+, MS/MS+	SharedDomain
1493	Q8C6I2	Succinate dehydrogenase assembly factor 2, mitochondrial	Sdhaf2	+	+			+	31.211	31.1357	31.7367	30.4451	4.48752	0.000338028	2.79989	0.0270204	0.765888	2.24934	1.86626	0.0563701	0.600979	1.6064	1.84589	0.196194	-0.525699	-1.48497	2.2719	0.0395821	-0.690608	-1.90628	Q8C6I2	biological regulation;cellular metabolic process;cellular process;generation of precursor metabolites and energy;macromolecule metabolic process;macromolecule modification;metabolic process;phosphorus metabolic process;primary metabolic process;protein dephosphorylation;protein metabolic process;protein modification process	cell part;intracellular membrane-bounded organelle;intracellular organelle;mitochondrion;organelle		Sdh5	Matrix	GFP, targetP signal, yeast mito homolog++, Rickettsial homolog, mito protein domain+, induction, coexpression, MS/MS	MitoDomain
2509	Q9Z0N1	Eukaryotic translation initiation factor 2 subunit 3, X-linked	Eif2s3x	+					29.3721	28.5709	29.1699	28.9826	1.95912	0.0170649	1.10332	0.354883	0.389462	1.01384	1.49259	0.0809369	0.598996	1.44067	0.648063	0.604519	0.202194	0.578583	0.858365	0.293797	0.411727	0.933408	Q9Z0N1;Q9Z0N2	cellular process;translational initiation	cell part;cytoplasm;extracellular organelle;organelle;vesicle	RNA transport	eIF2_C;GTP_EFTU;GTP_EFTU_D2
985	Q3TQB2	FAD-dependent oxidoreductase domain-containing protein 1	Foxred1						28.5236	28.2026	28.7989	28.0503	0.513783	0.178811	0.0938628	0.851949	0.224255	0.209197	1.22523	0.112905	0.596378	1.30448	0.608889	0.409694	-0.979982	-1.01815	0.575993	0.313842	-0.607859	-0.874569	Q3TQB2	cellular component assembly;cellular component organization;cellular macromolecular complex assembly;cellular process;macromolecular complex assembly;protein complex assembly;protein complex biogenesis	cell part;intracellular membrane-bounded organelle;intracellular organelle;macromolecular complex;membrane;mitochondrion;NADH dehydrogenase complex;organelle;protein complex		DAO	MIM	literature, targetP signal, mito protein domain, coexpression+	SharedDomain
2013	Q9CRB6	Tubulin polymerization-promoting protein family member 3	Tppp3						28.5556	28.3676	27.9291	28.5682	0.803858	0.0819944	0.00858606	0.989637	-0.0125895	-0.0181872	0.399187	0.383718	0.591289	0.694684	0.599198	0.455784	0.626514	0.902823	0.970002	0.111164	1.23039	1.44778	Q9CRB6;Q0P5Y3	cellular component organization;cellular process;cytoskeleton organization;organelle organization	cell part;cytoplasm;extracellular organelle;macromolecular complex;organelle;protein complex;vesicle		p25-alpha
143	O35857	Mitochondrial import inner membrane translocase subunit TIM44	Timm44	+		+			34.2802	33.9959	34.5851	33.7275	3.41642	0.00291339	1.91012	0.120558	0.552745	1.55099	2.45324	0.0433274	0.589152	1.80261	1.32338	0.435614	-0.304868	-0.944769	0.842673	0.39725	-0.26846	-0.746442	O35857	cellular process;establishment of localization;protein targeting;protein transport;transmembrane transport;transport	cell part;intracellular membrane-bounded organelle;intracellular organelle;membrane;mitochondrion;organelle		Tim44	MIM	literature, APEX_matrix, targetP signal, yeast mito homolog, mito protein domain, induction, coexpression++, MS/MS++	SharedDomain
2413	Q9QZ23	NFU1 iron-sulfur cluster scaffold homolog, mitochondrial	Nfu1	+	+	+			32.4011	31.8475	32.4325	31.5464	4.64226	0.000675325	2.83102	0.0205079	0.854695	2.41026	3.32425	0.0255337	0.584994	2.05026	0.119335	0.927363	-0.0313902	-0.105315	1.0644	0.316141	-0.301092	-0.868049	Q9QZ23	biosynthetic process;cellular metabolic process;cellular process;cofactor metabolic process;metabolic process	cell part;cytoplasm;cytosol;intracellular membrane-bounded organelle;intracellular organelle;mitochondrion;nucleoplasm;nucleus;organelle		Nfu_N;NifU	Matrix	APEX_matrix, targetP signal, yeast mito homolog++, Rickettsial homolog, mito protein domain, coexpression, MS/MS+	SharedDomain
2029	Q9CWV0	Mitochondrial assembly of ribosomal large subunit protein 1	Malsu1						26.8513	26.4321	27.1106	NaN	0.752239	0.103095	0.156477	0.792931	0.267597	0.312632	1.34997	0.102156	0.581308	1.35265	0.704941	0.384047	-0.862784	-1.08518	0.751716	0.271205	-0.549074	-0.982064	Q9CWV0	biological regulation;cellular process;regulation of organelle organization;regulation of translation;ribosomal large subunit biogenesis	cell part;cytoplasm;intracellular membrane-bounded organelle;intracellular organelle;mitochondrion;organelle		Oligomerisation	Matrix	literature, APEX_matrix, targetP signal+, yeast mito homolog++, Rickettsial homolog, mito protein domain, coexpression+, MS/MS	SharedDomain
1532	Q8CI78	Required for meiotic nuclear division protein 1 homolog	Rmnd1	+		+			30.594	30.2121	30.7924	30.0131	2.67964	0.00569048	1.60839	0.14638	0.580822	1.47077	2.33341	0.0462185	0.580359	1.74629	0.508183	0.626332	-0.19847	-0.523475	0.617504	0.513131	-0.198933	-0.563532	Q8CI78	biosynthetic process;cellular metabolic process;cellular process;macromolecule metabolic process;metabolic process;primary metabolic process;protein metabolic process;translation	cell part;intracellular membrane-bounded organelle;intracellular organelle;mitochondrion;organelle		DUF155	MIM	literature, GFP, targetP signal, yeast mito homolog++, Rickettsial homolog, mito protein domain, MS/MS	SharedDomain
1399	Q8BK72	28S ribosomal protein S27, mitochondrial	Mrps27	+		+			32.1415	31.8189	32.3978	31.5248	3.70431	0.002131	1.98204	0.0947895	0.616656	1.67611	3.04661	0.0295522	0.578921	1.96119	1.02595	0.513255	-0.256319	-0.778981	1.06349	0.32249	-0.294054	-0.85597	Q8BK72		cell part;intracellular membrane-bounded organelle;intracellular non-membrane-bounded organelle;intracellular organelle;macromolecular complex;mitochondrion;organelle;ribonucleoprotein complex;ribosome		MRP-S27	Matrix	literature, APEX_matrix, targetP signal, yeast mito homolog++, mito protein domain+, induction, coexpression+, MS/MS++	MitoDomain
419	P17710	Hexokinase-1	Hk1						31.1732	30.8679	31.4419	30.6643	1.16621	0.0586769	1.12574	0.266941	0.50886	1.16599	0.948509	0.157811	0.574033	1.12775	0.302422	0.666954	-0.268734	-0.468945	0.939415	0.454162	-0.203561	-0.655638	P17710	alcohol metabolic process;biological regulation;carbohydrate metabolic process;catabolic process;cellular homeostasis;cellular metabolic process;cellular process;generation of precursor metabolites and energy;homeostatic process;metabolic process;phosphorus metabolic process;primary metabolic process;small molecule metabolic process	cell part;cell projection;cilium;cytosol;intracellular membrane-bounded organelle;intracellular organelle;membrane;mitochondrion;organelle	Amino sugar and nucleotide sugar metabolism;Butirosin and neomycin biosynthesis;Carbohydrate digestion and absorption;Fructose and mannose metabolism;Galactose metabolism;Glycolysis / Gluconeogenesis;Insulin signaling pathway;Starch and sucrose metabolism;Streptomycin biosynthesis;Type II diabetes mellitus	Hexokinase_1;Hexokinase_2
1274	Q6ZWU9	40S ribosomal protein S27	Rps27						28.9839	28.7874	28.5501	29.2438	0.333363	0.290029	0.588619	0.368573	-0.929063	-0.984933	0.282973	0.484414	0.572276	0.550132	0.116974	0.816787	-0.23536	-0.248097	0.743588	0.173248	1.26598	1.22263	Q6ZWU9	biosynthetic process;cellular metabolic process;cellular process;macromolecule metabolic process;metabolic process;primary metabolic process;protein metabolic process;translation	cell part;intracellular membrane-bounded organelle;intracellular organelle;macromolecular complex;nucleus;organelle;ribonucleoprotein complex;small ribosomal subunit	Ribosome	Ribosomal_S27e
2357	Q9JK42	[Pyruvate dehydrogenase (acetyl-transferring)] kinase isozyme 2, mitochondrial	Pdk2	+					33.906	33.5331	34.105	33.2927	3.30756	0.00300366	2.45077	0.0673367	0.613391	1.84641	1.97269	0.0559577	0.571871	1.6042	0.536294	0.623238	-0.198945	-0.535084	1.12737	0.382818	-0.240465	-0.77176	Q9JK42	alcohol metabolic process;biological regulation;carbohydrate metabolic process;cell communication;cellular metabolic process;cellular process;homeostatic process;macromolecule metabolic process;macromolecule modification;metabolic process;phosphorus metabolic process;primary metabolic process;protein metabolic process;protein modification process;protein phosphorylation;response to chemical stimu…	cell part;cytoplasm;intracellular membrane-bounded organelle;intracellular organelle;macromolecular complex;mitochondrion;nucleoplasm;organelle;protein complex;pyruvate dehydrogenase complex		BCDHK_Adom3;HATPase_c	Matrix	literature, APEX_matrix, targetP signal, yeast mito homolog+, mito protein domain+, induction, coexpression, MS/MS++	MitoDomain
26	C0HKG6			+					27.4516	27.6038	28.1733	27.1476	1.08595	0.0373754	0.169145	0.769435	0.335704	0.346716	0.999468	0.151514	0.56959	1.15476	1.10424	0.167692	-1.2243	-1.57274	0.850514	0.163095	-0.990417	-1.26256	C0HKG6;C0HKG5
2539	Q9Z2G9	Oxidoreductase HTATIP2	Htatip2	+		+			30.023	30.0107	30.5789	29.5483	3.20739	0.00280816	1.22137	0.267031	0.474681	1.17127	2.33159	0.0479016	0.568135	1.72337	1.5698	0.222581	-0.555873	-1.42195	1.66592	0.147504	-0.462419	-1.32123	Q9Z2G9	anatomical structure formation involved in morphogenesis;biological regulation;cell death;cell differentiation;cellular metabolic process;cellular process;death;developmental process;establishment of localization;macromolecule metabolic process;macromolecule modification;metabolic process;nuclear transport;nucleocytoplasmic transport;phosphorus metabolic process;primary metabolic process;protein …	cell part;cytoplasm;membrane;nuclear envelope			Membrane	yeast mito homolog, mito protein domain+, MS/MS	MitoDomain
1981	Q9CQV1	Mitochondrial import inner membrane translocase subunit TIM16	Pam16	+		+			31.6719	31.4583	32.026	31.2263	2.73841	0.00572271	1.27586	0.26998	0.445537	1.15631	2.4472	0.0466043	0.567718	1.75998	1.06545	0.436064	-0.35411	-0.950447	0.828247	0.43297	-0.231929	-0.682278	Q9CQV1	cellular process;establishment of localization;protein targeting;protein transport;transmembrane transport;transport	cell part;macromolecular complex;mitochondrial inner membrane presequence translocase complex;protein complex			MIM	literature, APEX_matrix, targetP signal, yeast mito homolog, MS/MS++	NA
2280	Q9DCV4	Regulator of microtubule dynamics protein 1	Rmdn1	+					32.0637	31.808	32.3754	31.4349	1.60393	0.023154	1.29686	0.177603	0.628812	1.37377	1.07586	0.142334	0.567423	1.19656	0.608207	0.552257	-0.31167	-0.703973	0.615851	0.385847	-0.373058	-0.765132	Q9DCV4		cell part;centrosome;intracellular membrane-bounded organelle;intracellular non-membrane-bounded organelle;intracellular organelle;macromolecular complex;microtubule organizing center;mitochondrion;organelle;protein complex		TPR_1	MOM	APEX_IMS, targetP signal+, mito protein domain, induction, coexpression, MS/MS	SharedDomain
784	P62862	40S ribosomal protein S30	Fau						28.1502	28.2485	28.012	27.7078	0.220648	0.426433	0.684762	0.319936	0.866876	1.06708	0.271538	0.495546	0.562611	0.533068	0.105056	0.858663	0.138202	0.201841	0.0631391	0.878505	-0.166064	-0.146478	P62862	biosynthetic process;cellular metabolic process;cellular process;macromolecule metabolic process;metabolic process;primary metabolic process;protein metabolic process;translation	cell part;intracellular non-membrane-bounded organelle;intracellular organelle;macromolecular complex;organelle;ribonucleoprotein complex;ribosome		Ribosomal_S30
1412	Q8BMG8	Mitochondrial folate transporter/carrier	Slc25a32						28.2942	28.0524	27.9928	28.035	0.187787	0.494698	0.41841	0.56045	-0.44733	-0.663856	0.384114	0.401347	0.559081	0.669042	0.387672	0.589245	-0.405212	-0.616578	0.409909	0.418948	0.601199	0.709198	Q8BMG8	establishment of localization;transport	cell part;intracellular membrane-bounded organelle;intracellular organelle;membrane;mitochondrion;organelle		Mito_carr	MIM	literature, targetP signal, yeast mito homolog+, mito protein domain+	MitoDomain
64	E9Q3E1	Aldehyde dehydrogenase	Aldh3b2						27.242	27.8756	27.6	27.5353	0.80181	0.0853462	0.944297	0.181045	-1.03565	-1.3634	0.490464	0.327841	0.558577	0.776785	1.22695	0.135942	-1.25762	-1.69571	0.256153	0.598795	0.336609	0.456231	E9Q3E1;J3QMK6;Q80VQ0	alcohol metabolic process;catabolic process;cellular aldehyde metabolic process;cellular metabolic process;cellular process;metabolic process;response to chemical stimulus;response to oxidative stress;response to stimulus;response to stress;small molecule metabolic process	cell part;cytoplasm;cytosol;extracellular organelle;membrane;organelle;plasma membrane;vesicle	beta-Alanine metabolism;Drug metabolism - cytochrome P450;Glycolysis / Gluconeogenesis;Histidine metabolism;Metabolism of xenobiotics by cytochrome P450;Phenylalanine metabolism;Tyrosine metabolism	Aldedh
1911	Q9CPV4	Glyoxalase domain-containing protein 4	Glod4	+					30.9778	30.7518	31.3097	30.2652	2.50996	0.00498113	1.48053	0.12056	0.712569	1.55363	1.83823	0.070604	0.557846	1.53204	0.608895	0.551194	-0.33187	-0.724256	1.59313	0.147727	-0.486593	-1.3339	Q9CPV4		cell part;extracellular organelle;intracellular membrane-bounded organelle;intracellular organelle;mitochondrion;organelle;vesicle		Glyoxalase_2	Matrix	APEX_matrix, targetP signal, coexpression, MS/MS++	NA
1873	Q99MN1	Lysine--tRNA ligase	Kars	+	+				29.7154	29.0636	29.6206	29.0204	2.85438	0.00462222	2.53071	0.0443536	0.694942	2.01876	1.6755	0.0781292	0.556926	1.46698	0.354601	0.780562	0.0948014	0.300777	0.077949	0.919058	-0.0432148	-0.108167	Q99MN1	amine metabolic process;cellular amino acid metabolic process;cellular ketone metabolic process;cellular metabolic process;cellular nitrogen compound metabolic process;cellular process;macromolecule metabolic process;metabolic process;nitrogen compound metabolic process;nucleobase-containing compound metabolic process;organic acid metabolic process;primary metabolic process;RNA metabolic process;…	cell part;cytoplasm;cytoskeleton;intracellular membrane-bounded organelle;intracellular non-membrane-bounded organelle;intracellular organelle;mitochondrion;organelle	Aminoacyl-tRNA biosynthesis	tRNA_anti-codon;tRNA-synt_2	Matrix	literature, GFP, targetP signal+, Rickettsial homolog, mito protein domain, coexpression	SharedDomain
1375	Q8BHE8	Uncharacterized protein C2orf47 homolog, mitochondrial							29.5199	29.2582	29.8109	28.8607	0.835601	0.096769	0.810822	0.311105	0.659174	1.08985	0.727741	0.217031	0.5527	0.967436	0.344343	0.629843	-0.291062	-0.517521	0.428608	0.457292	-0.397537	-0.648719	Q8BHE8		cell part;intracellular membrane-bounded organelle;intracellular organelle;mitochondrion;organelle			Matrix	GFP, targetP signal, induction, coexpression, MS/MS+	NA
2042	Q9CXS4	Centromere protein V	Cenpv	+			+	+	30.3073	29.3394	28.5708	31.4519	2.56538	0.00144898	1.12846	0.119397	-1.14464	-1.56652	0.191787	0.594607	0.546515	0.413911	2.02434	0.0225532	2.14732	2.78197	1.8865	0.00892308	3.83848	2.95286	Q9CXS4	biological regulation;cell division;cell motility;cellular component assembly;cellular component movement;cellular component organization;cellular macromolecular complex assembly;cellular process;chromatin modification;chromatin organization;chromosome organization;locomotion;macromolecular complex assembly;mitosis;nuclear division;organelle fission;organelle organization;regulation of organelle …	cell part;cytoplasm;cytoskeleton;intracellular membrane-bounded organelle;intracellular non-membrane-bounded organelle;intracellular organelle;kinetochore;macromolecular complex;nucleoplasm;nucleus;organelle;protein complex		GFA
816	P63276	40S ribosomal protein S17	Rps17						30.1331	29.6183	30.1598	30.0202	0.372014	0.336786	0.140111	0.843459	0.11293	0.223446	0.657031	0.246268	0.541561	0.908925	0.0240727	0.96779	-0.0267615	-0.0461772	0.580006	0.384524	0.401869	0.764852	P63276	biological regulation;biosynthetic process;cellular component assembly;cellular component organization;cellular macromolecular complex assembly;cellular metabolic process;cellular nitrogen compound metabolic process;cellular process;homeostatic process;macromolecular complex assembly;macromolecule metabolic process;metabolic process;nitrogen compound metabolic process;nucleobase-containing compou…	cell part;extracellular organelle;macromolecular complex;membrane;organelle;ribonucleoprotein complex;small ribosomal subunit;vesicle	Ribosome	Ribosomal_S17e
2492	Q9WVA2	Mitochondrial import inner membrane translocase subunit Tim8 A	Timm8a1	+					31.5369	31.2198	31.759	30.9954	1.97663	0.0170787	1.38911	0.194852	0.54156	1.32564	1.56969	0.0908953	0.539209	1.39977	0.378594	0.650672	-0.22205	-0.487478	1.03838	0.412877	-0.224401	-0.719666	Q9WVA2;Q4FZG7	establishment of localization;protein transport;transport	cell part;intracellular membrane-bounded organelle;intracellular organelle;membrane;mitochondrion;organelle		zf-Tim10_DDP	IMS;MIM	literature, yeast mito homolog+, mito protein domain+, MS/MS++;literature, yeast mito homolog+, mito protein domain+, MS/MS	MitoDomain;MitoDomain
2072	Q9CZD3	Glycine--tRNA ligase	Gars	+					28.5896	28.4589	28.9957	27.7078	1.95679	0.00612245	1.40531	0.0736634	1.17159	1.81266	0.792145	0.205466	0.536891	1.00131	0.669669	0.492231	-0.406127	-0.825098	1.14547	0.0865769	-1.04083	-1.53903	Q9CZD3	amine metabolic process;biosynthetic process;cellular amino acid metabolic process;cellular ketone metabolic process;cellular metabolic process;cellular nitrogen compound metabolic process;cellular process;heterocycle metabolic process;macromolecule metabolic process;metabolic process;nitrogen compound metabolic process;nucleobase-containing compound metabolic process;nucleobase-containing small …	cell part;cell projection;cytoplasm;cytoplasmic membrane-bounded vesicle;extracellular organelle;intracellular membrane-bounded organelle;intracellular organelle;mitochondrion;neuron projection;nucleoplasm;organelle;vesicle	Aminoacyl-tRNA biosynthesis	HGTP_anticodon;tRNA-synt_2b;WHEP-TRS	Matrix	targetP signal+, yeast mito homolog, mito protein domain, induction	SharedDomain
1485	Q8C3X2	Coiled-coil domain-containing protein 90B, mitochondrial	Ccdc90b	+					31.4417	31.0424	31.578	30.8699	3.57517	0.00294815	2.50038	0.0770806	0.571733	1.7846	2.27369	0.0537249	0.535655	1.64433	0.389923	0.715055	-0.136371	-0.386179	1.0839	0.488083	-0.172448	-0.609782	Q8C3X2		cell part;intracellular membrane-bounded organelle;intracellular organelle;mitochondrion;organelle		DUF1640	MIM	literature, APEX_matrix, targetP signal, yeast mito homolog+, mito protein domain+, MS/MS	MitoDomain
307	P08228	Superoxide dismutase [Cu-Zn]	Sod1	+					33.1883	33.097	33.6322	32.6145	2.72899	0.00414332	1.61733	0.147971	0.573781	1.46551	1.47118	0.102443	0.535191	1.35349	1.53839	0.301885	-0.443914	-1.24897	1.11991	0.203409	-0.482505	-1.13479	P08228	aging;amine metabolic process;behavior;biological regulation;biosynthetic process;cellular amino acid metabolic process;cellular component movement;cellular component organization;cellular homeostasis;cellular ion homeostasis;cellular ketone metabolic process;cellular membrane organization;cellular metabolic process;cellular nitrogen compound metabolic process;cellular process;circulatory system …	cell body;cell part;cytoplasm;cytoplasmic membrane-bounded vesicle;cytosol;extracellular matrix;extracellular organelle;extracellular space;intracellular membrane-bounded organelle;intracellular organelle;macromolecular complex;membrane;microbody;mitochondrion;neuronal cell body;nucleoplasm;nucleus;organelle;peroxisome;plasma membrane;protein complex;vesicle	Amyotrophic lateral sclerosis (ALS);Huntington's disease;Peroxisome;Prion diseases	Sod_Cu	IMS	literature, yeast mito homolog, mito protein domain, induction, coexpression	SharedDomain
1129	Q61387	Cytochrome c oxidase subunit 7A-related protein, mitochondrial	Cox7a2l						31.0187	30.6185	31.1516	30.9834	0.587268	0.233251	0.0411374	0.957463	0.0352798	0.0708421	1.29568	0.118131	0.533157	1.27336	0.175885	0.8023	-0.13294	-0.269133	0.810869	0.319693	0.364938	0.860471	Q61387	biological regulation	cell part;intracellular membrane-bounded organelle;intracellular organelle;mitochondrion;organelle	Alzheimer's disease;Cardiac muscle contraction;Huntington's disease;Oxidative phosphorylation;Parkinson's disease	COX7a	MIM	literature, APEX_IMS, APEX_matrix, mito protein domain+, MS/MS+	MitoDomain
2031	Q9CWX2	Complex I intermediate-associated protein 30, mitochondrial	Ndufaf1	+		+			32.5796	32.3583	32.886	32.2362	3.12547	0.00572781	1.10156	0.388984	0.343495	0.947219	4.8357	0.0180552	0.527725	2.18479	1.45614	0.420153	-0.306367	-0.978994	0.43971	0.664153	-0.122137	-0.376757	Q9CWX2		cell part;cytoplasm;intracellular membrane-bounded organelle;intracellular organelle;mitochondrion;organelle		CIA30	MIM	literature, APEX_matrix, targetP signal, mito protein domain, induction, coexpression++, MS/MS++	SharedDomain
2282	Q9DCX2	ATP synthase subunit d, mitochondrial	Atp5h	+					34.5191	34.0658	34.5932	34.0077	1.60101	0.0338993	1.38984	0.207453	0.511385	1.28873	1.35691	0.115375	0.527409	1.29432	0.168358	0.860688	-0.074151	-0.200198	0.0922391	0.888999	-0.0581274	-0.135282	Q9DCX2	biosynthetic process;cellular metabolic process;cellular nitrogen compound metabolic process;cellular process;establishment of localization;heterocycle metabolic process;hydrogen transport;ion transport;metabolic process;nitrogen compound metabolic process;nucleobase-containing compound metabolic process;nucleobase-containing small molecule metabolic process;nucleotide metabolic process;primary m…	cell part;cytoplasm;extracellular organelle;intracellular membrane-bounded organelle;intracellular organelle;macromolecular complex;membrane;mitochondrion;nucleoplasm;organelle;protein complex;proton-transporting two-sector ATPase complex;vesicle	Alzheimer's disease;Huntington's disease;Oxidative phosphorylation;Parkinson's disease	Mt_ATP-synt_D	MIM	literature, APEX_matrix, yeast mito homolog++, mito protein domain+, MS/MS++	MitoDomain
1143	Q61598	Rab GDP dissociation inhibitor beta	Gdi2						27.5488	27.4383	27.414	27.1529	0.172271	0.516604	0.208797	0.731143	0.345343	0.402686	0.534735	0.310837	0.519778	0.799738	0.23912	0.686561	-0.323549	-0.432424	0.094144	0.838137	-0.149114	-0.19161	Q61598	biological regulation;cellular process;establishment of localization;protein transport;response to stimulus;signal transduction;transport;vesicle-mediated transport	cell part;extracellular organelle;Golgi apparatus;intracellular membrane-bounded organelle;intracellular organelle;membrane;organelle;vesicle		GDI
113	O35129	Prohibitin-2	Phb2	+					35.2187	34.9203	35.4401	34.9848	1.79568	0.0392727	0.635129	0.586503	0.233867	0.622371	2.44549	0.0523498	0.519762	1.66426	0.540631	0.612199	-0.221416	-0.56781	0.316375	0.804132	0.0644798	0.225309	O35129	anatomical structure development;anatomical structure morphogenesis;biological regulation;biosynthetic process;cellular metabolic process;cellular nitrogen compound metabolic process;cellular process;developmental process;macromolecule metabolic process;metabolic process;multicellular organismal process;nitrogen compound metabolic process;nucleobase-containing compound metabolic process;primary m…	cell part;cell surface;extracellular organelle;intracellular membrane-bounded organelle;intracellular organelle;macromolecular complex;membrane;mitochondrion;nucleus;organelle;protein complex;vesicle		Band_7	MIM	literature, yeast mito homolog++, Rickettsial homolog, mito protein domain, induction, coexpression, MS/MS++	SharedDomain
1452	Q8BW75	Amine oxidase [flavin-containing] B	Maob	+		+			34.4969	34.2786	34.7983	34.0684	1.94127	0.0201695	0.862448	0.386798	0.428488	0.952366	3.33945	0.0328479	0.519738	1.88776	0.606414	0.558484	-0.301448	-0.692444	0.950918	0.44343	-0.210197	-0.671754	Q8BW75	anatomical structure development;biological regulation;developmental process;regulation of transport;response to biotic stimulus;response to chemical stimulus;response to drug;response to endogenous stimulus;response to stimulus	cell part;extracellular organelle;intracellular membrane-bounded organelle;intracellular organelle;membrane;mitochondrion;organelle;vesicle	Arginine and proline metabolism;Drug metabolism - cytochrome P450;Glycine, serine and threonine metabolism;Histidine metabolism;Isoquinoline alkaloid biosynthesis;Phenylalanine metabolism;Tryptophan metabolism;Tyrosine metabolism	Amino_oxidase	MOM	literature, mito protein domain, MS/MS++	SharedDomain
1698	Q8VHX6	Filamin-C	Flnc	+				+	31.0326	28.3548	28.4669	29.9104	1.29589	0.0155475	0.340296	0.539678	1.1222	0.696514	0.448793	0.36268	0.519658	0.722226	1.01524	0.132232	2.56573	1.70662	1.40114	0.0298761	1.96319	2.06661	Q8VHX6	anatomical structure development;cell development;cellular process;developmental process	cell part;cytoplasm;cytoskeleton;intracellular non-membrane-bounded organelle;intracellular organelle;membrane;organelle;plasma membrane	Focal adhesion;MAPK signaling pathway	CH;Filamin
2073	Q9CZD5	Translation initiation factor IF-3, mitochondrial	Mtif3	+					28.8636	28.6543	29.1715	28.3167	3.18114	0.00352778	1.98258	0.119363	0.546928	1.56767	1.91683	0.0733758	0.517263	1.49577	1.58319	0.412992	-0.307896	-1.00983	0.958731	0.308508	-0.337561	-0.888162	Q9CZD5	cellular component disassembly;cellular component organization;cellular process;translational initiation	cell part;intracellular membrane-bounded organelle;intracellular organelle;mitochondrion;organelle		IF3_C;IF3_N	Matrix	literature, APEX_matrix, Rickettsial homolog, mito protein domain, coexpression	SharedDomain
2194	Q9D844	DnaJ homolog subfamily C member 4	Dnajc4	+				+	27.8196	27.8528	27.8565	NaN	1.49124	0.0126699	0.429029	0.512511	0.657771	0.745369	0.42941	0.379142	0.51725	0.702513	1.1725	0.144169	-1.33197	-1.67088	1.23636	0.0496962	-1.47249	-1.77431	Q9D844		cell part;intracellular membrane-bounded organelle;intracellular organelle;mitochondrion;organelle		DnaJ	Membrane	GFP, targetP signal, Rickettsial homolog, mito protein domain, coexpression	SharedDomain
2337	Q9JI39	ATP-binding cassette sub-family B member 10, mitochondrial	Abcb10						29.5034	29.4474	29.9642	29.3992	0.684472	0.179835	0.129599	0.852909	0.10423	0.207517	1.0762	0.152237	0.516819	1.14927	0.755426	0.443804	-0.460801	-0.921339	0.0681732	0.91979	-0.048213	-0.106607	Q9JI39	cellular process;establishment of localization;transmembrane transport;transport	cell part;intracellular membrane-bounded organelle;intracellular organelle;membrane;mitochondrion;organelle	ABC transporters	ABC_membrane;ABC_tran	MIM	literature, APEX_matrix, targetP signal+, yeast mito homolog+, Rickettsial homolog, mito protein domain, induction, coexpression, MS/MS+	SharedDomain
670	P54822	Adenylosuccinate lyase	Adsl						28.7606	28.1819	28.0103	28.422	0.833908	0.080017	0.760696	0.478271	0.338674	0.80766	0.305017	0.469431	0.515756	0.566234	1.65169	0.139971	0.750367	1.68459	0.629386	0.248087	0.927449	1.02791	P54822	biosynthetic process;cellular component assembly;cellular component organization;cellular metabolic process;cellular nitrogen compound metabolic process;cellular process;cellular respiration;generation of precursor metabolites and energy;heterocycle metabolic process;macromolecular complex assembly;metabolic process;nitrogen compound metabolic process;nucleobase-containing compound metabolic proc…	cell part;cytosol;intracellular membrane-bounded organelle;intracellular organelle;mitochondrion;organelle	Alanine, aspartate and glutamate metabolism;Purine metabolism	ADSL_C;Lyase_1
1323	Q80WJ7	Protein LYRIC	Mtdh						27.629	27.5515	27.5052	28.0603	0.0695748	0.717747	0.0854621	0.869949	-0.155836	-0.181068	0.378578	0.411137	0.515634	0.649945	0.465156	0.555839	-0.432668	-0.697867	0.113223	0.791027	0.238802	0.243084	Q80WJ7	biological regulation;cell junction organization;cellular component assembly;cellular component organization;cellular process;response to biotic stimulus;response to chemical stimulus;response to stimulus;signal transduction	cell part;cytoplasm;endoplasmic reticulum;intracellular membrane-bounded organelle;intracellular non-membrane-bounded organelle;intracellular organelle;membrane;nucleolus;nucleus;organelle
409	P16675	Lysosomal protective protein	Ctsa	+			+		27.8903	28.2586	28.7674	27.7945	1.81734	0.00946015	0.465734	0.525038	0.478425	0.720598	1.44865	0.112202	0.508827	1.3098	2.45197	0.0425	-0.877094	-2.25511	0.929322	0.161928	-0.846693	-1.27564	P16675		cell part;extracellular organelle;intracellular membrane-bounded organelle;intracellular organelle;lysosome;membrane;mitochondrion;nucleoplasm;organelle;vacuole;vesicle	Lysosome;Renin-angiotensin system	Peptidase_S10
2189	Q9D7P6	Iron-sulfur cluster assembly enzyme ISCU, mitochondrial	Iscu						30.3937	29.9009	30.409	29.9322	1.12683	0.0800456	1.29673	0.261649	0.461549	1.18593	0.985417	0.173367	0.508039	1.09315	0.0248026	0.975846	-0.0152197	-0.037152	0.0437795	0.945463	0.0312696	0.0696661	Q9D7P6	biological regulation;cellular homeostasis;cellular ion homeostasis;cellular process;homeostatic process	cell part;cytoplasm;cytosol;intracellular membrane-bounded organelle;intracellular organelle;mitochondrion;organelle		NifU_N	Matrix	literature, APEX_matrix, targetP signal+, yeast mito homolog++, Rickettsial homolog, mito protein domain, MS/MS++	SharedDomain
2478	Q9WUR9	Adenylate kinase 4, mitochondrial	Ak4	+	+			+	27.1699	27.2699	27.7752	NaN	3.50739	0.000666667	1.72178	0.0393455	1.24492	2.10655	1.80945	0.0809552	0.505243	1.43933	0.984641	0.330572	-0.605236	-1.17383	2.55658	0.00812698	-1.34491	-2.82667	Q9WUR9	anatomical structure development;biosynthetic process;cellular metabolic process;cellular nitrogen compound metabolic process;cellular process;developmental process;heterocycle metabolic process;metabolic process;nitrogen compound metabolic process;nucleobase-containing compound metabolic process;nucleobase-containing small molecule metabolic process;nucleotide metabolic process;phosphorus metabo…	cell part;extracellular organelle;intracellular membrane-bounded organelle;intracellular organelle;mitochondrion;organelle;vesicle	Purine metabolism	ADK_lid	Matrix	APEX_matrix, yeast mito homolog++, Rickettsial homolog, mito protein domain, MS/MS++	SharedDomain
18	B1AR13	CDGSH iron-sulfur domain-containing protein 3, mitochondrial	Cisd3						33.4587	33.3023	33.8069	33.0331	0.991961	0.0856033	0.562955	0.503669	0.425555	0.769336	1.40612	0.116031	0.504563	1.28676	0.57588	0.550073	-0.348172	-0.719965	0.418702	0.517857	-0.269164	-0.555036	B1AR13		cell part;intracellular membrane-bounded organelle;intracellular organelle;mitochondrion;organelle		zf-CDGSH	Matrix	APEX_matrix, mito protein domain, coexpression, MS/MS++	SharedDomain
886	P97450	ATP synthase-coupling factor 6, mitochondrial	Atp5j	+					32.736	32.3301	32.8312	32.056	3.45891	0.00290196	2.24203	0.0618367	0.679967	1.87758	2.45042	0.0549489	0.501103	1.62684	0.243533	0.802803	-0.0952148	-0.26535	1.29024	0.313366	-0.274079	-0.876063	P97450	anatomical structure development;biosynthetic process;cellular metabolic process;cellular nitrogen compound metabolic process;cellular process;developmental process;establishment of localization;heterocycle metabolic process;hydrogen transport;ion transport;metabolic process;nitrogen compound metabolic process;nucleobase-containing compound metabolic process;nucleobase-containing small molecule m…	cell part;intracellular membrane-bounded organelle;intracellular organelle;macromolecular complex;membrane;mitochondrion;organelle;protein complex;proton-transporting two-sector ATPase complex	Alzheimer's disease;Huntington's disease;Oxidative phosphorylation;Parkinson's disease	ATP-synt_F6	MIM	literature, APEX_IMS, targetP signal, mito protein domain+, induction, coexpression++, MS/MS++	MitoDomain
2501	Q9WVJ3	Carboxypeptidase Q	Cpq	+					28.5524	28.5197	29.0204	27.9166	2.15451	0.00713043	1.04991	0.231737	0.63578	1.23742	1.6836	0.0946897	0.500703	1.38796	1.23035	0.331656	-0.467953	-1.16682	1.08355	0.169668	-0.603029	-1.2316	Q9WVJ3	alcohol metabolic process;amine metabolic process;anatomical structure development;anatomical structure morphogenesis;biological regulation;catabolic process;cellular amino acid metabolic process;cellular aromatic compound metabolic process;cellular ketone metabolic process;cellular metabolic process;cellular nitrogen compound metabolic process;cellular process;developmental process;growth;hormon…	cell part;cytoplasm;endoplasmic reticulum;extracellular organelle;extracellular space;Golgi apparatus;intracellular membrane-bounded organelle;intracellular organelle;lysosome;organelle;vacuole;vesicle		Peptidase_M28
1786	Q922B1	O-acetyl-ADP-ribose deacetylase MACROD1	Macrod1	+					33.3849	33.414	33.9129	32.9843	3.06015	0.00353103	1.09021	0.349295	0.400619	1.02357	2.16914	0.0675811	0.498885	1.54275	2.20024	0.1592	-0.527956	-1.60696	1.20565	0.214139	-0.429689	-1.10756	Q922B1	cellular metabolic process;cellular nitrogen compound metabolic process;cellular process;heterocycle metabolic process;macromolecule metabolic process;macromolecule modification;metabolic process;nitrogen compound metabolic process;nucleobase-containing compound metabolic process;nucleobase-containing small molecule metabolic process;nucleoside metabolic process;primary metabolic process;protein …	cell part;intracellular membrane-bounded organelle;intracellular organelle;mitochondrion;nucleus;organelle		Macro	Matrix	APEX_matrix, targetP signal, coexpression, MS/MS++	NonMitoDomain
130	O35488	Very long-chain acyl-CoA synthetase	Slc27a2						29.8636	30.0685	30.5645	29.9572	0.401587	0.286819	0.0628761	0.906423	-0.0936351	-0.128523	0.86414	0.200007	0.495979	1.01467	0.670728	0.419789	-0.700925	-0.996092	0.126345	0.819052	-0.111311	-0.209912	O35488	biosynthetic process;catabolic process;cellular ketone metabolic process;cellular lipid metabolic process;cellular metabolic process;cellular process;establishment of localization;lipid metabolic process;lipid transport;metabolic process;organic acid metabolic process;organic acid transport;primary metabolic process;small molecule metabolic process;transport	cell part;endoplasmic reticulum;extracellular organelle;intracellular membrane-bounded organelle;intracellular organelle;membrane;microbody;mitochondrion;organelle;peroxisome;vesicle	Peroxisome;PPAR signaling pathway	AMP-binding;AMP-binding_C
785	P62874	Guanine nucleotide-binding protein G(I)/G(S)/G(T) subunit beta-1	Gnb1						31.9553	31.4919	31.9858	31.595	0.686232	0.183509	0.551385	0.529572	0.360332	0.714715	1.1714	0.148491	0.493892	1.17144	0.0368975	0.957291	-0.0304575	-0.0627206	0.162028	0.799486	0.103103	0.231661	P62874	anatomical structure development;biological regulation;cell death;cell proliferation;cellular homeostasis;cellular ion homeostasis;cellular process;death;detection of stimulus;developmental process;homeostatic process;metabolic process;multicellular organismal process;neurological system process;response to abiotic stimulus;response to chemical stimulus;response to external stimulus;response to s…	cell body;cell part;cell projection;cilium;extracellular organelle;macromolecular complex;membrane;neuron projection;organelle;photoreceptor inner segment;plasma membrane;protein complex;vesicle	Chemokine signaling pathway;Phototransduction;Taste transduction	WD40
1585	Q8K370	Acyl-CoA dehydrogenase family member 10	Acad10	+					34.4614	34.1896	34.6713	33.9831	3.16669	0.0050125	1.70515	0.182804	0.478239	1.36005	2.78434	0.0531583	0.481721	1.66693	0.881433	0.567958	-0.209957	-0.655622	0.799701	0.47354	-0.206475	-0.628974	Q8K370		cell part;intracellular membrane-bounded organelle;intracellular organelle;mitochondrion;organelle		Acyl-CoA_dh_1;Acyl-CoA_dh_M;Acyl-CoA_dh_N;APH;HAD_2	Matrix	APEX_matrix, targetP signal+, mito protein domain+, coexpression, MS/MS++	MitoDomain
2107	Q9D0M3	Cytochrome c1, heme protein, mitochondrial	Cyc1						35.8607	35.5863	36.0677	35.5819	1.24256	0.0835021	0.626045	0.550722	0.278774	0.676613	1.7612	0.0949914	0.481392	1.38396	0.390491	0.660556	-0.207025	-0.479019	0.0130923	0.989961	-0.00440693	-0.0140544	Q9D0M3	metabolic process;response to chemical stimulus;response to endogenous stimulus;response to stimulus	cell part;intracellular membrane-bounded organelle;intracellular organelle;membrane;mitochondrion;nucleus;organelle	Alzheimer's disease;Cardiac muscle contraction;Huntington's disease;Oxidative phosphorylation;Parkinson's disease	Cytochrom_C1	MIM	literature, APEX_IMS, APEX_matrix, targetP signal, yeast mito homolog++, Rickettsial homolog, mito protein domain+, induction, coexpression++, MS/MS++	MitoDomain
1397	Q8BK08	Transmembrane protein 11, mitochondrial	Tmem11						31.07	30.9553	31.4342	30.7026	1.32609	0.0515279	0.707541	0.474945	0.367411	0.811715	1.27383	0.141891	0.478954	1.19891	0.700091	0.501236	-0.364178	-0.804618	0.597936	0.472416	-0.252635	-0.632338	Q8BK08	cellular component organization;cellular process;mitochondrion organization;organelle organization	cell part;intracellular membrane-bounded organelle;intracellular organelle;mitochondrion;organelle		Mito_morph_reg	MIM	GFP, targetP signal, mito protein domain+, induction, coexpression, MS/MS	MitoDomain
1929	Q9CQ60	6-phosphogluconolactonase	Pgls						27.3837	27.0426	27.5175	26.825	0.372245	0.320119	0.411017	0.559012	0.46774	0.66553	0.955267	0.188949	0.474858	1.04575	0.29358	0.74366	-0.133793	-0.342677	0.0866524	0.853065	-0.126674	-0.173479	Q9CQ60	alcohol metabolic process;carbohydrate metabolic process;catabolic process;cellular metabolic process;cellular nitrogen compound metabolic process;cellular process;cofactor metabolic process;heterocycle metabolic process;metabolic process;nitrogen compound metabolic process;nucleobase-containing compound metabolic process;nucleobase-containing small molecule metabolic process;nucleotide metabolic…	cell part;cytoplasm;extracellular organelle;organelle;vesicle	Pentose phosphate pathway	Glucosamine_iso
2292	Q9EPR5	VPS10 domain-containing receptor SorCS2	Sorcs2						27.2878	27.193	27.2954	26.6612	0.628279	0.151574	0.611968	0.400371	0.656265	0.926247	0.545647	0.319557	0.473631	0.785137	0.439959	0.586528	-0.340177	-0.623371	0.422589	0.426058	-0.522811	-0.697768	Q9EPR5		cell part		PKD
1611	Q8R0Y8	Mitochondrial coenzyme A transporter SLC25A42	Slc25a42						32.4162	32.1764	32.6498	31.889	0.960283	0.090281	0.7518	0.374529	0.527184	0.967747	1.08566	0.165898	0.473444	1.10874	0.261608	0.701073	-0.233613	-0.412298	0.743322	0.401188	-0.287354	-0.737391	Q8R0Y8	cellular process;cofactor transport;establishment of localization;metabolic process;nucleobase-containing compound transport;transmembrane transport;transport	cell part;intracellular membrane-bounded organelle;intracellular organelle;membrane;mitochondrion;nucleus;organelle		Mito_carr	MIM	literature, yeast mito homolog+, mito protein domain+, induction, coexpression, MS/MS++	MitoDomain
1901	Q9CPQ3	Mitochondrial import receptor subunit TOM22 homolog	Tomm22						29.1263	28.8825	29.3552	29.0178	0.476004	0.307188	0.236608	0.805179	0.10849	0.28143	0.763795	0.2332	0.47263	0.935812	0.384084	0.6424	-0.228908	-0.497331	0.221841	0.734533	0.135231	0.304315	Q9CPQ3	cellular component organization;cellular membrane organization;cellular process;establishment of localization;membrane organization;mitochondrion organization;organelle organization;protein targeting;protein transport;transport	cell part;intracellular membrane-bounded organelle;intracellular organelle;macromolecular complex;membrane;mitochondrion;organelle;protein complex		Tom22	MOM	literature, yeast mito homolog++, mito protein domain+, coexpression, MS/MS++	MitoDomain
134	O35658	Complement component 1 Q subcomponent-binding protein, mitochondrial	C1qbp	+		+			32.625	32.3491	32.8188	32.0283	3.84319	0.00246154	2.12834	0.0906964	0.596638	1.70166	3.08134	0.0480952	0.469686	1.70136	0.733707	0.598028	-0.19381	-0.588507	1.59687	0.24399	-0.320763	-1.04014	O35658	biological regulation;biosynthetic process;cell death;cellular component assembly;cellular component organization;cellular macromolecular complex assembly;cellular metabolic process;cellular nitrogen compound metabolic process;cellular process;death;immune system process;macromolecular complex assembly;macromolecule metabolic process;metabolic process;mRNA metabolic process;mRNA processing;nitrog…	cell part;cell surface;cytoplasm;cytosol;extracellular region;intracellular membrane-bounded organelle;intracellular non-membrane-bounded organelle;intracellular organelle;membrane;mitochondrion;nucleolus;nucleus;organelle;plasma membrane		MAM33
1240	Q6P5E4	UDP-glucose:glycoprotein glucosyltransferase 1	Uggt1						27.3954	26.9269	27.2557	26.8782	0.782865	0.142364	0.606926	0.465212	0.465318	0.826467	1.60661	0.111715	0.466808	1.30826	0.165886	0.80348	0.139647	0.265944	0.256632	0.70956	0.141137	0.331979	Q6P5E4	carbohydrate metabolic process;cellular metabolic process;cellular process;macromolecule metabolic process;macromolecule modification;metabolic process;primary metabolic process;protein glycosylation;protein metabolic process;protein modification process	cell part;endoplasmic reticulum;extracellular organelle;intracellular membrane-bounded organelle;intracellular organelle;organelle;vesicle	Protein processing in endoplasmic reticulum	UDP-g_GGTase
189	O70310	Glycylpeptide N-tetradecanoyltransferase 1	Nmt1						27.2697	27.4391	27.5861	27.8069	0.622167	0.141503	0.846193	0.21808	-1.02316	-1.26887	0.451438	0.379367	0.465788	0.702105	0.906912	0.272208	-1.01234	-1.32156	0.411444	0.442989	0.476614	0.669489	O70310	cellular metabolic process;cellular process;developmental process;embryo development;macromolecule metabolic process;macromolecule modification;metabolic process;peptidyl-amino acid modification;primary metabolic process;protein acylation;protein lipidation;protein metabolic process;protein modification process	cell part;cytoplasm;cytoskeleton;cytosol;intracellular non-membrane-bounded organelle;intracellular organelle;membrane;organelle;plasma membrane		NMT;NMT_C
741	P62073	Mitochondrial import inner membrane translocase subunit Tim10	Timm10	+		+			32.5581	32.4062	32.8712	32.1802	1.84182	0.0261065	0.76195	0.451901	0.377948	0.850415	3.7443	0.0415644	0.464988	1.81023	0.853268	0.498463	-0.313039	-0.814723	0.632621	0.487865	-0.225999	-0.610136	P62073	cellular component organization;cellular membrane organization;cellular process;establishment of localization;membrane organization;mitochondrion organization;organelle organization;protein targeting;protein transport;transport	cell part;intracellular membrane-bounded organelle;intracellular organelle;macromolecular complex;membrane;mitochondrion;organelle;protein complex		zf-Tim10_DDP	MIM	literature, APEX_IMS, yeast mito homolog++, mito protein domain+, induction, coexpression++, MS/MS++	MitoDomain
2464	Q9WTX2	Interferon-inducible double-stranded RNA-dependent protein kinase activator A	Prkra						26.0902	26.6615	26.2627	NaN	0.695193	0.134498	0.753375	0.375245	-0.526747	-0.968515	0.437847	0.390239	0.456629	0.685737	0.0454498	0.952762	-0.0352726	-0.0749142	0.945369	0.147504	0.948103	1.33196	Q9WTX2	anatomical structure morphogenesis;cellular metabolic process;cellular nitrogen compound metabolic process;cellular process;developmental process;macromolecule metabolic process;macromolecule modification;metabolic process;nitrogen compound metabolic process;nucleobase-containing compound metabolic process;phosphorus metabolic process;primary metabolic process;protein metabolic process;protein mo…	cell part;cytoplasm;intracellular;membrane;nucleoplasm		dsrm
1684	Q8VE38	Oxidoreductase NAD-binding domain-containing protein 1	Oxnad1	+		+			32.7761	32.5027	32.959	32.2943	2.64875	0.00887139	1.39369	0.223823	0.481838	1.25162	3.28932	0.0477769	0.456317	1.70549	0.566602	0.627423	-0.182923	-0.521155	0.82321	0.465133	-0.208445	-0.638605	Q8VE38		cell part;intracellular membrane-bounded organelle;intracellular organelle;mitochondrion;organelle		NAD_binding_1	Matrix	APEX_matrix, GFP, targetP signal, yeast mito homolog, mito protein domain, coexpression++, MS/MS++	SharedDomain
1385	Q8BIP0	Aspartate--tRNA ligase, mitochondrial	Dars2	+					29.4801	29.164	29.6173	28.7551	1.83081	0.0171071	1.41686	0.12655	0.725017	1.52915	1.27416	0.150005	0.453293	1.166	0.232661	0.765968	-0.137195	-0.313242	0.888199	0.28781	-0.408918	-0.945073	Q8BIP0	amine metabolic process;cellular amino acid metabolic process;cellular ketone metabolic process;cellular metabolic process;cellular nitrogen compound metabolic process;cellular process;macromolecule metabolic process;metabolic process;nitrogen compound metabolic process;nucleobase-containing compound metabolic process;organic acid metabolic process;primary metabolic process;RNA metabolic process;…	cell part;intracellular membrane-bounded organelle;intracellular organelle;mitochondrion;nucleoplasm;nucleus;organelle	Aminoacyl-tRNA biosynthesis	GAD;tRNA_anti-codon;tRNA-synt_2	Matrix	APEX_matrix, targetP signal, yeast mito homolog++, Rickettsial homolog, mito protein domain, coexpression, MS/MS	SharedDomain
972	Q3TDN2	FAS-associated factor 2	Faf2						28.324	28.0694	28.5201	27.9784	0.327991	0.337165	0.140772	0.803508	-0.248915	-0.286001	1.27104	0.150939	0.450727	1.16136	0.558486	0.44265	-0.790712	-0.918922	0.158908	0.811723	-0.0910702	-0.216725	Q3TDN2	cellular component organization;cellular process;organelle organization;response to chemical stimulus;response to stimulus;response to stress	cell part;endoplasmic reticulum;intracellular membrane-bounded organelle;intracellular organelle;lipid particle;macromolecular complex;organelle;protein complex		UBX
2045	Q9CXW2	28S ribosomal protein S22, mitochondrial	Mrps22	+					32.1948	32.169	32.6184	31.8724	2.30065	0.0127429	0.821126	0.472803	0.322426	0.814327	2.06164	0.0867529	0.449424	1.41597	1.07664	0.396481	-0.423662	-1.04708	1.57568	0.270151	-0.296664	-0.983859	Q9CXW2		cell part;intracellular membrane-bounded organelle;intracellular organelle;macromolecular complex;mitochondrion;organelle;ribonucleoprotein complex;small ribosomal subunit		MRP-S22	Matrix	literature, APEX_matrix, targetP signal+, mito protein domain+, induction, coexpression, MS/MS	MitoDomain
2367	Q9JKP5	Muscleblind-like protein 1	Mbnl1						27.9083	27.6236	27.6019	27.8441	0.651921	0.159981	0.108698	0.890352	0.0641484	0.153427	0.413612	0.405072	0.449386	0.660307	0.927665	0.487665	0.306388	0.832429	0.665393	0.269192	0.691626	0.987653	Q9JKP5;Q8R003	anatomical structure development;anatomical structure morphogenesis;biological regulation;cell differentiation;cellular component assembly;cellular component organization;cellular macromolecular complex assembly;cellular metabolic process;cellular nitrogen compound metabolic process;cellular process;developmental process;embryo development;macromolecular complex assembly;macromolecule metabolic p…	cell part;centrosome;cytoplasm;intracellular membrane-bounded organelle;intracellular non-membrane-bounded organelle;intracellular organelle;macromolecular complex;microtubule organizing center;nucleoplasm;nucleus;organelle;ribonucleoprotein complex		zf-CCCH
2240	Q9DBJ1	Phosphoglycerate mutase 1	Pgam1	+				+	30.4875	30.8351	31.276	30.3112	2.03082	0.00996456	0.282494	0.73883	0.176269	0.383877	0.993637	0.192992	0.440987	1.02991	1.23517	0.203621	-0.788598	-1.4668	3.4506	0.0392977	-0.52388	-1.923	Q9DBJ1	alcohol metabolic process;biological regulation;carbohydrate metabolic process;catabolic process;cellular metabolic process;cellular process;generation of precursor metabolites and energy;metabolic process;primary metabolic process;small molecule metabolic process	cell part;cytoplasm;cytosol;extracellular organelle;membrane;organelle;vesicle	Glycolysis / Gluconeogenesis;Methane metabolism	His_Phos_1
1504	Q8CC21	Tetratricopeptide repeat protein 19, mitochondrial	Ttc19						26.9212	NaN	26.8587	NaN	0.360071	0.286836	0.0926864	0.859689	0.178669	0.197899	0.397051	0.41548	0.440982	0.641152	0.745254	0.380964	-0.781007	-1.09315	NaN	1	0	NaN	Q8CC21	cellular component assembly;cellular component organization;cellular macromolecular complex assembly;cellular process;macromolecular complex assembly;protein complex assembly;protein complex biogenesis	cell part;intracellular membrane-bounded organelle;intracellular organelle;membrane;mitochondrion;organelle		TPR_2	MIM	literature, APEX_IMS, targetP signal+, mito protein domain, induction, MS/MS+	SharedDomain
1316	Q80U63	Mitofusin-2	Mfn2						32.2888	32.1194	32.5585	32.0338	1.58109	0.0538433	0.609984	0.573361	0.25497	0.640472	2.4044	0.0762375	0.43911	1.47968	0.698882	0.557385	-0.26972	-0.696309	0.310502	0.766731	-0.0855794	-0.270651	Q80U63	anatomical structure formation involved in morphogenesis;anatomical structure morphogenesis;autophagy;biological regulation;catabolic process;cell death;cellular component organization;cellular localization;cellular membrane organization;cellular metabolic process;cellular process;death;developmental process;establishment of localization;localization;membrane fusion;membrane organization;metaboli…	cell part;cytoskeleton;cytosol;intracellular membrane-bounded organelle;intracellular non-membrane-bounded organelle;intracellular organelle;mitochondrion;organelle		Fzo_mitofusin	MOM	literature, mito protein domain+, induction, coexpression, MS/MS+	MitoDomain
1686	Q8VEA4	Mitochondrial intermembrane space import and assembly protein 40	Chchd4						30.1597	29.7842	30.2226	29.8501	0.521026	0.269405	0.553165	0.553863	0.309608	0.672106	0.807028	0.233845	0.438347	0.932132	0.0872541	0.899708	-0.0628562	-0.136226	0.0888209	0.884048	0.0658822	0.140315	Q8VEA4	biological regulation;cellular metabolic process;cellular nitrogen compound metabolic process;cellular process;DNA metabolic process;DNA repair;establishment of localization;macromolecule metabolic process;metabolic process;nitrogen compound metabolic process;nucleobase-containing compound metabolic process;primary metabolic process;protein folding;protein maturation;protein metabolic process;pro…	cell part;intracellular membrane-bounded organelle;intracellular organelle;mitochondrion;organelle		CHCH	IMS	literature, APEX_IMS, yeast mito homolog++, mito protein domain, induction, coexpression, MS/MS+	SharedDomain
2257	Q9DC71	28S ribosomal protein S15, mitochondrial	Mrps15						30.4025	29.9562	30.3936	30.0296	1.45428	0.0616495	1.13637	0.360843	0.372835	1.00277	1.44395	0.140124	0.437356	1.20652	0.0147611	0.985861	0.00886583	0.0219993	0.246196	0.801846	0.0733862	0.228416	Q9DC71	biosynthetic process;cellular metabolic process;cellular process;macromolecule metabolic process;metabolic process;primary metabolic process;protein metabolic process;translation	cell part;intracellular membrane-bounded organelle;intracellular organelle;macromolecular complex;membrane;mitochondrion;organelle;ribonucleoprotein complex;small ribosomal subunit		Ribosomal_S15	Matrix	literature, targetP signal+, yeast mito homolog++, Rickettsial homolog, mito protein domain, coexpression++, MS/MS++	SharedDomain
789	P62897	Cytochrome c, somatic	Cycs	+					36.7307	36.4649	36.8985	36.2168	3.88598	0.00297015	2.42852	0.100173	0.513966	1.64756	2.46031	0.076163	0.433661	1.47984	1.06306	0.598684	-0.167801	-0.595175	1.07145	0.380997	-0.248105	-0.774537	P62897	biological regulation;cell death;cellular metabolic process;cellular process;death;generation of precursor metabolites and energy;metabolic process;response to chemical stimulus;response to oxidative stress;response to stimulus;response to stress	cell part;cytosol	Alzheimer's disease;Amyotrophic lateral sclerosis (ALS);Apoptosis;Colorectal cancer;Huntington's disease;ko05152;p53 signaling pathway;Parkinson's disease;Pathways in cancer;Small cell lung cancer;Toxoplasmosis;Viral myocarditis	Cytochrom_C	IMS	literature, APEX_IMS, yeast mito homolog+, Rickettsial homolog, mito protein domain+, MS/MS++	MitoDomain
1851	Q99L13	3-hydroxyisobutyrate dehydrogenase, mitochondrial	Hibadh						34.8131	34.5799	35.013	34.5449	1.5903	0.0586911	0.667707	0.547674	0.268158	0.681621	2.90293	0.0609241	0.43312	1.57	0.490305	0.6302	-0.199889	-0.518106	0.14265	0.907435	-0.0349274	-0.119225	Q99L13	alcohol metabolic process;amine metabolic process;carbohydrate metabolic process;catabolic process;cellular amino acid metabolic process;cellular ketone metabolic process;cellular metabolic process;cellular nitrogen compound metabolic process;cellular process;cofactor metabolic process;heterocycle metabolic process;metabolic process;nitrogen compound metabolic process;nucleobase-containing compou…	cell part;intracellular membrane-bounded organelle;intracellular organelle;mitochondrion;organelle	Valine, leucine and isoleucine degradation	NAD_binding_11;NAD_binding_2	Matrix	literature, APEX_matrix, targetP signal+, mito protein domain, induction, coexpression+, MS/MS++	SharedDomain
1919	Q9CPY1	39S ribosomal protein L51, mitochondrial	Mrpl51						28.3531	27.6746	28.1063	28.1427	0.118429	0.609331	0.195512	0.731217	0.411866	0.39975	0.893511	0.21472	0.431739	0.971423	0.152135	0.787235	-0.214802	-0.290337	0.106265	0.805713	-0.194929	-0.222378	Q9CPY1	biosynthetic process;cellular metabolic process;cellular process;macromolecule metabolic process;metabolic process;primary metabolic process;protein metabolic process;translation	cell part;intracellular membrane-bounded organelle;intracellular non-membrane-bounded organelle;intracellular organelle;macromolecular complex;mitochondrion;organelle;ribonucleoprotein complex;ribosome		MRP-L51	Matrix	literature, APEX_matrix, targetP signal+, mito protein domain+, coexpression, MS/MS++	MitoDomain
2322	Q9ESW4	Acylglycerol kinase, mitochondrial	Agk						30.5458	30.5733	30.9981	30.3524	1.16265	0.0783095	0.311333	0.720211	0.193375	0.418585	1.35964	0.151457	0.424799	1.1581	0.822305	0.434908	-0.452342	-0.953174	0.747536	0.464301	-0.220918	-0.640059	Q9ESW4	biological regulation;biosynthetic process;cellular lipid metabolic process;cellular metabolic process;cellular process;lipid metabolic process;metabolic process;phosphorus metabolic process;primary metabolic process;regulation of protein modification process;response to stimulus;signal transduction	cell part;intracellular membrane-bounded organelle;intracellular organelle;membrane;mitochondrion;organelle	Glycerolipid metabolism	DAGK_cat	MIM	literature, APEX_IMS, mito protein domain	SharedDomain
323	P09925	Surfeit locus protein 1	Surf1						31.5583	31.4302	31.8544	31.3691	0.603702	0.235579	0.265355	0.737958	0.189239	0.383534	1.23454	0.164851	0.424293	1.11147	0.424644	0.604625	-0.296118	-0.580786	0.153779	0.852397	-0.0610642	-0.173473	P09925	biosynthetic process;cellular metabolic process;cellular nitrogen compound metabolic process;cellular process;generation of precursor metabolites and energy;heterocycle metabolic process;metabolic process;nitrogen compound metabolic process;nucleobase-containing compound metabolic process;nucleobase-containing small molecule metabolic process;nucleotide metabolic process;oxidative phosphorylation…	cell part;intracellular membrane-bounded organelle;intracellular organelle;membrane;mitochondrion;organelle		SURF1	MIM	literature, targetP signal, yeast mito homolog++, Rickettsial homolog, mito protein domain+, coexpression, MS/MS	MitoDomain
2025	Q9CWE0	Mitochondrial fission regulator 1-like	Mtfr1l	+					30.8287	30.684	31.1066	30.47	1.91713	0.0272832	0.878639	0.428449	0.358685	0.883535	2.44773	0.0794164	0.422618	1.4512	0.707517	0.548697	-0.277928	-0.710611	0.910555	0.443749	-0.213995	-0.670316	Q9CWE0	cellular component organization;cellular metabolic process;cellular process;cellular respiration;generation of precursor metabolites and energy;metabolic process;mitochondrion organization;organelle fission;organelle organization	cell part;intracellular membrane-bounded organelle;intracellular organelle;mitochondrion;organelle		Mito_fiss_reg	unknown	mito protein domain+, induction, coexpression, MS/MS	MitoDomain
1065	Q5IRJ6	Zinc transporter 9	Slc30a9						28.3281	28.115	28.5372	27.9921	0.637036	0.20486	0.46672	0.57325	0.33602	0.639708	1.2026	0.171682	0.42219	1.09633	0.292968	0.69579	-0.209034	-0.419703	0.21696	0.753779	-0.122865	-0.288191	Q5IRJ6	biological regulation;biosynthetic process;cellular metabolic process;cellular nitrogen compound metabolic process;cellular process;establishment of localization;ion transport;macromolecule metabolic process;metabolic process;nitrogen compound metabolic process;nucleobase-containing compound metabolic process;primary metabolic process;RNA metabolic process;transport	cell part;cytoplasm;cytoskeleton;intracellular membrane-bounded organelle;intracellular non-membrane-bounded organelle;intracellular organelle;nucleus;organelle		Cation_efflux	MIM	APEX_matrix, targetP signal, yeast mito homolog++, mito protein domain, induction, MS/MS	SharedDomain
1889	Q99NB1	Acetyl-coenzyme A synthetase 2-like, mitochondrial	Acss1	+					33.3452	33.3192	33.7407	32.8939	1.59645	0.0279847	0.795008	0.39225	0.451344	0.936836	1.3411	0.153138	0.421556	1.14673	0.896299	0.43533	-0.395516	-0.934265	0.896954	0.27949	-0.425305	-0.966561	Q99NB1	biosynthetic process;cellular ketone metabolic process;cellular metabolic process;cellular process;cofactor metabolic process;metabolic process;organic acid metabolic process;small molecule metabolic process	cell part;intracellular membrane-bounded organelle;intracellular organelle;mitochondrion;organelle	Carbon fixation pathways in prokaryotes;Glycolysis / Gluconeogenesis;Methane metabolism;Propanoate metabolism;Pyruvate metabolism	AMP-binding;AMP-binding_C	MIM	literature, APEX_matrix, targetP signal, mito protein domain, MS/MS++	SharedDomain
1579	Q8K2M0	39S ribosomal protein L38, mitochondrial	Mrpl38						30.7755	30.8338	31.2514	30.6398	1.16773	0.0804873	0.207031	0.801005	0.135663	0.294769	1.50195	0.142357	0.417549	1.19459	0.867899	0.417367	-0.475905	-0.999563	0.823166	0.487922	-0.194019	-0.610769	Q8K2M0		cell part;intracellular membrane-bounded organelle;intracellular non-membrane-bounded organelle;intracellular organelle;macromolecular complex;mitochondrion;organelle;ribonucleoprotein complex;ribosome		PBP	Matrix	APEX_matrix, targetP signal+, mito protein domain, coexpression++, MS/MS+	SharedDomain
230	O89017	Legumain	Lgmn						28.3959	28.3536	28.7685	27.5643	0.630031	0.130807	0.107514	0.839339	0.212901	0.228651	0.406488	0.41601	0.414946	0.63822	0.597313	0.414046	-0.991369	-1.00787	1.18397	0.113867	-0.789324	-1.4329	O89017	biological regulation;catabolic process;cellular metabolic process;cellular process;macromolecule metabolic process;metabolic process;multicellular organismal process;primary metabolic process;protein metabolic process;proteolysis;proteolysis involved in cellular protein catabolic process;response to abiotic stimulus;response to stimulus	apical part of cell;cell part;endosome;extracellular organelle;intracellular membrane-bounded organelle;intracellular organelle;lysosome;organelle;vacuole;vesicle	Antigen processing and presentation;Lysosome	Peptidase_C13
1360	Q8BGX2	Uncharacterized protein C19orf52 homolog							31.0745	31.1433	31.5578	30.9612	0.692415	0.177864	0.118639	0.854049	0.113274	0.203826	1.40737	0.151803	0.414495	1.15879	0.667851	0.466362	-0.483294	-0.881088	0.477187	0.575156	-0.182073	-0.488049	Q8BGX2				DUF2366	MIM	coexpression, MS/MS	NA
2420	Q9QZH6	Evolutionarily conserved signaling intermediate in Toll pathway, mitochondrial	Ecsit						32.2075	31.9044	32.3186	31.7887	1.39047	0.0617349	0.932325	0.371322	0.418765	0.976743	1.92255	0.112042	0.414238	1.30916	0.194051	0.807057	-0.111119	-0.261161	0.417966	0.679295	-0.115645	-0.358473	Q9QZH6	anatomical structure formation involved in morphogenesis;biological regulation;cellular process;developmental process;immune system process;metabolic process;response to stimulus;response to stress;signal transduction	cell part;cytoplasm;intracellular membrane-bounded organelle;intracellular organelle;macromolecular complex;mitochondrion;nucleoplasm;nucleus;organelle;protein complex;transcription factor complex	MAPK signaling pathway	ECIST_Cterm;ECSIT	MIM	literature, APEX_matrix, targetP signal, mito protein domain, induction, coexpression+	SharedDomain
2457	Q9R257	Heme-binding protein 1	Hebp1	+					29.3349	29.1948	29.6072	28.8246	1.34751	0.045351	0.907671	0.329447	0.510267	1.05188	1.14737	0.183568	0.412349	1.06161	0.460438	0.601096	-0.272302	-0.583653	0.87244	0.304698	-0.37022	-0.894559	Q9R257	cellular metabolic process;cellular process;cofactor metabolic process;heterocycle metabolic process;metabolic process;nitrogen compound metabolic process;pigment metabolic process	cell part;cytoplasm;cytosol;extracellular organelle;intracellular membrane-bounded organelle;intracellular organelle;mitochondrion;organelle;vesicle		SOUL	IMS	APEX_IMS, mito protein domain, coexpression, MS/MS++	SharedDomain
2366	Q9JKL4	NADH dehydrogenase [ubiquinone] 1 alpha subcomplex assembly factor 3	Ndufaf3	+					31.0148	30.8975	31.3094	30.5844	1.7672	0.0272311	1.23303	0.292633	0.430427	1.11925	1.11897	0.18852	0.411838	1.04967	0.858129	0.506299	-0.294559	-0.790701	0.758784	0.380882	-0.313148	-0.776617	Q9JKL4	cellular component assembly;cellular component organization;cellular macromolecular complex assembly;cellular process;macromolecular complex assembly;protein complex assembly;protein complex biogenesis	cell part;intracellular membrane-bounded organelle;intracellular organelle;membrane;mitochondrion;nucleus;organelle		DUF498	MIM	literature, targetP signal, mito protein domain, MS/MS	SharedDomain
811	P63094	Guanine nucleotide-binding protein G(s) subunit alpha isoforms short	Gnas						30.5902	30.6199	31.0305	30.6396	0.593489	0.245336	0.0897849	0.90937	-0.0493722	-0.123435	0.750211	0.267321	0.410572	0.875484	0.866984	0.424804	-0.440256	-0.966203	0.0312473	0.970681	0.0196886	0.047244	P63094;Q6R0H7;Q8CGK7	anatomical structure development;anatomical structure formation involved in morphogenesis;anatomical structure morphogenesis;biological adhesion;biological regulation;cell adhesion;cellular metabolic process;cellular nitrogen compound metabolic process;cellular process;developmental process;DNA metabolic process;DNA modification;energy reserve metabolic process;generation of precursor metabolites…	cell part;cell projection;cytoplasm;cytosol;extracellular organelle;intracellular membrane-bounded organelle;intracellular organelle;macromolecular complex;membrane;neuron projection;nucleus;organelle;protein complex;vesicle	Amoebiasis;Bile secretion;Calcium signaling pathway;Chagas disease (American trypanosomiasis);Dilated cardiomyopathy;Endocrine and other factor-regulated calcium reabsorption;Gap junction;Gastric acid secretion;GnRH signaling pathway;Long-term depression;Melanogenesis;Olfactory transduction;Pancreatic secretion;Salivary secretion;Taste transduction;Vascular smooth muscle contraction;Vasopressin-r…	G-alpha
1211	Q64521	Glycerol-3-phosphate dehydrogenase, mitochondrial	Gpd2	+					38.4405	38.2828	38.6909	38.1346	3.35315	0.00742703	1.59499	0.355863	0.305902	1.00798	2.60515	0.0793958	0.408076	1.44803	1.40925	0.482847	-0.250366	-0.84831	0.80685	0.557768	-0.148192	-0.50858	Q64521	alcohol metabolic process;anatomical structure development;biosynthetic process;carbohydrate metabolic process;catabolic process;cellular metabolic process;cellular process;developmental process;growth;metabolic process;multicellular organismal process;phosphorus metabolic process;primary metabolic process;small molecule metabolic process	cell part;intracellular membrane-bounded organelle;intracellular organelle;macromolecular complex;membrane;mitochondrion;organelle;protein complex	Glycerophospholipid metabolism	DAO;EF-hand_7	MIM	literature, APEX_IMS, yeast mito homolog++, mito protein domain, coexpression, MS/MS++	SharedDomain
820	P67778	Prohibitin	Phb	+					34.7933	34.5741	34.9801	34.5267	1.91911	0.0438855	1.02601	0.485254	0.266607	0.797706	1.91356	0.115044	0.405958	1.29023	0.723062	0.609211	-0.186788	-0.572696	0.14627	0.878904	-0.0474367	-0.146655	P67778	anatomical structure morphogenesis;biological regulation;biosynthetic process;cell death;cell differentiation;cellular component organization;cellular metabolic process;cellular nitrogen compound metabolic process;cellular process;chromatin modification;chromatin organization;chromosome organization;death;developmental process;DNA metabolic process;histone modification;macromolecule metabolic pro…	cell part;cell surface;cytoplasm;extracellular organelle;intracellular membrane-bounded organelle;intracellular organelle;membrane;mitochondrion;nucleoplasm;nucleus;organelle;vesicle		Band_7	MIM	literature, yeast mito homolog+, Rickettsial homolog, mito protein domain, induction, coexpression++, MS/MS++	SharedDomain
2318	Q9ES97	Reticulon-3	Rtn3						27.5604	27.4349	27.4177	27.8223	0.512629	0.21507	0.321877	0.681402	-0.261847	-0.480489	0.373004	0.443893	0.402084	0.601545	0.176158	0.79728	0.142765	0.277078	0.823803	0.188903	0.806697	1.17098	Q9ES97	cell death;cellular component organization;cellular process;death;endoplasmic reticulum organization;establishment of localization;organelle organization;transport;vesicle-mediated transport	cell part;endomembrane system;endoplasmic reticulum;extracellular organelle;intracellular membrane-bounded organelle;intracellular organelle;membrane;organelle;vesicle		Reticulon
1807	Q925I1	ATPase family AAA domain-containing protein 3	Atad3						33.9698	33.8604	34.26	33.7275	0.808398	0.164339	0.388809	0.660431	0.242276	0.512543	1.37873	0.158946	0.399608	1.12588	0.474748	0.591018	-0.290252	-0.608427	0.397177	0.662549	-0.13292	-0.383064	Q925I1	biological regulation;cell growth;cellular process;growth	cell part;intracellular membrane-bounded organelle;intracellular non-membrane-bounded organelle;intracellular organelle;membrane;mitochondrion;organelle		AAA;DUF3523	MIM	APEX_IMS, APEX_matrix, GFP, yeast mito homolog, Rickettsial homolog, mito protein domain+, coexpression, MS/MS++	MitoDomain
2368	Q9JKR6	Hypoxia up-regulated protein 1	Hyou1						30.3284	30.1776	30.5762	30.0106	0.849609	0.146064	0.521632	0.563238	0.317811	0.661049	1.31016	0.169118	0.398625	1.10153	0.532028	0.600757	-0.247844	-0.596587	0.287295	0.664704	-0.16703	-0.377791	Q9JKR6	biological regulation;cellular process;response to chemical stimulus;response to stimulus;response to stress	cell part;extracellular organelle;extracellular region;macromolecular complex;membrane;organelle;protein complex;vesicle	Protein processing in endoplasmic reticulum	HSP70
1798	Q923D2	Flavin reductase (NADPH)	Blvrb	+			+	+	29.8113	27.2537	27.8939	28.6225	2.4829	0.00170093	0.628201	0.315551	1.18877	1.07919	0.230641	0.563331	0.397709	0.444335	1.76079	0.0246038	3.05175	2.68306	1.89204	0.0110857	2.26069	2.67265	Q923D2	catabolic process;cellular metabolic process;cellular nitrogen compound metabolic process;cellular process;cofactor metabolic process;heterocycle metabolic process;metabolic process;nitrogen compound metabolic process;pigment metabolic process	cell part;cytoplasm;cytosol;extracellular organelle;membrane;nucleoplasm;organelle;plasma membrane;vesicle	Porphyrin and chlorophyll metabolism;Riboflavin metabolism
661	P53702	Cytochrome c-type heme lyase	Hccs						31.2611	31.2204	31.6175	31.1172	0.871886	0.155911	0.24884	0.780521	0.143827	0.330227	1.24578	0.177882	0.397081	1.07693	0.871796	0.463733	-0.35643	-0.877865	0.200248	0.780395	-0.103176	-0.255565	P53702		cell part;intracellular membrane-bounded organelle;intracellular organelle;membrane;mitochondrion;organelle	Porphyrin and chlorophyll metabolism	Cyto_heme_lyase	IMS	literature, APEX_IMS, yeast mito homolog++, mito protein domain+, induction, coexpression, MS/MS	MitoDomain
693	P56528	ADP-ribosyl cyclase/cyclic ADP-ribose hydrolase 1	Cd38						27.0545	27.1362	26.9615	27.6944	0.958602	0.0501252	1.15985	0.180558	-0.715395	-1.36576	0.18236	0.629112	0.390245	0.376683	0.779577	0.422703	0.528581	0.987233	1.01349	0.0803731	1.63422	1.58445	P56528	biological regulation;cellular homeostasis;cellular ion homeostasis;cellular process;homeostatic process;immune system process;metabolic process;multi-organism process;regulation of transport;response to chemical stimulus;response to drug;response to endogenous stimulus;response to external stimulus;response to extracellular stimulus;response to oxidative stress;response to stimulus;response to s…	cell part;cell surface;extracellular organelle;intracellular membrane-bounded organelle;intracellular organelle;membrane;nucleus;organelle;plasma membrane;vesicle	Calcium signaling pathway;Nicotinate and nicotinamide metabolism;Pancreatic secretion;Salivary secretion	Rib_hydrolayse
1562	Q8K199	COX assembly mitochondrial protein 2 homolog	Cmc2	+					31.6243	31.9489	32.3348	31.5001	1.74036	0.0201688	0.15744	0.836093	0.124164	0.24699	1.43866	0.16065	0.38588	1.12221	1.39853	0.190835	-0.710507	-1.50568	1.20805	0.204544	-0.448791	-1.13339	Q8K199		cell part;intracellular membrane-bounded organelle;intracellular organelle;mitochondrion;organelle		Cmc1	IMS	APEX_IMS, yeast mito homolog++, mito protein domain+, induction, coexpression, MS/MS+	MitoDomain
1487	Q8C3X8	Lipase maturation factor 2	Lmf2						27.8285	27.1514	27.535	27.3879	0.183045	0.509301	0.292058	0.643727	-0.462206	-0.536967	0.637741	0.318015	0.383659	0.787194	0.371711	0.560919	-0.60937	-0.668203	1.1125	0.385751	0.236495	0.760395	Q8C3X8		cell part;membrane		LMF1
891	P97742	Carnitine O-palmitoyltransferase 1, liver isoform	Cpt1a						27.2688	26.8752	27.1602	NaN	0.146703	0.59929	0.00205948	0.998518	0.00321341	0.00446351	1.33962	0.173967	0.38359	1.08767	0.548274	0.549947	-0.358681	-0.711418	0.016381	0.979484	0.0216961	0.0334582	P97742	alcohol metabolic process;amine metabolic process;behavior;biological regulation;carbohydrate metabolic process;catabolic process;cell differentiation;cellular amino acid metabolic process;cellular component assembly;cellular component organization;cellular ketone metabolic process;cellular lipid metabolic process;cellular metabolic process;cellular nitrogen compound metabolic process;cellular pr…	cell part;intracellular membrane-bounded organelle;intracellular organelle;membrane;mitochondrion;organelle	Adipocytokine signaling pathway;Fatty acid metabolism;PPAR signaling pathway	Carn_acyltransf	MOM	literature, yeast mito homolog+, mito protein domain, induction, coexpression, MS/MS++	SharedDomain
1983	Q9CQV7	Mitochondrial import inner membrane translocase subunit TIM14	Dnajc19						29.7292	29.3341	29.7177	29.1188	0.364467	0.24701	0.195012	0.708918	0.719546	0.435081	1.07801	0.205527	0.383552	0.996144	0.432919	0.501151	-0.952651	-0.806579	0.550804	0.260437	-1.28864	-0.999953	Q9CQV7	establishment of localization;protein transport;transport	cell part;membrane		DnaJ	MIM	literature, APEX_matrix, targetP signal, yeast mito homolog, mito protein domain, MS/MS++	SharedDomain
2343	Q9JIK9	28S ribosomal protein S34, mitochondrial	Mrps34						31.5062	31.6765	32.0587	31.4063	1.39508	0.0502029	0.158252	0.841486	0.0999103	0.2258	1.19834	0.191203	0.382183	1.03831	1.06773	0.330599	-0.552431	-1.17858	1.16529	0.333696	-0.270158	-0.839578	Q9JIK9		cell part;intracellular membrane-bounded organelle;intracellular non-membrane-bounded organelle;intracellular organelle;macromolecular complex;mitochondrion;organelle;ribonucleoprotein complex;ribosome			Matrix	literature, APEX_matrix, targetP signal, induction, coexpression++, MS/MS++	NA
647	P51881	ADP/ATP translocase 2	Slc25a5	+					34.3456	34.3787	34.7606	34.0685	1.44878	0.0466557	0.610131	0.557796	0.277139	0.667358	1.05208	0.2097	0.381927	0.983923	0.843531	0.437296	-0.414968	-0.92923	1.11999	0.30291	-0.310179	-0.899707	P51881;Q3V132	biological regulation;cellular process;chromosome segregation;establishment of localization;transmembrane transport;transport	cell part;cell projection;cilium;extracellular organelle;intracellular membrane-bounded organelle;intracellular non-membrane-bounded organelle;intracellular organelle;macromolecular complex;membrane;mitochondrion;nucleus;organelle;protein complex;vesicle	Calcium signaling pathway;Huntington's disease;Parkinson's disease	Mito_carr	MIM	literature, yeast mito homolog+, mito protein domain+, induction, MS/MS++;literature, yeast mito homolog++, mito protein domain+, MS/MS++	MitoDomain;MitoDomain
782	P62855	40S ribosomal protein S26	Rps26						30.1002	29.8625	30.2384	30.0344	0.0878389	0.708346	0.0433237	0.939136	0.0658069	0.0902734	1.07087	0.209165	0.375905	0.983032	0.0970581	0.864354	-0.138268	-0.191677	0.36649	0.629268	0.17183	0.426239	P62855	biological regulation;biosynthetic process;cellular metabolic process;cellular process;macromolecule metabolic process;metabolic process;primary metabolic process;protein metabolic process;translation	cell part;extracellular organelle;intracellular non-membrane-bounded organelle;intracellular organelle;macromolecular complex;membrane;nucleolus;organelle;ribonucleoprotein complex;small ribosomal subunit;vesicle	Ribosome	Ribosomal_S26e
754	P62274	40S ribosomal protein S29	Rps29						28.887	29.4656	29.8404	28.6475	0.840621	0.0794457	0.180709	0.777128	0.239512	0.333956	0.299704	0.506208	0.374784	0.517479	0.873329	0.292494	-0.953371	-1.27075	0.836649	0.188037	-0.818099	-1.18659	P62274	biosynthetic process;cellular metabolic process;cellular process;macromolecule metabolic process;metabolic process;primary metabolic process;protein metabolic process;translation	cell part;cytoplasm;extracellular organelle;macromolecular complex;organelle;ribonucleoprotein complex;small ribosomal subunit;vesicle	Ribosome	Ribosomal_S14
2331	Q9JHR7	Insulin-degrading enzyme	Ide	+					28.5891	28.5609	28.9354	28.1885	1.87774	0.0230248	0.943872	0.379702	0.400546	0.961658	1.37518	0.174967	0.374449	1.08373	1.19227	0.421816	-0.346287	-0.98104	0.891125	0.300308	-0.372384	-0.905362	Q9JHR7	biological regulation;catabolic process;cellular component assembly;cellular component organization;cellular homeostasis;cellular metabolic process;cellular process;homeostatic process;macromolecular complex assembly;macromolecule metabolic process;metabolic process;multicellular organismal process;peptide metabolic process;primary metabolic process;protein complex assembly;protein metabolic proc…	cell part;cell surface;cytoplasm;cytosol;extracellular space;intracellular membrane-bounded organelle;intracellular organelle;membrane;microbody;mitochondrion;nucleoplasm;organelle;peroxisome;plasma membrane		Peptidase_M16;Peptidase_M16_C
145	O35943	Frataxin, mitochondrial	Fxn						29.6044	29.6067	29.9794	29.4278	0.949069	0.129127	0.283069	0.739675	0.176592	0.384557	1.39899	0.174326	0.372714	1.08796	0.888837	0.454259	-0.375047	-0.907485	0.380537	0.616963	-0.178925	-0.441776	O35943	behavior;biological regulation;biosynthetic process;cellular component organization;cellular homeostasis;cellular ion homeostasis;cellular metabolic process;cellular nitrogen compound metabolic process;cellular process;cellular respiration;cofactor metabolic process;developmental process;embryo development;establishment of localization;generation of precursor metabolites and energy;heterocycle me…	cell part;cytosol;intracellular membrane-bounded organelle;intracellular organelle;mitochondrion;organelle		Frataxin_Cyay	Matrix	literature, APEX_matrix, targetP signal+, yeast mito homolog++, Rickettsial homolog, mito protein domain, coexpression, MS/MS+	SharedDomain
268	P03930	ATP synthase protein 8	Mtatp8						31.9285	31.7379	32.1098	31.4649	0.487956	0.250451	0.56438	0.489921	0.463585	0.793935	0.582734	0.350102	0.371883	0.743794	0.197608	0.758721	-0.181258	-0.322501	0.361958	0.549906	-0.27296	-0.518897	P03930	biosynthetic process;cellular metabolic process;cellular nitrogen compound metabolic process;cellular process;establishment of localization;heterocycle metabolic process;hydrogen transport;ion transport;metabolic process;nitrogen compound metabolic process;nucleobase-containing compound metabolic process;nucleobase-containing small molecule metabolic process;nucleotide metabolic process;primary m…	cell part;intracellular membrane-bounded organelle;intracellular organelle;macromolecular complex;mitochondrion;organelle;protein complex;proton-transporting two-sector ATPase complex	Alzheimer's disease;Huntington's disease;Oxidative phosphorylation;Parkinson's disease	ATP-synt_8	MIM	literature, mito protein domain+, MS/MS++	MitoDomain
2479	Q9WUU7	Cathepsin Z	Ctsz						29.63	29.5621	29.9326	29.1252	0.812294	0.117527	0.871901	0.34643	0.504871	1.0266	0.471631	0.400899	0.370543	0.666907	0.708247	0.540546	-0.302601	-0.741851	0.484217	0.41476	-0.436929	-0.715876	Q9WUU7	anatomical structure morphogenesis;developmental process;macromolecule metabolic process;metabolic process;multicellular organismal process;primary metabolic process;protein metabolic process;proteolysis;proteolysis involved in cellular protein catabolic process	cell part;endoplasmic reticulum;extracellular organelle;extracellular space;intracellular membrane-bounded organelle;intracellular organelle;lysosome;organelle;vacuole;vesicle	Lysosome	Peptidase_C1
2512	Q9Z0V7	Mitochondrial import inner membrane translocase subunit Tim17-B	Timm17b						28.4893	27.7633	28.1324	28.4819	0.182702	0.489518	0.405538	0.516503	-0.732212	-0.735233	0.313447	0.497691	0.369065	0.529388	0.178322	0.727047	-0.382633	-0.369363	0.844944	0.199189	0.718644	1.14723	Q9Z0V7	establishment of localization;protein transport;transport	cell part;intracellular membrane-bounded organelle;intracellular organelle;macromolecular complex;membrane;mitochondrial inner membrane presequence translocase complex;mitochondrion;organelle;protein complex		Tim17	MIM	literature, APEX_IMS, yeast mito homolog+, mito protein domain+, coexpression, MS/MS+	MitoDomain
2498	Q9WVE8	Protein kinase C and casein kinase substrate in neurons protein 2	Pacsin2						27.7429	27.448	27.8138	27.7478	0.53062	0.247821	0.541169	0.506016	0.441879	0.763484	1.18666	0.202572	0.36586	1.00982	0.144671	0.871973	-0.0709276	-0.183555	0.152977	0.77658	-0.146947	-0.258937	Q9WVE8	anatomical structure morphogenesis;biological regulation;cellular component assembly;cellular component morphogenesis;cellular component organization;cellular membrane organization;cellular process;cytoskeleton organization;developmental process;endocytosis;establishment of localization;membrane invagination;membrane organization;organelle organization;regulation of transport;response to stimulus…	cell part;cytoplasm;cytoskeleton;cytosol;endosome;extracellular organelle;intracellular membrane-bounded organelle;intracellular non-membrane-bounded organelle;intracellular organelle;membrane;nucleoplasm;organelle;vesicle		FCH;SH3_9
840	P70302	Stromal interaction molecule 1	Stim1						29.3989	29.718	30.0837	29.6153	1.35743	0.0532177	0.346487	0.691415	-0.216403	-0.462338	1.49284	0.169316	0.365736	1.10251	1.52528	0.174058	-0.684808	-1.55034	0.236748	0.766428	-0.102669	-0.273453	P70302;P83093	biological regulation;cell differentiation;cellular homeostasis;cellular ion homeostasis;cellular process;detection of stimulus;developmental process;establishment of localization;homeostatic process;ion transport;regulation of transport;response to chemical stimulus;response to stimulus;transmembrane transport;transport	cell part;endoplasmic reticulum;intracellular membrane-bounded organelle;intracellular organelle;macromolecular complex;membrane;organelle;plasma membrane;protein complex;site of polarized growth		SAM_2
1333	Q80ZK0	28S ribosomal protein S10, mitochondrial	Mrps10						28.254	28.1556	28.5204	28.4108	0.101118	0.681044	0.262133	0.76645	-0.156733	-0.351778	0.312243	0.49935	0.364732	0.52638	0.364663	0.630036	-0.266329	-0.515987	0.227673	0.653849	0.255136	0.391984	Q80ZK0	biosynthetic process;cellular metabolic process;cellular process;macromolecule metabolic process;metabolic process;primary metabolic process;protein metabolic process;translation	cell part;intracellular membrane-bounded organelle;intracellular organelle;macromolecular complex;mitochondrion;organelle;ribonucleoprotein complex;small ribosomal subunit		Ribosomal_S10
2352	Q9JJL8	Serine--tRNA ligase, mitochondrial	Sars2						30.3961	30.2985	30.6626	30.1222	1.43699	0.0681244	0.896852	0.500745	0.273876	0.772405	1.13836	0.206523	0.36403	0.99058	0.86811	0.53531	-0.266482	-0.751549	0.477575	0.582414	-0.176328	-0.479818	Q9JJL8	amine metabolic process;cellular amino acid metabolic process;cellular ketone metabolic process;cellular metabolic process;cellular nitrogen compound metabolic process;cellular process;macromolecule metabolic process;metabolic process;nitrogen compound metabolic process;nucleobase-containing compound metabolic process;organic acid metabolic process;primary metabolic process;RNA metabolic process;…	cell part;cytoplasm;intracellular membrane-bounded organelle;intracellular organelle;mitochondrion;organelle	Aminoacyl-tRNA biosynthesis	Seryl_tRNA_N;tRNA-synt_2b	Matrix	literature, APEX_matrix, targetP signal+, yeast mito homolog++, Rickettsial homolog, mito protein domain, MS/MS	SharedDomain
2338	Q9JI91	Alpha-actinin-2	Actn2	+					33.7264	31.0251	31.3873	32.4981	1.2199	0.0201104	0.47735	0.420863	1.22831	0.898417	0.21059	0.598815	0.362188	0.40944	1.08619	0.127041	2.33913	1.77059	1.00051	0.0861627	1.47301	1.53805	Q9JI91	biological regulation;cell junction organization;cellular component assembly;cellular component organization;cellular homeostasis;cellular ion homeostasis;cellular process;homeostatic process;macromolecular complex assembly;multicellular organismal process;muscle contraction;protein complex assembly;regulation of transport	cell part;cell projection;cytoskeleton;extracellular organelle;filopodium;intracellular non-membrane-bounded organelle;intracellular organelle;organelle;vesicle	Adherens junction;Amoebiasis;Arrhythmogenic right ventricular cardiomyopathy (ARVC);Focal adhesion;Leukocyte transendothelial migration;Regulation of actin cytoskeleton;Systemic lupus erythematosus;Tight junction	CH;EFhand_Ca_insen;Spectrin
2263	Q9DCD0	6-phosphogluconate dehydrogenase, decarboxylating	Pgd						30.8485	30.558	30.9163	30.5278	1.02976	0.137561	0.721423	0.503181	0.320687	0.769041	1.81247	0.149324	0.358343	1.16748	0.118472	0.883101	-0.067832	-0.164123	0.0967361	0.927655	-0.0301766	-0.0960632	Q9DCD0	alcohol metabolic process;biosynthetic process;carbohydrate metabolic process;catabolic process;cellular ketone metabolic process;cellular metabolic process;cellular nitrogen compound metabolic process;cellular process;cofactor metabolic process;heterocycle metabolic process;metabolic process;nitrogen compound metabolic process;nucleobase-containing compound metabolic process;nucleobase-containin…	cell part;cytoplasm;extracellular organelle;intracellular membrane-bounded organelle;intracellular organelle;nucleus;organelle;vesicle	Glutathione metabolism;Pentose phosphate pathway	6PGD;NAD_binding_2
1522	Q8CGK3	Lon protease homolog, mitochondrial	Lonp1	+					35.044	34.9853	35.3435	34.7871	2.00596	0.0328494	0.769327	0.535014	0.256889	0.704167	2.11106	0.131883	0.358255	1.23011	0.858783	0.504657	-0.299477	-0.797972	1.54727	0.401616	-0.198111	-0.73651	Q8CGK3	aging;biological regulation;catabolic process;cellular component assembly;cellular component organization;cellular macromolecular complex assembly;cellular metabolic process;cellular process;developmental process;macromolecular complex assembly;macromolecule metabolic process;metabolic process;mitochondrion organization;organelle organization;primary metabolic process;protein complex assembly;pro…	cell part;cytoplasm;intracellular membrane-bounded organelle;intracellular non-membrane-bounded organelle;intracellular organelle;membrane;mitochondrion;organelle		AAA;LON;Lon_C	Matrix	literature, APEX_matrix, targetP signal+, yeast mito homolog+, Rickettsial homolog, mito protein domain, induction, coexpression, MS/MS++	SharedDomain
1285	Q78IK2	Up-regulated during skeletal muscle growth protein 5	Usmg5						28.6451	28.5054	28.0821	28.9115	0.445135	0.215643	0.482762	0.511421	-0.504425	-0.747403	0.173541	0.648349	0.356385	0.357324	0.355841	0.623105	0.324994	0.54737	0.68206	0.20065	1.1858	1.13974	Q78IK2		cell part;extracellular organelle;intracellular membrane-bounded organelle;intracellular organelle;macromolecular complex;membrane;mitochondrion;organelle;protein complex;proton-transporting two-sector ATPase complex;vesicle			MIM	GFP, MS/MS++	NA
973	Q3TDQ1	Dolichyl-diphosphooligosaccharide--protein glycosyltransferase subunit STT3B	Stt3b						29.2072	28.2588	28.0306	27.8364	0.648235	0.107855	0.752357	0.216173	-1.52824	-1.27482	0.206317	0.605181	0.355019	0.402036	0.827398	0.238554	-1.72246	-1.38894	0.0950167	0.834254	0.160804	0.196514	Q3TDQ1	carbohydrate metabolic process;catabolic process;cellular metabolic process;cellular process;macromolecule metabolic process;macromolecule modification;metabolic process;peptidyl-amino acid modification;primary metabolic process;protein glycosylation;protein metabolic process;protein modification process;proteolysis;proteolysis involved in cellular protein catabolic process;response to chemical s…	cell part;endoplasmic reticulum;intracellular membrane-bounded organelle;intracellular organelle;macromolecular complex;membrane;organelle;protein complex	N-Glycan biosynthesis;Protein processing in endoplasmic reticulum;Various types of N-glycan biosynthesis	STT3
1108	Q60931	Voltage-dependent anion-selective channel protein 3	Vdac3						33.3616	33.1089	33.4624	33.1657	0.139071	0.618976	0.195867	0.780629	0.195958	0.329661	0.543418	0.377992	0.353432	0.704156	0.0907259	0.882885	-0.100745	-0.166748	0.0702102	0.910787	0.0567284	0.116072	Q60931	behavior;cell communication;cell-cell signaling;cellular process;multicellular organismal process;neurological system process;response to stimulus;response to stress;signaling	cell part;extracellular organelle;intracellular membrane-bounded organelle;intracellular organelle;macromolecular complex;membrane;mitochondrion;nucleus;organelle;protein complex;vesicle	Calcium signaling pathway;Huntington's disease;Parkinson's disease	Porin_3	MOM	literature, yeast mito homolog+, mito protein domain+, MS/MS++	MitoDomain
2046	Q9CXW4	60S ribosomal protein L11	Rpl11						31.1234	30.7899	31.1408	31.0753	0.269237	0.48381	0.0636502	0.926413	0.0481157	0.102703	0.635159	0.342354	0.350976	0.756784	0.0163777	0.979045	-0.0173802	-0.031074	1.36034	0.301137	0.28548	0.91486	Q9CXW4	biosynthetic process;cellular localization;cellular metabolic process;cellular nitrogen compound metabolic process;cellular process;establishment of localization;localization;macromolecule metabolic process;metabolic process;nitrogen compound metabolic process;nucleobase-containing compound metabolic process;primary metabolic process;protein metabolic process;protein targeting;protein transport;r…	cell part;cytoplasm;extracellular organelle;intracellular non-membrane-bounded organelle;intracellular organelle;macromolecular complex;membrane;nucleolus;organelle;ribonucleoprotein complex;vesicle	Ribosome	Ribosomal_L5;Ribosomal_L5_C
1430	Q8BSF4	Phosphatidylserine decarboxylase proenzyme	Pisd						30.6666	30.6912	31.0412	30.434	1.31121	0.0693333	0.436413	0.651746	0.232605	0.5311	1.56238	0.17447	0.34992	1.09101	1.20006	0.402526	-0.374574	-1.02756	0.574083	0.474626	-0.257259	-0.627334	Q8BSF4	alcohol metabolic process;amine metabolic process;biosynthetic process;cellular lipid metabolic process;cellular metabolic process;cellular nitrogen compound metabolic process;cellular process;lipid metabolic process;metabolic process;nitrogen compound metabolic process;primary metabolic process;small molecule metabolic process	cell part;intracellular membrane-bounded organelle;intracellular organelle;mitochondrion;nucleus;organelle	Glycerophospholipid metabolism	PS_Dcarbxylase	MIM	targetP signal, yeast mito homolog++, mito protein domain, MS/MS	SharedDomain
299	P08003	Protein disulfide-isomerase A4	Pdia4						29.7387	29.5329	29.8817	29.5163	0.396885	0.37911	0.403491	0.668	0.222363	0.50227	0.716354	0.312655	0.348753	0.797394	0.230356	0.762841	-0.142962	-0.317611	0.0246623	0.977739	-0.016572	-0.0385795	P08003	biological regulation;cellular homeostasis;cellular metabolic process;cellular process;homeostatic process;macromolecule metabolic process;metabolic process;primary metabolic process;protein folding;protein metabolic process;response to stimulus;response to stress	cell part;cell surface;cytoplasmic membrane-bounded vesicle;endoplasmic reticulum;intracellular membrane-bounded organelle;intracellular organelle;macromolecular complex;organelle;protein complex;vesicle	Protein processing in endoplasmic reticulum;Vibrio cholerae infection	Thioredoxin
1566	Q8K1J6	CCA tRNA nucleotidyltransferase 1, mitochondrial	Trnt1						28.8324	28.6224	28.9711	28.5613	0.539935	0.285977	0.538886	0.58504	0.271022	0.625743	0.79438	0.289304	0.34867	0.834502	0.216413	0.777858	-0.138726	-0.304153	0.119712	0.870776	-0.0610781	-0.156506	Q8K1J6	cellular metabolic process;cellular nitrogen compound metabolic process;cellular process;macromolecule metabolic process;metabolic process;nitrogen compound metabolic process;nucleobase-containing compound metabolic process;primary metabolic process;RNA metabolic process;RNA processing;tRNA metabolic process;tRNA processing	cell part;intracellular;intracellular membrane-bounded organelle;intracellular organelle;mitochondrion;organelle	RNA transport	PolyA_pol	Matrix	literature, targetP signal, yeast mito homolog, Rickettsial homolog, mito protein domain, induction, MS/MS	SharedDomain
1332	Q80YD1	ATP-dependent RNA helicase SUPV3L1, mitochondrial	Supv3l1						30.3613	30.2435	30.5887	30.3232	0.64444	0.296042	0.0818277	0.926313	0.0380692	0.103445	1.16082	0.216433	0.345144	0.969217	0.620135	0.591355	-0.2274	-0.607539	0.213106	0.80161	0.0796752	0.228256	Q80YD1	anatomical structure morphogenesis;biological regulation;catabolic process;cellular component morphogenesis;cellular component organization;cellular metabolic process;cellular nitrogen compound metabolic process;cellular process;chromatin organization;chromosome organization;developmental process;DNA geometric change;DNA metabolic process;DNA recombination;macromolecule metabolic process;metaboli…	cell part;exosome (RNase complex);intracellular membrane-bounded organelle;intracellular non-membrane-bounded organelle;intracellular organelle;macromolecular complex;mitochondrion;nucleus;organelle;protein complex		Helicase_C;SUV3_C	Matrix	literature, APEX_matrix, targetP signal+, yeast mito homolog++, mito protein domain, induction, coexpression+, MS/MS+	SharedDomain
1463	Q8BXK9	Chloride intracellular channel protein 5	Clic5						28.7549	28.1197	28.4648	28.6039	0.695033	0.17186	0.50606	0.706015	0.151028	0.448437	0.397585	0.450612	0.345091	0.593652	0.363656	0.624885	0.290102	0.532134	1.20405	0.192036	0.484165	1.17504	Q8BXK9;Q8BHB9	biological regulation;cellular component organization;cellular process;establishment of localization;ion transport;localization;multicellular organismal process;neurological system process;response to stimulus;transport	cell part;cell projection;cytoplasm;cytoskeleton;extracellular organelle;Golgi apparatus;intracellular membrane-bounded organelle;intracellular non-membrane-bounded organelle;intracellular organelle;macromolecular complex;membrane;microtubule organizing center;microvillus;organelle;plasma membrane;protein complex;stereocilium bundle;vesicle		GST_N_3
1916	Q9CPX7	28S ribosomal protein S16, mitochondrial	Mrps16	+					30.3735	30.3582	30.7032	30.0009	1.82794	0.0269805	0.890449	0.417723	0.372606	0.905327	1.39482	0.190934	0.344929	1.03796	1.01348	0.45768	-0.329656	-0.896499	0.994409	0.294901	-0.357333	-0.928683	Q9CPX7	biosynthetic process;cellular component organization;cellular metabolic process;cellular process;macromolecule metabolic process;metabolic process;mitochondrial translation;mitochondrion organization;organelle organization;primary metabolic process;protein metabolic process;translation	cell part;cytoplasm;intracellular membrane-bounded organelle;intracellular organelle;macromolecular complex;mitochondrion;organelle;ribonucleoprotein complex;small ribosomal subunit		Ribosomal_S16	Matrix	literature, APEX_matrix, yeast mito homolog++, Rickettsial homolog, mito protein domain, MS/MS+	SharedDomain
1017	Q3ULF4	Paraplegin	Spg7						31.4323	31.2297	31.5737	30.9363	1.3098	0.0596844	1.00589	0.311137	0.496039	1.09261	1.21092	0.209537	0.344012	0.983164	0.236694	0.760007	-0.14141	-0.320145	0.875538	0.370346	-0.293437	-0.795223	Q3ULF4	biological adhesion;biological regulation;cell adhesion;cellular component movement;cellular component organization;cellular process;cytoskeleton-dependent intracellular transport;establishment of localization;mitochondrion organization;organelle organization;transport	cell part;intracellular membrane-bounded organelle;intracellular organelle;membrane;mitochondrion;organelle		AAA;FtsH_ext;Peptidase_M41	MIM	literature, targetP signal+, yeast mito homolog, Rickettsial homolog, mito protein domain+, coexpression+, MS/MS	MitoDomain
2510	Q9Z0S1	3(2),5-bisphosphate nucleotidase 1	Bpnt1						30.4378	30.4184	30.7603	30.1316	1.07531	0.094996	0.602531	0.540198	0.306217	0.69543	0.915279	0.266844	0.341916	0.877392	1.19172	0.437069	-0.322504	-0.94153	0.480695	0.488341	-0.286804	-0.608961	Q9Z0S1	cellular lipid metabolic process;cellular metabolic process;cellular process;lipid metabolic process;metabolic process;phosphorus metabolic process;primary metabolic process	extracellular organelle;organelle;vesicle	Sulfur metabolism	Inositol_P
1107	Q60930	Voltage-dependent anion-selective channel protein 2	Vdac2						34.5151	34.3782	34.7176	34.3967	0.15167	0.611199	0.110888	0.859827	0.118435	0.198903	0.757553	0.305734	0.339465	0.807105	0.206995	0.742854	-0.202548	-0.344121	0.0272371	0.97436	0.0184822	0.0427391	Q60930	biological regulation	cell part;extracellular organelle;intracellular membrane-bounded organelle;intracellular non-membrane-bounded organelle;intracellular organelle;macromolecular complex;membrane;mitochondrion;nucleus;organelle;protein complex;vesicle	Calcium signaling pathway;Huntington's disease;Parkinson's disease	Porin_3	MOM	literature, APEX_IMS, yeast mito homolog+, mito protein domain+, induction, coexpression, MS/MS++	MitoDomain
296	P07724	Serum albumin	Alb						35.219	35.3558	35.694	34.9401	0.477764	0.241289	0.275395	0.704188	0.27888	0.450545	0.402702	0.450132	0.338247	0.593619	0.389347	0.572796	-0.475051	-0.647136	1.34809	0.200607	-0.415684	-1.14042	P07724	behavior;biological regulation;cell communication;cell killing;cellular process;establishment of localization;homeostatic process;interspecies interaction between organisms;killing of cells of other organism;multi-organism process;response to chemical stimulus;response to external stimulus;response to extracellular stimulus;response to starvation;response to stimulus;response to stress;rhythmic p…	cell part;cytoplasm;extracellular organelle;extracellular region;extracellular space;intracellular membrane-bounded organelle;intracellular organelle;macromolecular complex;nucleus;organelle;protein complex;vesicle		Serum_albumin
594	P47802	Metaxin-1	Mtx1	+					31.9489	31.9748	32.3128	31.6918	1.95972	0.0282595	0.741335	0.540118	0.257122	0.694718	1.43775	0.190969	0.337973	1.0365	1.00086	0.437561	-0.363852	-0.939923	1.53809	0.287463	-0.283	-0.946163	P47802	establishment of localization;protein targeting;protein transport;transport	cell part;intracellular membrane-bounded organelle;intracellular organelle;membrane;mitochondrion;organelle		Tom37;Tom37_C
613	P48962	ADP/ATP translocase 1	Slc25a4						35.9445	35.9881	36.3242	35.8227	0.791021	0.177311	0.207963	0.80582	0.121776	0.281439	0.894968	0.273911	0.336128	0.861764	0.929985	0.43733	-0.37974	-0.931051	0.323579	0.65056	-0.165387	-0.396686	P48962	biological regulation;cellular component organization;cellular process;establishment of localization;mitochondrion organization;organelle organization;transmembrane transport;transport	cell part;intracellular membrane-bounded organelle;intracellular organelle;membrane;mitochondrion;nucleus;organelle	Calcium signaling pathway;Huntington's disease;Parkinson's disease	Mito_carr	MIM	literature, yeast mito homolog+, mito protein domain+, induction, coexpression, MS/MS++	MitoDomain
1777	Q921H9	Cytochrome c oxidase assembly factor 7	Coa7	+					29.4998	29.553	29.8872	29.1349	2.47225	0.00989313	1.12969	0.367457	0.364874	0.988805	1.29643	0.206708	0.334178	0.991605	1.2607	0.390235	-0.38739	-1.06761	1.56223	0.176229	-0.418086	-1.21445	Q921H9		cell part		Sel1	IMS	literature, APEX_IMS, mito protein domain, coexpression, MS/MS	SharedDomain
2123	Q9D1H6	NADH dehydrogenase [ubiquinone] 1 alpha subcomplex assembly factor 4	Ndufaf4						30.3807	30.3247	30.6543	30.2017	1.02517	0.144787	0.387046	0.709436	0.179067	0.445097	1.51447	0.191076	0.329617	1.03939	0.621697	0.561456	-0.27358	-0.668476	0.549119	0.646203	-0.12303	-0.404433	Q9D1H6	cellular component assembly;cellular component organization;cellular macromolecular complex assembly;cellular process;macromolecular complex assembly;protein complex assembly;protein complex biogenesis	cell part;intracellular membrane-bounded organelle;intracellular organelle;membrane;mitochondrion;organelle		UPF0240	MIM	APEX_matrix, GFP, mito protein domain+, induction, coexpression++, MS/MS++	MitoDomain
1186	Q62465	Synaptic vesicle membrane protein VAT-1 homolog	Vat1						28.483	28.345	28.6739	28.2262	0.358605	0.319989	0.20484	0.73844	-0.298619	-0.383766	0.657101	0.348664	0.328975	0.746947	0.568749	0.444472	-0.746356	-0.916699	0.435337	0.669172	-0.118762	-0.369115	Q62465	biological regulation;regulation of organelle organization	cell part;extracellular organelle;membrane;organelle;vesicle		ADH_N;ADH_zinc_N
144	O35887	Calumenin	Calu	+					30.456	30.5831	30.911	30.1751	1.55038	0.0360423	0.514846	0.586429	0.280939	0.623095	1.11139	0.236611	0.327904	0.926128	1.26877	0.331446	-0.454922	-1.16599	0.922928	0.280759	-0.407957	-0.960464	O35887		cell part;cytoplasmic membrane-bounded vesicle;endoplasmic reticulum;extracellular region;intracellular membrane-bounded organelle;intracellular organelle;membrane;organelle;vesicle		EF-hand_7
2017	Q9CRD0	OCIA domain-containing protein 1	Ociad1						32.0787	32.1557	32.4798	32.0912	0.559644	0.278334	0.0160417	0.9837	-0.0124779	-0.0269342	0.98655	0.265847	0.324046	0.878889	0.777504	0.46694	-0.401087	-0.881361	0.134709	0.856143	-0.0645633	-0.169523	Q9CRD0		cell part;endosome;intracellular membrane-bounded organelle;intracellular organelle;membrane;mitochondrion;organelle		OCIA	MOM	APEX_IMS, GFP, MS/MS++	NA
1802	Q924L1	LETM1 domain-containing protein 1	Letmd1						35.8389	35.8694	36.1915	35.8804	0.266788	0.484598	0.043828	0.95196	-0.041503	-0.0783165	0.852533	0.293272	0.322096	0.826534	0.475926	0.568635	-0.35257	-0.657962	0.0209642	0.982732	0.0110292	0.0290995	Q924L1		cell part;intracellular membrane-bounded organelle;intracellular organelle;membrane;mitochondrion;organelle		LETM1	Membrane	GFP, targetP signal, yeast mito homolog+, mito protein domain+, induction, coexpression, MS/MS++	MitoDomain
413	P17182	Alpha-enolase	Eno1						33.6055	33.5233	33.8453	33.2055	0.570588	0.217602	0.561057	0.512622	0.40007	0.750715	0.535188	0.400154	0.321982	0.672866	0.2334	0.709867	-0.23974	-0.389991	1.3213	0.278679	-0.317828	-0.968727	P17182	alcohol metabolic process;carbohydrate metabolic process;catabolic process;cellular metabolic process;cellular process;generation of precursor metabolites and energy;metabolic process;primary metabolic process;small molecule metabolic process	cell part;macromolecular complex;membrane;plasma membrane;protein complex	Glycolysis / Gluconeogenesis;Methane metabolism;RNA degradation	Enolase_C;Enolase_N
708	P58281	Dynamin-like 120 kDa protein, mitochondrial	Opa1	+					35.3679	35.36	35.6818	35.1333	1.90242	0.0383005	0.686075	0.573585	0.234532	0.641818	1.82351	0.174273	0.321876	1.08937	1.29014	0.435687	-0.313987	-0.953514	0.801276	0.445011	-0.226644	-0.665479	P58281;P58682	aging;anatomical structure formation involved in morphogenesis;biological regulation;cell activation;cell death;cellular component organization;cellular membrane organization;cellular process;death;developmental process;immune system process;membrane fusion;membrane organization;metabolic process;mitochondrion organization;multicellular organismal process;multi-organism process;neurological syste…	cell part;cell projection;cytoplasm;intracellular membrane-bounded organelle;intracellular organelle;membrane;mitochondrion;neuron projection;nucleoplasm;organelle	Toll-like receptor signaling pathway	LRR_1;LRR_5;LRR_7;LRR_8;TIR	MIM	literature, APEX_IMS, yeast mito homolog++, mito protein domain, induction, coexpression++, MS/MS++	SharedDomain
191	O70325	Phospholipid hydroperoxide glutathione peroxidase, mitochondrial	Gpx4						33.507	33.5362	33.8576	33.447	0.641245	0.249246	0.11386	0.891136	0.0599918	0.151666	0.757699	0.318438	0.321472	0.786245	0.925714	0.461224	-0.350657	-0.89296	0.162415	0.811061	-0.0891771	-0.216705	O70325	cellular component organization;cellular process;chromatin organization;chromosome organization;developmental process;multicellular organismal development;multicellular organismal process;organelle organization;response to chemical stimulus;response to oxidative stress;response to stimulus;response to stress	cell part;cytosol;extracellular organelle;intracellular membrane-bounded organelle;intracellular organelle;membrane;mitochondrion;nuclear envelope;nucleus;organelle;vesicle	Glutathione metabolism	GSHPx
180	O70194	Eukaryotic translation initiation factor 3 subunit D	Eif3d						27.6589	27.512	27.4478	27.4107	0.0820411	0.715406	0.236354	0.735842	0.235854	0.390723	0.305632	0.521124	0.320619	0.500067	0.0328197	0.958612	-0.0344882	-0.0613598	0.0365428	0.941936	0.0502772	0.0743897	O70194	biological regulation;cellular component assembly;cellular component organization;cellular macromolecular complex assembly;cellular process;macromolecular complex assembly;regulation of translation;ribonucleoprotein complex assembly;translational initiation	cell part;macromolecular complex;membrane;protein complex;ribonucleoprotein complex	RNA transport	eIF-3_zeta
1764	Q91ZJ5	UTP--glucose-1-phosphate uridylyltransferase	Ugp2						30.8039	30.1751	30.4948	30.535	1.09014	0.0928901	0.9502	0.495433	0.268909	0.780491	0.555622	0.392701	0.319682	0.68285	0.707544	0.535859	0.309082	0.74924	0.823107	0.319109	0.359854	0.860385	Q91ZJ5	alcohol metabolic process;carbohydrate metabolic process;cellular metabolic process;cellular nitrogen compound metabolic process;cellular process;metabolic process;nitrogen compound metabolic process;nucleobase-containing compound metabolic process;nucleotide-sugar metabolic process;primary metabolic process;small molecule metabolic process	cell part;cytoplasm;extracellular organelle;intracellular membrane-bounded organelle;intracellular organelle;nucleus;organelle;vesicle	Amino sugar and nucleotide sugar metabolism;Galactose metabolism;Pentose and glucuronate interconversions;Starch and sucrose metabolism	UDPGP
1988	Q9CQX2	Cytochrome b5 type B	Cyb5b						32.037	32.1822	32.5003	32.2578	0.170738	0.55905	0.169409	0.791765	-0.220773	-0.313361	0.891002	0.288954	0.318075	0.835911	0.420874	0.564429	-0.463226	-0.673	0.128699	0.847269	0.0756221	0.179759	Q9CQX2	metabolic process	cell part;intracellular membrane-bounded organelle;intracellular organelle;membrane;mitochondrion;organelle		Cyt-b5	MOM	literature, mito protein domain, coexpression, MS/MS++	SharedDomain
1618	Q8R1B4	Eukaryotic translation initiation factor 3 subunit C	Eif3c						28.5562	28.1391	28.4561	28.5089	0.267807	0.386169	0.465091	0.469772	0.797529	0.818615	0.498777	0.413279	0.316973	0.646193	0.199692	0.813645	0.100123	0.25146	0.185513	0.664204	-0.380433	-0.379348	Q8R1B4	biological regulation;cellular component assembly;cellular component organization;cellular macromolecular complex assembly;cellular process;macromolecular complex assembly;regulation of translation;ribonucleoprotein complex assembly;translational initiation	cell part;macromolecular complex;protein complex;ribonucleoprotein complex	RNA transport	eIF-3c_N;PCI
1444	Q8BUE4	Apoptosis-inducing factor 2	Aifm2						30.4484	30.3082	30.6247	30.3268	0.911261	0.222976	0.517458	0.73188	0.12161	0.394649	1.05314	0.258898	0.316573	0.889662	0.838777	0.605037	-0.17634	-0.57764	0.0410065	0.966834	0.0186229	0.0520501	Q8BUE4	biological regulation;cellular component organization;cellular process;mitochondrion organization;organelle organization	cell part;cytoplasm;cytosol;extracellular space;intracellular membrane-bounded organelle;intracellular organelle;lipid particle;membrane;mitochondrion;organelle		Pyr_redox;Pyr_redox_2	Membrane	literature, yeast mito homolog, Rickettsial homolog, mito protein domain, coexpression	SharedDomain
447	P21107	Tropomyosin alpha-3 chain	Tpm3						30.3891	28.7393	29.0553	29.1889	0.316466	0.287538	0.342907	0.533291	1.20024	0.706148	0.358921	0.488722	0.316009	0.544735	0.400857	0.501179	1.33381	0.801663	0.393639	0.464281	0.449576	0.641454	P21107		cell part;cell projection;cytoplasm;cytoskeleton;extracellular organelle;intracellular non-membrane-bounded organelle;intracellular organelle;macromolecular complex;neuron projection;organelle;protein complex;site of polarized growth;vesicle	Cardiac muscle contraction;Dilated cardiomyopathy;Hypertrophic cardiomyopathy (HCM);Pathways in cancer;Thyroid cancer	Tropomyosin
826	P68254	14-3-3 protein theta	Ywhaq						29.8359	29.6386	29.9539	29.5948	0.29699	0.459026	0.344741	0.680246	0.241062	0.48225	0.700233	0.344507	0.315269	0.753065	0.139768	0.837133	-0.117977	-0.226987	0.0840757	0.913828	-0.0437698	-0.112697	P68254	anatomical structure development;biological regulation;developmental process	cell part;cytosol;extracellular organelle;macromolecular complex;membrane;organelle;protein complex;vesicle	Cell cycle;Neurotrophin signaling pathway;Oocyte meiosis	2003-03-14
2009	Q9CR98	Protein FAM136A	Fam136a						30.4211	30.4405	30.7524	30.2861	0.93455	0.157053	0.290424	0.772297	0.134953	0.342656	0.981189	0.27485	0.311856	0.858847	0.832307	0.488559	-0.331319	-0.830196	0.44083	0.627025	-0.154416	-0.432938	Q9CR98		cell part;cytoplasm;intracellular membrane-bounded organelle;intracellular organelle;mitochondrion;organelle		DUF842	IMS	APEX_IMS, mito protein domain+, MS/MS++	MitoDomain
1779	Q921L3	Transmembrane and coiled-coil domain-containing protein 1	Tmco1						27.4186	27.655	27.06	27.748	0.105734	0.618662	0.485308	0.480483	-0.642502	-0.800836	0.12709	0.726067	0.31037	0.278096	0.156916	0.784306	-0.21422	-0.295962	0.325881	0.467904	0.738652	0.63508	Q921L3		cell part;endoplasmic reticulum;intracellular membrane-bounded organelle;intracellular organelle;membrane;organelle		DUF106
1455	Q8BWM0	Prostaglandin E synthase 2	Ptges2	+					33.7462	33.6938	34.004	33.4088	1.98031	0.0300411	0.99553	0.419608	0.337399	0.901418	1.66117	0.192772	0.310179	1.03087	0.829164	0.552111	-0.257797	-0.725378	1.16916	0.315948	-0.285018	-0.868682	Q8BWM0	biological regulation;biosynthetic process;cellular homeostasis;cellular ketone metabolic process;cellular lipid metabolic process;cellular metabolic process;cellular process;establishment of localization;homeostatic process;lipid metabolic process;metabolic process;organic acid metabolic process;primary metabolic process;secretion;small molecule metabolic process;transport	cell part;cytosol;intracellular membrane-bounded organelle;intracellular organelle;membrane;mitochondrion;nucleus;organelle	Arachidonic acid metabolism	GST_C_3;GST_N_3	MIM	literature, APEX_IMS, APEX_matrix, targetP signal, mito protein domain, induction, coexpression+, MS/MS++	SharedDomain
2285	Q9DCZ4	Apolipoprotein O	Apoo						32.9547	32.8586	33.1666	32.742	1.01894	0.156753	0.520807	0.633092	0.212711	0.547995	1.43394	0.212099	0.307968	0.977177	0.488375	0.625304	-0.211924	-0.532962	0.554533	0.654282	-0.116667	-0.391472	Q9DCZ4		cell part		ApoO	MIM	literature, APEX_IMS, targetP signal, mito protein domain+, MS/MS++	MitoDomain
2241	Q9DBL1	Short/branched chain specific acyl-CoA dehydrogenase, mitochondrial	Acadsb	+					34.4542	34.2699	34.5767	34.1078	2.93714	0.0180176	2.00557	0.262026	0.346402	1.18161	1.90467	0.180153	0.306817	1.06883	0.552891	0.702	-0.122562	-0.404196	1.13403	0.499358	-0.162148	-0.589941	Q9DBL1	cellular ketone metabolic process;cellular lipid metabolic process;cellular metabolic process;cellular process;cofactor metabolic process;lipid metabolic process;metabolic process;organic acid metabolic process;primary metabolic process;small molecule metabolic process	cell part;extracellular organelle;intracellular membrane-bounded organelle;intracellular organelle;mitochondrion;organelle;vesicle	Fatty acid metabolism;Valine, leucine and isoleucine degradation	Acyl-CoA_dh_1;Acyl-CoA_dh_M;Acyl-CoA_dh_N	Matrix	literature, APEX_matrix, targetP signal, mito protein domain+, induction, coexpression, MS/MS++	MitoDomain
2281	Q9DCW4	Electron transfer flavoprotein subunit beta	Etfb						37.218	37.1197	37.4241	36.9685	1.90944	0.053522	0.937003	0.512012	0.249501	0.743214	1.88319	0.183928	0.304422	1.05927	0.856105	0.574213	-0.206055	-0.642057	0.683661	0.572172	-0.151134	-0.492442	Q9DCW4	metabolic process	cell part;electron transfer flavoprotein complex;extracellular organelle;intracellular membrane-bounded organelle;intracellular organelle;macromolecular complex;mitochondrion;organelle;protein complex;vesicle		ETF	Matrix	literature, APEX_matrix, yeast mito homolog, mito protein domain, induction, coexpression+, MS/MS++	SharedDomain
1795	Q922R8	Protein disulfide-isomerase A6	Pdia6						30.6519	30.5696	30.8736	30.347	0.767452	0.180788	0.556302	0.556546	0.304934	0.669404	0.880689	0.301055	0.304009	0.812363	0.440244	0.62776	-0.221672	-0.521391	0.475961	0.531972	-0.222597	-0.540246	Q922R8	biological adhesion;biological regulation;cell activation;cell adhesion;cellular component organization;cellular homeostasis;cellular membrane organization;cellular metabolic process;cellular process;endocytosis;establishment of localization;homeostatic process;macromolecule metabolic process;membrane invagination;membrane organization;metabolic process;primary metabolic process;protein folding;p…	cell part;cytoplasmic membrane-bounded vesicle;endoplasmic reticulum;extracellular organelle;intracellular membrane-bounded organelle;intracellular organelle;macromolecular complex;membrane;organelle;plasma membrane;protein complex;vesicle	Protein processing in endoplasmic reticulum	Thioredoxin
530	P35282	Ras-related protein Rab-21	Rab21						29.0189	29.0177	29.3217	28.7388	0.592206	0.223918	0.499137	0.591143	0.280108	0.613488	0.483589	0.4235	0.303997	0.625762	0.540452	0.569422	-0.302736	-0.658437	0.440862	0.503412	-0.278847	-0.577442	P35282	biological regulation;cellular process;establishment of localization;metabolic process;protein transport;regulation of transport;response to stimulus;signal transduction;transport	cell part;cell projection;endosome;extracellular organelle;intracellular membrane-bounded organelle;intracellular organelle;membrane;neuron projection;organelle;vesicle		Ras
1499	Q8CAQ8	MICOS complex subunit Mic60	Immt						37.1021	37.0017	37.3021	36.9897	0.429305	0.400024	0.193422	0.822324	0.11237	0.26214	1.07926	0.269936	0.300388	0.871269	0.391462	0.665712	-0.199979	-0.471847	0.0269194	0.979489	-0.011961	-0.0339653	Q8CAQ8	biological regulation;cellular homeostasis;cellular ion homeostasis;cellular process;homeostatic process;response to abiotic stimulus;response to stimulus;response to stress	cell part;intracellular membrane-bounded organelle;intracellular organelle;membrane;mitochondrion;organelle		Mitofilin	MIM	literature, targetP signal, yeast mito homolog, mito protein domain+, coexpression++, MS/MS++	MitoDomain
2015	Q9CRB9	MICOS complex subunit Mic19	Chchd3						34.8003	34.8301	35.1299	34.6754	1.00445	0.147488	0.229509	0.799525	0.124945	0.297993	1.74422	0.195992	0.299868	1.02351	0.75401	0.505702	-0.329589	-0.794167	0.740003	0.5544	-0.154666	-0.51133	Q9CRB9;Q80U87	biological regulation;catabolic process;cellular component organization;cellular membrane organization;cellular metabolic process;cellular process;cytokinesis;endosome organization;macromolecule metabolic process;macromolecule modification;membrane fusion;membrane organization;metabolic process;mitochondrion organization;organelle fusion;organelle organization;primary metabolic process;protein me…	cell part;cytoplasm;cytosol;endosome;extracellular organelle;Golgi apparatus;intracellular;intracellular membrane-bounded organelle;intracellular organelle;membrane;midbody;mitochondrion;nucleoplasm;nucleus;organelle;vesicle	Endocytosis	DUF737;Rhodanese;UCH;USP8_dimer	MIM	literature, APEX_IMS, APEX_matrix, GFP, Rickettsial homolog, induction, coexpression++, MS/MS++	NA
716	P60603	Reactive oxygen species modulator 1	Romo1						30.4343	30.5904	30.888	30.5661	0.205241	0.519394	0.14698	0.837343	-0.131759	-0.243351	0.363543	0.493094	0.297584	0.536999	0.568365	0.507679	-0.453657	-0.791001	0.0259808	0.970006	-0.0243134	-0.0467439	P60603	aging;biological regulation;cellular process;developmental process;multi-organism process;response to biotic stimulus;response to chemical stimulus;response to oxidative stress;response to stimulus;response to stress	cell part;intracellular membrane-bounded organelle;intracellular organelle;membrane;mitochondrion;organelle		Romo1	MIM	literature, APEX_IMS, yeast mito homolog++, mito protein domain+, MS/MS	MitoDomain
779	P62843	40S ribosomal protein S15	Rps15						28.9054	29.2286	29.5252	28.7181	1.21762	0.0510096	0.309141	0.724723	0.187305	0.411425	0.437227	0.452752	0.296597	0.589692	1.01514	0.31963	-0.619774	-1.20374	1.10829	0.194221	-0.510482	-1.15907	P62843	biosynthetic process;cell differentiation;cellular component assembly;cellular component organization;cellular localization;cellular macromolecular complex assembly;cellular metabolic process;cellular nitrogen compound metabolic process;cellular process;developmental process;establishment of localization;localization;macromolecular complex assembly;macromolecule metabolic process;metabolic proces…	cell part;cytoplasm;macromolecular complex;membrane;ribonucleoprotein complex;small ribosomal subunit	Ribosome	Ribosomal_S19
1643	Q8R404	Protein QIL1	Qil1	+					32.4008	32.6415	32.9371	32.2959	1.62872	0.0357314	0.165235	0.839096	0.104824	0.235624	1.50483	0.216856	0.29563	0.967113	1.34634	0.282042	-0.536353	-1.30023	1.12075	0.281658	-0.345547	-0.956753	Q8R404		cell part;intracellular membrane-bounded organelle;intracellular organelle;mitochondrion;organelle			MIM	induction, coexpression++, MS/MS++	NA
2526	Q9Z1Q2	Abhydrolase domain-containing protein 16A	Abhd16a						27.4886	27.2409	27.533	27.2468	0.12412	0.659178	0.0223294	0.975185	0.0248952	0.0429279	0.619019	0.387402	0.292057	0.688511	0.278437	0.683297	-0.261292	-0.443676	0.00947481	0.991477	0.00587034	0.0143813	Q9Z1Q2;Q80YU0		cell part		Abhydrolase_5
742	P62075	Mitochondrial import inner membrane translocase subunit Tim13	Timm13						31.591	31.193	31.4836	31.4467	0.368193	0.405515	0.311308	0.753787	0.144309	0.364864	0.478176	0.435279	0.29058	0.61081	0.203473	0.80581	0.107462	0.262578	0.424755	0.527435	0.253734	0.545139	P62075	establishment of localization;protein transport;transport	cell part;intracellular membrane-bounded organelle;intracellular non-membrane-bounded organelle;intracellular organelle;membrane;mitochondrion;nucleolus;organelle		zf-Tim10_DDP	MIM	literature, APEX_IMS, yeast mito homolog++, mito protein domain+, induction, coexpression, MS/MS++	MitoDomain
1859	Q99LC5	Electron transfer flavoprotein subunit alpha, mitochondrial	Etfa						37.5863	37.4615	37.7504	37.3846	1.55838	0.105964	0.849354	0.58027	0.201651	0.631873	1.60664	0.214344	0.288883	0.972528	0.615198	0.636699	-0.164119	-0.502473	0.386088	0.768922	-0.0768862	-0.267855	Q99LC5		cell part;electron transfer flavoprotein complex;extracellular organelle;intracellular membrane-bounded organelle;intracellular organelle;macromolecular complex;mitochondrion;organelle;protein complex;vesicle		ETF;ETF_alpha	Matrix	literature, APEX_matrix, targetP signal, yeast mito homolog++, mito protein domain, induction, coexpression++, MS/MS++	SharedDomain
2216	Q9DAM5	Mitochondrial thiamine pyrophosphate carrier	Slc25a19						30.8254	30.9125	31.2009	30.9844	0.247125	0.504559	0.194798	0.797251	-0.158994	-0.304849	0.676601	0.370478	0.288406	0.710778	0.497447	0.556468	-0.375504	-0.689091	0.170266	0.833617	0.0718961	0.197747	Q9DAM5	cellular process;establishment of localization;transmembrane transport;transport	cell part;intracellular membrane-bounded organelle;intracellular organelle;membrane;mitochondrion;nucleus;organelle		Mito_carr	MIM	literature, yeast mito homolog++, mito protein domain+, induction, coexpression, MS/MS	MitoDomain
1769	Q920A5	Retinoid-inducible serine carboxypeptidase	Scpep1	+					28.1461	28.8993	29.1876	28.3303	1.73801	0.0106933	0.151904	0.803174	0.206051	0.286763	1.14914	0.270716	0.288375	0.869668	1.60791	0.10004	-1.04156	-1.89505	1.2549	0.0804583	-0.959238	-1.5857	Q920A5	biological regulation;cellular ketone metabolic process;cellular lipid metabolic process;cellular metabolic process;cellular process;hormone metabolic process;lipid metabolic process;metabolic process;organic acid metabolic process;primary metabolic process;small molecule metabolic process;vitamin metabolic process	cell part;cytosol;extracellular organelle;organelle;vesicle		Peptidase_S10
2086	Q9CZW5	Mitochondrial import receptor subunit TOM70	Tomm70a						32.037	32.0487	32.3349	31.9235	0.50858	0.316786	0.148861	0.840104	0.113548	0.231289	1.77288	0.205902	0.286248	0.996231	0.462543	0.590508	-0.297867	-0.607297	0.68089	0.627676	-0.125167	-0.43335	Q9CZW5		cell part;extracellular organelle;intracellular membrane-bounded organelle;intracellular organelle;membrane;mitochondrion;organelle;vesicle		TPR_6;TPR_8	MOM	literature, yeast mito homolog+, mito protein domain, induction, coexpression	SharedDomain
209	O88441	Metaxin-2	Mtx2	+					33.2601	33.3156	33.6004	32.9026	2.13267	0.0186057	1.00234	0.397315	0.357457	0.93188	1.15094	0.273825	0.284822	0.863639	1.2219	0.422043	-0.34029	-0.980385	1.29013	0.212142	-0.412925	-1.1159	O88441	establishment of localization;protein targeting;protein transport;transport	cell part;intracellular membrane-bounded organelle;intracellular organelle;membrane;mitochondrion;organelle		GST_C_3;Tom37	MOM	literature, mito protein domain+, induction, coexpression++, MS/MS++	MitoDomain
2490	Q9WV96	Mitochondrial import inner membrane translocase subunit Tim10 B	Timm10b	+					30.3979	30.4625	30.7463	30.1145	2.12065	0.0229856	1.49119	0.392478	0.283382	0.937814	0.796854	0.344924	0.283857	0.753195	1.41052	0.395671	-0.348458	-1.04863	1.1758	0.273303	-0.347983	-0.978506	Q9WV96	establishment of localization;protein transport;transport	cell part;intracellular membrane-bounded organelle;intracellular organelle;macromolecular complex;membrane;mitochondrion;organelle;protein complex		zf-Tim10_DDP	MIM	literature, APEX_IMS, yeast mito homolog+, mito protein domain+, MS/MS+	MitoDomain
461	P23116	Eukaryotic translation initiation factor 3 subunit A	Eif3a						28.9877	28.8577	29.1403	29.1439	0.18926	0.585557	0.256889	0.769475	-0.156219	-0.347939	0.482271	0.439461	0.282543	0.606017	0.185793	0.786045	-0.152624	-0.292567	0.835069	0.382841	0.286139	0.770305	P23116	biological regulation;cellular component assembly;cellular component organization;cellular macromolecular complex assembly;cellular process;macromolecular complex assembly;regulation of translation;ribonucleoprotein complex assembly	cell part;cytoplasm;intracellular membrane-bounded organelle;intracellular non-membrane-bounded organelle;intracellular organelle;macromolecular complex;membrane;microtubule organizing center;nucleolus;nucleus;organelle;protein complex;ribonucleoprotein complex	RNA transport	PCI
854	P80316	T-complex protein 1 subunit epsilon	Cct5						27.9259	27.9168	27.6998	28.0439	0.296713	0.386315	0.274324	0.792884	-0.11796	-0.312223	0.189691	0.64686	0.279364	0.358981	0.327034	0.671264	0.226148	0.457798	0.548324	0.322406	0.623472	0.855604	P80316	cell recognition;cellular metabolic process;cellular process;macromolecule metabolic process;metabolic process;multi-organism process;primary metabolic process;protein folding;protein metabolic process;response to biotic stimulus;response to stimulus	cell body;cell part;centrosome;cytoplasm;extracellular organelle;intracellular non-membrane-bounded organelle;intracellular organelle;macromolecular complex;microtubule organizing center;nucleolus;organelle;protein complex;vesicle		Cpn60_TCP1
1973	Q9CQR4	Acyl-coenzyme A thioesterase 13	Acot13						34.223	34.0017	34.28	33.6999	1.3642	0.0591768	1.03591	0.283444	0.523095	1.13426	1.81511	0.209797	0.27822	0.983441	0.125272	0.888585	-0.0569372	-0.153783	0.67892	0.406944	-0.301812	-0.72775	Q9CQR4	cellular component assembly;cellular component organization;macromolecular complex assembly;metabolic process;protein complex assembly	cell part;cytosol;extracellular organelle;intracellular membrane-bounded organelle;intracellular non-membrane-bounded organelle;intracellular organelle;mitochondrion;nucleus;organelle;vesicle		4HBT	Matrix	mito protein domain, induction, coexpression, MS/MS++	SharedDomain
889	P97478	5-demethoxyubiquinone hydroxylase, mitochondrial	Coq7						32.8905	32.8036	33.0816	32.4929	1.42681	0.0597576	0.854102	0.406835	0.39768	0.916634	1.76385	0.213901	0.277983	0.974551	0.44311	0.651356	-0.191069	-0.486136	1.02085	0.316772	-0.310766	-0.870185	P97478	anatomical structure formation involved in morphogenesis;anatomical structure morphogenesis;biosynthetic process;cell differentiation;cellular component morphogenesis;cellular component organization;cellular ketone metabolic process;cellular metabolic process;cellular process;cofactor metabolic process;developmental process;embryo development;generation of precursor metabolites and energy;metabol…	cell part;intracellular membrane-bounded organelle;intracellular organelle;membrane;mitochondrion;nucleus;organelle	Ubiquinone and other terpenoid-quinone biosynthesis	COQ7	MIM	literature, targetP signal, yeast mito homolog++, Rickettsial homolog, mito protein domain+, coexpression++, MS/MS++	MitoDomain
125	O35387	HCLS1-associated protein X-1	Hax1						28.2153	28.1705	28.4483	27.8107	0.569895	0.155948	0.108402	0.83802	0.244969	0.236693	0.559474	0.415508	0.277811	0.643501	0.605204	0.418965	-0.891456	-0.99371	0.834699	0.182491	-0.858614	-1.20137	O35387	biological regulation;cellular component organization;cellular process;regulation of organelle organization;regulation of protein modification process;response to chemical stimulus;response to stimulus;signal transduction	cell part;cell projection;cytoplasm;cytoplasmic membrane-bounded vesicle;cytoskeleton;endoplasmic reticulum;intracellular membrane-bounded organelle;intracellular non-membrane-bounded organelle;intracellular organelle;macromolecular complex;membrane;mitochondrion;organelle;protein complex;transcription factor complex;vesicle
634	P50544	Very long-chain specific acyl-CoA dehydrogenase, mitochondrial	Acadvl						38.2443	38.1245	38.401	38.0604	1.19174	0.164584	0.575414	0.655072	0.183834	0.525484	1.93378	0.206121	0.276471	0.997253	0.444459	0.684167	-0.156757	-0.437901	0.498223	0.786159	-0.0641203	-0.247737	P50544	biological regulation;catabolic process;cell differentiation;cellular ketone metabolic process;cellular lipid metabolic process;cellular metabolic process;cellular process;developmental process;homeostatic process;lipid metabolic process;metabolic process;multicellular organismal process;organic acid metabolic process;primary metabolic process;small molecule metabolic process	cell part;cytoplasm;intracellular membrane-bounded organelle;intracellular non-membrane-bounded organelle;intracellular organelle;membrane;mitochondrion;nucleolus;nucleus;organelle	Fatty acid metabolism	Acyl-CoA_dh_1;Acyl-CoA_dh_M;Acyl-CoA_dh_N	MIM	literature, APEX_matrix, targetP signal+, mito protein domain+, coexpression+, MS/MS++	MitoDomain
1805	Q924X2	Carnitine O-palmitoyltransferase 1, muscle isoform	Cpt1b						35.6578	35.7028	35.9775	35.6599	0.255716	0.504752	0.00221499	0.997686	-0.0020504	-0.00403212	0.725337	0.369936	0.274734	0.713462	0.438437	0.591153	-0.319723	-0.608013	0.103617	0.903525	-0.0429382	-0.12181	Q924X2	catabolic process;cellular ketone metabolic process;cellular lipid metabolic process;cellular metabolic process;cellular process;establishment of localization;lipid metabolic process;lipid transport;metabolic process;organic acid metabolic process;organic acid transport;primary metabolic process;small molecule metabolic process;transport	cell part;intracellular membrane-bounded organelle;intracellular organelle;membrane;mitochondrion;organelle	Adipocytokine signaling pathway;Fatty acid metabolism;PPAR signaling pathway	Carn_acyltransf	MOM	literature, yeast mito homolog+, mito protein domain, MS/MS++	SharedDomain
566	P42669	Transcriptional activator protein Pur-alpha	Pura						28.64	28.0375	28.3115	28.6247	0.830266	0.128385	0.0229458	0.979672	0.0152702	0.0357675	0.372212	0.498841	0.274022	0.527174	0.633262	0.544106	0.328508	0.734104	0.992532	0.19284	0.58726	1.16484	P42669;Q8R4E6	anatomical structure development;biological regulation;biosynthetic process;cell death;cell differentiation;cell proliferation;cellular metabolic process;cellular nitrogen compound metabolic process;cellular process;death;developmental process;DNA geometric change;DNA metabolic process;macromolecule metabolic process;metabolic process;nitrogen compound metabolic process;nucleobase-containing comp…	cell body;cell part;cell projection;cytoplasm;intracellular membrane-bounded organelle;intracellular organelle;macromolecular complex;neuron projection;neuronal cell body;nucleus;organelle;protein complex		PurA
755	P62281	40S ribosomal protein S11	Rps11						30.9486	30.6678	30.941	30.9715	0.317529	0.471405	0.0387852	0.969674	-0.0229087	-0.0565988	0.557096	0.416361	0.273211	0.637332	0.0089112	0.989596	0.00753641	0.0155709	1.39529	0.280828	0.303656	0.959581	P62281	biosynthetic process;cellular metabolic process;cellular process;macromolecule metabolic process;metabolic process;primary metabolic process;protein metabolic process;translation	cell part;cytoplasm;extracellular organelle;intracellular non-membrane-bounded organelle;intracellular organelle;macromolecular complex;membrane;nucleolus;organelle;ribonucleoprotein complex;small ribosomal subunit;vesicle	Ribosome	Ribosomal_S17
11	A2APY7	NADH dehydrogenase [ubiquinone] 1 alpha subcomplex assembly factor 5	Ndufaf5	+					29.9083	30.0953	30.3674	29.7823	2.52213	0.0151435	0.302785	0.776127	0.126003	0.336238	4.15677	0.142801	0.27211	1.19289	1.98515	0.226068	-0.459099	-1.41347	1.32877	0.280443	-0.312992	-0.961582	A2APY7	cellular component assembly;cellular component organization;cellular macromolecular complex assembly;cellular process;macromolecular complex assembly;protein complex assembly;protein complex biogenesis	cell part;intracellular membrane-bounded organelle;intracellular organelle;mitochondrion;organelle		Methyltransf_11	MIM	literature, APEX_matrix, GFP, targetP signal, Rickettsial homolog, mito protein domain+, induction, coexpression, MS/MS	MitoDomain
864	P84099	60S ribosomal protein L19	Rpl19						30.0944	29.8444	30.1158	30.11	0.17356	0.609842	0.0191947	0.980821	-0.0155964	-0.0327684	0.539309	0.423509	0.271416	0.62638	0.0252994	0.970044	-0.0214691	-0.0438061	0.578529	0.465016	0.265543	0.639125	P84099	biosynthetic process;cellular metabolic process;cellular process;macromolecule metabolic process;metabolic process;primary metabolic process;protein metabolic process;translation	cell part;cytoplasm;intracellular non-membrane-bounded organelle;intracellular organelle;macromolecular complex;membrane;nucleolus;organelle;ribonucleoprotein complex	Ribosome	Ribosomal_L19e
780	P62849	40S ribosomal protein S24	Rps24						28.8142	28.6326	28.9033	28.4417	0.432782	0.327908	0.592463	0.512018	0.372416	0.750302	0.517658	0.43179	0.270761	0.614376	0.0995351	0.88069	-0.0891943	-0.168723	0.438954	0.579115	-0.190849	-0.483999	P62849	biological regulation;biosynthetic process;cellular metabolic process;cellular nitrogen compound metabolic process;cellular process;homeostatic process;macromolecule metabolic process;metabolic process;nitrogen compound metabolic process;nucleobase-containing compound metabolic process;primary metabolic process;protein metabolic process;ribosomal small subunit biogenesis;RNA metabolic process;RNA…	cell part;cytoplasm;intracellular membrane-bounded organelle;intracellular non-membrane-bounded organelle;intracellular organelle;macromolecular complex;membrane;nucleolus;nucleus;organelle;ribonucleoprotein complex;small ribosomal subunit	Ribosome	Ribosomal_S24e
730	P61255	60S ribosomal protein L26	Rpl26						31.8968	31.8187	32.0886	32.0462	0.115118	0.686483	0.248158	0.776484	-0.149445	-0.335594	0.356468	0.510053	0.26992	0.512634	0.227939	0.736667	-0.191789	-0.356091	0.446733	0.540214	0.227576	0.531247	P61255	biosynthetic process;cellular metabolic process;cellular nitrogen compound metabolic process;cellular process;macromolecule metabolic process;metabolic process;nitrogen compound metabolic process;nucleobase-containing compound metabolic process;primary metabolic process;protein metabolic process;ribosomal large subunit biogenesis;RNA metabolic process;RNA processing;rRNA processing;translation	cell part;extracellular organelle;macromolecular complex;membrane;organelle;ribonucleoprotein complex;vesicle	Ribosome	KOW
1321	Q80VL1	Tudor and KH domain-containing protein	Tdrkh						28.0814	27.9848	28.2546	27.9004	0.149683	0.616346	0.175901	0.799322	0.181032	0.301586	0.68434	0.387151	0.269781	0.690546	0.178156	0.781459	-0.17313	-0.299253	0.138332	0.834773	-0.0843816	-0.195863	Q80VL1	biological regulation;cell differentiation;cellular metabolic process;cellular nitrogen compound metabolic process;cellular process;developmental process;DNA metabolic process;DNA modification;gene silencing;macromolecule metabolic process;macromolecule modification;meiosis;metabolic process;multicellular organismal process;nitrogen compound metabolic process;nucleobase-containing compound metabo…	cell part;cytoplasm;cytosol;intracellular membrane-bounded organelle;intracellular non-membrane-bounded organelle;intracellular organelle;macromolecular complex;mitochondrion;organelle;ribonucleoprotein complex		KH_1;TUDOR	Membrane	GFP, mito protein domain, MS/MS	SharedDomain
1865	Q99LX0	Protein deglycase DJ-1	Park7	+					30.9244	31.037	31.3067	30.6457	1.79166	0.0307212	1.1006	0.455443	0.27865	0.839223	0.638408	0.3999	0.269753	0.671225	1.20559	0.396677	-0.382351	-1.04109	1.18469	0.242356	-0.391248	-1.04663	Q99LX0	alcohol metabolic process;amine transport;autophagy;behavior;biological regulation;biosynthetic process;catabolic process;cell communication;cell proliferation;cell-cell signaling;cellular aldehyde metabolic process;cellular component organization;cellular homeostasis;cellular ion homeostasis;cellular ketone metabolic process;cellular metabolic process;cellular process;establishment of localizati…	cell body;cell part;cell projection;cytoplasm;cytosol;endoplasmic reticulum;extracellular organelle;intracellular membrane-bounded organelle;intracellular organelle;macromolecular complex;membrane;mitochondrion;NADH dehydrogenase complex;neuron projection;nucleus;organelle;plasma membrane;protein complex;vesicle	Parkinson's disease	DJ-1_PfpI	MOM	literature, mito protein domain, coexpression	SharedDomain
563	P42125	Enoyl-CoA delta isomerase 1, mitochondrial	Eci1						36.9118	36.9242	37.193	36.6411	1.38205	0.0736662	0.946645	0.495236	0.270663	0.78239	0.723133	0.378312	0.268778	0.7045	1.14388	0.477053	-0.281204	-0.855148	0.710291	0.413754	-0.28309	-0.718442	P42125	catabolic process;cellular ketone metabolic process;cellular lipid metabolic process;cellular metabolic process;cellular process;lipid metabolic process;metabolic process;organic acid metabolic process;primary metabolic process;small molecule metabolic process	cell part;extracellular organelle;intracellular membrane-bounded organelle;intracellular organelle;membrane;mitochondrion;organelle;vesicle	Fatty acid metabolism	ECH	Matrix	literature, APEX_matrix, targetP signal+, mito protein domain, coexpression+, MS/MS++	SharedDomain
628	P50428	Arylsulfatase A	Arsa	+					28.4596	29.0121	29.2803	28.6143	0.999678	0.0388316	0.0645409	0.890276	0.19137	0.152606	0.240384	0.597781	0.268126	0.411067	0.971966	0.177258	-1.62442	-1.53758	1.05153	0.0751277	-1.54767	-1.60738	P50428	anatomical structure development;autophagy;catabolic process;cell recognition;cellular metabolic process;cellular process;developmental process;metabolic process;response to abiotic stimulus;response to chemical stimulus;response to endogenous stimulus;response to external stimulus;response to extracellular stimulus;response to stimulus	cell part;cytoplasmic membrane-bounded vesicle;endosome;extracellular organelle;extracellular space;intracellular membrane-bounded organelle;intracellular organelle;lysosome;membrane;organelle;plasma membrane;vacuole;vesicle	Lysosome;Sphingolipid metabolism	Sulfatase
1346	Q8BG51	Mitochondrial Rho GTPase 1	Rhot1						30.4851	30.5847	30.8528	30.4242	0.46192	0.324828	0.0673798	0.91302	0.0608778	0.116619	1.19776	0.286873	0.268057	0.843103	0.544889	0.551644	-0.367666	-0.716159	0.533054	0.585509	-0.160487	-0.473019	Q8BG51	biological regulation;cellular component movement;cellular homeostasis;cellular process;cytoskeleton-dependent intracellular transport;establishment of localization;homeostatic process;response to stimulus;signal transduction;transport	cell part;intracellular membrane-bounded organelle;intracellular organelle;membrane;mitochondrion;organelle		EF_assoc_1;EF_assoc_2;EF-hand_6;Miro;Ras	MOM	literature, targetP signal, yeast mito homolog, mito protein domain+, MS/MS+	MitoDomain
1718	Q91VN4	MICOS complex subunit Mic25	Chchd6						32.7187	32.8882	33.1547	32.5684	1.02991	0.104282	0.237315	0.780296	0.150314	0.329383	0.784425	0.36195	0.266537	0.723765	1.0516	0.394094	-0.43606	-1.05094	0.712273	0.385816	-0.319838	-0.763853	Q91VN4	cellular component organization;cellular membrane organization;cellular process;membrane organization;mitochondrion organization;organelle organization;response to DNA damage stimulus;response to stimulus;response to stress	cell part;intracellular membrane-bounded organelle;intracellular organelle;membrane;mitochondrion;organelle		DUF737	MIM	literature, APEX_IMS, APEX_matrix, yeast mito homolog, coexpression, MS/MS++	NA
2396	Q9QXG4	Acetyl-coenzyme A synthetase, cytoplasmic	Acss2						27.3325	27.7145	27.4143	27.3038	0.156549	0.529441	0.797297	0.291227	-0.743494	-1.12131	0.124287	0.740684	0.265735	0.265675	0.471243	0.53472	-0.533245	-0.748827	0.252536	0.573429	0.475984	0.490828	Q9QXG4	biosynthetic process;cellular ketone metabolic process;cellular metabolic process;cellular process;cofactor metabolic process;lipid metabolic process;metabolic process;organic acid metabolic process;primary metabolic process;small molecule metabolic process	cell part;cytoplasm;intracellular membrane-bounded organelle;intracellular organelle;nucleoplasm;organelle	Carbon fixation pathways in prokaryotes;Glycolysis / Gluconeogenesis;Methane metabolism;Propanoate metabolism;Pyruvate metabolism	AMP-binding;AMP-binding_C
1286	Q78IK4	MICOS complex subunit Mic27	Apool						33.8018	33.802	34.0672	33.7183	0.184332	0.576364	0.0860891	0.889421	0.0835371	0.151401	0.61282	0.407815	0.265243	0.654445	0.29687	0.671287	-0.26541	-0.462194	0.20683	0.799316	-0.0837049	-0.232062	Q78IK4		cell part;intracellular membrane-bounded organelle;intracellular organelle;membrane;mitochondrion;organelle		ApoO	MIM	literature, yeast mito homolog, mito protein domain+, induction, coexpression++, MS/MS++	MitoDomain
14	A2ASS6	Titin	Ttn	+				+	35.546	31.686	31.9478	35.0462	1.54798	0.00668524	0.115498	0.808837	0.499771	0.276403	0.0856845	0.812063	0.261823	0.200278	1.22246	0.0665169	3.59819	2.05052	1.53212	0.0148966	3.36024	2.43311	A2ASS6	anatomical structure development;anatomical structure formation involved in morphogenesis;developmental process	cell part;cytoplasm;intracellular membrane-bounded organelle;intracellular organelle;nucleus;organelle		fn3;I-set;Pkinase;PPAK;Titin_Z
993	Q3U186	Probable arginine--tRNA ligase, mitochondrial	Rars2						29.467	29.1983	29.4579	29.0639	0.861666	0.172181	0.795258	0.424403	0.403089	0.892612	1.58175	0.251822	0.259555	0.899654	0.0120916	0.985799	0.00909996	0.0200606	0.81183	0.584659	-0.134434	-0.475913	Q3U186	amine metabolic process;biosynthetic process;cellular amino acid metabolic process;cellular component organization;cellular ketone metabolic process;cellular metabolic process;cellular nitrogen compound metabolic process;cellular process;macromolecule metabolic process;metabolic process;mitochondrial translation;mitochondrion organization;nitrogen compound metabolic process;nucleobase-containing …	cell part;intracellular membrane-bounded organelle;intracellular organelle;mitochondrion;organelle	Aminoacyl-tRNA biosynthesis	DALR_1;tRNA-synt_1d	Matrix	literature, APEX_matrix, GFP, targetP signal, yeast mito homolog, Rickettsial homolog, mito protein domain, coexpression, MS/MS++	SharedDomain
1329	Q80Y14	Glutaredoxin-related protein 5, mitochondrial	Glrx5						31.2482	31.1003	31.3588	31.0396	0.443311	0.393011	0.438737	0.665458	0.208638	0.50577	0.79917	0.367784	0.25846	0.716636	0.215583	0.799225	-0.110566	-0.273138	0.134503	0.860375	-0.0607438	-0.164001	Q80Y14	anatomical structure development;biological regulation;cellular homeostasis;cellular process;developmental process;homeostatic process	cell part;intracellular membrane-bounded organelle;intracellular organelle;mitochondrion;nucleus;organelle		Glutaredoxin	Matrix	literature, APEX_matrix, targetP signal+, yeast mito homolog+, Rickettsial homolog, mito protein domain, coexpression, MS/MS+	SharedDomain
174	O55143	Sarcoplasmic/endoplasmic reticulum calcium ATPase 2	Atp2a2						32.6719	32.0979	32.3552	32.2668	0.46732	0.282042	0.513978	0.524592	0.405069	0.720475	0.490224	0.455005	0.257301	0.585831	0.359789	0.621962	0.316682	0.545854	0.345891	0.639104	0.168914	0.412451	O55143	biological regulation;cellular component organization;cellular homeostasis;cellular ion homeostasis;cellular membrane organization;cellular process;establishment of localization;homeostatic process;ion transport;membrane organization;multicellular organismal process;organelle organization;response to stimulus;signal transduction;transmembrane transport;transport	cell part;endoplasmic reticulum;intracellular membrane-bounded organelle;intracellular organelle;membrane;organelle	Alzheimer's disease;Calcium signaling pathway;Pancreatic secretion	Cation_ATPase_C;Cation_ATPase_N;E1-E2_ATPase;Hydrolase
1726	Q91VY5	Lysine-specific demethylase 4B	Kdm4b	+				+	30.6061	30.2063	30.4634	31.1092	1.55719	0.0264488	1.23482	0.248032	-0.503105	-1.21097	0.379581	0.50392	0.25712	0.5192	0.267096	0.744924	0.142616	0.339646	1.6713	0.0439463	0.902841	1.8353	Q91VY5	biological regulation;biosynthetic process;cellular component organization;cellular metabolic process;cellular nitrogen compound metabolic process;cellular process;chromatin modification;chromatin organization;chromosome organization;histone modification;macromolecule metabolic process;macromolecule modification;metabolic process;nitrogen compound metabolic process;nucleobase-containing compound …	cell part;intracellular membrane-bounded organelle;intracellular organelle;nucleoplasm;nucleus;organelle		JmjC;JmjN
1438	Q8BTX9	Inactive hydroxysteroid dehydrogenase-like protein 1	Hsdl1						27.9293	27.5011	27.7581	27.3081	0.34248	0.346132	0.136849	0.822977	-0.190042	-0.262171	0.56461	0.425213	0.256971	0.622608	0.59159	0.455364	-0.640094	-0.901566	0.334491	0.626752	-0.193081	-0.432612	Q8BTX9		cell part;intracellular membrane-bounded organelle;intracellular organelle;mitochondrion;organelle		adh_short	unknown	GFP, Rickettsial homolog, mito protein domain, MS/MS++	SharedDomain
2010	Q9CRA7	ATP synthase subunit s, mitochondrial	Atp5s						28.8959	28.8485	29.104	28.6794	0.214947	0.521397	0.207603	0.766185	0.216492	0.352425	0.859516	0.357331	0.255476	0.731113	0.21418	0.737807	-0.208063	-0.354109	0.346985	0.639666	-0.169078	-0.413202	Q9CRA7	biosynthetic process;cellular metabolic process;cellular nitrogen compound metabolic process;cellular process;establishment of localization;heterocycle metabolic process;hydrogen transport;ion transport;metabolic process;nitrogen compound metabolic process;nucleobase-containing compound metabolic process;nucleobase-containing small molecule metabolic process;nucleotide metabolic process;primary m…	cell part;intracellular membrane-bounded organelle;intracellular organelle;macromolecular complex;membrane;mitochondrion;organelle;protein complex			MIM	literature, APEX_matrix, MS/MS++	NA
948	Q08857	Platelet glycoprotein 4	Cd36						33.6994	33.6072	33.8615	33.84	0.200607	0.596892	0.357292	0.737367	-0.140601	-0.380244	0.433081	0.485246	0.254279	0.550636	0.302844	0.719851	-0.162109	-0.381632	0.490226	0.517516	0.232771	0.559006	Q08857	biological adhesion;biological regulation;cell adhesion;cell recognition;cellular component organization;cellular membrane organization;cellular process;endocytosis;establishment of localization;immune system process;lipid transport;localization;membrane invagination;membrane organization;multicellular organismal process;multi-organism process;organic acid transport;protein transport;regulation o…	cell part;cell surface;extracellular space;Golgi apparatus;intracellular membrane-bounded organelle;intracellular organelle;membrane;organelle;plasma membrane	Adipocytokine signaling pathway;ECM-receptor interaction;Fat digestion and absorption;Hematopoietic cell lineage;Malaria;Phagosome;PPAR signaling pathway	CD36
1327	Q80X90	Filamin-B	Flnb						29.3151	28.6841	28.937	29.0156	0.781706	0.152749	0.465196	0.593654	0.29952	0.610369	0.524514	0.446602	0.252916	0.59872	0.517743	0.553067	0.378084	0.705283	1.20495	0.281257	0.33148	0.960602	Q80X90	anatomical structure development;anatomical structure morphogenesis;cell development;cell morphogenesis;cellular component morphogenesis;cellular component organization;cellular process;cytoskeleton organization;developmental process;organelle organization	brush border;cell cortex;cell part;cell projection;cytoplasm;extracellular organelle;membrane;organelle;plasma membrane;vesicle	Focal adhesion;MAPK signaling pathway	CH;Filamin
576	P45377	Aldose reductase-related protein 2	Akr1b8						30.9705	31.2403	31.4929	31.1888	0.473018	0.295853	0.412465	0.667764	-0.218308	-0.50302	0.357264	0.521572	0.252582	0.500169	0.911402	0.390838	-0.522372	-1.06421	0.0734083	0.912682	-0.0514822	-0.114062	P45377	alcohol metabolic process;catabolic process;cellular lipid metabolic process;cellular metabolic process;cellular process;lipid metabolic process;metabolic process;primary metabolic process;small molecule metabolic process	cell part;cytoplasm;extracellular organelle;organelle;vesicle	Fructose and mannose metabolism;Galactose metabolism;Glycerolipid metabolism;Pentose and glucuronate interconversions;Pyruvate metabolism	Aldo_ket_red
1074	Q5SWT3	Solute carrier family 25 member 35	Slc25a35						33.1415	33.2358	33.4871	33.1441	0.257133	0.49469	0.00294464	0.998358	-0.00262833	-0.00528064	0.481761	0.463708	0.251288	0.575049	0.464512	0.574214	-0.34559	-0.644946	0.202932	0.791065	-0.0916729	-0.241928	Q5SWT3	establishment of localization;transport	cell part;intracellular membrane-bounded organelle;intracellular organelle;membrane;mitochondrion;organelle		Mito_carr	MIM	APEX_matrix, yeast mito homolog+, mito protein domain+, induction, coexpression, MS/MS++	MitoDomain
1480	Q8C1B7	Septin-11	2011-09-01						28.1934	27.7596	28.0109	28.2352	0.973542	0.13465	0.0618585	0.933531	-0.0417929	-0.0950788	1.00058	0.338437	0.25128	0.76319	0.353843	0.686108	0.182494	0.432312	1.63244	0.146008	0.475567	1.33091	Q8C1B7	cell cycle;cell division;cellular component assembly;cellular component organization;cellular process;macromolecular complex assembly;protein complex assembly	cell part;cell projection;cytoplasm;extracellular organelle;neuron projection;organelle;synapse;vesicle		Septin
2541	Q9Z2I0	LETM1 and EF-hand domain-containing protein 1, mitochondrial	Letm1						34.9504	34.9781	35.2283	34.9114	0.271137	0.504142	0.0521465	0.946897	0.0389652	0.0842503	0.60018	0.420802	0.250152	0.630173	0.485215	0.594422	-0.277877	-0.60339	0.12517	0.858654	-0.0666904	-0.166913	Q9Z2I0	cellular component organization;cellular membrane organization;cellular process;membrane organization;mitochondrion organization;organelle organization	cell part;intracellular membrane-bounded organelle;intracellular organelle;membrane;mitochondrion;organelle		LETM1	MIM	literature, APEX_IMS, APEX_matrix, targetP signal, yeast mito homolog+, mito protein domain+, coexpression++, MS/MS++	MitoDomain
1110	Q60936	Atypical kinase ADCK3, mitochondrial	Adck3						35.1441	35.1136	35.3621	34.9839	0.679008	0.270796	0.346989	0.730492	0.160203	0.40231	0.979461	0.344374	0.248466	0.752585	0.550801	0.611704	-0.218044	-0.567507	0.378706	0.667183	-0.129781	-0.371546	Q60936	biosynthetic process;cellular ketone metabolic process;cellular metabolic process;cellular process;cofactor metabolic process;metabolic process;phosphorus metabolic process;small molecule metabolic process	cell part;intracellular membrane-bounded organelle;intracellular organelle;mitochondrion;organelle		ABC1	MIM	literature, APEX_matrix, yeast mito homolog+, Rickettsial homolog, mito protein domain, induction, coexpression+, MS/MS++	SharedDomain
2167	Q9D6M3	Mitochondrial glutamate carrier 1	Slc25a22						32.1106	32.0114	32.2577	32.107	0.214985	0.613801	0.00493567	0.99544	0.003654	0.00816533	2.01755	0.236773	0.246244	0.926385	0.248497	0.749222	-0.147035	-0.333354	0.506859	0.707728	0.0955558	0.333605	Q9D6M3;Q9DB41	amine transport;amino acid transport;establishment of localization;ion transport;organic acid transport;transport	cell part;intracellular membrane-bounded organelle;intracellular organelle;membrane;mitochondrion;nucleoplasm;organelle		Mito_carr	MIM	literature, yeast mito homolog+, mito protein domain+, MS/MS++;literature, yeast mito homolog+, mito protein domain+, MS/MS++	MitoDomain;MitoDomain
933	Q04857	Collagen alpha-1(VI) chain	Col6a1	+				+	31.1645	29.934	30.179	30.9932	1.44829	0.0192634	0.117987	0.839421	0.171258	0.231266	0.392184	0.506333	0.244978	0.517085	1.0003	0.236943	0.98549	1.39386	1.72663	0.0358347	1.05921	1.99199	Q04857	biological adhesion;cell adhesion;cell differentiation;cellular component assembly;cellular component organization;cellular process;developmental process;macromolecular complex assembly;protein complex assembly;response to chemical stimulus;response to endogenous stimulus;response to stimulus	cell part;extracellular matrix;extracellular organelle;extracellular region;macromolecular complex;membrane;organelle;plasma membrane;protein complex;proteinaceous extracellular matrix;vesicle	ECM-receptor interaction;Focal adhesion;Protein digestion and absorption	Collagen;VWA
2491	Q9WV98	Mitochondrial import inner membrane translocase subunit Tim9	Timm9						32.8436	32.7532	32.9977	32.685	0.134009	0.650546	0.192962	0.798332	0.158648	0.303049	0.42673	0.492928	0.24456	0.537644	0.201384	0.774836	-0.154125	-0.306519	0.0887985	0.884957	-0.0682125	-0.142367	Q9WV98	cellular component organization;cellular membrane organization;cellular process;establishment of localization;membrane organization;mitochondrion organization;organelle organization;protein targeting;protein transport;transport	cell part;intracellular membrane-bounded organelle;intracellular organelle;macromolecular complex;membrane;mitochondrion;organelle;protein complex		zf-Tim10_DDP	MIM	literature, APEX_IMS, yeast mito homolog++, mito protein domain+, induction, coexpression+, MS/MS++	MitoDomain
968	Q3TBW2	39S ribosomal protein L10, mitochondrial	Mrpl10						29.4615	29.6261	29.8707	29.4733	0.428456	0.342804	0.0146666	0.984253	-0.0118146	-0.0250182	0.480397	0.469061	0.244559	0.567188	0.644599	0.501158	-0.409173	-0.81217	0.349788	0.652165	-0.152799	-0.39403	Q3TBW2	biosynthetic process;cellular metabolic process;cellular process;macromolecule metabolic process;metabolic process;primary metabolic process;protein metabolic process;translation	cell part;intracellular membrane-bounded organelle;intracellular organelle;macromolecular complex;mitochondrion;nucleoplasm;organelle;ribonucleoprotein complex			Matrix	literature, APEX_matrix, targetP signal, yeast mito homolog++, Rickettsial homolog, coexpression+, MS/MS++	NA
2179	Q9D7A8	Armadillo repeat-containing protein 1	Armc1						30.1722	30.2067	30.4496	29.9418	0.958881	0.143737	0.51047	0.623732	0.230339	0.565752	0.731242	0.401182	0.242868	0.669958	0.66971	0.557516	-0.277387	-0.694203	0.759674	0.416843	-0.264858	-0.712529	Q9D7A8	establishment of localization;ion transport;transport	cell part;intracellular membrane-bounded organelle;intracellular organelle;mitochondrion;organelle		Arm
1592	Q8K4G5	Actin-binding LIM protein 1	Ablim1	+				+	29.0829	28.1091	28.3508	28.975	1.21468	0.0379236	0.0897341	0.88127	0.107951	0.169336	0.353053	0.528508	0.241672	0.488506	0.802368	0.367238	0.732156	1.1202	1.73901	0.043483	0.865877	1.84513	Q8K4G5	anatomical structure formation involved in morphogenesis;biological regulation;cellular component assembly;cellular component organization;cellular process;cytoskeleton organization;developmental process;locomotion;organelle organization;response to chemical stimulus;response to external stimulus;response to stimulus	cell part;cell projection;cytoplasm;cytoskeleton;intracellular non-membrane-bounded organelle;intracellular organelle;organelle	Axon guidance	LIM;VHP
1057	Q59J78	Mimitin, mitochondrial	Ndufaf2	+					31.1738	31.4364	31.6781	31.1215	2.51944	0.0146667	0.136126	0.890685	0.0522952	0.151527	1.2152	0.315934	0.241666	0.792408	1.90212	0.202455	-0.5043	-1.46901	1.58064	0.249575	-0.314929	-1.02429	Q59J78	biological regulation;cellular metabolic process;cellular process;cellular respiration;generation of precursor metabolites and energy;metabolic process;regulation of transport	cell part;intracellular membrane-bounded organelle;intracellular organelle;mitochondrion;organelle			MIM	literature, APEX_matrix, targetP signal, induction, coexpression, MS/MS++	NA
1867	Q99M01	Phenylalanine--tRNA ligase, mitochondrial	Fars2	+					29.0787	29.3168	29.5581	28.8416	1.93116	0.0207615	0.574264	0.598638	0.237076	0.602403	0.679391	0.409873	0.241335	0.649455	1.01309	0.384221	-0.479466	-1.07985	2.83474	0.0667283	-0.475207	-1.66263	Q99M01	amine metabolic process;cellular amino acid metabolic process;cellular ketone metabolic process;cellular metabolic process;cellular nitrogen compound metabolic process;cellular process;macromolecule metabolic process;metabolic process;nitrogen compound metabolic process;nucleobase-containing compound metabolic process;organic acid metabolic process;primary metabolic process;RNA metabolic process;…	cell part;intracellular membrane-bounded organelle;intracellular organelle;mitochondrion;organelle	Aminoacyl-tRNA biosynthesis	FDX-ACB;tRNA-synt_2d	Matrix	literature, APEX_matrix, targetP signal, yeast mito homolog+, Rickettsial homolog, mito protein domain, induction, coexpression, MS/MS	SharedDomain
318	P09411	Phosphoglycerate kinase 1	Pgk1						31.1977	30.9537	31.1936	30.723	0.728292	0.184288	1.13956	0.283363	0.474662	1.13503	0.429426	0.494495	0.239886	0.534617	0.00428373	0.995957	0.00406551	0.00786289	1.29684	0.377289	-0.230711	-0.783237	P09411	alcohol metabolic process;carbohydrate metabolic process;catabolic process;cellular metabolic process;cellular process;generation of precursor metabolites and energy;metabolic process;phosphorus metabolic process;primary metabolic process;small molecule metabolic process	cell part;cytoplasm	Carbon fixation in photosynthetic organisms;Glycolysis / Gluconeogenesis	PGK
375	P14094	Sodium/potassium-transporting ATPase subunit beta-1	Atp1b1						28.8885	28.43	28.6698	28.6084	0.31387	0.425011	0.386316	0.638439	0.280035	0.541781	0.416721	0.499286	0.239833	0.527228	0.322849	0.679077	0.218649	0.448672	0.253342	0.671603	0.178446	0.36582	P14094	biological adhesion;biological regulation;cell adhesion;cellular component organization;cellular homeostasis;cellular ion homeostasis;cellular localization;cellular membrane organization;cellular process;establishment of localization;homeostatic process;ion transport;localization;membrane organization;multicellular organismal process;muscle contraction;plasma membrane organization;regulation of p…	cell part;extracellular organelle;macromolecular complex;membrane;organelle;plasma membrane;protein complex;vesicle	Aldosterone-regulated sodium reabsorption;Bile secretion;Carbohydrate digestion and absorption;Cardiac muscle contraction;Endocrine and other factor-regulated calcium reabsorption;Gastric acid secretion;Mineral absorption;Pancreatic secretion;Protein digestion and absorption;Proximal tubule bicarbonate reclamation;Salivary secretion	Na_K-ATPase
1293	Q791T5	Mitochondrial carrier homolog 1	Mtch1						29.3544	29.6638	29.9034	29.5202	0.237019	0.465681	0.131641	0.836979	-0.165751	-0.245926	0.336754	0.539081	0.239604	0.475455	0.549966	0.491892	-0.548975	-0.826299	0.175347	0.764108	-0.143621	-0.277031	Q791T5	biological regulation;establishment of localization;transport	cell part;intracellular membrane-bounded organelle;intracellular organelle;membrane;mitochondrion;organelle		Mito_carr	MOM	literature, yeast mito homolog+, mito protein domain+, MS/MS++	MitoDomain
1948	Q9CQE3	28S ribosomal protein S17, mitochondrial	Mrps17						29.3894	29.6888	29.9262	29.5073	0.555789	0.242042	0.126205	0.84913	-0.117935	-0.214319	0.678368	0.415053	0.237435	0.643398	0.862569	0.395629	-0.536854	-1.04632	0.335833	0.632496	-0.181484	-0.421324	Q9CQE3	biosynthetic process;cellular metabolic process;cellular process;macromolecule metabolic process;metabolic process;primary metabolic process;protein metabolic process;translation	cell part;intracellular membrane-bounded organelle;intracellular non-membrane-bounded organelle;intracellular organelle;macromolecular complex;mitochondrion;organelle;ribonucleoprotein complex;ribosome		Ribosomal_S17	Matrix	literature, targetP signal, mito protein domain, induction, coexpression, MS/MS+	SharedDomain
1738	Q91WS0	CDGSH iron-sulfur domain-containing protein 1	Cisd1						34.3129	34.3617	34.5979	34.2394	0.160522	0.601539	0.0721674	0.905838	0.0735559	0.130214	0.428843	0.49703	0.236211	0.530607	0.378692	0.622574	-0.284985	-0.539891	0.160719	0.786443	-0.12233	-0.248209	Q91WS0	biological regulation	cell part;extracellular organelle;intracellular membrane-bounded organelle;intracellular organelle;membrane;mitochondrion;organelle;vesicle		MitoNEET_N;zf-CDGSH	MOM	literature, mito protein domain, induction, coexpression++, MS/MS++	SharedDomain
1568	Q8K1N1	Calcium-independent phospholipase A2-gamma	Pnpla8	+					29.6733	29.6853	29.9214	29.2516	1.97703	0.0236504	1.13149	0.321251	0.421652	1.06739	0.992131	0.356686	0.236158	0.732603	0.635785	0.574637	-0.248186	-0.642351	1.73494	0.156478	-0.43368	-1.29387	Q8K1N1	alcohol metabolic process;amine metabolic process;biosynthetic process;catabolic process;cell death;cellular ketone metabolic process;cellular lipid metabolic process;cellular metabolic process;cellular nitrogen compound metabolic process;cellular process;death;establishment of localization;lipid metabolic process;lipid transport;metabolic process;nitrogen compound metabolic process;organic acid …	cell part;intracellular;intracellular membrane-bounded organelle;intracellular organelle;membrane;microbody;organelle;peroxisome		Patatin	MIM	APEX_matrix, Rickettsial homolog, induction, coexpression++, MS/MS+	NonMitoDomain
776	P62821	Ras-related protein Rab-1A	Rab1A						29.9816	29.7356	29.9717	29.91	0.107186	0.709737	0.0871467	0.896245	0.0716267	0.143764	0.456033	0.488622	0.236142	0.545377	0.0114985	0.986184	0.00987196	0.0201823	0.299359	0.653884	0.174387	0.392614	P62821	anatomical structure morphogenesis;autophagy;biological adhesion;biological regulation;catabolic process;cell adhesion;cell morphogenesis;cell motility;cellular component assembly;cellular component morphogenesis;cellular component movement;cellular component organization;cellular localization;cellular macromolecular complex assembly;cellular membrane organization;cellular metabolic process;cellu…	cell part;cytoplasmic membrane-bounded vesicle;cytosol;endosome;extracellular organelle;Golgi apparatus;intracellular membrane-bounded organelle;intracellular organelle;membrane;organelle;vesicle		Ras
2068	Q9CZ42	ATP-dependent (S)-NAD(P)H-hydrate dehydratase	Carkd						31.2161	31.206	31.4403	31.0887	0.610752	0.311615	0.225739	0.799378	0.127347	0.29844	2.24069	0.242186	0.234302	0.915559	0.471209	0.62202	-0.224221	-0.539842	0.616877	0.645974	-0.117266	-0.403988	Q9CZ42	cellular metabolic process;cellular nitrogen compound metabolic process;cellular process;cofactor metabolic process;heterocycle metabolic process;metabolic process;nitrogen compound metabolic process;nucleobase-containing compound metabolic process;nucleobase-containing small molecule metabolic process;nucleotide metabolic process;primary metabolic process;small molecule metabolic process	cell part;intracellular membrane-bounded organelle;intracellular organelle;mitochondrion;organelle		Carb_kinase	MIM	GFP, targetP signal, mito protein domain, MS/MS++	SharedDomain
2295	Q9EQ20	Methylmalonate-semialdehyde dehydrogenase [acylating], mitochondrial	Aldh6a1	+					36.6862	36.7358	36.9698	36.4567	2.38233	0.0272171	1.10744	0.512377	0.229573	0.744897	1.13639	0.34007	0.233948	0.760057	1.54435	0.435828	-0.283545	-0.948591	1.27262	0.310433	-0.279171	-0.882396	Q9EQ20	amine metabolic process;catabolic process;cell differentiation;cellular amino acid metabolic process;cellular aromatic compound metabolic process;cellular ketone metabolic process;cellular metabolic process;cellular nitrogen compound metabolic process;cellular process;developmental process;heterocycle metabolic process;metabolic process;nitrogen compound metabolic process;nucleobase-containing co…	cell part;extracellular organelle;intracellular membrane-bounded organelle;intracellular organelle;mitochondrion;nucleoplasm;organelle;vesicle	Inositol phosphate metabolism;Propanoate metabolism;Valine, leucine and isoleucine degradation	Aldedh	MIM	literature, APEX_matrix, targetP signal, yeast mito homolog+, mito protein domain, coexpression, MS/MS++	SharedDomain
2393	Q9QWR8	Alpha-N-acetylgalactosaminidase	Naga	+				+	27.6452	28.2454	28.4793	26.8114	2.69677	0.00222414	1.17459	0.148898	0.833763	1.45453	0.306435	0.561766	0.233914	0.448848	1.41079	0.158395	-0.834074	-1.61449	2.04877	0.0152405	-1.43392	-2.48486	Q9QWR8	carbohydrate metabolic process;catabolic process;cellular lipid metabolic process;cellular metabolic process;cellular process;lipid metabolic process;metabolic process;oligosaccharide metabolic process;primary metabolic process	cell part;cytoplasm;extracellular organelle;intracellular membrane-bounded organelle;intracellular organelle;lysosome;organelle;vacuole;vesicle	Glycosphingolipid biosynthesis - globo series;Lysosome	Melibiase
1000	Q3U7R1	Extended synaptotagmin-1	Esyt1						31.2421	31.311	31.5447	31.1759	0.371742	0.412306	0.095351	0.894142	0.066205	0.145911	0.555295	0.45317	0.233648	0.589894	0.606282	0.557267	-0.302556	-0.693543	0.254813	0.713755	-0.135112	-0.324137	Q3U7R1	establishment of localization;lipid transport;transport	cell part;membrane;plasma membrane		C2
2111	Q9D0S9	Histidine triad nucleotide-binding protein 2, mitochondrial	Hint2						32.8538	32.8286	33.0618	32.5009	1.10851	0.102	1.06653	0.387078	0.352968	0.94918	0.508791	0.468075	0.233272	0.568478	0.37251	0.666818	-0.208013	-0.469982	1.43847	0.25294	-0.327709	-1.01714	Q9D0S9	biosynthetic process;cell death;cellular process;death;lipid metabolic process;metabolic process;primary metabolic process	cell part;intracellular membrane-bounded organelle;intracellular non-membrane-bounded organelle;intracellular organelle;mitochondrion;nucleolus;organelle		HIT	Matrix	APEX_matrix, targetP signal+, Rickettsial homolog, mito protein domain, coexpression, MS/MS++	SharedDomain
907	Q00612	Glucose-6-phosphate 1-dehydrogenase X	G6pdx	+				+	29.9377	30.3457	30.5769	29.5853	1.73716	0.0162613	0.530255	0.540513	0.352416	0.694859	0.412581	0.506731	0.231266	0.516419	0.942729	0.328837	-0.63921	-1.17097	2.14741	0.0386563	-0.760361	-1.94911	Q00612;P97324	alcohol metabolic process;amine metabolic process;anatomical structure development;biological regulation;biosynthetic process;carbohydrate metabolic process;catabolic process;cell development;cell maturation;cellular amino acid metabolic process;cellular ketone metabolic process;cellular metabolic process;cellular nitrogen compound metabolic process;cellular process;circulatory system process;cof…	cell part;centrosome;cytoplasm;cytosol;extracellular organelle;intracellular membrane-bounded organelle;intracellular non-membrane-bounded organelle;intracellular organelle;membrane;microtubule organizing center;organelle;vesicle	Glutathione metabolism;Pentose phosphate pathway	G6PD_C;G6PD_N
1070	Q5RKZ7	Molybdenum cofactor biosynthesis protein 1	Mocs1	+					29.393	29.2802	29.5085	28.8407	1.91036	0.0236349	1.55235	0.166329	0.55229	1.40991	0.717354	0.415039	0.228348	0.642802	0.360838	0.74464	-0.115556	-0.341495	1.12558	0.222404	-0.439499	-1.08728	Q5RKZ7	biosynthetic process;cellular aromatic compound metabolic process;cellular metabolic process;cellular nitrogen compound metabolic process;cellular process;cofactor metabolic process;heterocycle metabolic process;metabolic process;nitrogen compound metabolic process;prosthetic group metabolic process	cell part;macromolecular complex;protein complex	Folate biosynthesis;Sulfur relay system	MoaC;Mob_synth_C;Radical_SAM	Matrix	APEX_matrix, targetP signal, mito protein domain+, MS/MS+	MitoDomain
430	P19157	Glutathione S-transferase P 1	Gstp1	+					28.1962	28.3333	28.5615	27.7834	1.3122	0.0482088	0.685929	0.454383	0.412842	0.840418	0.557086	0.457012	0.228166	0.583576	0.700767	0.501303	-0.365272	-0.806043	1.21367	0.163728	-0.549948	-1.25228	P19157;P46425	amine metabolic process;anatomical structure development;anatomical structure morphogenesis;biological regulation;cell communication;cell development;cell proliferation;cellular amino acid metabolic process;cellular ketone metabolic process;cellular metabolic process;cellular nitrogen compound metabolic process;cellular process;developmental process;metabolic process;nitrogen compound metabolic p…	cell part;cytoplasm;cytosol;extracellular organelle;extracellular space;intracellular;intracellular membrane-bounded organelle;intracellular organelle;macromolecular complex;membrane;mitochondrion;nucleus;organelle;plasma membrane;protein complex;vesicle	Drug metabolism - cytochrome P450;Glutathione metabolism;Metabolism of xenobiotics by cytochrome P450	GST_C;GST_N
184	O70252	Heme oxygenase 2	Hmox2						28.7189	28.8378	29.0643	28.5945	0.169747	0.557008	0.103851	0.862424	0.12436	0.194077	0.278765	0.587875	0.226515	0.421953	0.327579	0.625198	-0.345419	-0.532712	0.314712	0.592633	-0.243264	-0.461965	O70252	cellular metabolic process;cellular process;cofactor metabolic process;heterocycle metabolic process;metabolic process;nitrogen compound metabolic process;pigment metabolic process;response to chemical stimulus;response to oxidative stress;response to stimulus;response to stress	cell part;endoplasmic reticulum;intracellular membrane-bounded organelle;intracellular organelle;membrane;organelle;plasma membrane	Mineral absorption;Porphyrin and chlorophyll metabolism	Heme_oxygenase
1283	Q76MZ3	Serine/threonine-protein phosphatase 2A 65 kDa regulatory subunit A alpha isoform	Ppp2r1a		+				27.9873	27.6346	27.6022	27.0824	0.648262	0.116142	1.58628	0.0425349	1.35096	2.04876	0.0912405	0.805321	0.224712	0.204874	1.10269	0.177349	1.14502	1.54388	0.00740603	0.989036	0.0187707	0.0178821	Q76MZ3;Q7TNP2	cell death;cellular component organization;cellular metabolic process;cellular process;chromosome organization;chromosome segregation;death;developmental process;macromolecule metabolic process;macromolecule modification;meiosis;metabolic process;organelle organization;phosphorus metabolic process;primary metabolic process;protein dephosphorylation;protein metabolic process;protein modification p…	cell part;cytosol;extracellular organelle;macromolecular complex;organelle;protein complex;protein serine/threonine phosphatase complex;vesicle	Cell cycle - yeast;Chagas disease (American trypanosomiasis);Hepatitis C;Long-term depression;Meiosis - yeast;mRNA surveillance pathway;Oocyte meiosis;TGF-beta signaling pathway;Tight junction;Wnt signaling pathway	HEAT
1678	Q8VDN2	Sodium/potassium-transporting ATPase subunit alpha-1	Atp1a1						29.5199	29.2935	29.5162	29.3175	0.247077	0.550682	0.43894	0.667652	0.202431	0.498458	0.487243	0.488742	0.222624	0.545635	0.0056437	0.995535	0.00374222	0.00887086	0.043623	0.957423	0.0239348	0.0611938	Q8VDN2	biological regulation;cellular homeostasis;cellular ion homeostasis;cellular metabolic process;cellular process;establishment of localization;homeostatic process;ion transport;metabolic process;phosphorus metabolic process;regulation of transport;response to abiotic stimulus;response to chemical stimulus;response to drug;response to endogenous stimulus;response to external stimulus;response to st…	cell part;cytoplasmic membrane-bounded vesicle;endoplasmic reticulum;endosome;extracellular organelle;Golgi apparatus;intracellular membrane-bounded organelle;intracellular organelle;macromolecular complex;membrane;organelle;plasma membrane;protein complex;vesicle	Aldosterone-regulated sodium reabsorption;Bile secretion;Carbohydrate digestion and absorption;Cardiac muscle contraction;Endocrine and other factor-regulated calcium reabsorption;Gastric acid secretion;Mineral absorption;Pancreatic secretion;Protein digestion and absorption;Proximal tubule bicarbonate reclamation;Salivary secretion	Cation_ATPase_C;Cation_ATPase_N;E1-E2_ATPase;Hydrolase
410	P16858	Glyceraldehyde-3-phosphate dehydrogenase	Gapdh						35.2304	34.3146	34.5343	34.9703	0.633497	0.14937	0.167846	0.783532	0.260134	0.325429	0.395006	0.526769	0.21968	0.494727	0.736165	0.395341	0.696151	1.04962	0.705623	0.258282	0.655697	1.00586	P16858;Q64467	alcohol metabolic process;biological regulation;carbohydrate metabolic process;catabolic process;cell death;cell motility;cellular component movement;cellular component organization;cellular metabolic process;cellular process;cytoskeleton organization;death;generation of precursor metabolites and energy;locomotion;macromolecule metabolic process;macromolecule modification;metabolic process;organe…	cell part;cell projection;cilium;cytoplasm;cytoskeleton;cytosol;intracellular membrane-bounded organelle;intracellular non-membrane-bounded organelle;intracellular organelle;nucleus;organelle	Alzheimer's disease;Glycolysis / Gluconeogenesis	Gp_dh_C;Gp_dh_N
1089	Q60649	Caseinolytic peptidase B protein homolog	Clpb						31.6352	31.7219	31.9407	31.4394	1.74418	0.0538524	0.578089	0.635208	0.195855	0.545514	1.18708	0.353904	0.218813	0.736651	1.05395	0.46605	-0.30549	-0.872135	1.371	0.302586	-0.282532	-0.91109	Q60649	cellular process;response to abiotic stimulus;response to heat;response to stimulus;response to stress	cell part;intracellular membrane-bounded organelle;intracellular organelle;mitochondrion;organelle		AAA_2;Ank;ClpB_D2-small	IMS	APEX_IMS, targetP signal+, yeast mito homolog+, Rickettsial homolog, mito protein domain, MS/MS++	SharedDomain
2347	Q9JIY5	Serine protease HTRA2, mitochondrial	Htra2						29.8473	29.7047	29.9195	29.5479	0.585405	0.294667	0.831774	0.492378	0.299349	0.787821	0.49946	0.49092	0.214786	0.54151	0.164634	0.863555	-0.0722547	-0.195634	0.323225	0.658233	-0.156818	-0.386373	Q9JIY5	anatomical structure development;behavior;biological regulation;catabolic process;cell communication;cell development;cellular component organization;cellular lipid metabolic process;cellular metabolic process;cellular process;developmental process;lipid metabolic process;macromolecule metabolic process;metabolic process;mitochondrion organization;multicellular organismal process;organelle organi…	cell part;cytoskeleton;cytosol;intracellular membrane-bounded organelle;intracellular non-membrane-bounded organelle;intracellular organelle;macromolecular complex;membrane;mitochondrion;nucleus;organelle;protein complex;receptor complex	Parkinson's disease	PDZ_2	MIM	literature, APEX_IMS, targetP signal, Rickettsial homolog, mito protein domain, MS/MS+	SharedDomain
1570	Q8K1Z0	Ubiquinone biosynthesis protein COQ9, mitochondrial	Coq9						34.1431	34.1827	34.3967	34.0511	0.499813	0.360036	0.169146	0.843061	0.0920506	0.224157	0.721043	0.425779	0.214046	0.620603	0.727905	0.557263	-0.253614	-0.684803	0.287529	0.70329	-0.131619	-0.336914	Q8K1Z0	biosynthetic process;cellular ketone metabolic process;cellular metabolic process;cellular process;cofactor metabolic process;generation of precursor metabolites and energy;metabolic process;small molecule metabolic process	cell part;intracellular membrane-bounded organelle;intracellular organelle;mitochondrion;organelle		COQ9	MIM	APEX_matrix, targetP signal+, yeast mito homolog++, Rickettsial homolog, mito protein domain+, induction, coexpression, MS/MS++	MitoDomain
340	P10852	4F2 cell-surface antigen heavy chain	Slc3a2						27.1927	26.966	27.1791	27.0242	0.224041	0.471762	0.244019	0.710361	0.332709	0.441232	0.357482	0.54605	0.213155	0.466163	0.302436	0.669183	-0.263213	-0.465549	0.333481	0.518397	-0.382767	-0.55511	P10852	amine transport;amino acid transport;carbohydrate metabolic process;establishment of localization;metabolic process;organic acid transport;primary metabolic process;response to chemical stimulus;response to stimulus;transport	cell part;cell surface;cytoplasm;cytoplasmic membrane-bounded vesicle;extracellular organelle;intracellular membrane-bounded organelle;intracellular organelle;membrane;nucleoplasm;nucleus;organelle;plasma membrane;vesicle	Protein digestion and absorption	Alpha-amylase
415	P17427	AP-2 complex subunit alpha-2	Ap2a2						28.0752	28.0063	28.2176	28.1476	0.479362	0.199266	0.218655	0.710414	0.440996	0.437959	0.286627	0.59186	0.211355	0.416891	0.515383	0.487416	-0.650251	-0.833471	0.66172	0.241467	-0.879892	-1.04829	P17427;P17426	cellular component organization;cellular membrane organization;cellular process;endocytosis;establishment of localization;membrane invagination;membrane organization;protein transport;transport;vesicle-mediated transport	AP-type membrane coat adaptor complex;cell part;cytoplasmic membrane-bounded vesicle;intracellular membrane-bounded organelle;intracellular organelle;macromolecular complex;membrane;organelle;plasma membrane;protein complex;vesicle	Endocrine and other factor-regulated calcium reabsorption;Endocytosis;Huntington's disease	Adaptin_N;Alpha_adaptin_C;Alpha_adaptinC2
1658	Q8VCL2	Protein SCO2 homolog, mitochondrial	Sco2						29.6627	29.7875	29.9973	29.5491	0.358949	0.388218	0.135629	0.845648	0.113595	0.220033	0.407857	0.526682	0.20974	0.4913	0.482917	0.570882	-0.334606	-0.649796	0.471907	0.519345	-0.238462	-0.556187	Q8VCL2	anatomical structure development;biological regulation;cellular component assembly;cellular component organization;cellular homeostasis;cellular ion homeostasis;cellular macromolecular complex assembly;cellular metabolic process;cellular process;developmental process;embryo development;establishment of localization;generation of precursor metabolites and energy;homeostatic process;ion transport;m…	cell part;intracellular membrane-bounded organelle;intracellular non-membrane-bounded organelle;intracellular organelle;membrane;mitochondrion;nucleoplasm;organelle		SCO1-SenC	MIM	literature, APEX_IMS, targetP signal, yeast mito homolog++, Rickettsial homolog, mito protein domain, MS/MS	SharedDomain
2273	Q9DCN2	NADH-cytochrome b5 reductase 3	Cyb5r3						33.3281	33.4073	33.617	33.3374	0.188637	0.589977	0.0112883	0.98886	-0.00927448	-0.0194582	0.409623	0.525938	0.20968	0.492166	0.508209	0.586064	-0.288828	-0.626954	0.105436	0.871564	-0.0698738	-0.157282	Q9DCN2	alcohol metabolic process;biosynthetic process;lipid metabolic process;metabolic process;primary metabolic process;small molecule metabolic process	cell part;cytosol;extracellular organelle;lipid particle;membrane;organelle;vesicle	Amino sugar and nucleotide sugar metabolism	FAD_binding_6;NAD_binding_1	MOM	literature, mito protein domain, MS/MS+	SharedDomain
1638	Q8R3K3	Pentatricopeptide repeat-containing protein 2, mitochondrial	Ptcd2						29.331	29.2736	29.481	29.2256	0.349136	0.504164	0.205704	0.822844	0.105381	0.261312	1.05232	0.389844	0.207382	0.686346	0.316666	0.724951	-0.150005	-0.374694	0.172829	0.870134	-0.0480042	-0.155963	Q8R3K3	anatomical structure development;anatomical structure morphogenesis;biological regulation;cell development;cellular component organization;cellular metabolic process;cellular nitrogen compound metabolic process;cellular process;developmental process;macromolecule metabolic process;metabolic process;mitochondrion organization;mRNA metabolic process;mRNA processing;nitrogen compound metabolic proce…	cell part;intracellular membrane-bounded organelle;intracellular organelle;mitochondrion;organelle		MRP-S27	Matrix	literature, targetP signal, mito protein domain+, induction, coexpression, MS/MS	MitoDomain
2178	Q9D799	Methionyl-tRNA formyltransferase, mitochondrial	Mtfmt						26.8419	26.6332	26.8397	26.3453	0.700388	0.164667	0.461738	0.548055	0.411605	0.68376	0.83773	0.416291	0.206487	0.638481	0.386628	0.625764	-0.263092	-0.528821	0.77943	0.290202	-0.46821	-0.941781	Q9D799	cellular metabolic process;cellular nitrogen compound metabolic process;cellular process;macromolecule metabolic process;macromolecule modification;metabolic process;nitrogen compound metabolic process;nucleobase-containing compound metabolic process;primary metabolic process;protein metabolic process;protein modification process;RNA metabolic process;RNA modification;RNA processing;translational…	cell part;intracellular membrane-bounded organelle;intracellular organelle;mitochondrion;organelle	Aminoacyl-tRNA biosynthesis;One carbon pool by folate	Formyl_trans_C;Formyl_trans_N	Matrix	literature, APEX_matrix, targetP signal, yeast mito homolog++, Rickettsial homolog, mito protein domain, coexpression	SharedDomain
581	P46460	Vesicle-fusing ATPase	Nsf						28.3863	28.4336	28.6395	28.0469	0.867405	0.138643	0.640531	0.51143	0.339433	0.748742	0.44158	0.518553	0.205857	0.503848	0.509854	0.597795	-0.253171	-0.591665	0.816663	0.309213	-0.386747	-0.886829	P46460	biological regulation;cellular process;establishment of localization;Golgi vesicle transport;ion transport;membrane docking;metabolic process;protein transport;transport;vesicle-mediated transport	cell part;cytoplasm;extracellular organelle;membrane;organelle;plasma membrane;vesicle	Vasopressin-regulated water reabsorption	AAA;CDC48_2;CDC48_N
767	P62702	40S ribosomal protein S4, X isoform	Rps4x						32.155	31.9854	32.1912	32.2387	0.0722031	0.767157	0.103643	0.881956	-0.0837092	-0.168349	0.280425	0.600464	0.205797	0.407935	0.038343	0.954806	-0.0361753	-0.068655	0.410924	0.536589	0.253331	0.536292	P62702	biological regulation;biosynthetic process;cellular metabolic process;cellular process;developmental process;macromolecule metabolic process;metabolic process;multicellular organismal development;multicellular organismal process;primary metabolic process;protein metabolic process;regulation of translation;translation	cell part;extracellular organelle;intracellular membrane-bounded organelle;intracellular non-membrane-bounded organelle;intracellular organelle;macromolecular complex;membrane;nucleus;organelle;polysome;ribonucleoprotein complex;ribosome;small ribosomal subunit;vesicle	Ribosome	KOW;Ribosomal_S4e;RS4NT;S4
2215	Q9DA03	Complex III assembly factor LYRM7	Lyrm7						30.071	30.2356	30.4399	29.7989	1.06311	0.0915477	0.418853	0.626274	0.27206	0.557582	0.652591	0.456531	0.204314	0.583473	0.675135	0.504936	-0.368957	-0.795679	1.21653	0.210413	-0.436703	-1.12115	Q9DA03		cell part;intracellular membrane-bounded organelle;intracellular organelle;mitochondrion;organelle		Complex1_LYR	Matrix	literature, APEX_matrix, targetP signal, yeast mito homolog++, mito protein domain+, MS/MS++	MitoDomain
1523	Q8CGN5	Perilipin-1	Plin1						35.3685	35.2937	35.4975	35.3935	0.0561901	0.822863	0.0322903	0.971237	-0.0249567	-0.0535377	0.372385	0.545915	0.203812	0.465574	0.333867	0.736375	-0.128957	-0.353531	0.117349	0.836464	0.0998116	0.193218	Q8CGN5	catabolic process;lipid metabolic process;metabolic process;primary metabolic process	cell part;cytosol;endoplasmic reticulum;intracellular membrane-bounded organelle;intracellular organelle;lipid particle;organelle	PPAR signaling pathway	Perilipin
781	P62852	40S ribosomal protein S25	Rps25						29.1615	28.7679	28.9714	28.9791	0.0828374	0.715635	0.174308	0.799159	0.18235	0.300703	0.186842	0.682966	0.203575	0.324706	0.19804	0.754206	0.190028	0.328294	0.182802	0.714363	0.211253	0.324207	P62852	cellular component assembly;cellular component organization;cellular macromolecular complex assembly;cellular process;macromolecular complex assembly;ribonucleoprotein complex assembly	cell part;cytoplasm;extracellular organelle;intracellular membrane-bounded organelle;intracellular non-membrane-bounded organelle;intracellular organelle;macromolecular complex;nucleolus;nucleus;organelle;ribonucleoprotein complex;ribosome;small ribosomal subunit;vesicle	Ribosome	Ribosomal_S25
360	P11983	T-complex protein 1 subunit alpha	Tcp1						28.3209	27.9677	28.1709	28.3515	0.092458	0.688841	0.0277107	0.971193	-0.0306172	-0.0529098	0.160516	0.707029	0.20319	0.295778	0.131489	0.825694	0.150051	0.238352	0.377511	0.493576	0.383859	0.597213	P11983	biological regulation;cell recognition;cellular metabolic process;cellular process;establishment of localization;interspecies interaction between organisms;macromolecule metabolic process;metabolic process;multi-organism process;primary metabolic process;protein folding;protein metabolic process;protein transport;transport	cell body;cell part;centrosome;cytoplasmic membrane-bounded vesicle;extracellular organelle;Golgi apparatus;intracellular membrane-bounded organelle;intracellular non-membrane-bounded organelle;intracellular organelle;macromolecular complex;microtubule organizing center;organelle;protein complex;vesicle		Cpn60_TCP1
2220	Q9DB05	Alpha-soluble NSF attachment protein	Napa						29.8715	29.9595	30.1622	29.7985	0.388179	0.405934	0.0983146	0.891691	0.0729895	0.154641	0.676269	0.453023	0.202708	0.588107	0.58362	0.561748	-0.290677	-0.669479	0.344844	0.64721	-0.160958	-0.40222	Q9DB05;P28663	anatomical structure development;biological regulation;cell communication;cell differentiation;cell-cell signaling;cellular component disassembly;cellular component organization;cellular process;developmental process;establishment of localization;localization;membrane fusion;membrane organization;protein transport;regulation of transport;signaling;transport	cell part;extracellular organelle;macromolecular complex;membrane;organelle;protein complex;vesicle
2084	Q9CZU6	Citrate synthase, mitochondrial	Cs						37.8227	37.8156	38.0176	37.6256	1.36315	0.127103	0.703477	0.60457	0.197159	0.586408	1.09318	0.392923	0.201955	0.68169	0.721854	0.597856	-0.194887	-0.58735	0.949819	0.474167	-0.190091	-0.629007	Q9CZU6	carbohydrate metabolic process;catabolic process;cellular metabolic process;cellular process;cofactor metabolic process;metabolic process;primary metabolic process	cell part;extracellular organelle;intracellular membrane-bounded organelle;intracellular organelle;mitochondrion;nucleus;organelle;vesicle	Citrate cycle (TCA cycle);Glyoxylate and dicarboxylate metabolism	Citrate_synt	Matrix	literature, APEX_matrix, targetP signal, yeast mito homolog+, Rickettsial homolog, mito protein domain, induction, coexpression++, MS/MS++	SharedDomain
468	P24369	Peptidyl-prolyl cis-trans isomerase B	Ppib						30.6177	30.6193	30.8204	30.6979	0.272562	0.585577	0.16208	0.8532	-0.0801249	-0.205243	0.977008	0.405335	0.201126	0.658181	0.62113	0.610578	-0.20268	-0.570697	0.203892	0.805823	0.0785704	0.222752	P24369	anatomical structure development;biological regulation;cellular metabolic process;cellular process;developmental process;macromolecule metabolic process;macromolecule modification;metabolic process;peptidyl-amino acid modification;primary metabolic process;protein folding;protein metabolic process;protein modification process;regulation of protein stability	cell part;cytoplasmic membrane-bounded vesicle;endoplasmic reticulum;extracellular organelle;intracellular membrane-bounded organelle;intracellular organelle;macromolecular complex;membrane;nucleus;organelle;protein complex;vesicle		Pro_isomerase
981	Q3TL44	NLR family member X1	Nlrx1	+					29.9899	30.1487	30.3476	29.7215	1.74788	0.0344329	0.707838	0.539206	0.268351	0.698001	0.640731	0.466094	0.198917	0.570905	0.931638	0.456	-0.357749	-0.90448	1.73043	0.159855	-0.427183	-1.28091	Q3TL44	biological regulation;immune system process;response to stimulus;response to stress;viral reproduction	cell part;intracellular membrane-bounded organelle;intracellular organelle;membrane;mitochondrion;organelle	RIG-I-like receptor signaling pathway		Matrix	APEX_matrix, targetP signal, MS/MS	NA
629	P50429	Arylsulfatase B	Arsb	+					26.9272	27.3534	27.5515	26.9174	1.49228	0.0186725	0.356338	0.601252	-0.41675	-0.591709	0.332205	0.572308	0.198079	0.43616	1.40286	0.108704	-1.24279	-1.8433	1.06296	0.166291	-0.627966	-1.23944	P50429	anatomical structure development;autophagy;biological regulation;catabolic process;cellular metabolic process;cellular process;developmental process;metabolic process;response to abiotic stimulus;response to chemical stimulus;response to endogenous stimulus;response to external stimulus;response to extracellular stimulus;response to stimulus	cell part;cell surface;endoplasmic reticulum;extracellular organelle;Golgi apparatus;intracellular membrane-bounded organelle;intracellular organelle;lysosome;mitochondrion;organelle;vacuole;vesicle	Glycosaminoglycan degradation;Lysosome	Sulfatase
1505	Q8CC88	von Willebrand factor A domain-containing protein 8	Vwa8						35.4825	35.5566	35.7538	35.323	1.36287	0.106639	0.443464	0.710401	0.159577	0.441903	1.09909	0.400408	0.197254	0.6719	0.80061	0.54248	-0.271275	-0.736418	1.57903	0.336114	-0.233598	-0.834917	Q8CC88		cell part;extracellular region;intracellular membrane-bounded organelle;intracellular organelle;mitochondrion;organelle		AAA_5	Matrix	APEX_matrix, targetP signal, yeast mito homolog, mito protein domain, coexpression+, MS/MS++	SharedDomain
1478	Q8C165	Probable carboxypeptidase PM20D1	Pm20d1						28.6079	28.5855	28.7826	28.1795	0.648875	0.192645	0.522972	0.512827	0.428334	0.74156	0.880624	0.420607	0.197168	0.629921	0.241035	0.736874	-0.174777	-0.353708	0.762438	0.312159	-0.405942	-0.877917	Q8C165	biological regulation	extracellular organelle;organelle;vesicle		M20_dimer;Peptidase_M20
1623	Q8R1V4	Transmembrane emp24 domain-containing protein 4	Tmed4						28.92	28.9412	29.138	29.1018	0.044478	0.824822	0.221554	0.772033	-0.1818	-0.343731	0.19913	0.671372	0.196813	0.333302	0.370402	0.660392	-0.217986	-0.478638	0.137394	0.785597	0.160626	0.250174	Q8R1V4	biological regulation;cellular process;establishment of localization;protein transport;response to stimulus;signal transduction;transport	cell part;extracellular organelle;membrane;organelle;vesicle		EMP24_GP25L
788	P62892	60S ribosomal protein L39	Rpl39						27.4694	27.7428	27.5587	27.0662	0.390453	0.276558	0.0188436	0.975975	-0.0288353	-0.0400761	0.145558	0.728815	0.196002	0.275157	0.731146	0.39024	-0.743889	-1.06602	0.434017	0.419494	-0.519052	-0.707699	P62892	biosynthetic process;cellular metabolic process;cellular process;immune system process;macromolecule metabolic process;metabolic process;multi-organism process;primary metabolic process;protein metabolic process;response to biotic stimulus;response to stimulus;response to stress;translation	cell part;extracellular space;macromolecular complex;ribonucleoprotein complex	Ribosome	Ribosomal_L39
2079	Q9CZN8	Glutamyl-tRNA(Gln) amidotransferase subunit A, mitochondrial	Qrsl1						28.3465	28.3214	28.517	27.9382	0.79687	0.156484	0.673592	0.464697	0.40829	0.829245	0.513414	0.502936	0.19552	0.52139	0.40211	0.682459	-0.170427	-0.440888	0.642914	0.371757	-0.383197	-0.789888	Q9CZN8	amine metabolic process;biosynthetic process;cellular amino acid metabolic process;cellular component organization;cellular ketone metabolic process;cellular metabolic process;cellular nitrogen compound metabolic process;cellular process;macromolecule metabolic process;metabolic process;mitochondrial translation;mitochondrion organization;nitrogen compound metabolic process;nucleobase-containing …	cell part;intracellular membrane-bounded organelle;intracellular organelle;macromolecular complex;mitochondrion;organelle;protein complex		Amidase	Matrix	literature, APEX_matrix, GFP, yeast mito homolog, Rickettsial homolog, mito protein domain, coexpression, MS/MS	SharedDomain
1507	Q8CCM6	Mitochondrial import inner membrane translocase subunit Tim21	Timm21						30.1403	30.3645	30.5586	30.2722	0.439506	0.351565	0.207161	0.800726	-0.131895	-0.291243	0.418893	0.537559	0.194134	0.478821	0.680975	0.480435	-0.418377	-0.841962	0.286591	0.764118	-0.0923486	-0.276373	Q8CCM6	cellular component assembly;cellular component organization;cellular macromolecular complex assembly;cellular process;establishment of localization;macromolecular complex assembly;protein complex assembly;protein complex biogenesis;protein targeting;protein transport;transmembrane transport;transport	cell part;intracellular membrane-bounded organelle;intracellular organelle;macromolecular complex;mitochondrial inner membrane presequence translocase complex;mitochondrion;organelle;protein complex		TIM21	MIM	APEX_IMS, GFP, yeast mito homolog++, mito protein domain+, coexpression, MS/MS	MitoDomain
2274	Q9DCS3	Trans-2-enoyl-CoA reductase, mitochondrial	Mecr						34.7045	34.5828	34.7769	34.5579	0.30561	0.545345	0.339814	0.736919	0.146594	0.381199	0.747386	0.451058	0.194065	0.592511	0.144017	0.871181	-0.0723515	-0.18508	0.0758714	0.938379	-0.0248804	-0.0782908	Q9DCS3	biosynthetic process;cellular ketone metabolic process;cellular lipid metabolic process;cellular metabolic process;cellular process;lipid metabolic process;metabolic process;organic acid metabolic process;primary metabolic process;small molecule metabolic process	cell part;cytosol;intracellular membrane-bounded organelle;intracellular organelle;mitochondrion;nucleus;organelle	Fatty acid elongation in mitochondria	ADH_N;ADH_zinc_N	Matrix	literature, APEX_matrix, targetP signal+, yeast mito homolog++, mito protein domain, coexpression, MS/MS++	SharedDomain
842	P70349	Histidine triad nucleotide-binding protein 1	Hint1						28.3744	28.0363	28.2279	27.8366	0.930135	0.132171	2.57275	0.0850959	0.537812	1.73791	0.284349	0.607158	0.19157	0.399	0.252459	0.748831	0.146572	0.335331	0.492155	0.549685	-0.19967	-0.518583	P70349	biological regulation;biosynthetic process;catabolic process;cellular metabolic process;cellular nitrogen compound metabolic process;cellular process;heterocycle metabolic process;macromolecule metabolic process;metabolic process;nitrogen compound metabolic process;nucleobase-containing compound catabolic process;nucleobase-containing compound metabolic process;nucleobase-containing small molecul…	cell part;chromatin remodeling complex;cytoplasm;extracellular organelle;intracellular membrane-bounded organelle;intracellular organelle;macromolecular complex;membrane;nucleus;organelle;plasma membrane;protein complex;vesicle		HIT	unknown	Rickettsial homolog, mito protein domain, coexpression	SharedDomain
825	P68134	Actin, alpha skeletal muscle	Acta1	+				+	37.0345	35.1262	35.3172	36.5041	1.05232	0.0342581	0.234446	0.680662	0.53039	0.476102	0.111704	0.781616	0.191073	0.229178	0.889071	0.203855	1.71729	1.45982	1.38314	0.0424571	1.37798	1.88072	P68134	anatomical structure development;cell development;cell growth;cellular component organization;cellular process;cytoskeleton organization;developmental process;growth;multicellular organismal process;muscle adaptation;organelle organization;response to abiotic stimulus;response to chemical stimulus;response to endogenous stimulus;response to external stimulus;response to extracellular stimulus;res…	cell part;cytoskeleton;extracellular organelle;extracellular space;intracellular non-membrane-bounded organelle;intracellular organelle;macromolecular complex;membrane;organelle;plasma membrane;protein complex;vesicle		Actin
1141	Q61584	Fragile X mental retardation syndrome-related protein 1	Fxr1						27.581	27.468	27.256	27.4423	0.244349	0.462811	0.225014	0.795267	0.138722	0.309895	0.153378	0.722982	0.190522	0.282099	0.544675	0.557548	0.325015	0.6812	0.353707	0.505594	0.376815	0.57196	Q61584	anatomical structure development;biological regulation;cell differentiation;cellular process;developmental process;regulation of translation	cell part;cell projection;cytoplasm;intracellular membrane-bounded organelle;intracellular non-membrane-bounded organelle;intracellular organelle;macromolecular complex;membrane;neuron projection;nucleus;organelle;polysome;ribonucleoprotein complex		Agenet;FXR1P_C;KH_1
705	P58064	28S ribosomal protein S6, mitochondrial	Mrps6						29.609	29.8791	30.0684	29.737	0.693623	0.217967	0.193771	0.80655	-0.128008	-0.278231	0.657386	0.476236	0.189323	0.559607	0.93501	0.410057	-0.459356	-1.02012	0.402584	0.647435	-0.142025	-0.399717	P58064	biosynthetic process;cellular metabolic process;cellular process;macromolecule metabolic process;metabolic process;primary metabolic process;protein metabolic process;translation	cell part;intracellular membrane-bounded organelle;intracellular organelle;macromolecular complex;mitochondrion;organelle;ribonucleoprotein complex;small ribosomal subunit		Ribosomal_S6	Matrix	literature, APEX_matrix, yeast mito homolog++, Rickettsial homolog, mito protein domain, MS/MS++	SharedDomain
441	P20108	Thioredoxin-dependent peroxide reductase, mitochondrial	Prdx3						35.8169	35.7503	35.9394	35.5725	1.42886	0.128534	1.38367	0.464843	0.244361	0.829948	0.756243	0.455044	0.189079	0.5853	0.585919	0.701565	-0.12252	-0.410604	0.7244	0.519217	-0.177802	-0.5558	P20108	anatomical structure development;biological regulation;catabolic process;cell differentiation;cellular component organization;cellular homeostasis;cellular ion homeostasis;cellular metabolic process;cellular process;developmental process;homeostatic process;macromolecule metabolic process;macromolecule modification;metabolic process;mitochondrion organization;organelle organization;peptidyl-amino…	cell part;cytoplasm;cytosol;endosome;extracellular organelle;intracellular membrane-bounded organelle;intracellular organelle;macromolecular complex;mitochondrion;organelle;protein complex;vesicle		1-cysPrx_C;AhpC-TSA	Matrix	literature, APEX_IMS, APEX_matrix, targetP signal+, Rickettsial homolog, mito protein domain, induction, coexpression++, MS/MS++	SharedDomain
303	P08113	Endoplasmin	Hsp90b1						32.2974	32.4425	32.6311	32.1901	0.697939	0.223097	0.187653	0.829466	0.107267	0.252917	0.490405	0.520144	0.188615	0.502574	0.944979	0.46328	-0.333673	-0.877651	0.529456	0.49601	-0.252325	-0.600478	P08113	biological regulation;catabolic process;cellular component assembly;cellular component organization;cellular metabolic process;cellular process;cytoskeleton organization;macromolecule metabolic process;metabolic process;organelle organization;primary metabolic process;protein folding;protein metabolic process;proteolysis;proteolysis involved in cellular protein catabolic process;response to chemi…	cell part;cytoplasmic membrane-bounded vesicle;cytosol;endoplasmic reticulum;extracellular matrix;extracellular organelle;extracellular region;intracellular membrane-bounded organelle;intracellular organelle;macromolecular complex;membrane;midbody;nucleus;organelle;plasma membrane;protein complex;vesicle	NOD-like receptor signaling pathway;Pathways in cancer;Plant-pathogen interaction;Prostate cancer;Protein processing in endoplasmic reticulum	HSP90
484	P26883	Peptidyl-prolyl cis-trans isomerase FKBP1A	Fkbp1a					+	27.8418	27.6239	27.8109	NaN	0.884952	0.0673165	0.117358	0.83453	0.236888	0.249017	0.417711	0.543987	0.187006	0.469438	0.687893	0.37709	-0.97086	-1.09917	1.4825	0.0481548	-1.02074	-1.79063	P26883	anatomical structure formation involved in morphogenesis;anatomical structure morphogenesis;biological regulation;cell activation;cell proliferation;cellular component assembly;cellular component organization;cellular homeostasis;cellular ion homeostasis;cellular macromolecular complex assembly;cellular metabolic process;cellular process;developmental process;establishment of localization;extrace…	cell part;cytoplasm;cytosol;extracellular organelle;membrane;organelle;vesicle		FKBP_C
426	P18760	Cofilin-1	Cfl1						28.7123	28.2791	28.466	28.4345	0.598896	0.271724	0.574632	0.569712	0.277749	0.651019	0.478806	0.526231	0.186905	0.495558	0.423684	0.623305	0.246292	0.53752	0.574763	0.58442	0.155448	0.475641	P18760	anatomical structure morphogenesis;biological regulation;cell motility;cellular component disassembly;cellular component movement;cellular component organization;cellular metabolic process;cellular process;cytokinesis;cytoskeleton organization;developmental process;establishment of localization;establishment or maintenance of cell polarity;locomotion;macromolecule metabolic process;macromolecule …	cell part;cytoplasm;cytoskeleton;cytosol;extracellular organelle;extracellular region;extracellular space;intracellular non-membrane-bounded organelle;intracellular organelle;membrane;organelle;vesicle	Axon guidance;Fc gamma R-mediated phagocytosis;Regulation of actin cytoskeleton	Cofilin_ADF
1580	Q8K2Q5	Coiled-coil-helix-coiled-coil-helix domain-containing protein 7	Chchd7						29.4558	29.3866	29.5733	29.3635	0.0619468	0.801238	0.118982	0.867047	0.0922461	0.188664	0.30929	0.597508	0.186707	0.41094	0.2019	0.798789	-0.117523	-0.273057	0.0255725	0.970836	-0.0230618	-0.0453636	Q8K2Q5		cell part;intracellular membrane-bounded organelle;intracellular organelle;mitochondrion;organelle			IMS	yeast mito homolog, induction, coexpression, MS/MS+	NA
133	O35643	AP-1 complex subunit beta-1	Ap1b1						28.0808	27.6568	27.8419	27.8206	0.653767	0.12389	0.668216	0.296495	-1.12392	-1.11265	0.377921	0.56063	0.185151	0.447912	0.66774	0.36742	-1.14525	-1.11624	0.543689	0.580223	0.163812	0.48197	O35643	cellular process;establishment of localization;protein transport;transport;vesicle-mediated transport	AP-type membrane coat adaptor complex;cell part;macromolecular complex;membrane;protein complex	Lysosome	Adaptin_N;Alpha_adaptinC2;B2-adapt-app_C
2298	Q9EQH3	Vacuolar protein sorting-associated protein 35	Vps35	+					29.4214	29.7881	29.9731	29.0606	1.16128	0.0498511	0.371706	0.609054	0.360796	0.580489	0.436594	0.538674	0.185014	0.475352	0.889434	0.385625	-0.551699	-1.07426	1.12048	0.147731	-0.727481	-1.34875	Q9EQH3	cellular metabolic process;cellular process;endosome transport;establishment of localization;macromolecule metabolic process;metabolic process;primary metabolic process;protein maturation;protein metabolic process;protein transport;transport;vesicle-mediated transport	cell part;cytosol;endosome;extracellular organelle;intracellular membrane-bounded organelle;intracellular organelle;macromolecular complex;membrane;organelle;protein complex;retromer complex;vesicle		Vps35
161	O55022	Membrane-associated progesterone receptor component 1	Pgrmc1						30.1825	30.0819	30.2665	30.1136	0.0511237	0.833718	0.0778372	0.903464	0.0688777	0.132859	0.512461	0.517304	0.184523	0.504979	0.108513	0.877379	-0.0839643	-0.172794	0.0512894	0.940235	0.0316806	0.0760081	O55022	locomotion;response to chemical stimulus;response to external stimulus;response to stimulus	cell part;endomembrane system;endoplasmic reticulum;extracellular organelle;intracellular membrane-bounded organelle;intracellular non-membrane-bounded organelle;intracellular organelle;membrane;nucleolus;organelle;vesicle		Cyt-b5
2066	Q9CZ13	Cytochrome b-c1 complex subunit 1, mitochondrial	Uqcrc1						37.5054	37.6131	37.7974	37.4451	1.65969	0.102564	0.179078	0.871273	0.0602932	0.182026	1.75349	0.367727	0.184365	0.717749	1.34407	0.442587	-0.292062	-0.924556	1.03683	0.498831	-0.16799	-0.591905	Q9CZ13	cellular metabolic process;cellular process;generation of precursor metabolites and energy;metabolic process;response to chemical stimulus;response to stimulus	cell part;intracellular membrane-bounded organelle;intracellular organelle;macromolecular complex;membrane;mitochondrion;organelle;protein complex;respiratory chain complex III	Alzheimer's disease;Cardiac muscle contraction;Huntington's disease;Oxidative phosphorylation;Parkinson's disease	Peptidase_M16;Peptidase_M16_C	MIM	literature, APEX_matrix, targetP signal+, yeast mito homolog+, Rickettsial homolog, mito protein domain+, induction, coexpression++, MS/MS++	MitoDomain
1581	Q8K2T4	Ubiquinol-cytochrome-c reductase complex assembly factor 3	Uqcc3						28.5666	28.4348	28.6177	28.0641	0.880668	0.0557578	0.0416126	0.928529	-0.129858	-0.101065	0.311719	0.59911	0.182985	0.408778	0.853848	0.231543	-1.60254	-1.40256	1.14256	0.0699891	-1.28969	-1.62946	Q8K2T4		cell part;membrane		DUF4574	MIM	literature,coexpression, MS/MS	NA
1864	Q99LR1	Monoacylglycerol lipase ABHD12	Abhd12						NaN	26.833	26.8319	26.5598	0.271355	0.392574	0.465591	0.50393	0.599927	0.767273	0.1513	0.728876	0.181159	0.275521	0.0721987	0.887577	-0.133992	-0.155008	0.850159	0.241424	-0.55276	-1.05027	Q99LR1	behavior;catabolic process;cellular lipid metabolic process;cellular metabolic process;cellular process;glycerol ether metabolic process;lipid metabolic process;metabolic process;multicellular organismal process;primary metabolic process;response to abiotic stimulus;response to external stimulus;response to stimulus;small molecule metabolic process	cell part;intracellular membrane-bounded organelle;intracellular organelle;macromolecular complex;mitochondrion;organelle;protein complex;receptor complex		Abhydrolase_5
290	P06801	NADP-dependent malic enzyme	Me1						31.1803	31.271	31.4514	30.8906	0.656116	0.202416	0.518623	0.578031	0.289718	0.633723	0.301384	0.606496	0.180403	0.399861	0.426307	0.614375	-0.271087	-0.561547	0.861997	0.301949	-0.380402	-0.90149	P06801	cellular component assembly;cellular component organization;cellular ketone metabolic process;cellular metabolic process;cellular process;macromolecular complex assembly;metabolic process;organic acid metabolic process;protein complex assembly;response to chemical stimulus;response to endogenous stimulus;response to stimulus;small molecule metabolic process	cell part;cytosol;intracellular membrane-bounded organelle;intracellular organelle;mitochondrion;organelle	Carbon fixation in photosynthetic organisms;Pyruvate metabolism	malic;Malic_M
1168	Q62186	Translocon-associated protein subunit delta	Ssr4	+	+			+	27.1933	26.9477	26.9719	NaN	4.08436	0.000168067	3.08216	0.00344	1.87589	3.72429	0.290025	0.611868	0.178251	0.390615	0.353815	0.683098	0.191895	0.442569	2.47055	0.00828571	-1.50574	-2.88727	Q62186		cell part;extracellular organelle;membrane;organelle;vesicle	Protein processing in endoplasmic reticulum	TRAP-delta
1078	Q5U458	DnaJ homolog subfamily C member 11	Dnajc11						31.7697	31.8317	32.0099	31.8934	0.077244	0.7668	0.142226	0.84053	-0.123636	-0.233314	0.391684	0.562118	0.178154	0.446165	0.312091	0.670638	-0.240145	-0.457707	0.109768	0.875064	0.0616455	0.15119	Q5U458		cell part;extracellular organelle;intracellular membrane-bounded organelle;intracellular organelle;membrane;mitochondrion;organelle;vesicle		DnaJ;DUF3395	MOM	GFP, yeast mito homolog+, Rickettsial homolog, mito protein domain, coexpression, MS/MS++	SharedDomain
559	P41105	60S ribosomal protein L28	Rpl28						30.0231	29.9694	30.1473	30.3153	0.187906	0.467207	0.304239	0.588367	0.846187	0.618203	0.758878	0.472377	0.177855	0.563887	0.181082	0.803203	-0.124172	-0.265523	0.288852	0.498732	-0.792504	-0.589851	P41105	biosynthetic process;cellular metabolic process;cellular process;macromolecule metabolic process;metabolic process;primary metabolic process;protein metabolic process;translation	cell body;cell part;cell projection;cytoplasm;extracellular organelle;macromolecular complex;membrane;neuron projection;organelle;ribonucleoprotein complex;vesicle	Ribosome	Ribosomal_L28e
1586	Q8K3A0	Iron-sulfur cluster co-chaperone protein HscB, mitochondrial	Hscb						29.038	28.7605	28.9378	28.6466	0.542257	0.19256	0.83191	0.262347	0.826329	1.18601	0.187372	0.69486	0.177282	0.310537	0.110598	0.870099	0.100166	0.187142	0.477482	0.38608	-0.548881	-0.760801	Q8K3A0	biosynthetic process;cellular component assembly;cellular component organization;cellular metabolic process;cellular process;cofactor metabolic process;macromolecular complex assembly;macromolecule metabolic process;metabolic process;primary metabolic process;protein complex assembly;protein folding;protein metabolic process	cell part;centrosome;cytoplasm;intracellular membrane-bounded organelle;intracellular non-membrane-bounded organelle;intracellular organelle;membrane;microtubule organizing center;mitochondrion;organelle;plasma membrane		DnaJ;HSCB_C	Matrix	APEX_matrix, GFP, targetP signal, yeast mito homolog++, Rickettsial homolog, mito protein domain, MS/MS	SharedDomain
1275	Q6ZWV3	60S ribosomal protein L10	Rpl10						32.2028	32.1417	32.3171	32.2249	0.041953	0.859541	0.0256038	0.975797	-0.0220861	-0.0446203	0.45082	0.545124	0.175382	0.468077	0.141664	0.837209	-0.114295	-0.22585	0.214964	0.798205	0.0831738	0.23466	Q6ZWV3;P86048	biosynthetic process;cellular metabolic process;cellular process;macromolecule metabolic process;metabolic process;multicellular organismal process;primary metabolic process;protein metabolic process;translation	cell part;intracellular membrane-bounded organelle;intracellular non-membrane-bounded organelle;intracellular organelle;macromolecular complex;membrane;nucleus;organelle;polysome;ribonucleoprotein complex;ribosome	Ribosome	Ribosomal_L16
1788	Q922D8	C-1-tetrahydrofolate synthase, cytoplasmic	Mthfd1						29.1765	28.7036	28.8766	28.5508	1.39284	0.0550903	1.73498	0.116259	0.625699	1.58392	0.38688	0.571383	0.172959	0.437341	0.665404	0.550246	0.299929	0.719351	0.392005	0.638228	-0.152811	-0.412075	Q922D8;Q3V3R1	amine metabolic process;anatomical structure development;anatomical structure formation involved in morphogenesis;biological regulation;biosynthetic process;cellular amino acid metabolic process;cellular aromatic compound metabolic process;cellular ketone metabolic process;cellular metabolic process;cellular nitrogen compound metabolic process;cellular process;cofactor metabolic process;developme…	cell part;cytosol;extracellular organelle;intracellular membrane-bounded organelle;intracellular organelle;membrane;mitochondrion;organelle;vesicle	One carbon pool by folate	FTHFS;THF_DHG_CYH;THF_DHG_CYH_C	Matrix	literature, APEX_matrix, targetP signal+, yeast mito homolog+, Rickettsial homolog, mito protein domain, MS/MS++	SharedDomain
1277	Q6ZWX6	Eukaryotic translation initiation factor 2 subunit 1	Eif2s1						29.4974	29.212	29.3842	29.4593	0.319046	0.494362	0.0910875	0.922594	0.0381622	0.108249	0.328779	0.601118	0.172193	0.407216	0.199302	0.803761	0.1132	0.26671	0.821336	0.420182	0.247231	0.705945	Q6ZWX6	biological regulation;biosynthetic process;cellular metabolic process;cellular process;macromolecule metabolic process;macromolecule modification;metabolic process;phosphorus metabolic process;primary metabolic process;protein metabolic process;protein modification process;protein phosphorylation;regulation of translation;response to stimulus;response to stress;translation	cell part;cytoplasm;extracellular organelle;intracellular membrane-bounded organelle;intracellular non-membrane-bounded organelle;intracellular organelle;macromolecular complex;membrane;nucleus;organelle;protein complex;ribonucleoprotein complex;ribosome;vesicle	Hepatitis C;Measles;Protein processing in endoplasmic reticulum;RNA transport	EIF_2_alpha;S1
1382	Q8BIG7	Catechol O-methyltransferase domain-containing protein 1	Comtd1						28.5015	28.4042	28.5729	28.1448	0.514782	0.298743	0.952518	0.412672	0.356727	0.911544	0.267391	0.637661	0.168757	0.366897	0.10146	0.886858	-0.0714588	-0.155778	0.643006	0.45136	-0.259429	-0.660103	Q8BIG7		cell part;intracellular membrane-bounded organelle;intracellular organelle;mitochondrion;organelle		Methyltransf_3	Membrane	GFP, MS/MS++	NonMitoDomain
1013	Q3UJU9	Regulator of microtubule dynamics protein 3	Rmdn3						32.5193	32.6692	32.8361	32.5885	0.363933	0.453164	0.0985795	0.888802	-0.0692191	-0.151362	0.869235	0.473631	0.166898	0.562501	0.576892	0.558009	-0.316753	-0.692155	0.364139	0.766196	-0.080636	-0.27257	Q3UJU9	biological regulation;cell death;cell differentiation;cellular homeostasis;cellular ion homeostasis;cellular process;death;developmental process;homeostatic process	cell part;intracellular membrane-bounded organelle;intracellular organelle;macromolecular complex;membrane;mitochondrion;nucleus;organelle;protein complex			MOM	literature, APEX_IMS, GFP, MS/MS++	NA
1699	Q8VHY0	Chondroitin sulfate proteoglycan 4	Cspg4						29.0817	28.9581	29.1232	29.44	0.608505	0.241864	1.18	0.367186	-0.3583	-0.996004	0.23387	0.665327	0.165115	0.340342	0.0543471	0.94293	-0.0414443	-0.088469	1.38231	0.163892	0.48197	1.24728	Q8VHY0	anatomical structure formation involved in morphogenesis;biological regulation;cell motility;cell proliferation;cellular component movement;cellular metabolic process;cellular process;developmental process;locomotion;macromolecule metabolic process;macromolecule modification;metabolic process;multicellular organismal process;phosphorus metabolic process;primary metabolic process;protein metabolic…	cell part;cell projection;cell surface;extracellular organelle;membrane;organelle;plasma membrane;vesicle		Laminin_G_1;Laminin_G_2
316	P09103	Protein disulfide-isomerase	P4hb						31.9582	31.8798	32.043	31.7373	0.923931	0.249251	0.971769	0.53851	0.220816	0.697799	0.646407	0.514146	0.163153	0.508488	0.400846	0.787775	-0.0848436	-0.289456	0.459905	0.633538	-0.142507	-0.419596	P09103	amine metabolic process;biological regulation;cellular amino acid metabolic process;cellular homeostasis;cellular ketone metabolic process;cellular metabolic process;cellular nitrogen compound metabolic process;cellular process;heterocycle metabolic process;homeostatic process;macromolecule metabolic process;macromolecule modification;metabolic process;nitrogen compound metabolic process;organic …	cell part;cytoplasmic membrane-bounded vesicle;endoplasmic reticulum;extracellular organelle;intracellular membrane-bounded organelle;intracellular organelle;macromolecular complex;membrane;organelle;plasma membrane;protein complex;vesicle	Protein processing in endoplasmic reticulum	Thioredoxin
2415	Q9QZ88	Vacuolar protein sorting-associated protein 29	Vps29	+					27.7891	28.3784	28.5415	27.73	1.71778	0.0185033	0.0739283	0.911104	0.0590482	0.121398	0.2868	0.630467	0.163126	0.37345	1.82538	0.127214	-0.752478	-1.7791	1.14281	0.153779	-0.6484	-1.3038	Q9QZ88	cellular process;endosome transport;establishment of localization;Golgi vesicle transport;protein transport;transport;vacuolar transport;vesicle-mediated transport	cell part;cytoplasm;endosome;extracellular organelle;intracellular membrane-bounded organelle;intracellular organelle;macromolecular complex;membrane;organelle;protein complex;retromer complex;vesicle		Metallophos_2
2002	Q9CR62	Mitochondrial 2-oxoglutarate/malate carrier protein	Slc25a11						33.1321	33.2383	33.4013	33.1173	0.266465	0.522112	0.0184569	0.982601	0.0148201	0.0313661	0.592292	0.526857	0.162946	0.494229	0.436756	0.610573	-0.269139	-0.566411	0.435945	0.666676	-0.121014	-0.373599	Q9CR62	establishment of localization;transport	cell part;intracellular membrane-bounded organelle;intracellular organelle;membrane;mitochondrion;nucleus;organelle		Mito_carr	MIM	literature, yeast mito homolog+, mito protein domain+, induction, coexpression, MS/MS++	MitoDomain
2514	Q9Z0X1	Apoptosis-inducing factor 1, mitochondrial	Aifm1						35.8338	35.781	35.9427	35.7109	0.671418	0.4071	0.391071	0.75392	0.12295	0.364055	1.57814	0.417943	0.161743	0.633608	0.393593	0.744627	-0.108884	-0.338866	0.353097	0.787768	-0.0700903	-0.24553	Q9Z0X1	biological regulation;cell death;cell differentiation;cellular component assembly;cellular component organization;cellular homeostasis;cellular macromolecular complex assembly;cellular process;death;developmental process;homeostatic process;macromolecular complex assembly;mitochondrion organization;organelle organization;protein complex assembly;protein complex biogenesis;response to chemical sti…	cell part;cytoplasm;cytosol;intracellular membrane-bounded organelle;intracellular organelle;membrane;mitochondrion;nucleus;organelle	Apoptosis	AIF_C;Pyr_redox;Pyr_redox_2	MIM	literature, APEX_IMS, targetP signal, yeast mito homolog, mito protein domain, induction, coexpression++, MS/MS++	SharedDomain
1825	Q99JW4	LIM and senescent cell antigen-like-containing domain protein 1	Lims1						27.7169	27.6481	27.6133	28.0451	0.519403	0.200178	0.902489	0.267286	-0.668854	-1.16219	0.113745	0.787204	0.161576	0.222199	0.0159206	0.978923	0.0205817	0.0322848	0.904298	0.163045	0.851012	1.25708	Q99JW4	biological adhesion;biological regulation;cell adhesion;cell junction organization;cellular component organization;cellular process;developmental process;embryo development;establishment of localization;establishment or maintenance of cell polarity	cell part;membrane;plasma membrane		LIM
373	P13707	Glycerol-3-phosphate dehydrogenase [NAD(+)], cytoplasmic	Gpd1						34.4271	34.5444	34.7059	34.1913	0.650712	0.216716	0.404768	0.65878	0.235868	0.516365	0.320724	0.612967	0.161545	0.390712	0.390117	0.619889	-0.278781	-0.543528	1.63575	0.211685	-0.353104	-1.11536	P13707	alcohol metabolic process;biological regulation;biosynthetic process;carbohydrate metabolic process;catabolic process;cellular lipid metabolic process;cellular metabolic process;cellular nitrogen compound metabolic process;cellular process;cofactor metabolic process;establishment of localization;heterocycle metabolic process;lipid metabolic process;metabolic process;nitrogen compound metabolic pr…	cell part;cytosol;extracellular organelle;intracellular membrane-bounded organelle;intracellular organelle;macromolecular complex;mitochondrion;organelle;protein complex;vesicle	Glycerophospholipid metabolism	NAD_Gly3P_dh_C;NAD_Gly3P_dh_N
521	P32848	Parvalbumin alpha	Pvalb						29.2897	29.0111	29.1718	28.6994	0.215557	0.476858	0.576786	0.440007	0.590341	0.867856	0.141942	0.751255	0.160681	0.25524	0.0821155	0.882504	0.117934	0.164071	0.350942	0.536243	-0.311727	-0.535566	P32848	biological regulation;cellular homeostasis;cellular ion homeostasis;cellular process;homeostatic process	cell body;cell part;cell projection;cytoplasm;extracellular organelle;intracellular membrane-bounded organelle;intracellular organelle;macromolecular complex;neuron projection;neuronal cell body;nucleus;organelle;protein complex;vesicle		EF-hand_7
1548	Q8JZS9	39S ribosomal protein L48, mitochondrial	Mrpl48						29.1413	29.3707	29.531	29.1697	1.1148	0.136977	0.0570993	0.954115	-0.0284033	-0.0756245	0.626206	0.523476	0.160331	0.498062	1.18376	0.395741	-0.389707	-1.04408	0.797058	0.481715	-0.200973	-0.617999	Q8JZS9		cell part;intracellular non-membrane-bounded organelle;intracellular organelle;macromolecular complex;organelle;ribonucleoprotein complex;ribosome		Ribosomal_S10	Matrix	literature, APEX_matrix, mito protein domain, MS/MS++	SharedDomain
1109	Q60932	Voltage-dependent anion-selective channel protein 1	Vdac1						35.3122	35.364	35.5241	35.3045	0.0703785	0.77869	0.00763986	0.991335	0.00770855	0.0143188	0.324965	0.61282	0.16009	0.391204	0.265765	0.702981	-0.211937	-0.401267	0.0969183	0.883059	-0.0595551	-0.140176	Q60932	behavior;cell communication;cell death;cell differentiation;cell-cell signaling;cellular process;death;developmental process;multicellular organismal process;neurological system process;response to stimulus;response to stress;signaling	cell part;extracellular organelle;intracellular membrane-bounded organelle;intracellular non-membrane-bounded organelle;intracellular organelle;macromolecular complex;membrane;mitochondrion;nucleus;organelle;plasma membrane;protein complex;vesicle	Calcium signaling pathway;Huntington's disease;Parkinson's disease	Porin_3	MOM	literature, APEX_IMS, yeast mito homolog+, mito protein domain+, coexpression++, MS/MS++	MitoDomain
725	P61027	Ras-related protein Rab-10	Rab10						30.0712	29.7517	29.9113	29.9424	0.171648	0.611546	0.175973	0.819054	0.128781	0.265728	0.297344	0.629222	0.159645	0.375808	0.248433	0.741702	0.159881	0.345915	0.32291	0.632802	0.190744	0.423297	P61027	anatomical structure morphogenesis;biological regulation;cell differentiation;cellular component morphogenesis;cellular component organization;cellular localization;cellular membrane organization;cellular process;developmental process;endoplasmic reticulum organization;endosome transport;establishment of localization;establishment or maintenance of cell polarity;Golgi vesicle transport;immune sys…	cell part;cell projection;cilium;cytoplasmic membrane-bounded vesicle;endosome;extracellular organelle;Golgi apparatus;intracellular membrane-bounded organelle;intracellular organelle;membrane;organelle;plasma membrane;vesicle		Ras
903	P99027	60S acidic ribosomal protein P2	Rplp2						30.0242	30.0034	30.1622	29.9698	0.076238	0.788908	0.0983467	0.902922	0.0543466	0.135036	0.26365	0.651458	0.158808	0.354816	0.183223	0.796354	-0.138097	-0.279198	0.0990943	0.919653	-0.0336351	-0.103673	P99027	biosynthetic process;cellular metabolic process;cellular process;macromolecule metabolic process;metabolic process;translational elongation	cell part;extracellular organelle;macromolecular complex;membrane;organelle;ribonucleoprotein complex;vesicle	Ribosome
1494	Q8C7H1	Methylmalonic aciduria type A homolog, mitochondrial	Mmaa						32.2871	32.2406	32.3994	32.0576	1.59301	0.126726	1.03068	0.519154	0.229513	0.728397	1.18459	0.454573	0.158781	0.586891	0.437737	0.736607	-0.112217	-0.35679	1.3672	0.440829	-0.182949	-0.673904	Q8C7H1	biosynthetic process;cellular metabolic process;cellular nitrogen compound metabolic process;cellular process;cofactor metabolic process;heterocycle metabolic process;metabolic process;nitrogen compound metabolic process;small molecule metabolic process;vitamin metabolic process	cell part;intracellular membrane-bounded organelle;intracellular organelle;mitochondrion;organelle		ArgK	Matrix	manual, targetP signal, coexpression+	NonMitoDomain
756	P62301	40S ribosomal protein S13	Rps13						30.3164	29.8656	30.0231	30.2161	0.44493	0.323878	0.141778	0.848635	0.100351	0.214181	0.252403	0.65788	0.157438	0.346229	0.353614	0.626589	0.293347	0.52641	1.95595	0.190517	0.350433	1.18092	P62301	biological regulation;biosynthetic process;cellular metabolic process;cellular process;macromolecule metabolic process;metabolic process;primary metabolic process;protein metabolic process;translation	cell part;extracellular organelle;intracellular membrane-bounded organelle;intracellular non-membrane-bounded organelle;intracellular organelle;macromolecular complex;membrane;nucleolus;nucleus;organelle;ribonucleoprotein complex;small ribosomal subunit;vesicle	Ribosome	Ribosomal_S13_N;Ribosomal_S15
1543	Q8JZN5	Acyl-CoA dehydrogenase family member 9, mitochondrial	Acad9						33.64	33.76	33.9171	33.6315	0.746799	0.288621	0.0163944	0.986201	0.00851822	0.0226592	1.04346	0.470449	0.15716	0.565363	0.887227	0.518073	-0.277113	-0.774428	0.541312	0.63894	-0.128471	-0.414292	Q8JZN5	cellular component assembly;cellular component organization;cellular macromolecular complex assembly;cellular process;macromolecular complex assembly;protein complex assembly;protein complex biogenesis	cell part;cell projection;intracellular membrane-bounded organelle;intracellular organelle;mitochondrion;neuron projection;nucleus;organelle	Geraniol degradation;Naphthalene degradation	Acyl-CoA_dh_1;Acyl-CoA_dh_M;Acyl-CoA_dh_N	MIM	literature, APEX_matrix, targetP signal+, mito protein domain+, MS/MS++	MitoDomain
2230	Q9DB77	Cytochrome b-c1 complex subunit 2, mitochondrial	Uqcrc2						37.48	37.4335	37.5896	37.2816	1.04137	0.230081	0.744728	0.59688	0.198412	0.599845	0.962813	0.485771	0.156059	0.551549	0.391283	0.744462	-0.109568	-0.339558	0.798402	0.549696	-0.15192	-0.515844	Q9DB77	metabolic process	cell part;extracellular organelle;intracellular membrane-bounded organelle;intracellular organelle;macromolecular complex;membrane;mitochondrion;organelle;protein complex;respiratory chain complex III;vesicle	Alzheimer's disease;Cardiac muscle contraction;Huntington's disease;Oxidative phosphorylation;Parkinson's disease	Peptidase_M16;Peptidase_M16_C	MIM	literature, APEX_matrix, targetP signal, yeast mito homolog+, Rickettsial homolog, mito protein domain+, induction, coexpression++, MS/MS++	MitoDomain
1692	Q8VEM8	Phosphate carrier protein, mitochondrial	Slc25a3						34.0777	34.0776	34.2333	34.1969	0.0462013	0.844838	0.160141	0.836738	-0.119162	-0.2451	0.280309	0.644817	0.155686	0.361704	0.223397	0.757265	-0.155591	-0.324496	0.197327	0.765943	0.119257	0.271969	Q8VEM8		cell part;extracellular organelle;intracellular membrane-bounded organelle;intracellular organelle;membrane;mitochondrion;organelle;vesicle		Mito_carr	MIM	literature, targetP signal, yeast mito homolog++, mito protein domain+, induction, coexpression++, MS/MS++	MitoDomain
905	P99029	Peroxiredoxin-5, mitochondrial	Prdx5						34.4021	34.5273	34.6817	34.2389	1.41424	0.0934197	0.384649	0.718315	0.163165	0.42348	1.72107	0.426246	0.154346	0.621129	0.941772	0.50422	-0.279579	-0.795587	1.30789	0.301683	-0.288398	-0.9089	P99029	biological regulation;catabolic process;cellular metabolic process;cellular nitrogen compound metabolic process;cellular process;cofactor metabolic process;heterocycle metabolic process;metabolic process;nitrogen compound metabolic process;nucleobase-containing compound metabolic process;nucleobase-containing small molecule metabolic process;nucleotide metabolic process;primary metabolic process;…	cell part;cytoplasm;cytosol;extracellular organelle;extracellular space;intracellular membrane-bounded organelle;intracellular organelle;microbody;mitochondrion;nucleus;organelle;peroxisome;vesicle	Peroxisome	Redoxin	Matrix	literature, APEX_matrix, targetP signal, mito protein domain, induction, MS/MS++	SharedDomain
136	O35680	28S ribosomal protein S12, mitochondrial	Mrps12						29.0051	28.9911	29.145	29.082	0.247418	0.397031	0.365234	0.542224	0.7679	0.691568	0.168283	0.725938	0.153918	0.277921	0.18598	0.793811	-0.139837	-0.282806	0.347603	0.445269	-0.753819	-0.666348	O35680	biosynthetic process;cellular metabolic process;cellular process;macromolecule metabolic process;metabolic process;primary metabolic process;protein metabolic process;translation	cell part;intracellular membrane-bounded organelle;intracellular organelle;macromolecular complex;mitochondrion;organelle;ribonucleoprotein complex;small ribosomal subunit		Ribosom_S12_S23	Matrix	literature, targetP signal, yeast mito homolog++, Rickettsial homolog, mito protein domain, induction, coexpression+, MS/MS+	SharedDomain
2166	Q9D6K8	FUN14 domain-containing protein 2	Fundc2	+					29.0437	29.6555	29.8081	29.3899	1.33834	0.0444407	0.52482	0.545439	-0.346189	-0.686458	0.370789	0.604482	0.152544	0.402925	1.86011	0.117193	-0.764347	-1.81043	0.431855	0.516322	-0.265614	-0.560247	Q9D6K8	autophagy;catabolic process;cellular metabolic process;cellular process;metabolic process	cell part;intracellular membrane-bounded organelle;intracellular organelle;mitochondrion;nucleus;organelle		FUN14	MOM	mito protein domain+, MS/MS++	MitoDomain
338	P10649	Glutathione S-transferase Mu 1	Gstm1						28.9902	29.0545	29.2064	28.2393	0.424134	0.217434	0.0775199	0.870811	-0.229343	-0.181398	0.180607	0.716645	0.15185	0.287561	0.51352	0.437777	-1.19646	-0.941578	1.42524	0.0743316	-0.815267	-1.60935	P10649;Q80W21;P19639;Q8R5I6;O35660;P48774	amine metabolic process;biological regulation;catabolic process;cellular amino acid metabolic process;cellular aromatic compound metabolic process;cellular ketone metabolic process;cellular metabolic process;cellular nitrogen compound metabolic process;cellular process;metabolic process;nitrogen compound metabolic process;organic acid metabolic process;peptide metabolic process;primary metabolic …	cell part;cytoplasm;cytosol;endoplasmic reticulum;extracellular organelle;intracellular membrane-bounded organelle;intracellular organelle;nucleus;organelle;vesicle	Drug metabolism - cytochrome P450;Glutathione metabolism;Metabolism of xenobiotics by cytochrome P450	GST_C;GST_N
743	P62077	Mitochondrial import inner membrane translocase subunit Tim8 B	Timm8b						28.0975	28.772	28.1462	28.5481	0.0699689	0.715882	0.49085	0.519479	-0.450641	-0.728589	0.0629248	0.864912	0.150544	0.14349	0.0330292	0.955369	-0.0486965	-0.0687712	0.288183	0.51909	0.552489	0.553156	P62077	establishment of localization;protein transport;transport	cell part;extracellular space;intracellular membrane-bounded organelle;intracellular organelle;membrane;mitochondrion;organelle		zf-Tim10_DDP	MIM	literature, yeast mito homolog+, mito protein domain+, induction, coexpression, MS/MS++	MitoDomain
744	P62082	40S ribosomal protein S7	Rps7						30.1479	30.4411	30.5916	30.4123	0.105539	0.659654	0.199457	0.753404	-0.264434	-0.365284	0.180703	0.717651	0.150442	0.286627	0.360872	0.59051	-0.443673	-0.606712	0.0316946	0.962784	-0.0287971	-0.0561691	P62082	anatomical structure formation involved in morphogenesis;biosynthetic process;cell differentiation;cellular metabolic process;cellular nitrogen compound metabolic process;cellular process;cytoplasmic translation;developmental process;macromolecule metabolic process;metabolic process;nitrogen compound metabolic process;nucleobase-containing compound metabolic process;primary metabolic process;prot…	cell part;cytoplasm;extracellular organelle;intracellular membrane-bounded organelle;intracellular non-membrane-bounded organelle;intracellular organelle;macromolecular complex;membrane;microtubule organizing center;nucleolus;nucleus;organelle;preribosome;ribonucleoprotein complex;ribosome;small ribosomal subunit;vesicle	Ribosome	Ribosomal_S7e
109	O09167	60S ribosomal protein L21	Rpl21						30.4671	30.1058	30.2559	30.547	0.686197	0.217564	0.127611	0.870567	-0.0798345	-0.183627	0.339149	0.616968	0.150123	0.38561	0.322688	0.68225	0.21122	0.442181	2.02132	0.134498	0.441177	1.38875	O09167	biosynthetic process;cellular metabolic process;cellular process;macromolecule metabolic process;metabolic process;primary metabolic process;protein metabolic process;translation	cell part;cytoplasm;intracellular non-membrane-bounded organelle;intracellular organelle;macromolecular complex;membrane;nucleolus;organelle;ribonucleoprotein complex		Ribosomal_L21e
986	Q3TUH1	Phosphatidate cytidylyltransferase, mitochondrial	Tamm41						29.0426	29.187	29.3347	29.0021	0.322403	0.459408	0.076774	0.927437	0.0405126	0.103957	0.229374	0.685262	0.147664	0.321503	0.691976	0.548353	-0.292053	-0.72194	0.31543	0.639501	-0.184901	-0.412948	Q3TUH1	biosynthetic process;cellular lipid metabolic process;cellular metabolic process;cellular process;glycerol ether metabolic process;lipid metabolic process;metabolic process;primary metabolic process;small molecule metabolic process	cell part;intracellular membrane-bounded organelle;intracellular organelle;mitochondrion;organelle		Mmp37
2190	Q9D7V9	N-acylethanolamine-hydrolyzing acid amidase	Naaa	+			+		26.8809	27.6914	27.839	27.1242	1.69956	0.0128246	0.70246	0.418692	-0.481403	-0.903207	0.151081	0.748868	0.147651	0.257513	2.2318	0.0298462	-1.19622	-2.45776	0.665909	0.295411	-0.567166	-0.929803	Q9D7V9	lipid metabolic process;metabolic process;primary metabolic process	cell part;cytoplasm;extracellular organelle;intracellular membrane-bounded organelle;intracellular organelle;lysosome;organelle;vacuole;vesicle		CBAH;NAAA-beta
583	P46638	Ras-related protein Rab-11B	Rab11b						29.5192	29.4267	29.5718	29.6168	0.139773	0.717855	0.179248	0.839074	-0.0976744	-0.236832	0.556176	0.55944	0.145054	0.451073	0.0930449	0.907447	-0.0525761	-0.129471	0.69924	0.50592	0.190153	0.572696	P46638;P62492;Q9WTL2	anatomical structure morphogenesis;biological regulation;cell morphogenesis;cellular component assembly;cellular component morphogenesis;cellular component organization;cellular localization;cellular membrane organization;cellular metabolic process;cellular process;cytokinesis;cytoskeleton organization;developmental process;establishment of localization;exocytosis;hormone transport;ion transport;…	cell part;cell projection;cytoplasm;cytoplasmic membrane-bounded vesicle;endosome;extracellular organelle;Golgi apparatus;intracellular membrane-bounded organelle;intracellular organelle;macromolecular complex;membrane;mitochondrion;neuron projection;organelle;plasma membrane;protein complex;pseudopodium;vesicle	Endocrine and other factor-regulated calcium reabsorption;Endocytosis;Pancreatic secretion;Vasopressin-regulated water reabsorption	Ras
2486	Q9WV55	Vesicle-associated membrane protein-associated protein A	Vapa						32.0805	32.2049	32.3497	32.2347	0.0949617	0.726244	0.220562	0.787434	-0.154286	-0.321291	0.219699	0.693834	0.144855	0.312208	0.356423	0.630414	-0.269247	-0.512114	0.0511446	0.942271	0.0298944	0.0737893	Q9WV55	biological regulation;cell death;cellular component organization;cellular localization;cellular membrane organization;cellular process;death;establishment of localization;Golgi vesicle transport;localization;membrane organization;organelle organization;response to stimulus;signal transduction;transport;vesicle organization;vesicle-mediated transport	cell part;cytoskeleton;endoplasmic reticulum;intracellular membrane-bounded organelle;intracellular non-membrane-bounded organelle;intracellular organelle;membrane;organelle;plasma membrane;vesicle	Tight junction	Motile_Sperm
2106	Q9D0L7	Armadillo repeat-containing protein 10	Armc10						26.677	26.2042	26.407	26.3715	0.0772655	0.722628	0.245005	0.701902	0.366275	0.453399	0.645276	0.546156	0.142746	0.466651	0.0749096	0.914209	0.0533657	0.117113	0.112329	0.805101	-0.170164	-0.223449	Q9D0L7	biological regulation	cell part;intracellular membrane-bounded organelle;intracellular organelle;membrane;mitochondrion;organelle		Arm_2	MOM	GFP, MS/MS	NonMitoDomain
1031	Q3URS9	Coiled-coil domain-containing protein 51	Ccdc51						29.3569	29.7046	29.8456	29.3751	0.623438	0.208599	0.0174912	0.981409	-0.0181522	-0.0328956	0.412501	0.605172	0.140958	0.401504	0.662506	0.464642	-0.488652	-0.880893	1.20606	0.281415	-0.329542	-0.957666	Q3URS9		cell part;intracellular membrane-bounded organelle;intracellular organelle;mitochondrion;nucleoplasm;organelle			MIM	APEX_matrix, targetP signal, MS/MS++	NA
483	P26638	Serine--tRNA ligase, cytoplasmic	Sars						25.9921	25.8146	25.7052	26.2412	0.0410947	0.834147	0.225784	0.743512	-0.222431	-0.373262	0.164484	0.740202	0.139119	0.264333	0.217103	0.738192	-0.205037	-0.35505	0.175094	0.755926	0.156513	0.285894	P26638	amine metabolic process;cellular amino acid metabolic process;cellular ketone metabolic process;cellular metabolic process;cellular nitrogen compound metabolic process;cellular process;macromolecule metabolic process;metabolic process;nitrogen compound metabolic process;nucleobase-containing compound metabolic process;organic acid metabolic process;primary metabolic process;RNA metabolic process;…	cell part;cytoplasm;extracellular organelle;intracellular membrane-bounded organelle;intracellular organelle;mitochondrion;organelle;vesicle	Aminoacyl-tRNA biosynthesis	Seryl_tRNA_N;tRNA-synt_2b
1682	Q8VE22	28S ribosomal protein S23, mitochondrial	Mrps23						30.3602	30.7049	30.8427	30.4555	0.793428	0.171633	0.124659	0.860423	-0.0952778	-0.195986	0.52952	0.579623	0.137832	0.430354	0.860509	0.418525	-0.482516	-1.00115	0.987134	0.389416	-0.249406	-0.756289	Q8VE22	biosynthetic process;cellular metabolic process;cellular process;macromolecule metabolic process;metabolic process;primary metabolic process;protein metabolic process;translation	cell part;cytoskeleton;intracellular membrane-bounded organelle;intracellular non-membrane-bounded organelle;intracellular organelle;macromolecular complex;membrane;mitochondrion;organelle;ribonucleoprotein complex;small ribosomal subunit		MRP-S23	Matrix	literature, APEX_matrix, yeast mito homolog++, mito protein domain+, induction, coexpression++, MS/MS++	MitoDomain
1949	Q9CQE8	UPF0568 protein C14orf166 homolog							27.8154	27.7556	27.893	27.7987	0.00933075	0.948892	0.0213782	0.980138	0.0167584	0.035896	0.138796	0.768549	0.137487	0.239125	0.0986005	0.887345	-0.0776396	-0.158918	0.0417884	0.939232	0.0430889	0.0771466	Q9CQE8	biological regulation;biosynthetic process;cellular metabolic process;cellular nitrogen compound metabolic process;cellular process;macromolecule metabolic process;metabolic process;nitrogen compound metabolic process;nucleobase-containing compound metabolic process;primary metabolic process;RNA metabolic process;RNA processing;RNA splicing;tRNA metabolic process;tRNA processing	cell part;cytoplasm;cytosol;intracellular membrane-bounded organelle;intracellular organelle;macromolecular complex;microtubule organizing center;nucleoplasm;nucleus;organelle;protein complex		RLL
2459	Q9WTI7	Unconventional myosin-Ic	Myo1c						33.2176	32.8941	33.031	33.1797	0.830812	0.239024	0.0891102	0.923817	0.0379887	0.107025	0.477951	0.59377	0.136951	0.415001	0.523793	0.630968	0.186624	0.512262	1.2859	0.303914	0.285586	0.898217	Q9WTI7;O88329	biological regulation;cellular component assembly;cellular component organization;cellular localization;cellular process;establishment of localization;localization;multicellular organismal process;neurological system process;nucleobase-containing compound transport;organelle localization;protein targeting;protein transport;regulation of transport;transport	brush border;cell part;cell projection;cytoplasm;cytoplasmic membrane-bounded vesicle;cytoskeleton;cytosol;extracellular organelle;intracellular membrane-bounded organelle;intracellular non-membrane-bounded organelle;intracellular organelle;macromolecular complex;membrane;microvillus;mitochondrion;nuclear pore;nucleolus;nucleoplasm;organelle;plasma membrane;protein complex;vesicle		IQ;Myosin_head;Myosin_TH1
2206	Q9D8S9	BolA-like protein 1	Bola1	+					29.7712	29.7776	29.9145	29.1553	2.6237	0.0065	2.30285	0.0744155	0.615916	1.79803	0.323413	0.645349	0.136914	0.360628	0.391052	0.702979	-0.143294	-0.397467	2.04686	0.059381	-0.622296	-1.71054	Q9D8S9		cell part;extracellular region;intracellular membrane-bounded organelle;intracellular organelle;mitochondrion;organelle		BolA	Matrix	GFP, targetP signal+, Rickettsial homolog, mito protein domain, coexpression, MS/MS++	SharedDomain
2288	Q9EP89	Serine beta-lactamase-like protein LACTB, mitochondrial	Lactb	+					30.242	30.3521	30.4886	30.0818	3.16506	0.0249058	0.934562	0.626815	0.160257	0.557691	1.49074	0.487059	0.136524	0.547767	1.38129	0.487407	-0.246611	-0.834697	3.92103	0.189294	-0.270343	-1.17162	Q9EP89		cell part;cytoplasm;intracellular membrane-bounded organelle;intracellular organelle;mitochondrion;organelle		Beta-lactamase	IMS	literature, APEX_IMS, targetP signal, Rickettsial homolog, mito protein domain, coexpression, MS/MS++	SharedDomain
2335	Q9JHU4	Cytoplasmic dynein 1 heavy chain 1	Dync1h1						31.8595	31.6918	31.8255	31.963	0.832351	0.317961	1.18872	0.718295	-0.103489	-0.420962	0.404427	0.616862	0.133691	0.386784	0.100292	0.925814	0.0340676	0.104934	1.66216	0.289923	0.271248	0.941256	Q9JHU4	cellular component assembly;cellular component movement;cellular component organization;cellular macromolecular complex assembly;cellular process;cytoskeleton organization;establishment of localization;macromolecular complex assembly;organelle organization;ribonucleoprotein complex assembly;transport	cell part;cell projection;centrosome;cytoplasm;extracellular organelle;filopodium;intracellular non-membrane-bounded organelle;intracellular organelle;macromolecular complex;membrane;microtubule organizing center;organelle;protein complex;vesicle	Phagosome;Vasopressin-regulated water reabsorption	AAA_5;AAA_8;DHC_N1;DHC_N2;Dynein_heavy;MT
2018	Q9CRD2	ER membrane protein complex subunit 2	Emc2						28.1723	27.8242	27.9576	27.8922	0.369243	0.347802	0.457691	0.536114	-0.454487	-0.702365	0.441033	0.607466	0.133434	0.397918	0.543525	0.502021	-0.519855	-0.807204	0.183445	0.833677	0.0680656	0.197258	Q9CRD2		cell part;cytoplasm;endoplasmic reticulum;intracellular membrane-bounded organelle;intracellular non-membrane-bounded organelle;intracellular organelle;macromolecular complex;mitochondrion;nucleolus;organelle;protein complex		TPR_2
1355	Q8BGH2	Sorting and assembly machinery component 50 homolog	Samm50						33.4318	33.5468	33.6798	33.4594	0.0490343	0.814395	0.0217721	0.975978	-0.0275497	-0.0436642	0.214519	0.705716	0.132946	0.297215	0.248407	0.701542	-0.247951	-0.408712	0.11368	0.847394	-0.0874548	-0.18014	Q8BGH2	cellular component organization;cellular membrane organization;cellular process;establishment of localization;membrane organization;mitochondrion organization;organelle organization;protein targeting;protein transport;transport	cell part;extracellular organelle;intracellular membrane-bounded organelle;intracellular organelle;macromolecular complex;membrane;mitochondrion;organelle;protein complex;vesicle		Bac_surface_Ag	MOM	literature, APEX_IMS, APEX_matrix, yeast mito homolog++, Rickettsial homolog, induction, coexpression++, MS/MS++	NA
1361	Q8BGY7	Protein FAM210A	Fam210a						30.2382	30.0166	30.1471	30.283	0.0705314	0.765798	0.0435531	0.951665	-0.044724	-0.0801949	0.178034	0.736347	0.130527	0.268816	0.0877025	0.886984	0.0911007	0.157863	0.463265	0.503753	0.266352	0.579765	Q8BGY7		cell part;intracellular membrane-bounded organelle;intracellular organelle;mitochondrion;organelle		DUF1279	MIM	GFP, targetP signal, induction, coexpression++, MS/MS	NA
1172	Q62234	Myomesin-1	Myom1	+				+	31.2156	27.7066	27.8371	30.3431	1.01497	0.0296347	0.174741	0.727736	0.872488	0.407643	0.0458707	0.898963	0.13051	0.109365	0.93917	0.144497	3.37854	1.66102	1.17696	0.0391579	2.63656	1.91317	Q62234	multicellular organismal process;muscle contraction	cell part;cytoskeleton;intracellular non-membrane-bounded organelle;intracellular organelle;macromolecular complex;organelle;protein complex		fn3;I-set
2502	Q9WVK4	EH domain-containing protein 1	Ehd1						32.2967	32.3561	32.4861	32.3185	0.0948167	0.764243	0.0363225	0.970677	-0.0218039	-0.0534967	0.253002	0.689258	0.130034	0.317188	0.311766	0.698248	-0.189406	-0.415095	0.0935213	0.919698	-0.0375681	-0.1084	Q9WVK4;Q9QXY6	biological regulation;cellular component assembly;cellular component organization;cellular membrane organization;cellular process;endocytosis;endosome transport;establishment of localization;homeostatic process;macromolecular complex assembly;membrane invagination;membrane organization;multicellular organismal process;protein complex assembly;protein targeting;protein transport;transport;vesicle-…	cell part;cytoplasm;cytoplasmic membrane-bounded vesicle;endosome;extracellular organelle;intracellular membrane-bounded organelle;intracellular organelle;lipid particle;membrane;organelle;plasma membrane;vesicle	Endocytosis
711	P59017	Bcl-2-like protein 13	Bcl2l13						30.6228	30.5447	30.6746	30.6591	0.0190408	0.92122	0.0431366	0.956373	-0.0363092	-0.0736386	0.248505	0.691345	0.129894	0.314538	0.059457	0.928718	-0.0517845	-0.101914	0.243999	0.747215	0.114419	0.292968	P59017	biological regulation;cell death;cellular process;death	cell part;intracellular membrane-bounded organelle;intracellular organelle;membrane;mitochondrion;organelle		Bcl-2	MOM	literature, mito protein domain, coexpression, MS/MS+	SharedDomain
473	P25444	40S ribosomal protein S2	Rps2						31.0251	30.9462	31.0759	31.0449	0.0807506	0.833601	0.0431542	0.971143	-0.0198607	-0.0551311	0.458597	0.607769	0.129661	0.396105	0.101359	0.904609	-0.0507774	-0.132229	0.504692	0.699199	0.0987444	0.34093	P25444	biological regulation;biosynthetic process;cellular metabolic process;cellular process;macromolecule metabolic process;metabolic process;primary metabolic process;protein metabolic process;response to chemical stimulus;response to stimulus;translation	cell part;cytoplasm;extracellular organelle;intracellular membrane-bounded organelle;intracellular organelle;macromolecular complex;membrane;nucleoplasm;nucleus;organelle;ribonucleoprotein complex;small ribosomal subunit;vesicle	Ribosome	Ribosomal_S5;Ribosomal_S5_C
2383	Q9JLZ3	Methylglutaconyl-CoA hydratase, mitochondrial	Auh						33.8553	33.9211	34.0484	33.7249	1.04938	0.213617	0.386239	0.742608	0.130341	0.375066	0.947283	0.540008	0.127239	0.473767	0.658611	0.611212	-0.193076	-0.566471	1.27925	0.42582	-0.196177	-0.697147	Q9JLZ3	amine metabolic process;catabolic process;cellular amino acid metabolic process;cellular ketone metabolic process;cellular metabolic process;cellular nitrogen compound metabolic process;cellular process;macromolecule metabolic process;metabolic process;mRNA metabolic process;nitrogen compound metabolic process;nucleobase-containing compound metabolic process;organic acid metabolic process;primary…	cell part;intracellular membrane-bounded organelle;intracellular organelle;mitochondrion;organelle	Valine, leucine and isoleucine degradation	ECH	Matrix	literature, APEX_matrix, targetP signal, yeast mito homolog+, Rickettsial homolog, mito protein domain, induction, coexpression++, MS/MS++	SharedDomain
2547	Q9Z2V4	Phosphoenolpyruvate carboxykinase, cytosolic [GTP]	Pck1					+	27.4062	27.2143	27.6984	27.0099	0.910563	0.0531564	0.109764	0.836508	0.280436	0.24491	0.113411	0.805447	0.126112	0.205877	0.675854	0.347586	-1.27725	-1.14853	1.60597	0.0277455	-1.43157	-2.10186	Q9Z2V4	alcohol metabolic process;biological regulation;biosynthetic process;carbohydrate metabolic process;cell communication;cellular ketone metabolic process;cellular metabolic process;cellular process;homeostatic process;lipid metabolic process;macromolecule metabolic process;macromolecule modification;metabolic process;organic acid metabolic process;primary metabolic process;protein acylation;protei…	cell part;cytosol;extracellular organelle;organelle;vesicle	Adipocytokine signaling pathway;Citrate cycle (TCA cycle);Glycolysis / Gluconeogenesis;Insulin signaling pathway;PPAR signaling pathway;Proximal tubule bicarbonate reclamation;Pyruvate metabolism	PEPCK
1594	Q8K4Z3	NAD(P)H-hydrate epimerase	Apoa1bp						31.5184	31.5064	31.6325	31.2567	1.71225	0.0935806	1.05781	0.485417	0.261658	0.796981	1.00437	0.539117	0.12605	0.476333	0.698243	0.701278	-0.114101	-0.408499	1.08508	0.379832	-0.249709	-0.78086	Q8K4Z3	cellular component assembly;cellular component organization;cellular metabolic process;cellular nitrogen compound metabolic process;cellular process;cofactor metabolic process;heterocycle metabolic process;macromolecular complex assembly;metabolic process;nitrogen compound metabolic process;nucleobase-containing compound metabolic process;nucleobase-containing small molecule metabolic process;nuc…	cell body;cell part;cell projection;cilium;cytoplasm;extracellular organelle;extracellular region;extracellular space;intracellular membrane-bounded organelle;intracellular organelle;mitochondrion;nucleoplasm;organelle;vesicle		YjeF_N	Matrix	APEX_matrix, targetP signal, yeast mito homolog, mito protein domain, coexpression, MS/MS++	SharedDomain
1668	Q8VD26	Transmembrane protein 143	Tmem143						32.4753	32.6856	32.8117	32.5147	0.311855	0.460617	0.0483362	0.950743	-0.0393362	-0.081136	0.294477	0.671748	0.126024	0.332592	0.560846	0.554417	-0.336336	-0.700745	0.404048	0.616524	-0.170976	-0.44247	Q8VD26	cell differentiation;cellular process;developmental process	cell part;intracellular membrane-bounded organelle;intracellular organelle;mitochondrion;organelle		DUF3754	MIM	targetP signal, coexpression+, MS/MS	NA
524	P34884	Macrophage migration inhibitory factor	Mif						28.7138	28.2729	28.6954	27.9767	0.00372719	0.966753	0.00424206	0.99445	-0.00966549	-0.0100563	0.0431973	0.904909	0.125738	0.103612	0.0338773	0.945983	0.111316	0.0834843	0.168167	0.715544	0.246719	0.321462	P34884	aging;biological regulation;biosynthetic process;cell proliferation;cellular component assembly;cellular component organization;cellular ketone metabolic process;cellular lipid metabolic process;cellular metabolic process;cellular process;developmental process;immune system process;lipid metabolic process;locomotion;macromolecular complex assembly;metabolic process;organic acid metabolic process;…	cell part;cell surface;cytoplasm;extracellular organelle;extracellular region;extracellular space;nucleoplasm;organelle;vesicle	Phenylalanine metabolism;Tyrosine metabolism	MIF
226	O88967	ATP-dependent zinc metalloprotease YME1L1	Yme1l1						29.7352	30.1827	30.3066	29.9066	1.04215	0.0988609	0.304189	0.733877	-0.171337	-0.392353	0.243357	0.699674	0.123971	0.304655	1.0256	0.32944	-0.571409	-1.17149	1.14263	0.330746	-0.276101	-0.845329	O88967	cell proliferation;cellular component organization;cellular process;macromolecule metabolic process;metabolic process;mitochondrion organization;organelle organization;primary metabolic process;protein metabolic process;proteolysis;proteolysis involved in cellular protein catabolic process	cell part;intracellular membrane-bounded organelle;intracellular organelle;membrane;mitochondrion;organelle		AAA;Peptidase_M41	MIM	literature, APEX_IMS, yeast mito homolog, Rickettsial homolog, mito protein domain+, MS/MS+	MitoDomain
19	B1AXP6	Mitochondrial import receptor subunit TOM5 homolog	Tomm5						29.3172	29.5305	29.6542	29.6359	0.0945921	0.695604	0.327709	0.658871	-0.318675	-0.519386	0.134938	0.784653	0.123743	0.226595	0.370028	0.610074	-0.336982	-0.566168	0.105955	0.841746	0.105435	0.185978	B1AXP6	establishment of localization;protein targeting;protein transport;transport	cell part;intracellular membrane-bounded organelle;intracellular organelle;macromolecular complex;mitochondrion;organelle;protein complex		TOM_sub5	MOM	literature, mito protein domain+, MS/MS++	MitoDomain
2125	Q9D1I2	Bcl10-interacting CARD protein							27.8792	27.6386	27.7623	27.6494	0.0255263	0.872114	0.197487	0.770098	0.229817	0.348592	0.103694	0.817915	0.12367	0.193556	0.0831871	0.883548	0.116881	0.16508	0.00945526	0.988903	0.0107336	0.0184602	Q9D1I2	biological regulation	cell part;membrane		CARD
1119	Q61171	Peroxiredoxin-2	Prdx2	+			+	+	32.0962	30.3887	30.5119	31.3373	2.40601	0.0029313	0.703395	0.331964	0.758889	1.04767	0.211699	0.718629	0.123233	0.285345	1.71966	0.0414872	1.5843	2.26923	1.80794	0.0376	0.948647	1.9608	Q61171	anatomical structure development;biological regulation;catabolic process;cell activation;cell proliferation;cellular metabolic process;cellular process;developmental process;homeostatic process;immune system process;macromolecule metabolic process;macromolecule modification;metabolic process;multicellular organismal process;phosphorus metabolic process;primary metabolic process;protein metabolic …	cell part;extracellular organelle;intracellular membrane-bounded organelle;intracellular organelle;mitochondrion;organelle;vesicle		1-cysPrx_C;AhpC-TSA	unknown	GFP, Rickettsial homolog, mito protein domain, coexpression	SharedDomain
421	P17751	Triosephosphate isomerase	Tpi1						29.8347	29.8268	29.9482	29.6262	0.451654	0.406137	0.462681	0.658534	0.208477	0.516982	0.388309	0.645005	0.121428	0.360515	0.186705	0.806679	-0.113529	-0.259049	1.89648	0.379359	-0.200577	-0.779952	P17751	alcohol metabolic process;biosynthetic process;carbohydrate metabolic process;catabolic process;cellular aldehyde metabolic process;cellular metabolic process;cellular nitrogen compound metabolic process;cellular process;cofactor metabolic process;developmental process;generation of precursor metabolites and energy;heterocycle metabolic process;metabolic process;multicellular organismal developme…	cell part;extracellular organelle;extracellular space;intracellular membrane-bounded organelle;intracellular organelle;nucleus;organelle;vesicle	Carbon fixation in photosynthetic organisms;Fructose and mannose metabolism;Glycolysis / Gluconeogenesis;Inositol phosphate metabolism	TIM
727	P61164	Alpha-centractin	Actr1a						28.1807	27.6156	27.7368	27.8923	0.87941	0.137133	0.617222	0.547551	0.288394	0.683554	0.203975	0.726168	0.121242	0.278341	0.701697	0.465645	0.44388	0.874963	1.4641	0.30066	0.276728	0.917844	P61164		cell part;centrosome;cytoplasm;extracellular organelle;intracellular non-membrane-bounded organelle;intracellular organelle;macromolecular complex;microtubule organizing center;organelle;protein complex;vesicle		Actin
2262	Q9DCC8	Mitochondrial import receptor subunit TOM20 homolog	Tomm20						29.0798	28.6921	28.8128	28.7854	0.100909	0.647015	0.248792	0.671991	-0.499865	-0.490669	0.365325	0.653769	0.120756	0.351924	0.269386	0.626884	-0.527264	-0.523543	0.183925	0.79814	0.0933571	0.234268	Q9DCC8	cellular process;establishment of localization;protein targeting;protein transport;transmembrane transport;transport	cell part;intracellular membrane-bounded organelle;intracellular organelle;macromolecular complex;mitochondrial envelope;mitochondrion;organelle;protein complex		MAS20	MOM	literature, yeast mito homolog+	NA
1242	Q6P8J7	Creatine kinase S-type, mitochondrial	Ckmt2						33.3425	32.9241	33.0422	32.6671	0.0895409	0.659701	0.387157	0.536125	0.675311	0.701415	0.0654547	0.867811	0.118097	0.140272	0.134534	0.788314	0.300261	0.288142	0.188932	0.688346	-0.256952	-0.350218	Q6P8J7;P30275	amine metabolic process;biological regulation;cellular amino acid metabolic process;cellular ketone metabolic process;cellular metabolic process;cellular nitrogen compound metabolic process;cellular process;metabolic process;nitrogen compound metabolic process;organic acid metabolic process;primary metabolic process;small molecule metabolic process	cell part;extracellular organelle;intracellular membrane-bounded organelle;intracellular organelle;membrane;mitochondrion;organelle;vesicle	Arginine and proline metabolism	ATP-gua_Ptrans;ATP-gua_PtransN	MIM	literature, targetP signal, mito protein domain, induction, coexpression, MS/MS++;literature, targetP signal, mito protein domain, MS/MS++	SharedDomain;SharedDomain
896	P97855	Ras GTPase-activating protein-binding protein 1	G3bp1						28.5748	28.7003	28.8183	28.7672	0.122594	0.698339	0.463413	0.668645	-0.192344	-0.496649	0.166248	0.758969	0.117992	0.248845	0.3515	0.650122	-0.243444	-0.488873	0.177866	0.836272	0.0668921	0.19307	P97855	biological regulation;establishment of localization;transport	cell part;cytoplasm;cytosol;intracellular membrane-bounded organelle;intracellular non-membrane-bounded organelle;intracellular organelle;macromolecular complex;membrane;nucleus;organelle;plasma membrane;ribonucleoprotein complex		NTF2;RRM_1
529	P35279	Ras-related protein Rab-6A	Rab6a						29.1758	29.056	29.1732	29.0884	0.269013	0.36394	0.385963	0.516723	-0.873817	-0.734588	0.159213	0.764294	0.117179	0.242675	0.432561	0.501427	-0.958581	-0.806968	0.0389443	0.950586	0.0324144	0.0663441	P35279;P61294	biological regulation;cellular localization;cellular metabolic process;cellular process;endosome transport;establishment of localization;Golgi vesicle transport;immune system process;localization;macromolecule metabolic process;macromolecule modification;metabolic process;one-carbon metabolic process;peptidyl-amino acid modification;primary metabolic process;protein alkylation;protein metabolic p…	cell part;cytoplasmic membrane-bounded vesicle;cytosol;extracellular organelle;Golgi apparatus;intracellular membrane-bounded organelle;intracellular organelle;membrane;organelle;vesicle		Ras
718	P63260	Actin, cytoplasmic 2	Actg1						33.5913	33.3518	33.4685	33.5012	0.0488379	0.824	0.0844545	0.891486	0.0900946	0.153704	0.218156	0.723029	0.116642	0.281845	0.111928	0.859433	0.12283	0.202473	0.379061	0.646925	0.149378	0.401866	P63260;P60710;Q8BFZ3	anatomical structure development;anatomical structure morphogenesis;biological adhesion;biological regulation;cell adhesion;cellular component morphogenesis;cellular component organization;cellular process;chromatin modification;chromatin organization;chromosome organization;cytoskeleton organization;developmental process;homeostatic process;organelle organization	cell part;cell projection;cytoplasm;cytoskeleton;cytosol;extracellular organelle;extracellular space;histone methyltransferase complex;intracellular membrane-bounded organelle;intracellular non-membrane-bounded organelle;intracellular organelle;macromolecular complex;membrane;neuron projection;nucleus;organelle;plasma membrane;protein complex;ribonucleoprotein complex;vesicle	Adherens junction;Arrhythmogenic right ventricular cardiomyopathy (ARVC);Bacterial invasion of epithelial cells;Dilated cardiomyopathy;Focal adhesion;Hypertrophic cardiomyopathy (HCM);Leukocyte transendothelial migration;Pathogenic Escherichia coli infection;Phagosome;Phototransduction - fly;Regulation of actin cytoskeleton;Shigellosis;Tight junction;Vibrio cholerae infection;Viral myocarditis	Actin
1427	Q8BRF7	Sec1 family domain-containing protein 1	Scfd1						27.3283	27.6254	27.7405	27.4518	0.196565	0.535192	0.103723	0.862261	-0.12353	-0.193522	0.248204	0.707311	0.115172	0.296053	0.463313	0.557922	-0.412243	-0.685393	0.278547	0.664655	-0.173542	-0.378725	Q8BRF7	anatomical structure morphogenesis;biological regulation;cell morphogenesis;cellular component morphogenesis;cellular component organization;cellular membrane organization;cellular process;developmental process;endocytosis;establishment of localization;Golgi vesicle transport;membrane docking;membrane invagination;membrane organization;protein transport;regulation of transport;response to chemica…	cell part;cytoplasmic membrane-bounded vesicle;intracellular membrane-bounded organelle;intracellular organelle;macromolecular complex;membrane;organelle;plasma membrane;protein complex;vesicle		Sec1
2406	Q9QYC0	Alpha-adducin	Add1						28.4274	28.4704	28.5855	28.6682	0.169801	0.640936	0.390295	0.660467	-0.240796	-0.512143	0.357397	0.665427	0.115112	0.339609	0.243382	0.744522	-0.158147	-0.340875	0.625809	0.512642	0.197761	0.564308	Q9QYC0	anatomical structure morphogenesis;biological regulation;cell communication;cell differentiation;cell morphogenesis;cellular component assembly;cellular component morphogenesis;cellular component organization;cellular homeostasis;cellular process;cytoskeleton organization;developmental process;embryo development;growth;homeostatic process;macromolecule metabolic process;metabolic process;multicel…	cell part;cell projection;cytoskeleton;F-actin capping protein complex;intracellular membrane-bounded organelle;intracellular non-membrane-bounded organelle;intracellular organelle;macromolecular complex;membrane;neuron projection;nucleoplasm;nucleus;organelle;plasma membrane;protein complex		Aldolase_II
769	P62717	60S ribosomal protein L18a	Rpl18a						30.5237	30.7965	30.9111	30.6703	0.357441	0.415267	0.251314	0.776842	-0.146667	-0.334725	0.186677	0.745361	0.114541	0.260079	0.591543	0.526521	-0.387385	-0.761579	0.399906	0.666834	-0.126177	-0.372483	P62717	biosynthetic process;cellular metabolic process;cellular process;macromolecule metabolic process;metabolic process;primary metabolic process;protein metabolic process;translation	cell part;macromolecular complex;membrane;ribonucleoprotein complex	Ribosome	Ribosomal_L18ae
1142	Q61586	Glycerol-3-phosphate acyltransferase 1, mitochondrial	Gpam						30.3893	30.5786	30.692	30.644	0.118334	0.675129	0.324312	0.681338	-0.25469	-0.477466	0.166539	0.762378	0.113378	0.244861	0.374309	0.622261	-0.302632	-0.548705	0.100827	0.876855	0.0654359	0.149303	Q61586	biological regulation;biosynthetic process;cellular ketone metabolic process;cellular lipid metabolic process;cellular metabolic process;cellular process;cofactor metabolic process;establishment of localization;glycerol ether metabolic process;homeostatic process;immune system process;lipid metabolic process;metabolic process;multi-organism process;organic acid metabolic process;primary metabolic…	cell part;intracellular membrane-bounded organelle;intracellular organelle;membrane;mitochondrion;organelle;plasma membrane	Glycerolipid metabolism;Glycerophospholipid metabolism	Acyltransferase	Membrane	literature, mito protein domain, coexpression	SharedDomain
[truncated: 975 more rows]
