# Supplementary material for: 2-hydroxyglutarate mediates whitening of brown adipocytes coupled to nuclear softening upon mitochondrial dysfunction
Source: Nat Metab. 2025 Aug 1;7(8):1593–613. doi: 10.1038/s42255-025-01332-8 (PMC12373511; doi:10.1038/s42255-025-01332-8)
Supplement: Supplementary file 3 — Supplementary Tables 1–8 [file 42255_2025_1332_MOESM3_ESM.zip › Supplementary Table 5-AT.xlsx]

## Sheet: KO_WT
KO vs WT mBA Cells changes
Metabolite	Log2FC	p.val
homoarginine	2.69892	0.0256395
homocitrulline	2.13007	0.000130748
carnitine C5:1	1.7935	2.63665e-05
7,8-Dihydrobiopterin	1.75269	0.0203505
2-hydroxyglutarate	1.6667	0.00585703
N-acetylaspartylglutamate	1.65175	0.0843748
guanidinoacetate	1.60166	1.44018e-05
carnitine C4-OH	1.50416	0.0426995
lysine	1.31782	0.305658
carnitine C18-OH	1.26691	0.154012
7-methylguanine	1.16119	0.0669452
c18:3	1.10641	0.0547023
carnitine C5	1.07144	0.0408153
NADH	1.00159	0.517158
phosphoethanolamine	0.924757	0.0170738
epsilon-(gamma-Glutamyl)lysine	0.908411	0.058664
hippurate	0.821842	0.0590405
c16:2	0.792762	0.0441771
urocanate	0.783539	0.154187
glutamate	0.77335	0.0318744
carnitine C5-OH	0.720928	0.0439727
c18:2	0.711986	0.178051
carnitine C3-DC	0.710349	0.0979161
Uracil	0.67307	0.152819
Cytosine	0.650148	0.188673
c6:0	0.607973	0.162069
proline betaine	0.587158	0.187138
carnitine C8:1-OH	0.582513	0.197828
carnitine C8-OH	0.580484	0.392097
ascorbic acid 2-sulfate	0.527539	0.0127643
inositol	0.521864	0.254558
N-acetylaspartate	0.501957	0.390471
deoxycytidine	0.491981	0.179943
Gamma-Glutamylcysteine	0.452515	0.2022
hydroxymyristate	0.426492	0.153478
2-oxoglutarate	0.423631	0.261299
c19:1	0.410102	0.27233
pyroglutamate	0.40628	0.241533
carnitine C18:2	0.394627	0.412825
c18:1	0.391581	0.390922
palmitoyl sphingomyelin	0.387464	0.0633476
phosphorylcholine	0.370725	0.339169
cystine	0.349998	0.382971
c9:0	0.328714	0.515949
threonate	0.308577	0.205368
guanine	0.29754	0.545572
NADPH	0.297192	0.667557
c15:1	0.292828	0.293506
N6-Methyllysine	0.289773	0.567489
palmitoylethanolamide	0.287958	0.324457
c17:1	0.277665	0.22768
c20:2	0.269026	0.378308
c14:1	0.266038	0.320326
methionine	0.26002	0.236962
1-methylnicotinamide	0.248789	0.265122
aconitate	0.243129	0.171726
4-hydroxyphenyllactate	0.240165	0.376408
dipalmitoyl-phosphatidylcholine	0.238845	0.338168
malate	0.211139	0.7043
fumarate	0.191113	0.730377
Ergothioneine	0.187799	0.700467
glycerophosphocholine	0.187782	0.700508
carnitine C4	0.187176	0.793402
c10:0	0.179854	0.453635
Triethanolamine	0.179182	0.533421
c20:1	0.169999	0.664131
c17:0	0.147164	0.453329
valine	0.128888	0.444886
kynurenine	0.123092	0.779413
c16:1	0.115932	0.770784
targinine	0.111769	0.856712
thiamine pyrophosphate	0.109857	0.803746
c12:0	0.108445	0.637139
carnitine C12	0.106219	0.790664
1-methyladenosine	0.102829	0.638367
argininosuccinate	0.100593	0.918448
leucine	0.0907869	0.582069
tyrosine	0.0896272	0.478139
N6,N6,N6-Trimethyllysine	0.0848253	0.90511
carnitine C16:2	0.0784557	0.883174
carnitine C10	0.0749141	0.863956
oxidized glutathione	0.0689799	0.910287
Betaine	0.0678517	0.872016
carnitine	0.0667601	0.855794
S-adenosylmethionine	0.0620594	0.703572
glutathione reduced	0.0577776	0.763143
c20:0	0.0521048	0.845651
aspartate	0.0507871	0.900352
carnitine C16-OH	0.0499911	0.953087
Cytidine	0.0474396	0.865712
c14:0	0.0433754	0.861028
Xanthine	0.0422771	0.864056
trigonelline	0.0401687	0.914554
c15:0	0.0385072	0.869594
glycerol 2-phosphate	0.0384926	0.932907
isoleucine	0.0315065	0.871882
c20:4	0.0302547	0.868397
carnitine C14-OH	0.0296987	0.968294
2,2,6,6-Tetramethyl-4-piperidinol	0.0211098	0.969285
c22:1	0.016406	0.952926
nicotinamide	0.0160202	0.921028
carnitine C18	0.0140121	0.976542
c16:0	0.0093911	0.971796
Melamine	0.00931192	0.988889
carnitine C14:2	-0.00109752	0.998626
carnitine C8	-0.00142096	0.997711
asparagine	-0.00407977	0.989775
arginine	-0.0078104	0.987729
ureidopropionate	-0.0188927	0.941418
Uric acid	-0.0243713	0.910448
hydrocinnamate	-0.0298867	0.950814
methylthioadenosine	-0.0382027	0.845752
3-sulfinoalanine	-0.0390976	0.77147
phenylalanine	-0.0394947	0.717306
proline	-0.0499535	0.842065
AMP	-0.0529862	0.855996
GMP	-0.0557507	0.819023
pentitol	-0.0627467	0.852121
Methionine sulfoxide	-0.0679547	0.753982
choline	-0.0687414	0.867158
nicotinamide riboside	-0.0695259	0.850931
c18:0	-0.0729464	0.773271
N1-Methyl-2-pyridone-5-carboxamide	-0.0741379	0.65421
glucosamine 6-phosphate	-0.0833666	0.73628
beta-alanine	-0.0934216	0.729577
hydroxypalmitate	-0.0943104	0.630094
erythronate	-0.0948326	0.475947
4-Dodecylbenzenesulfonic acid	-0.0972627	0.768159
orotate	-0.0994137	0.732718
FAD	-0.103869	0.825913
hexose	-0.104961	0.715109
hypoxanthine	-0.1072	0.755503
taurine	-0.109398	0.568379
glutarate	-0.109882	0.700256
pentose phosphates	-0.112138	0.775081
carnitine C18:2-OH	-0.114635	0.792945
sarcosine	-0.115867	0.68049
methylhistidine	-0.119172	0.860116
hexitol	-0.119439	0.685682
N,N-dimethylarginine	-0.129837	0.778434
thiamine	-0.130482	0.650453
creatine	-0.133577	0.828658
azelate	-0.134691	0.554375
disaccharide	-0.135041	0.803485
carnitine C12-OH	-0.135451	0.825704
carnitine C18:1	-0.136042	0.761264
N-acetylneuraminate	-0.136323	0.668407
1-Tetradecylamine	-0.136392	0.61384
sphingomyelin	-0.137382	0.777063
N-Acetylornithine	-0.152601	0.713851
threonine	-0.155734	0.447921
carnitine C16	-0.156184	0.727803
carnitine C12:1	-0.164868	0.689787
carnitine C16:1	-0.166432	0.683835
pseudouridine	-0.174444	0.434851
1-Methylhistamine	-0.177796	0.569289
carnitine C14:1	-0.1821	0.616632
allantoin	-0.182871	0.336594
Oleoyl-L-α-lysophosphatidic acid	-0.183366	0.472243
Isophthalic acid	-0.189036	0.624163
carnitine C14	-0.201398	0.584798
triisopropanolamine	-0.205846	0.501807
c20:3	-0.215007	0.529814
S-adenosylhomocysteine	-0.229015	0.297581
alanine	-0.236771	0.349682
carnitine C10-DC	-0.2444	0.45878
cyclic AMP	-0.2521	0.548651
glucuronate	-0.253129	0.636619
Uridine	-0.257557	0.343567
Diethanolamine	-0.261892	0.580593
N-acetylserine	-0.271376	0.184216
3-Indoxyl sulphate	-0.284152	0.485108
indoxyl sulfate	-0.284152	0.485108
tryptophan	-0.284588	0.192061
4-imidazoleacetate	-0.300264	0.396973
acetyl-beta-methylcholine	-0.302645	0.621612
Indole-3-acrylate	-0.303201	0.18413
UMP	-0.303836	0.308539
carnitine C18:1-OH	-0.309443	0.542298
lactate	-0.309878	0.613132
CDP-ethanolamine	-0.315206	0.345293
CMP	-0.32597	0.141668
2-octenedioate	-0.334513	0.409256
c22:4	-0.337508	0.367848
ornithine	-0.370429	0.212924
carnitine C3	-0.377792	0.489039
riboflavin	-0.377792	0.489039
inosine	-0.397905	0.577204
carnitine C6	-0.399354	0.481034
c22:5	-0.402728	0.286103
ADP	-0.406891	0.217854
UDP-N-acetylglucosamine	-0.407632	0.330746
N2-gamma-glutamylglutamine	-0.409134	0.265857
hexosamine	-0.415643	0.427881
Bis(4-ethylbenzylidene)sorbitol	-0.421269	0.245326
4-hydroxyproline	-0.42477	0.251272
glutamine	-0.425552	0.0625265
glycine	-0.43272	0.495095
ADP-ribose	-0.44188	0.164607
c22:6	-0.450822	0.222863
carnosine	-0.453907	0.794372
gluconate	-0.475819	0.246594
histidine	-0.479897	0.396212
Gamma-glutamylhistidine	-0.485455	0.0993567
deoxycarnitine	-0.489972	0.15722
carnitine C2	-0.49103	0.425555
carnitine C14:1-OH	-0.495902	0.279756
carnitine C10-OH	-0.509211	0.275082
cyclic ADP-ribose	-0.512421	0.256083
NAD	-0.520461	0.25542
UDP-glucose	-0.520632	0.593393
guanosine	-0.540969	0.0830466
N-acetylhistidine	-0.557146	0.0535009
Octodrine	-0.562048	0.256463
acetylarginine	-0.563384	0.242185
Serotonin	-0.56419	0.0325995
N-acetylglutamine	-0.571436	0.287711
citicoline	-0.574551	0.0696246
ketovaline	-0.580004	0.23651
4-imidazolone-5-propanoate	-0.607366	0.387978
IMP	-0.609335	0.650815
glucose 6-phosphate	-0.61207	0.579943
CMP-N-Acetylneuraminate	-0.635015	0.213181
c8:0	-0.637998	0.166396
glycerol 3-phosphate	-0.656189	0.198899
serine	-0.662651	0.0154529
Adenine	-0.675442	0.0556245
Coenzyme A	-0.683312	0.387809
NADP	-0.693123	0.194235
sedoheptulose 7-phosphate	-0.69673	0.311328
Dodecyl sulfate	-0.722045	0.0543709
nicotinamide mononucleotide	-0.724561	0.290384
carnitine C16:1-OH	-0.727134	0.358322
citrulline	-0.750672	0.0241764
Gamma-Glutamylglycine	-0.762859	0.0738107
anserine	-0.778271	0.689805
hexose phosphates	-0.791189	0.528656
aminoadipate	-0.801897	0.15483
Xanthosine	-0.829062	0.195035
ophthalmate	-0.8776	0.302163
pantothenate	-0.895418	0.205743
deoxyuridine	-0.926444	0.112665
creatinine	-0.95567	0.250676
dihydroxyacetone phosphate/G3P	-0.99787	0.162427
adenosine	-1.0173	0.0385506
hydroxystearate	-1.05925	0.0249338
succinate	-1.17124	0.372077
UDP	-1.37004	0.0885071
N-acetylglutamate	-1.37426	0.0355791
acetyl-CoA	-1.42742	0.221754
UDP-glucuronate	-1.58587	0.105309
Maltotetraose	-1.69103	0.427233
xanthosine monophosphate	-1.85223	0.13559
carnitine C3M-DC	-1.86199	0.0126934
quinate	-1.96303	0.208832
hypotaurine	-2.01418	0.125186
carnitine C4-DC	-2.04537	0.0201652

## Sheet: AKO_WT
KO vs WT mBA Cells changes
Metabolite	Log2FC	p.val
Melamine	2.16507	0.401551
7,8-Dihydrobiopterin	2.04128	4.10989e-06
2-hydroxyglutarate	1.90916	2.15954e-05
NADH	1.83922	0.118502
Uracil	1.6076	0.000171044
cystine	1.49281	0.00481687
carnitine C5:1	1.41479	0.0103485
Xanthosine	1.38831	0.0281333
Dodecyl sulfate	1.38447	0.481258
c16:2	1.37292	2.68445e-05
c15:1	1.24354	0.0389139
hippurate	1.20684	0.221582
c17:1	1.15301	0.0185046
c16:1	1.10393	0.025337
c14:1	1.06334	0.00456488
c15:0	1.03412	0.0405111
Gamma-Glutamylcysteine	1.03132	0.00306869
c19:1	1.01061	0.0226285
inositol	1.00536	0.0116375
c20:2	0.922817	0.0147273
c20:1	0.918427	0.0535083
ascorbic acid 2-sulfate	0.892266	0.319582
Xanthine	0.878005	0.00926457
7-methylguanine	0.877212	0.13778
3-Indoxyl sulphate	0.868424	0.310605
indoxyl sulfate	0.868424	0.310605
c18:2	0.849692	0.0225005
c17:0	0.81381	0.0523262
c20:3	0.785124	0.0151787
c22:4	0.783872	0.0174211
NADPH	0.764599	0.19774
1-methylnicotinamide	0.760933	0.00682975
c18:1	0.758155	0.0279147
Cytidine	0.736931	0.0160853
ureidopropionate	0.677252	0.47787
c14:0	0.611826	0.0648753
Uric acid	0.605365	0.00163919
c18:3	0.601708	0.0953686
c22:5	0.585446	0.0637687
epsilon-(gamma-Glutamyl)lysine	0.574485	0.0550539
phosphorylcholine	0.548867	0.0768161
carnitine C5-OH	0.525289	0.0381254
Ergothioneine	0.518731	0.193933
glycerophosphocholine	0.518653	0.194007
c20:0	0.51845	0.105625
c22:1	0.51151	0.17914
carnitine C18-OH	0.506847	0.472459
c20:4	0.486715	0.0117294
glutamate	0.464185	0.145721
carnitine C3-DC	0.438894	0.22424
guanidinoacetate	0.427774	0.0268574
erythronate	0.408055	0.0166851
Triethanolamine	0.405871	0.15917
oxidized glutathione	0.404541	0.576718
orotate	0.39549	0.17483
4-imidazolone-5-propanoate	0.383745	0.427965
hypoxanthine	0.377912	0.304987
carnitine C8:1-OH	0.367702	0.17786
4-hydroxyproline	0.366895	0.285861
carnitine C10-DC	0.3622	0.169248
phosphoethanolamine	0.352007	0.102708
palmitoyl sphingomyelin	0.348844	0.00689291
dipalmitoyl-phosphatidylcholine	0.336749	0.196748
c16:0	0.319569	0.202433
hydroxypalmitate	0.300974	0.224887
hydroxymyristate	0.300134	0.0761721
N1-Methyl-2-pyridone-5-carboxamide	0.299894	0.292979
aminoadipate	0.297969	0.435248
c22:6	0.293901	0.246495
glucuronate	0.287848	0.526649
thiamine pyrophosphate	0.264072	0.432816
urocanate	0.256622	0.408775
allantoin	0.232524	0.431541
S-adenosylmethionine	0.23148	0.17385
c8:0	0.20339	0.607448
deoxycytidine	0.201115	0.48795
Betaine	0.197584	0.590855
c6:0	0.195606	0.344766
threonate	0.195016	0.397437
hydrocinnamate	0.193404	0.642643
valine	0.180546	0.0507066
proline	0.176871	0.398282
S-adenosylhomocysteine	0.176181	0.376676
carnitine C4-OH	0.160852	0.851095
leucine	0.156662	0.181446
methylthioadenosine	0.136418	0.51387
choline	0.13043	0.706937
1-methyladenosine	0.1299	0.713028
beta-alanine	0.12694	0.653909
asparagine	0.126448	0.658547
isoleucine	0.119287	0.486273
carnitine	0.113462	0.689421
c12:0	0.111962	0.637749
N-acetylserine	0.109693	0.275465
pseudouridine	0.100495	0.720496
thiamine	0.0983967	0.693933
1-Tetradecylamine	0.0812641	0.86828
nicotinamide riboside	0.0797049	0.791364
hexitol	0.0452233	0.859762
triisopropanolamine	0.0393246	0.888708
c18:0	0.0364214	0.84059
palmitoylethanolamide	0.0282027	0.869184
proline betaine	0.0270875	0.95232
glutarate	0.0211033	0.934342
pyroglutamate	0.0187135	0.874095
Octodrine	0.017933	0.965618
inosine	0.0176517	0.977105
Adenine	0.0134998	0.953166
sarcosine	0.0115647	0.957766
Uridine	0.011508	0.968841
2-octenedioate	-0.000107003	0.999766
homocitrulline	-0.00100562	0.998556
pentitol	-0.00732867	0.979815
c10:0	-0.0170616	0.935913
carnitine C5	-0.0348147	0.934914
Oleoyl-L-α-lysophosphatidic acid	-0.0443748	0.873255
phenylalanine	-0.046908	0.701331
Methionine sulfoxide	-0.0497816	0.81733
Cytosine	-0.060147	0.88165
disaccharide	-0.0668515	0.871121
4-Dodecylbenzenesulfonic acid	-0.0776583	0.842865
AMP	-0.0791849	0.692409
glutathione reduced	-0.088293	0.565075
methionine	-0.0953912	0.586303
nicotinamide	-0.0983896	0.50552
deoxyuridine	-0.101044	0.798829
nicotinamide mononucleotide	-0.111011	0.830033
tryptophan	-0.115644	0.564217
Indole-3-acrylate	-0.127993	0.537593
acetyl-beta-methylcholine	-0.128868	0.802717
trigonelline	-0.131102	0.456281
glucosamine 6-phosphate	-0.133961	0.552121
gluconate	-0.135384	0.703102
Diethanolamine	-0.164169	0.639757
NAD	-0.178743	0.606495
kynurenine	-0.179727	0.721352
taurine	-0.187741	0.329659
cyclic ADP-ribose	-0.196702	0.567816
tyrosine	-0.199799	0.111221
CMP	-0.201859	0.303482
2,2,6,6-Tetramethyl-4-piperidinol	-0.209678	0.426298
c9:0	-0.221393	0.654131
threonine	-0.2266	0.032916
N-Acetylornithine	-0.227155	0.565275
CDP-ethanolamine	-0.248596	0.440073
N-acetylhistidine	-0.262402	0.344954
3-sulfinoalanine	-0.267626	0.0813796
N,N-dimethylarginine	-0.275255	0.584389
arginine	-0.285552	0.498574
ornithine	-0.298345	0.131424
Serotonin	-0.301709	0.130906
Gamma-glutamylhistidine	-0.323987	0.226059
pentose phosphates	-0.336699	0.391564
azelate	-0.34473	0.213403
alanine	-0.358548	0.159531
ADP-ribose	-0.358585	0.196495
1-Methylhistamine	-0.363099	0.190903
aspartate	-0.37067	0.351547
Isophthalic acid	-0.37178	0.359272
malate	-0.378187	0.536388
acetylarginine	-0.398721	0.306865
histidine	-0.407487	0.429132
4-hydroxyphenyllactate	-0.40996	0.260796
creatine	-0.411603	0.52158
aconitate	-0.43697	0.0379544
methylhistidine	-0.442621	0.563597
fumarate	-0.445443	0.476046
FAD	-0.449026	0.341184
Bis(4-ethylbenzylidene)sorbitol	-0.449117	0.389525
ophthalmate	-0.45521	0.562319
sedoheptulose 7-phosphate	-0.467066	0.439602
N-acetylneuraminate	-0.50322	0.145007
hexose	-0.507366	0.123858
GMP	-0.5147	0.0560135
glycerol 3-phosphate	-0.514976	0.26464
carnitine C18:1-OH	-0.517698	0.319281
deoxycarnitine	-0.525459	0.137029
citicoline	-0.53806	0.0640369
carnitine C16	-0.543443	0.274876
2-oxoglutarate	-0.551604	0.122816
cyclic AMP	-0.552719	0.200597
glycine	-0.554486	0.3954
targinine	-0.56814	0.399796
glutamine	-0.570523	0.0299139
hydroxystearate	-0.584463	0.109687
citrulline	-0.593443	0.0413107
ketovaline	-0.620291	0.374722
UDP-N-acetylglucosamine	-0.635229	0.184554
4-imidazoleacetate	-0.646098	0.0461361
carnitine C18:1	-0.655021	0.149973
carnitine C18:2-OH	-0.665381	0.199893
N6-Methyllysine	-0.693809	0.318827
lactate	-0.694952	0.264909
carnitine C16-OH	-0.696749	0.476222
serine	-0.704683	0.0129918
carnitine C14:1-OH	-0.724921	0.144421
carnitine C18	-0.732775	0.229819
Gamma-Glutamylglycine	-0.754977	0.0749375
guanosine	-0.757377	0.0377149
N2-gamma-glutamylglutamine	-0.764682	0.0894954
carnitine C3	-0.772993	0.232623
riboflavin	-0.772993	0.232623
hexosamine	-0.787074	0.186954
N6,N6,N6-Trimethyllysine	-0.790634	0.37608
N-acetylaspartate	-0.797328	0.269223
sphingomyelin	-0.801676	0.182596
CMP-N-Acetylneuraminate	-0.807105	0.141683
glycerol 2-phosphate	-0.831394	0.142683
carnitine C18:2	-0.834363	0.135431
carnitine C12:1	-0.838858	0.124679
hypotaurine	-0.845659	0.32568
UMP	-0.873929	0.0269242
creatinine	-0.880973	0.27633
carnitine C14-OH	-0.88156	0.341914
lysine	-0.885661	0.367865
carnitine C12-OH	-0.895699	0.227403
NADP	-0.901108	0.127556
dihydroxyacetone phosphate/G3P	-0.909003	0.183722
carnitine C16:1	-0.926764	0.0834214
carnitine C10	-0.934452	0.060203
argininosuccinate	-0.964713	0.4814
N-acetylglutamate	-0.994593	0.0692305
carnitine C10-OH	-1.00309	0.0931934
carnitine C2	-1.02577	0.152883
N-acetylglutamine	-1.03233	0.113198
carnitine C8-OH	-1.0737	0.325372
carnitine C16:1-OH	-1.09087	0.215907
ADP	-1.10033	0.0258303
carnitine C14:1	-1.10396	0.0392023
homoarginine	-1.15535	0.309975
carnitine C16:2	-1.15588	0.165406
carnitine C14	-1.15837	0.040452
glucose 6-phosphate	-1.17284	0.387085
UDP-glucuronate	-1.21585	0.150802
succinate	-1.24387	0.345989
carnitine C14:2	-1.31286	0.199148
adenosine	-1.33369	0.022424
UDP-glucose	-1.34297	0.307158
guanine	-1.35208	0.126399
carnitine C4	-1.36272	0.259086
carnitine C8	-1.40429	0.0592395
hexose phosphates	-1.42977	0.361034
Coenzyme A	-1.43924	0.145598
carnitine C12	-1.48834	0.023039
IMP	-1.58134	0.364143
xanthosine monophosphate	-1.70884	0.147603
carnitine C4-DC	-1.7146	0.0259344
carnitine C6	-1.78892	0.0748785
carnitine C3M-DC	-1.83481	0.0131186
quinate	-1.95437	0.210107
acetyl-CoA	-2.12636	0.147032
N-acetylaspartylglutamate	-2.26589	0.258841
UDP	-2.34479	0.0416335
Maltotetraose	-2.63245	0.338341
carnosine	-2.95888	0.360019
pantothenate	-2.9895	0.0429741
anserine	-3.3679	0.369505

## Sheet: BKO_WT
KO vs WT mBA Cells changes
Metabolite	Log2FC	p.val
Metabolite	Log2FC_BKO_WT	p.val
hexosamine	2.89292	0.402418
NADH	1.97058	0.068879
N-acetylaspartylglutamate	1.68377	0.0588657
2-hydroxyglutarate	1.46767	0.00617125
c6:0	1.43717	0.414914
carnitine C5:1	1.24621	0.0531734
carnitine C18-OH	1.11442	0.111114
phosphorylcholine	1.04883	0.0158604
c16:2	0.989466	0.0124773
NADPH	0.97408	0.107751
inositol	0.896583	0.0787288
7,8-Dihydrobiopterin	0.883209	0.0320873
N-acetylaspartate	0.852718	0.0730365
cystine	0.848625	0.175124
ophthalmate	0.796693	0.302843
Melamine	0.777552	0.555033
Uracil	0.774447	0.0950073
epsilon-(gamma-Glutamyl)lysine	0.742869	0.237769
3-Indoxyl sulphate	0.67398	0.388609
indoxyl sulfate	0.67398	0.388609
Gamma-Glutamylcysteine	0.641487	0.104286
phosphoethanolamine	0.621431	0.00951729
ascorbic acid 2-sulfate	0.566167	0.0438307
Xanthosine	0.55674	0.390951
urocanate	0.551664	0.0457639
c14:1	0.539513	0.0225624
Betaine	0.533176	0.203649
thiamine pyrophosphate	0.52615	0.0974536
Ergothioneine	0.4784	0.351215
glycerophosphocholine	0.478381	0.35127
c18:1	0.476809	0.107282
c18:2	0.47451	0.153807
c17:1	0.470281	0.0488373
nicotinamide mononucleotide	0.462436	0.488364
c16:1	0.442788	0.254517
c22:4	0.43507	0.179366
carnitine C16	0.425958	0.43607
orotate	0.404009	0.252949
3-sulfinoalanine	0.40395	0.657091
carnitine C18:1	0.397579	0.343963
c20:2	0.395079	0.168905
carnitine C10	0.392506	0.509771
palmitoyl sphingomyelin	0.383786	0.118082
hippurate	0.382958	0.402786
c19:1	0.379949	0.263456
carnitine C3-DC	0.375828	0.423737
c15:1	0.367964	0.13758
c22:5	0.342368	0.267693
guanidinoacetate	0.33005	0.189267
erythronate	0.322238	0.0522434
c20:4	0.320561	0.104121
c20:3	0.319988	0.352547
threonate	0.316293	0.253365
7-methylguanine	0.303684	0.51379
4-Dodecylbenzenesulfonic acid	0.29675	0.665663
carnitine C18:1-OH	0.295627	0.632224
deoxycytidine	0.292647	0.487493
Xanthine	0.292394	0.481972
carnitine C5-OH	0.286854	0.446644
homocitrulline	0.28199	0.596484
carnitine C5	0.280531	0.481321
dipalmitoyl-phosphatidylcholine	0.279503	0.494434
c20:1	0.278247	0.567776
acetyl-beta-methylcholine	0.272093	0.67662
c15:0	0.26186	0.326137
allantoin	0.246328	0.28027
carnitine C12:1	0.240365	0.61749
c17:0	0.205053	0.354474
c18:3	0.201872	0.56183
carnitine C16:1	0.201388	0.654867
pyroglutamate	0.198494	0.359857
trigonelline	0.191774	0.35086
carnitine C18:2-OH	0.188195	0.63781
c22:6	0.186868	0.548451
1-methylnicotinamide	0.180474	0.611987
S-adenosylmethionine	0.178374	0.345475
AMP	0.175663	0.355346
Serotonin	0.168811	0.726954
cyclic ADP-ribose	0.163474	0.623903
choline	0.15556	0.687572
Cytosine	0.154604	0.752549
NAD	0.152785	0.651212
Cytidine	0.151338	0.616544
nicotinamide riboside	0.151026	0.711362
carnitine C18:2	0.146457	0.695116
4-hydroxyphenyllactate	0.139162	0.784115
carnitine C12	0.137047	0.788565
c14:0	0.133503	0.548972
kynurenine	0.126721	0.829022
4-hydroxyproline	0.116821	0.823469
S-adenosylhomocysteine	0.104715	0.670422
carnitine C16-OH	0.103386	0.912959
2-oxoglutarate	0.102749	0.847828
carnitine C4-OH	0.0884501	0.922017
1-methyladenosine	0.0822885	0.742537
disaccharide	0.0761784	0.914282
carnitine C14-OH	0.0724972	0.932278
glutamate	0.0707257	0.830862
Adenine	0.0699986	0.842734
carnitine C14:1	0.0694802	0.882129
pseudouridine	0.0639308	0.758334
N,N-dimethylarginine	0.0564213	0.926197
cyclic AMP	0.0516488	0.891184
aconitate	0.0504115	0.761437
ureidopropionate	0.0457049	0.884532
tryptophan	0.0440745	0.853193
carnitine C14:1-OH	0.0407565	0.930431
aminoadipate	0.0382005	0.929795
Indole-3-acrylate	0.0358885	0.884631
glucosamine 6-phosphate	0.0353247	0.891744
1-Methylhistamine	0.027885	0.908682
N1-Methyl-2-pyridone-5-carboxamide	0.0269184	0.861558
Uric acid	0.0188384	0.951077
carnitine C16:1-OH	0.0184052	0.981306
N-acetylserine	0.0163009	0.927349
hypotaurine	0.0117967	0.984788
N-acetylneuraminate	0.00674914	0.980107
proline	0.00646256	0.978193
CMP	0.00217511	0.991808
methionine	-0.000286281	0.998878
tyrosine	-0.000321724	0.999169
hydroxymyristate	-0.00734829	0.965297
methylthioadenosine	-0.0141397	0.94952
4-imidazolone-5-propanoate	-0.0181003	0.975204
carnitine	-0.0203387	0.946286
methylhistidine	-0.0211083	0.974236
asparagine	-0.0229589	0.939354
oxidized glutathione	-0.0239099	0.971438
carnitine C14	-0.0262914	0.953862
carnitine C14:2	-0.0309964	0.961952
phenylalanine	-0.0325033	0.888584
carnitine C12-OH	-0.0396871	0.948151
hypoxanthine	-0.0399942	0.926256
homoarginine	-0.0467735	0.954359
c20:0	-0.0720246	0.837852
N-Acetylornithine	-0.0758008	0.88641
glycine	-0.0804902	0.898845
carnitine C16:2	-0.0874167	0.870938
pentose phosphates	-0.0884381	0.839366
citrulline	-0.103974	0.788322
Triethanolamine	-0.104862	0.762507
carnitine C18	-0.105143	0.830842
c9:0	-0.112049	0.860545
Uridine	-0.121502	0.718863
thiamine	-0.131191	0.608956
glucuronate	-0.135547	0.789099
citicoline	-0.138177	0.562608
malate	-0.141034	0.808596
beta-alanine	-0.14136	0.668055
carnitine C10-DC	-0.147282	0.671932
CDP-ethanolamine	-0.147777	0.639525
N2-gamma-glutamylglutamine	-0.150056	0.698865
c16:0	-0.150609	0.532352
dihydroxyacetone phosphate/G3P	-0.155419	0.8325
N-acetylhistidine	-0.157781	0.553929
valine	-0.160132	0.120643
glutathione reduced	-0.161772	0.483768
c12:0	-0.179121	0.449562
threonine	-0.181985	0.489006
ornithine	-0.183701	0.532003
carnitine C8:1-OH	-0.184412	0.494363
Methionine sulfoxide	-0.196686	0.637415
hydroxypalmitate	-0.19764	0.280401
sphingomyelin	-0.198743	0.682593
fumarate	-0.199658	0.733932
palmitoylethanolamide	-0.220197	0.204402
c22:1	-0.227812	0.494998
deoxyuridine	-0.23553	0.631607
carnitine C8	-0.240948	0.640747
carnitine C10-OH	-0.244332	0.597068
UMP	-0.254238	0.38194
N6-Methyllysine	-0.256242	0.666912
inosine	-0.264709	0.693629
proline betaine	-0.268701	0.606448
sedoheptulose 7-phosphate	-0.276413	0.628809
c18:0	-0.276757	0.236217
azelate	-0.277857	0.438991
taurine	-0.280292	0.182824
nicotinamide	-0.298418	0.178017
glutarate	-0.299373	0.376747
hexitol	-0.301056	0.37096
sarcosine	-0.307352	0.220981
creatine	-0.317792	0.612761
guanosine	-0.323904	0.251051
c10:0	-0.327042	0.200401
glycerol 2-phosphate	-0.328259	0.516733
GMP	-0.329194	0.17737
leucine	-0.329915	0.0336475
glucose 6-phosphate	-0.33906	0.751433
targinine	-0.342245	0.631333
FAD	-0.34433	0.448932
triisopropanolamine	-0.350222	0.287609
isoleucine	-0.356934	0.103162
arginine	-0.368426	0.429425
hexose phosphates	-0.370505	0.750654
Gamma-Glutamylglycine	-0.374718	0.283792
Octodrine	-0.375106	0.401243
N6,N6,N6-Trimethyllysine	-0.383513	0.618204
gluconate	-0.393789	0.359803
deoxycarnitine	-0.417627	0.248122
carnitine C4	-0.417848	0.625852
guanine	-0.421831	0.524907
acetylarginine	-0.422242	0.421283
UDP-N-acetylglucosamine	-0.422789	0.316222
Oleoyl-L-α-lysophosphatidic acid	-0.429834	0.17316
Gamma-glutamylhistidine	-0.431651	0.125623
serine	-0.436149	0.129291
histidine	-0.442383	0.400504
glutamine	-0.454915	0.0553004
adenosine	-0.459123	0.226631
hydrocinnamate	-0.45925	0.396955
carnitine C2	-0.462145	0.403367
glycerol 3-phosphate	-0.463837	0.324322
2-octenedioate	-0.479702	0.254935
N-acetylglutamine	-0.480411	0.461234
Dodecyl sulfate	-0.481663	0.391932
NADP	-0.49293	0.319478
4-imidazoleacetate	-0.494248	0.17624
alanine	-0.499178	0.0859856
pentitol	-0.499691	0.179958
creatinine	-0.510809	0.461246
ADP-ribose	-0.514611	0.120741
CMP-N-Acetylneuraminate	-0.523998	0.271352
lactate	-0.525136	0.361492
lysine	-0.525422	0.550563
hexose	-0.572238	0.0971706
aspartate	-0.595178	0.183834
argininosuccinate	-0.604583	0.623029
carnitine C8-OH	-0.617195	0.504558
2,2,6,6-Tetramethyl-4-piperidinol	-0.635509	0.0333582
1-Tetradecylamine	-0.64641	0.0417441
carnitine C3	-0.678076	0.275165
riboflavin	-0.678076	0.275165
Diethanolamine	-0.68067	0.122309
ADP	-0.681491	0.078368
hydroxystearate	-0.749037	0.0585274
UDP-glucose	-0.776465	0.470106
carnitine C4-DC	-0.797891	0.116638
carnitine C3M-DC	-0.867974	0.058171
c8:0	-0.885595	0.0632365
UDP	-0.889785	0.176339
Isophthalic acid	-0.905301	0.0791143
succinate	-0.906856	0.437799
Bis(4-ethylbenzylidene)sorbitol	-1.00819	0.0437016
carnitine C6	-1.02799	0.163609
N-acetylglutamate	-1.03438	0.067811
pantothenate	-1.15885	0.144175
IMP	-1.19006	0.439221
ketovaline	-1.2593	0.0633378
Coenzyme A	-1.35737	0.158474
acetyl-CoA	-1.38994	0.224944
xanthosine monophosphate	-1.39586	0.185882
carnosine	-1.40809	0.505256
anserine	-1.44457	0.523085
UDP-glucuronate	-1.68531	0.0971739
quinate	-1.75864	0.230769
Maltotetraose	-3.43188	0.304898

## Sheet: mBA KO cells
KO vs WT mBA Cells changes
Metabolite	Log2FC	p.val
ergothioneine	4.20631	6.08476e-14
guanidinoacetate	3.64413	4.7859e-16
AICAR	3.16149	3.47874e-21
cystathionine	2.77209	4.41357e-10
dihydrobiopterin	2.52964	3.14087e-19
thiamine	1.88719	1.40466e-13
formiminoglutamate	1.81399	4.85709e-13
carnitine C5	1.75418	1.11539e-18
betaine	1.70506	6.722e-17
7-methylguanine	1.60142	5.74932e-15
ADP-ribose	1.57228	1.14271e-17
imidazoleacetic acid riboside	1.56087	1.0374e-11
IMP	1.55874	4.22407e-12
carnitine C3	1.52313	5.0726e-13
Glycerophospho-N-palmitoyl ethanolamine	1.43872	1.66103e-16
methylmalonate	1.33224	1.4697e-10
N-acetylaspartate	1.30988	2.30921e-11
nicotinamide	1.26243	6.75405e-13
S-(2-succinyl)cysteine	1.26178	2.84315e-18
argininosuccinate	1.22963	1.01207e-08
2-hydroxyglutarate	1.20657	2.08723e-15
carnitine C4	1.20077	1.3813e-19
pantothenate	1.15834	2.595e-16
N-acetylglutamate	1.09386	2.39595e-15
S-allylcysteine	1.00267	3.40189e-06
N-acetylhexosamine	0.98342	7.59013e-16
cytidine	0.976956	3.79725e-13
glycerol 3-phosphate	0.940345	2.43103e-15
aminoadipate	0.901008	1.14282e-10
orotate	0.900122	4.1084e-06
ribothymidine	0.868496	1.39424e-11
4-guanidinobutyrate	0.846042	1.39288e-11
uridine	0.834314	2.31195e-08
guanosine	0.827501	4.50082e-14
carnitine C16:1	0.79107	9.77258e-15
UMP	0.751114	5.04381e-12
acetyl-CoA	0.741211	2.1763e-15
fumarate	0.715028	9.46473e-11
inositol	0.705885	7.47742e-16
malate	0.686249	4.31549e-10
hypotaurine	0.683507	7.51295e-11
carnitine C14	0.674161	2.49309e-14
orotidine	0.668435	3.89406e-09
N-acetylhexosamine phosphate	0.658336	8.41079e-17
carnitine C14-OH	0.646467	2.56445e-06
deoxyribose 5-phosphate	0.625425	3.09402e-13
nicotinamide mononucleotide	0.620933	1.47076e-08
Coenzyme A	0.609552	4.79303e-11
threonate	0.60331	1.45778e-14
carnitine C12-OH	0.573573	2.95593e-07
NADP	0.569297	4.56476e-08
serine	0.546753	5.24566e-07
carnitine C4-OH	0.526228	2.86128e-14
sedoheptulose 7-phosphate	0.512276	1.79834e-12
carnitine C16:2	0.506445	7.51306e-07
carnitine C16-OH	0.495468	2.992e-05
1-methyladenosine	0.49027	1.00531e-11
1-methylnicotinamide	0.487564	2.55954e-15
phenylacetylglycine	0.485636	5.18659e-11
2-oxoglutarate	0.481886	1.14297e-12
pyruvate	0.451808	1.77845e-10
carnitine C16:1-OH	0.447053	3.15047e-05
N-acetylhistidine	0.427378	1.77994e-06
pyroglutamate	0.416975	3.51556e-10
S-adenosylmethionine	0.409282	3.78283e-05
carnitine C12	0.404805	1.03885e-08
cyclic ADP-ribose	0.375942	1.2901e-10
adenosine	0.365376	0.000760793
GMP	0.35971	1.24196e-08
methylthioadenosine	0.341622	0.0230355
AMP	0.335852	1.56279e-05
NAD	0.331591	9.00663e-06
NADPH	0.325708	1.19543e-06
N-acetylglutamine	0.319433	5.101e-10
carnitine C10-OH	0.310396	4.27134e-08
N6,N6,N6-trimethyllysine	0.310174	1.43363e-10
carnitine C10	0.29576	4.55024e-05
pentose phosphate	0.269277	3.33702e-06
ornithine	0.251989	0.000238628
phosphoenolpyruvate	0.249669	0.00210459
folate	0.246378	0.00162335
UDP	0.226454	9.60604e-05
FAD	0.201879	0.00152058
deoxycarnitine	0.197619	0.0157728
gamma-glutamylglutamate	0.191308	0.0118748
allantoin	0.176583	0.000390807
succinate	0.173689	0.0400315
N-formylmethionine	0.156546	0.000124223
acetyl-beta-methylcholine	0.137092	0.0210178
pentitol	0.12133	0.000247828
dCTP	0.119988	0.342681
N-acetylmethionine	0.115095	0.00573342
pseudouridine	0.102216	0.0025036
N,N-dimethylarginine	0.0866504	0.0149697
phosphocreatine	0.0859891	0.0943823
citrate	0.0858797	0.0872476
CDP-ethanolamine	0.0750706	0.00951566
aconitate	0.0746729	0.0143354
phosphoethanolamine	0.071624	0.320318
carnitine C14:1	0.0591897	0.176858
uric acid	0.0518113	0.265169
4-hydroxyphenylpyruvate	0.0310656	0.346206
4-hydroxyproline	0.0285633	0.662915
GDP	0.0127792	0.811009
valine-d8	-0.0055607	0.883404
indole-3-lactate	-0.0100974	0.779996
carnitine C16	-0.0130972	0.784313
GDP-fucose	-0.0283199	0.300473
carnitine C18:1-OH	-0.0337182	0.733025
2/3-phosphoglycerate	-0.0353776	0.558986
aspartate	-0.0383673	0.513918
Sample	-0.0536014	0.100689
5-Keto-D-gluconate	-0.0624824	0.28678
UTP	-0.0704042	0.379427
cysteinylglycine	-0.0758261	0.226758
hippurate-d5	-0.076896	0.0118401
UDP-glucuronate	-0.0815057	0.142759
acetylarginine	-0.0827154	0.270487
glutathione reduced	-0.105065	0.0901601
S-adenosylhomocysteine	-0.120119	0.00547791
dTTP	-0.125167	0.0161733
alanine	-0.129223	0.0202457
creatinine	-0.132713	7.30016e-08
N6-methyllysine	-0.134504	0.0193897
anserine	-0.135383	0.0113872
homocitrulline	-0.144862	0.0216842
N2-gamma-glutamylglutamine	-0.152632	0.0429262
glutamine	-0.152731	0.00490672
CMP	-0.161194	0.0165135
citrulline	-0.176089	0.0169125
4-imidazoleacetate	-0.182015	0.00129957
epsilon-(gamma-glutamyl)lysine	-0.183365	0.0223703
lysine	-0.184985	3.30539e-05
arginine	-0.189607	0.000909792
beta-alanine	-0.190972	0.0166722
taurine	-0.206402	4.18032e-08
deoxyinosine	-0.224289	0.000232028
threonine	-0.234845	0.000193549
xanthosine	-0.239636	0.00577168
glutamate	-0.248097	0.00185411
GTP	-0.253315	0.0108007
carnitine C2	-0.25671	8.48453e-09
carnitine C18:2	-0.256795	0.000647399
creatine	-0.268821	1.13828e-05
homoarginine	-0.27008	0.000501917
cyclic AMP	-0.270158	3.26202e-08
ADP	-0.270714	3.65691e-06
UDP-glucose	-0.275498	5.90801e-07
carnosine	-0.284828	0.00144016
CMP-N-Acetylneuraminate	-0.287735	8.74207e-09
erythritol	-0.291149	1.63498e-08
histidine	-0.298036	4.11841e-05
gamma-glutamylcysteine	-0.299649	9.5487e-06
thiamine pyrophosphate	-0.302182	0.000163994
targinine	-0.305309	6.70703e-05
4-hydroxyphenyllactate	-0.305559	2.73471e-09
methionine sulfoxide	-0.312773	1.26162e-05
UDP-GlcNAc	-0.314806	3.80131e-09
ketovaline	-0.316743	4.5816e-06
hexitol	-0.326875	2.95092e-08
choline	-0.329167	1.26818e-05
deoxyuridine	-0.335507	0.000106559
oxidized glutathione	-0.341808	2.44339e-05
N-acetylserine	-0.341957	1.06868e-10
GDP-glucose	-0.342825	2.2643e-07
dATP	-0.357698	0.0017978
N-carbamoylaspartate	-0.358649	5.85448e-09
carnitine C18	-0.375522	7.06202e-07
fructose 6-phosphate	-0.376653	1.85916e-09
pyridoxine	-0.384443	8.38512e-13
methionine sulfone	-0.386321	9.19935e-12
gluconate	-0.395235	5.49535e-10
N6-Acetyllysine	-0.396928	1.25403e-11
deoxyguanosine	-0.401112	3.35281e-09
tyrosine	-0.407745	1.28908e-17
guanine	-0.428725	1.07151e-10
methionine	-0.435223	2.79506e-15
valine	-0.442592	3.06216e-16
cytosine	-0.485097	1.42911e-12
4-imidazolone-5-propionate	-0.492846	2.94948e-09
deoxycytidine	-0.493496	3.56153e-12
glycerophosphocholine	-0.494483	2.64772e-09
lactate	-0.503209	3.78111e-09
methylhistidine	-0.518067	5.94697e-17
hexosamine phosphate	-0.55294	1.01111e-05
tryptophan	-0.570134	5.26099e-13
indole-3-acrylate	-0.570686	2.18915e-14
ATP	-0.600704	3.37678e-08
Indole-3-aldehyde	-0.613486	4.25701e-11
leucine	-0.644749	3.56264e-11
phenylalanine	-0.64478	6.52476e-14
inosine	-0.649733	0.000456456
dihydroorotate	-0.650546	2.37338e-10
ophthalmate	-0.65541	1.57289e-08
phosphorylcholine	-0.678641	2.79027e-10
glycerol 2-phosphate	-0.699242	4.94297e-17
ketoleucine	-0.731002	1.11248e-11
carnitine	-0.757556	1.44047e-12
Indole-3-propionate	-0.76045	2.3205e-12
NADH	-0.783689	1.84596e-05
carnitine C18:1	-0.796656	1.43336e-13
proline	-0.813648	9.1988e-20
xanthine	-0.818927	0.00038003
glyceraldehyde 3-phosphate	-0.836648	1.25997e-11
asparagine	-0.851864	1.38514e-11
glycine	-0.855623	1.25849e-17
dihydroxyacetone phosphate	-0.859814	3.55516e-12
hexose phosphate	-0.892326	5.70868e-10
sphinganine	-0.912286	9.76081e-15
isoleucine	-0.915976	2.06262e-14
nicotinamide riboside	-0.9489	1.95122e-14
N-acetylneuraminate	-0.958377	1.646e-16
deoxyadenosine	-1.13504	2.40538e-16
glucose 6-phosphate	-1.24234	3.00737e-09
gamma-glutamylglycine	-1.27083	5.91702e-12
hexose bisphosphate	-1.41778	5.50843e-15
hypoxanthine	-1.75798	1.84291e-06
citicoline	-1.9471	3.73553e-15
kynurenine	-2.10453	6.03714e-19
